# Supplementary material for: LC‐MS and High‐Throughput Data Processing Solutions for Lipid Metabolic Tracing Using Bioorthogonal Click Chemistry
Source: Angew Chem Int Ed Engl. 2025 May 2;64(27):e202501884. doi: 10.1002/anie.202501884 (PMC12207371; doi:10.1002/anie.202501884)
Supplement: Supplementary file 2 — Supporting Information [file ANIE-64-e202501884-s001.zip]

Archive with 12 entries (11 files):
- anie202501884-supp-0002-SuppMat/
- anie202501884-supp-0002-SuppMat/File S1.pdf
- anie202501884-supp-0002-SuppMat/File S2.pdf
- anie202501884-supp-0002-SuppMat/Table S10.xlsx
- anie202501884-supp-0002-SuppMat/Table S11.xlsx
- anie202501884-supp-0002-SuppMat/Table S2.xlsx
- anie202501884-supp-0002-SuppMat/Table S4.xlsx
- anie202501884-supp-0002-SuppMat/Table S5.xlsx
- anie202501884-supp-0002-SuppMat/Table S6.xlsx
- anie202501884-supp-0002-SuppMat/Table S7.xlsx
- anie202501884-supp-0002-SuppMat/Table S8.xlsx
- anie202501884-supp-0002-SuppMat/Table S9.xlsx
