# Supplementary material for: LC‐MS and High‐Throughput Data Processing Solutions for Lipid Metabolic Tracing Using Bioorthogonal Click Chemistry
Source: Angew Chem Int Ed Engl. 2025 May 2;64(27):e202501884. doi: 10.1002/anie.202501884 (PMC12207371; doi:10.1002/anie.202501884)
Supplement: Supplementary file 2 — Supporting Information [file ANIE-64-e202501884-s001.zip › anie202501884-supp-0002-SuppMat/Table S10.xlsx]

## Sheet: Table S10
Table S10. Identification and quantification of native and C171-derivatized sphingolipids in HT1080 cells treated with PA;Y, OA;Y, or Vehicle.											pmol/ug protein												concentration (pmol/uL IPA)									sum of adduct AUC (full MS)									Lipostar2 output
																						(total protein amount, ug)	51.8175	42.294	48.7935	42.7245	55.0935	56.175	63.861	65.163	60.48
																						(V(IPA), uL)	60	60	60	60	60	60	60	60	60
											PA;Y-treated cells				OA;Y-treated cells				Vehicle-treated cells				PA;Y-treated cells			OA;Y-treated cells			Vehicle-treated cells			PA;Y-treated cells			OA;Y-treated cells			Vehicle-treated cells
#	Class	Bulk	Type	ID	Quan Mode	Ions used for quantification (ESI(+))	Ion m/z	RT (FullMS 24_32)	RT(DDA 24_27)	ISTD for quan	pmol/ug protein, r1	pmol/ug protein, r2	pmol/ug protein, r3	CV, %	pmol/ug protein, r1	pmol/ug protein, r2	pmol/ug protein, r3	CV, %	pmol/ug protein, r1	pmol/ug protein, r2	pmol/ug protein, r3	CV, %	pmol/uL IPA, r1	pmol/uL IPA, r2	pmol/uL IPA, r3	pmol/uL IPA, r1	pmol/uL IPA, r2	pmol/uL IPA, r3	pmol/uL IPA, r1	pmol/uL IPA, r2	pmol/uL IPA, r3	Sum Ion Intensity, r1	Sum Ion Intensity, r2	Sum Ion Intensity, r3	Sum Ion Intensity, r1	Sum Ion Intensity, r2	Sum Ion Intensity, r3	Sum Ion Intensity, r1	Sum Ion Intensity, r2	Sum Ion Intensity, r3	Export set	compound	category	main class	subclass	subclass-abbreviation	abbreviation chains	bulk	discrete
1	Cer	Cer 32:1;O2	0_native	Cer 18:1;O2/14:0	pos full MS	[M+H], [M+K], [M+Na], [M-H2O+H]	510.4881, 548.444, 532.47, 492.4775	20.52	20.62	Cer 18:1;O2/12:0	0.0107609	0.0126133	0.0124157	8.52696	0.0269712	0.0255007	0.0232175	7.4968	0.0127851	0.0138959	0.0139323	4.81674	0.00929338	0.00889113	0.0100968	0.0192055	0.0234154	0.0217374	0.0136078	0.0150916	0.0140437	1418752	1258907	1457743	2696490	3403258	2994508	1953539	2053582	1970008	24_27_b13	554.4785@20.62	Sphingolipids	Ceramides	N-acylsphingosines (ceramides)	Cer	Cer d18:1_14:0	Cer 32:1	Cer(d18:1/14:0)
2	Cer	Cer 32:1;O2	1_1C171	Cer 16:1;O2/16:0;C171	pos full MS	[cM+H]2+, [cM]+, [cM-H2O+H]2+	338.8086, 676.6099, 329.8033	11.36	11.5	Cer 18:0;O2,C171/15:1-[2]H8	0.0102957	0.0116189	0.0117941	7.29109	0	0	0		0	0	0		0.0088916	0.00819018	0.00959126	0	0	0	0	0	0	2903628	2495290	2971481	0	0	0	0	0	0	24_27_32_b13	676.6097@11.56	Sphingolipids	Ceramides	N-acylsphingosines (ceramides)	Cer	Cer d16:1_16:0-click-C171	Cer 32:1	Cer(d16:1/16:0-click-C171)
3	Cer	Cer 33:1;O2	0_native	Cer 17:1;O2/16:0	pos full MS	[M+H], [M+K], [M+Na], [M-H2O+H]	524.5037, 562.4596, 546.4857, 506.4932	21.05	21.16	Cer 18:1;O2/12:0	0.00429223	0.00488167	0.00486469	7.1699	0.0107747	0.00956278	0.00959917	6.90907	0.00415209	0.00428841	0.00431653	2.06831	0.00370688	0.00344109	0.00395609	0.00767241	0.00878079	0.00898722	0.00441928	0.00465743	0.00435106	565902	487228	571169	1077221	1276226	1238064	634433	633758	610352	24_27_b13	568.4941@21.16	Sphingolipids	Ceramides	N-acylsphingosines (ceramides)	Cer	Cer d17:1_16:0	Cer 33:1	Cer(d17:1/16:0)
4	Cer	Cer 33:1;O2	1_1C171	Cer 17:1;O2/16:0;C171	pos full MS	[cM+H]2+, [cM]+, [cM-H2O+H]2+	345.8164, 690.6256, 336.8111	12.51	12.63	Cer 18:0;O2,C171/15:1-[2]H8	0.0100829	0.0112228	0.011534	6.97934	0	0	0		0	0	0		0.00870782	0.00791093	0.00937977	0	0	0	0	0	0	2843612	2410210	2905960	0	0	0	0	0	0	24_27_32_b13	690.6253@12.69	Sphingolipids	Ceramides	N-acylsphingosines (ceramides)	Cer	Cer d17:1_16:0-click-C171	Cer 33:1	Cer(d17:1/16:0-click-C171)
5	Cer	Cer 34:0;O2	0_native	Cer 18:0;O2/16:0	pos full MS	[M+H], [M+K], [M+Na], [M-H2O+H]	540.535, 578.4909, 562.517, 522.5245	21.91	22	Cer 18:1;O2/12:0	0.00366446	0.0031637	0.00280341	13.4693	0.00563502	0.00547874	0.00569987	2.02816	0.0036184	0.00450683	0.00330457	16.3676	0.00316472	0.00223009	0.0022798	0.00401256	0.00503072	0.0053365	0.00385124	0.00489464	0.00333101	483135	315762	329151	563371	731180	735147	552885	666036	467262	24_27_b13	584.5250@22.01	Sphingolipids	Ceramides	N-acylsphinganines (dihydroceramides)	Cer	Cer d18:0_16:0	Cer 34:0	Cer(d18:0/16:0)
6	Cer	Cer 34:1;O2	0_native	Cer 18:1;O2/16:0	pos full MS	[M+H], [M+K], [M+Na], [M-H2O+H]	538.5194, 576.4753, 560.5013, 520.5088	21.54	21.63	Cer 18:1;O2/12:0	0.154233	0.176284	0.167094	6.67781	0.340754	0.286136	0.29421	9.60176	0.179738	0.194034	0.189412	3.8861	0.133199	0.124263	0.135885	0.242643	0.262737	0.275455	0.191304	0.21073	0.190928	20334577	17594547	19618632	34067474	38187041	37946126	27463629	28675015	26782694	24_27_b13	582.5097@21.65	Sphingolipids	Ceramides	N-acylsphingosines (ceramides)	Cer	Cer d18:1_16:0	Cer 34:1	Cer(d18:1/16:0)
7	Cer	Cer 34:1;O2	1_1C171	Cer 18:1;O2/16:0;C171	pos full MS	[cM+H]2+, [cM]+, [cM-H2O+H]2+	352.8242, 704.6412, 343.819	13.52	13.65	Cer 18:0;O2,C171/15:1-[2]H8	0.264479	0.310191	0.318506	9.77108	0	0	0		0	0	0		0.228411	0.218654	0.259017	0	0	0	0	0	0	74589407	66616951	80246454	0	0	0	0	0	0	24_27_32_b13	704.6410@13.69	Sphingolipids	Ceramides	N-acylsphingosines (ceramides)	Cer	Cer d18:1_16:0-click-C171	Cer 34:1	Cer(d18:1/16:0-click-C171)
8	Cer	Cer 34:2;O2	0_native	Cer 18:2;O2/16:0	pos full MS	[M+H], [M+K], [M+Na], [M-H2O+H]	536.5037, 574.4596, 558.4857, 518.4932	20.72	20.84	Cer 18:1;O2/12:0	0.0221281	0.0264537	0.0253494	9.11984	0.0437655	0.0383187	0.0362508	9.84125	0.0150149	0.016063	0.0162597	4.24076	0.0191104	0.0186472	0.0206148	0.0311643	0.0351851	0.0339398	0.0159811	0.0174452	0.0163898	2917443	2640281	2976304	4375525	5113915	4675487	2294254	2373852	2299099	24_27_b13	580.4941@20.83	Sphingolipids	Ceramides	N-acylsphingosines (ceramides)	Cer	Cer d18:2_16:0	Cer 34:2	Cer(d18:2/16:0)
9	Cer	Cer 34:2;O2	1_1C171	Cer 18:2;O2/16:0;C171	pos full MS	[cM+H]2+, [cM]+, [cM-H2O+H]2+	351.8164, 702.6256, 342.8111	11.95	12.08	Cer 18:0;O2,C171/15:1-[2]H8	0.026758	0.0303697	0.0294841	6.51992	0	0	0		0	0	0		0.0231089	0.0214076	0.0239772	0	0	0	0	0	0	7546411	6522211	7428400	0	0	0	0	0	0	24_27_32_b13	702.6255@12.14	Sphingolipids	Ceramides	N-acylsphingosines (ceramides)	Cer	Cer d18:2_16:0-click-C171	Cer 34:2	Cer(d18:2/16:0-click-C171)
10	Cer	Cer 36:1;O2	0_native	Cer 18:1;O2/18:0	pos full MS	[M+H], [M+K], [M+Na], [M-H2O+H]	566.5507, 604.5066, 588.5326, 548.5401	22.51	22.63	Cer 18:1;O2/12:0	0.0108992	0.0125713	0.0111669	7.77864	0.0124874	0.0106845	0.0115545	7.78904	0.0101318	0.0113574	0.011055	5.88577	0.00941283	0.00886148	0.00908123	0.00889194	0.00981078	0.0108179	0.0107837	0.0123347	0.0111435	1436987	1254709	1311122	1248446	1425928	1490254	1548115	1678436	1563169	24_27_b13	610.5412@22.63	Sphingolipids	Ceramides	N-acylsphingosines (ceramides)	Cer	Cer d18:1_18:0	Cer 36:1	Cer(d18:1/18:0)
11	Cer	Cer 36:1;O2	1_1C171	Cer 18:1;O2,C171/18:0	pos full MS	[cM+H]2+, [cM]+, [cM-H2O+H]2+	366.8399, 732.6725, 357.8346	15.41	15.53	Cer 18:0;O2,C171/15:1-[2]H8	0.00312215	0.00366602	0.0033503	8.08133	0	0	0		0	0	0		0.00269637	0.00258418	0.00272455	0	0	0	0	0	0	880522	787318	844097	0	0	0	0	0	0	24_27_32_b13	732.6727@15.54	Sphingolipids	Ceramides	N-acylsphingosines (ceramides)	Cer	Cer d18:1-click-C171_18:0	Cer 36:1	Cer(d18:1-click-C171/18:0)
12	Cer	Cer 36:1;O2	1_1C171	Cer 18:1;O2/18:0;C171	pos full MS	[cM+H]2+, [cM]+, [cM-H2O+H]2+	366.8399, 732.6725, 357.8346	14.9	15.02	Cer 18:0;O2,C171/15:1-[2]H8	0.0171365	0.0179682	0.0192518	5.88169	0	0	0		0	0	0		0.0147995	0.0126658	0.0156561	0	0	0	0	0	0	4832896	3858862	4850427	0	0	0	0	0	0	24_27_32_b13	732.6726@15.05	Sphingolipids	Ceramides	N-acylsphingosines (ceramides)	Cer	Cer d18:1_18:0-click-C171	Cer 36:1	Cer(d18:1/18:0-click-C171)
13	Cer	Cer 36:2;O2	1_1C171	Cer 18:1;O2/18:1;C171	pos full MS	[cM+H]2+, [cM]+, [cM-H2O+H]2+	365.8321, 730.6569, 356.8268	14.43	14.55	Cer 18:0;O2,C171/15:1-[2]H8	0	0	0		0.012747	0.0121485	0.0114589	5.3193	0	0	0		0	0	0	0.00907681	0.011155	0.0107284	0	0	0	0	0	0	2653145	3316974	3000619	0	0	0	24_27_32_b13	730.6571@14.59	Sphingolipids	Ceramides	N-acylsphingosines (ceramides)	Cer	Cer d18:1_18:1(n-9)-click-C171	Cer 36:2	Cer(d18:1/18:1(n-9)-click-C171)
14	Cer	Cer 39:1;O2	0_native	Cer 17:1;O2/22:0	pos full MS	[M+H], [M+K], [M+Na], [M-H2O+H]	608.5976, 646.5535, 630.5796, 590.5871	23.89	24.02	Cer 18:1;O2/25:0	0.00417164	0.00410139	0.00427419	2.07772	0.00331086	0.00304523	0.00300473	5.32935	0.0033347	0.00364376	0.00289526	11.4285	0.00360273	0.00289107	0.00347588	0.00235758	0.0027962	0.00281318	0.00354929	0.0039573	0.00291842	708979	550290	657903	433858	538314	528725	686816	735848	554133	24_27_b13	630.5805@24.02	Sphingolipids	Ceramides	N-acylsphingosines (ceramides)	Cer	Cer d17:1_22:0	Cer 39:1	Cer(d17:1/22:0)
15	Cer	Cer 40:0;O2	0_native	Cer 18:0;O2/22:0	pos full MS	[M+H], [M+K], [M+Na], [M-H2O+H]	624.6289, 662.5848, 646.6109, 606.6184	24.52	24.65	Cer 18:1;O2/25:0	0.00319817	0.00317155	0.00274632	8.34385	0.00323947	0.00289543	0.00283947	7.24066	0.00228693	0.00255189	0.00233964	5.86169	0.00276202	0.00223563	0.00223337	0.00230674	0.00265865	0.00265845	0.00243409	0.00277148	0.00235835	543535	425532	422726	424503	511833	499645	471016	515348	447791	24_27_b13	624.6293@24.66	Sphingolipids	Ceramides	N-acylsphinganines (dihydroceramides)	Cer	Cer d18:0_22:0	Cer 40:0	Cer(d18:0/22:0)
16	Cer	Cer 40:1;O2	0_native	Cer 18:1;O2/22:0	pos full MS	[M+H], [M+K], [M+Na], [M-H2O+H]	622.6133, 660.5692, 644.5952, 604.6027	24.28	24.4	Cer 18:1;O2/25:0	0.062441	0.0614342	0.062703	1.07703	0.0594187	0.057808	0.0598565	1.82758	0.0665543	0.0762729	0.0700304	6.94055	0.0539256	0.043305	0.0509917	0.0423106	0.0530807	0.0560407	0.0708371	0.0828362	0.0705906	10611978	8242726	9651548	7786283	10218887	10532614	13707545	15403127	13403355	24_27_b13	622.6132@24.40	Sphingolipids	Ceramides	N-acylsphingosines (ceramides)	Cer	Cer d18:1_22:0	Cer 40:1	Cer(d18:1/22:0)
17	Cer	Cer 40:1;O2	1_1C171	Cer 18:1;O2,C171/22:0	pos full MS	[cM+H]2+, [cM]+, [cM-H2O+H]2+	394.8712, 788.7351, 385.8659	18.26	18.38	Cer 18:0;O2,C171/15:1-[2]H8	0.06939	0.0737414	0.0762392	4.74012	0	0	0		0	0	0		0.059927	0.0519803	0.0619996	0	0	0	0	0	0	19569658	15836766	19208195	0	0	0	0	0	0	24_27_32_b13	788.7354@18.40	Sphingolipids	Ceramides	N-acylsphingosines (ceramides)	Cer	Cer d18:1-click-C171_22:0	Cer 40:1	Cer(d18:1-click-C171/22:0)
18	Cer	Cer 40:2;O2	0_native	Cer 18:2;O2/22:0	pos full MS	[M+H], [M+K], [M+Na], [M-H2O+H]	620.5976, 658.5535, 642.5796, 602.5871	23.64	23.76	Cer 18:1;O2/25:0	0.00723786	0.00735102	0.00775559	3.6545	0.00446139	0.00448065	0.00461034	1.79333	0.00478494	0.0055339	0.0050861	7.3392	0.00625079	0.00518173	0.00630704	0.00317684	0.00411424	0.00431643	0.00509285	0.00601009	0.00512678	1230088	986297	1193777	584625	792057	811256	985507	1117557	973445	24_27_b13	620.5976@23.76	Sphingolipids	Ceramides	N-acylsphingosines (ceramides)	Cer	Cer d18:2_22:0	Cer 40:2	Cer(d18:2/22:0)
19	Cer	Cer 40:2;O2	0_native	Cer 18:1;O2/22:1	pos full MS	[M+H], [M+K], [M+Na], [M-H2O+H]	620.5976, 658.5535, 642.5796, 602.5871	23.42	23.54	Cer 18:1;O2/25:0	0.0106455	0.0111959	0.0116809	4.63605	0.00754316	0.00709126	0.00723292	3.17087	0.00851791	0.00874093	0.00845238	1.76499	0.00919375	0.00789198	0.00949921	0.00537129	0.00651138	0.00677182	0.00906604	0.00949308	0.00852	1809229	1502169	1797982	988463	1253544	1272736	1754352	1765208	1617729	24_27_b13	620.5975@23.55	Sphingolipids	Ceramides	N-acylsphingosines (ceramides)	Cer	Cer d18:1_22:1	Cer 40:2	Cer(d18:1/22:1)
20	Cer	Cer 41:1;O2	0_native	Cer 18:1;O2/23:0, Cer 17:1;O2/24:0	pos full MS	[M+H], [M+K], [M+Na], [M-H2O+H]	636.6289, 674.5848, 658.6109, 618.6184	24.67	24.8	Cer 18:1;O2/25:0	0.0270326	0.027703	0.0275684	1.29274	0.0275047	0.0258131	0.0261349	3.39181	0.03034	0.0328028	0.0317043	3.9024	0.023346	0.0195278	0.0224193	0.0195854	0.0237022	0.0244688	0.0322924	0.0356254	0.0319579	4594238	3716950	4243461	3604249	4563059	4598815	6248834	6624435	6067988	24_27_b13	636.6295@24.80	Sphingolipids	Ceramides	N-acylsphingosines (ceramides)	Cer	Cer d18:1_23:0	Cer 41:1	Cer(d18:1_23:0)
21	Cer	Cer 41:1;O2	1_1C171	Cer 18:1;O2,C171/23:0	pos full MS	[cM+H]2+, [cM]+, [cM-H2O+H]2+	401.879, 802.7508, 392.8737	18.88	18.99	Cer 18:0;O2,C171/15:1-[2]H8	0.0243601	0.0257159	0.0270028	5.14344	0	0	0		0	0	0		0.021038	0.0181271	0.0219593	0	0	0	0	0	0	6870120	5522765	6803244	0	0	0	0	0	0	24_27_32_b13	802.7514@19.02	Sphingolipids	Ceramides	N-acylsphingosines (ceramides)	Cer	Cer d18:1-click-C171_23:0	Cer 41:1	Cer(d18:1-click-C171/23:0)
22	Cer	Cer 41:2;O2	0_native	Cer 18:2;O2/23:0	pos full MS	[M+H], [M+K], [M+Na], [M-H2O+H]	634.6133, 672.5692, 656.5952, 616.6027	24.06	24.18	Cer 18:1;O2/25:0	0.00323084	0.00272266	0.00359962	13.8276	0.00216517	0.00217346	0.00220246	0.898094	0.00285668	0.00280123	0.00262804	4.31818	0.00279024	0.00191921	0.0029273	0.00154176	0.00199573	0.00206206	0.00304051	0.00304227	0.00264906	549088	365304	554071	283726	384209	387555	588363	565701	502989	24_27_b13	634.6136@24.19	Sphingolipids	Ceramides	N-acylsphingosines (ceramides)	Cer	Cer d18:2_23:0	Cer 41:2	Cer(d18:2/23:0)
23	Cer	Cer 41:2;O2	0_native	Cer 18:1;O2/23:1, Cer 17:1;O2/24:1	pos full MS	[M+H], [M+K], [M+Na], [M-H2O+H]	634.6133, 672.5692, 656.5952, 616.6027	23.81	23.93	Cer 18:1;O2/25:0	0.013685	0.0139482	0.0156004	7.20467	0.0122085	0.0123656	0.012239	0.678738	0.0140333	0.0158279	0.0147848	6.05581	0.0118187	0.00983205	0.0126867	0.0086934	0.0113544	0.0114588	0.0149364	0.0171899	0.0149031	2325798	1871445	2401295	1599820	2185905	2153631	2890309	3196405	2829712	24_27_b13	634.6135@23.94	Sphingolipids	Ceramides	N-acylsphingosines (ceramides)	Cer	Cer d18:1_23:1	Cer 41:2	Cer(d18:1_23:1)
24	Cer	Cer 41:2;O2	1_1C171	Cer 17:1;O2/24:1;C171	pos full MS	[cM+H]2+, [cM]+, [cM-H2O+H]2+	400.8712, 800.7351, 391.8659	17.19	17.27	Cer 18:0;O2,C171/15:1-[2]H8	0.000103055	0.000101834	2.61286e-05	57.2233	0.00712801	0.00714071	0.00689647	1.94882	0	0	0		8.90009e-05	7.1783e-05	2.12484e-05	0.00507568	0.00655678	0.00645682	0	0	0	29064	21870	6583	1483616	1949669	1805910	0	0	0	24_27_32_b13	800.7352@17.29	Sphingolipids	Ceramides	N-acylsphingosines (ceramides)	Cer	Cer d17:1_24:1(n-9)-click-C171	Cer 41:2	Cer(d17:1/24:1(n-9)-click-C171)
25	Cer	Cer 41:2;O2	1_1C171	Cer 18:1;O2,C171/23:1	pos full MS	[cM+H]2+, [cM]+, [cM-H2O+H]2+	400.8712, 800.7351, 391.8659	17.57	17.72	Cer 18:0;O2,C171/15:1-[2]H8	0.0113781	0.0123552	0.0126297	5.42735	0	0	0		0	0	0		0.00982643	0.00870917	0.0102708	0	0	0	0	0	0	3208903	2653410	3182017	0	0	0	0	0	0	24_27_32_b13	800.7353@17.72	Sphingolipids	Ceramides	N-acylsphingosines (ceramides)	Cer	Cer d18:1-click-C171_23:1	Cer 41:2	Cer(d18:1-click-C171/23:1)
26	Cer	Cer 42:0;O2	0_native	Cer 18:0;O2/24:0	pos full MS	[M+H], [M+K], [M+Na], [M-H2O+H]	652.6602, 690.6161, 674.6422, 634.6497	25.26	25.41	Cer 18:1;O2/25:0	0.00503057	0.00430756	0.00368392	15.526	0.00403112	0.0035787	0.00334742	9.5214	0.00347969	0.00338922	0.00342127	1.33722	0.00434452	0.0030364	0.00299586	0.00287046	0.00328605	0.00313402	0.0037036	0.00368087	0.00344864	854955	577952	567047	528242	632618	589026	716677	684445	654808	24_27_b13	652.6609@25.41	Sphingolipids	Ceramides	N-acylsphinganines (dihydroceramides)	Cer	Cer d18:0_24:0	Cer 42:0	Cer(d18:0/24:0)
27	Cer	Cer 42:0;O3	0_native	Cer 18:0;O3/24:0	pos full MS	[M+H], [M+K], [M+Na], [M-H2O+H]	668.6551, 706.611, 690.6371, 650.6446	24.63	24.75	Cer 18:1;O2/25:0	0.00531357	0.00277293	0.00275196	40.7695	0.00284873	0.00244223	0.0023803	9.95118	0.00234105	0.00250835	0.00246044	3.5358	0.00458893	0.00195464	0.00223796	0.00202851	0.00224252	0.00222856	0.0024917	0.00272419	0.00248012	903052	372048	423595	373300	431720	418848	482164	506554	470912	24_27_b13	668.6558@24.75			N-acyl-4-hydroxysphinganines (phytoceramides)	Cer	Cer t18:0_24:0	Cer 42:0	Cer(t18:0/24:0)
28	Cer	Cer 42:1;O	0_native	Cer 18:0;O/24:1	pos full MS	[M+H], [M+K], [M+Na], [M-H2O+H]	634.6497, 672.6055, 656.6316, 616.6391	24.9	25.01	Cer 18:1;O2/25:0	0.008841	0.00952839	0.0096838	4.79634	0.00916425	0.00893861	0.00879259	2.08857	0.00919051	0.00998226	0.00979284	4.28194	0.00763531	0.00671656	0.00787511	0.00652563	0.00820766	0.00823206	0.00978192	0.0108412	0.00987118	1502546	1278439	1490576	1200892	1580105	1547183	1892881	2015893	1874285	24_27_b13	634.6505@25.02			1-deoxyceramides	Cer	Cer m18:0_24:1	Cer 42:1	Cer(m18:0/24:1)
29	Cer	Cer 42:1;O2	0_native	Cer 18:1;O2/24:0	pos full MS	[M+H], [M+K], [M+Na], [M-H2O+H]	650.6446, 688.6005, 672.6265, 632.634	25.05	25.18	Cer 18:1;O2/25:0	0.158729	0.155047	0.162357	2.30297	0.162038	0.153491	0.155609	2.83422	0.242368	0.253287	0.25446	2.66699	0.137082	0.109292	0.132033	0.115383	0.140939	0.145689	0.257964	0.275082	0.256495	26976265	20802856	24990724	21233626	27133042	27381690	49918156	51150693	48701873	24_27_b13	650.6448@25.18	Sphingolipids	Ceramides	N-acylsphingosines (ceramides)	Cer	Cer d18:1_24:0	Cer 42:1	Cer(d18:1/24:0)
30	Cer	Cer 42:1;O2	1_1C171	Cer 18:1;O2,C171/24:0	pos full MS	[cM+H]2+, [cM]+, [cM-H2O+H]2+	408.8868, 816.7664, 399.8816	19.45	19.57	Cer 18:0;O2,C171/15:1-[2]H8	0.247811	0.252999	0.276964	5.99863	0	0	0		0	0	0		0.214016	0.178339	0.225234	0	0	0	0	0	0	69888704	54334157	69780149	0	0	0	0	0	0	24_27_32_b13	816.7662@19.60	Sphingolipids	Ceramides	N-acylsphingosines (ceramides)	Cer	Cer d18:1-click-C171_24:0	Cer 42:1	Cer(d18:1-click-C171/24:0)
31	Cer	Cer 42:1;O2	1_1C171	Cer 18:1;O2/24:0;C171	pos full MS	[cM+H]2+, [cM]+, [cM-H2O+H]2+	408.8868, 816.7664, 399.8816	18.38	18.49	Cer 18:0;O2,C171/15:1-[2]H8	0.139071	0.136404	0.153699	6.50871	0	0	0		0	0	0		0.120105	0.0961512	0.124992	0	0	0	0	0	0	39221387	29294240	38723867	0	0	0	0	0	0	24_27_32_b13	816.7667@18.52	Sphingolipids	Ceramides	N-acylsphingosines (ceramides)	Cer	Cer d18:1_24:0-click-C171	Cer 42:1	Cer(d18:1/24:0-click-C171)
32	Cer	Cer 42:1;O2	1_2C171	Cer 18:1;O2,C171/24:0;C171	pos full MS	[ccM]2+, [ccM+H]3+, [ccM-H2O+H]3+	491.9478, 328.3009, 322.2974	10.89	11.01	Cer 18:0;O2,C171/15:1-[2]H8	0.103866	0.104518	0.126265	11.4283	0	0	0		0	0	0		0.0897012	0.0736744	0.102682	0	0	0	0	0	0	29292669	22446272	31811995	0	0	0	0	0	0	24_27_32_b13	491.9476@11.08	Sphingolipids	Ceramides	N-acylsphingosines (ceramides)	Cer	Cer d18:1-click-C171_24:0-click-C171	Cer 42:1	Cer(d18:1-click-C171/24:0-click-C171)
33	Cer	Cer 42:1;O2	1_1C171	Cer 18:0;O2/24:1;C171	pos full MS	[cM+H]2+, [cM]+, [cM-H2O+H]2+	408.8868, 816.7664, 399.8816	18.13	18.23	Cer 18:0;O2,C171/15:1-[2]H8	0	0	0		0.00358366	0.00340915	0.00340631	2.93053	0	0	0		0	0	0	0.00255183	0.00313037	0.00318916	0	0	0	0	0	0	745899	930820	891976	0	0	0	24_27_32_b13	816.7665@18.25	Sphingolipids	Ceramides	N-acylsphinganines (dihydroceramides)	Cer	Cer d18:0_24:1(n-9)-click-C171	Cer 42:1	Cer(d18:0/24:1(n-9)-click-C171)
34	Cer	Cer 42:2;O	0_native	Cer 18:0;O/24:2, Cer 18:1;O/24:1	pos full MS	[M+H], [M+K], [M+Na]	632.634, 670.5899, 654.616	24.32	24.42	Cer 18:1;O2/25:0	0.0232826	0.0250099	0.0259521	5.47056	0.0230621	0.0231987	0.0228033	0.872284	0.0247293	0.0263487	0.0235964	5.5573	0.0201074	0.0176295	0.0211049	0.0164219	0.0213016	0.0213496	0.0263207	0.028616	0.0237852	3956927	3355614	3994677	3022075	4100906	4012573	5093263	5321059	4516200	24_27_b13	632.6345@24.40			1-deoxyceramides	Cer	Cer m18:1_24:1	Cer 42:2	Cer(m18:1_24:1)
35	Cer	Cer 42:2;O2	0_native	Cer 18:1;O2/24:1	pos full MS	[M+H], [M+K], [M+Na], [M-H2O+H]	648.6289, 686.5848, 670.6109, 630.6184	24.2	24.32	Cer 18:1;O2/25:0	0.193415	0.196925	0.201898	2.15915	0.20339	0.19233	0.193294	3.12017	0.237461	0.258613	0.247737	4.2661	0.167038	0.138812	0.164188	0.144829	0.176602	0.180972	0.252742	0.280866	0.249719	32871216	26421733	31077041	26652412	33998751	34012880	48907562	52226205	47415279	24_27_b13	648.6280@24.33	Sphingolipids	Ceramides	N-acylsphingosines (ceramides)	Cer	Cer d18:1_24:1	Cer 42:2	Cer(d18:1/24:1)
36	Cer	Cer 42:2;O2	1_1C171	Cer 18:1;O2,C171/24:1	pos full MS	[cM+H]2+, [cM]+, [cM-H2O+H]2+	407.879, 814.7508, 398.8737	18.18	18.27	Cer 18:0;O2,C171/15:1-[2]H8	0.247122	0.265499	0.277965	5.88758	0	0	0		0	0	0		0.213421	0.18715	0.226048	0	0	0	0	0	0	69694360	57018659	70032212	0	0	0	0	0	0	24_27_32_b13	814.7507@18.30	Sphingolipids	Ceramides	N-acylsphingosines (ceramides)	Cer	Cer d18:1-click-C171_24:1	Cer 42:2	Cer(d18:1-click-C171/24:1)
37	Cer	Cer 42:2;O2	1_1C171	Cer 18:1;O2/24:1;C171	pos full MS	[cM+H]2+, [cM]+, [cM-H2O+H]2+	407.879, 814.7508, 398.8737	17.74	17.85	Cer 18:0;O2,C171/15:1-[2]H8	0.0137833	0.0142671	0.0154439	5.89061	0.429254	0.414373	0.424486	1.79765	0	0	0		0.0119036	0.0100569	0.0125593	0.305661	0.380488	0.397425	0	0	0	3887233	3064021	3891029	89344576	113138819	111155952	0	0	0	24_27_32_b13	814.7508@17.84	Sphingolipids	Ceramides	N-acylsphingosines (ceramides)	Cer	Cer d18:1_24:1(n-9)-click-C171	Cer 42:2	Cer(d18:1/24:1(n-9)-click-C171)
38	Cer	Cer 42:2;O2	0_native	Cer 18:2;O2/24:0	pos full MS	[M+H], [M+K], [M+Na], [M-H2O+H]	648.6289, 686.5848, 670.6109, 630.6184	24.47	24.6	Cer 18:1;O2/25:0	0.0395115	0.0405779	0.0441654	5.88653	0.0318435	0.029327	0.0312561	4.27327	0.0465807	0.0483152	0.0506751	4.23543	0.0341231	0.0286033	0.0359164	0.022675	0.0269287	0.0292635	0.0495781	0.0524727	0.0510805	6715061	5444393	6798145	4172808	5184214	5499961	9593768	9757133	9698887	24_27_b13	648.6293@24.60	Sphingolipids	Ceramides	N-acylsphingosines (ceramides)	Cer	Cer d18:2_24:0	Cer 42:2	Cer(d18:2/24:0)
39	Cer	Cer 42:2;O2	1_1C171	Cer 18:2;O2/24:0;C171	pos full MS	[cM+H]2+, [cM]+, [cM-H2O+H]2+	407.879, 814.7508, 398.8737	17.54	17.65	Cer 18:0;O2,C171/15:1-[2]H8	0.0266066	0.0272328	0.0299039	6.27319	0	0	0		0	0	0		0.0229781	0.0191964	0.0243186	0	0	0	0	0	0	7503700	5848537	7534168	0	0	0	0	0	0	24_27_32_b13	398.8738@17.64	Sphingolipids	Ceramides	N-acylsphingosines (ceramides)	Cer	Cer d18:2_24:0-click-C171	Cer 42:2	Cer(d18:2/24:0-click-C171)
40	Cer	Cer 42:3;O2	0_native	Cer 18:2;O2/24:1	pos full MS	[M+H], [M+K], [M+Na], [M-H2O+H]	646.6133, 684.5692, 668.5952, 628.6027	23.56	23.68	Cer 18:1;O2/25:0	0.0528535	0.0560411	0.0578946	4.58624	0.0408617	0.0392237	0.0383849	3.18986	0.0455153	0.0509021	0.0499681	5.89936	0.0456456	0.0395033	0.0470813	0.0290966	0.0360162	0.0359379	0.0484442	0.0552822	0.0503679	8982565	7519113	8911413	5354552	6933687	6754377	9374339	10279552	9563568	24_27_b13	646.6132@23.68	Sphingolipids	Ceramides	N-acylsphingosines (ceramides)	Cer	Cer d18:2_24:1	Cer 42:3	Cer(d18:2/24:1)
41	Cer	Cer 42:3;O2	1_1C171	Cer 18:2;O2/24:1;C171	pos full MS	[cM+H]2+, [cM]+, [cM-H2O+H]2+	406.8712, 812.7351, 397.8659	16.82	16.93	Cer 18:0;O2,C171/15:1-[2]H8	0.0015678	0.00158571	0.00164926	2.67385	0.0291525	0.0267537	0.0266176	5.1835	0	0	0		0.00135399	0.00111777	0.00134122	0.0207588	0.0245659	0.0249208	0	0	0	442157	340548	415524	6067780	7304722	6970093	0	0	0	24_27_32_b13	812.7350@16.95	Sphingolipids	Ceramides	N-acylsphingosines (ceramides)	Cer	Cer d18:2_24:1(n-9)-click-C171	Cer 42:3	Cer(d18:2/24:1(n-9)-click-C171)
42	Cer	Cer 42:3;O2	1_1C171	Cer 18:1;O2,C171/24:2	pos full MS	[cM+H]2+, [cM]+, [cM-H2O+H]2+	406.8712, 812.7351, 397.8659	17.22	17.33	Cer 18:0;O2,C171/15:1-[2]H8	0.0212233	0.0239325	0.0235741	6.42356	0	0	0		0	0	0		0.018329	0.01687	0.0191711	0	0	0	0	0	0	5985486	5139756	5939418	0	0	0	0	0	0	24_27_32_b13	812.7352@17.33	Sphingolipids	Ceramides	N-acylsphingosines (ceramides)	Cer	Cer d18:1-click-C171_24:2	Cer 42:3	Cer(d18:1-click-C171/24:2)
43	Cer	Cer 42:4;O2	0_native	Cer 18:2;O2/24:2	pos full MS	[M+H], [M+K], [M+Na], [M-H2O+H]	644.5976, 682.5535, 666.5796, 626.5871	23.02	23.08	Cer 18:1;O2/25:0	0.00449208	0.00493247	0.00321553	21.1651	0.00273783	0.00287913	0.0026103	4.90362	0.00396266	0.0045415	0.00409294	7.23151	0.00387947	0.0034769	0.00261495	0.00194954	0.00264369	0.00244389	0.00421765	0.00493229	0.00412569	763438	661797	494949	358768	508953	459319	816150	917144	783362	24_27_b13	688.5881@23.01	Sphingolipids	Ceramides	N-acylsphingosines (ceramides)	Cer	Cer d18:2_24:2	Cer 42:4	Cer(d18:2/24:2)
44	Cer	Cer 43:2;O2	0_native	Cer 18:1;O2/25:1	pos full MS	[M+H], [M+K], [M+Na], [M-H2O+H]	662.6446, 700.6005, 684.6265, 644.634	24.58	24.71	Cer 18:1;O2/25:0	0.0115712	0.0122364	0.0125723	4.20126	0.0117523	0.0113448	0.0116193	1.79605	0.0185815	0.0204133	0.0193108	4.74499	0.0099932	0.00862547	0.0102241	0.00836855	0.010417	0.0108786	0.0197772	0.0221699	0.0194653	1966552	1641783	1935181	1540039	2005448	2044582	3827056	4122412	3695954	24_27_b13	662.6453@24.71	Sphingolipids	Ceramides	N-acylsphingosines (ceramides)	Cer	Cer d18:1_25:1	Cer 43:2	Cer(d18:1/25:1)
45	Cer	Cer 43:2;O2	1_1C171	Cer 18:1;O2,C171/25:1	pos full MS	[cM+H]2+, [cM]+, [cM-H2O+H]2+	414.8868, 828.7664, 405.8816	18.79	18.89	Cer 18:0;O2,C171/15:1-[2]H8	0.0155211	0.0163384	0.0171351	4.94139	0	0	0		0	0	0		0.0134044	0.0115169	0.0139347	0	0	0	0	0	0	4377332	3508842	4317125	0	0	0	0	0	0	24_27_32_b13	828.7670@18.93	Sphingolipids	Ceramides	N-acylsphingosines (ceramides)	Cer	Cer d18:1-click-C171_25:1	Cer 43:2	Cer(d18:1-click-C171/25:1)
46	Cer	Cer 43:2;O2	1_1C171	Cer 18:1;O2/25:1;C171	pos full MS	[cM+H]2+, [cM]+, [cM-H2O+H]2+	414.8868, 828.7664, 405.8816	18.21	18.32	Cer 18:0;O2,C171/15:1-[2]H8	0.000378117	0.000242237	0.000414267	26.3009	0.00790974	0.00727136	0.00737465	4.55757	0	0	0		0.000326551	0.000170753	0.000336892	0.00563233	0.00667675	0.00690452	0	0	0	106638	52023	104373	1646325	1985343	1931126	0	0	0	24_27_32_b13	828.7663@18.35	Sphingolipids	Ceramides	N-acylsphingosines (ceramides)	Cer	Cer d18:1_25:1-click-C171	Cer 43:2	Cer(d18:1/25:1-click-C171)
47	Cer	Cer 43:2;O2	1_1C171	Cer 19:1;O2/24:1;C171	pos full MS	[cM+H]2+, [cM]+, [cM-H2O+H]2+	414.8868, 828.7664, 405.8816	18.07	18.17	Cer 18:0;O2,C171/15:1-[2]H8	0.00023715	0.00026624	0.000240912	6.37705	0.00651295	0.00626184	0.00653559	2.36041	0	0	0		0.000204809	0.000187673	0.000195916	0.00463771	0.00574978	0.00611895	0	0	0	66882	57178	60697	1355599	1709708	1711410	0	0	0	24_27_32_b13	828.7662@18.19	Sphingolipids	Ceramides	N-acylsphingosines (ceramides)	Cer	Cer d19:1_24:1(n-9)-click-C171	Cer 43:2	Cer(d19:1/24:1(n-9)-click-C171)
48	Cer	Cer 43:3;O2	0_native	Cer 18:2;O2/25:1	pos full MS	[M+H], [M+K], [M+Na], [M-H2O+H]	660.6289, 698.5848, 682.6109, 642.6184	23.97	24.09	Cer 18:1;O2/25:0	0.00450663	0.00437642	0.00459929	2.49124	0.0037168	0.00346462	0.00360212	3.51254	0.00481217	0.00573632	0.00554016	9.0793	0.00389203	0.00308494	0.00374026	0.00264664	0.0031813	0.00337249	0.00512183	0.00622993	0.00558448	765910	587191	707944	487053	612452	633845	991116	1158436	1060349	24_27_b13	660.6292@24.10	Sphingolipids	Ceramides	N-acylsphingosines (ceramides)	Cer	Cer d18:2_25:1	Cer 43:3	Cer(d18:2/25:1)
49	Cer	Cer 44:1;O2	0_native	Cer 18:1;O2/26:0	pos full MS	[M+H], [M+K], [M+Na], [M-H2O+H]	678.6759, 716.6318, 700.6578, 660.6653	25.76	25.9	Cer 18:1;O2/25:0	0.0276331	0.0246576	0.0248167	6.51244	0.0235556	0.0218971	0.0218413	4.34236	0.0375813	0.0381344	0.0395109	2.58698	0.0238647	0.0173812	0.0201816	0.0167734	0.0201065	0.0204489	0.0399997	0.0414158	0.0398269	4696304	3308353	3819908	3086753	3870823	3843289	7740258	7701140	7562117	24_27_b13	678.6767@25.90	Sphingolipids	Ceramides	N-acylsphingosines (ceramides)	Cer	Cer d18:1_26:0	Cer 44:1	Cer(d18:1/26:0)
50	Cer	Cer 44:1;O2	1_1C171	Cer 18:1;O2,C171/26:0	pos full MS	[cM+H]2+, [cM]+, [cM-H2O+H]2+	422.9025, 844.7977, 413.8972	20.52	20.63	Cer 18:0;O2,C171/15:1-[2]H8	0.0354435	0.0358268	0.0393905	5.90082	0	0	0		0	0	0		0.0306099	0.0252543	0.0320334	0	0	0	0	0	0	9995911	7694193	9924301	0	0	0	0	0	0	24_27_32_b13	844.7972@20.62	Sphingolipids	Ceramides	N-acylsphingosines (ceramides)	Cer	Cer d18:1-click-C171_26:0	Cer 44:1	Cer(d18:1-click-C171/26:0)
51	Cer	Cer 44:1;O2	1_1C171	Cer 20:1;O2,C171/24:0	pos full MS	[cM+H]2+, [cM]+, [cM-H2O+H]2+	422.9025, 844.7977, 413.8972	20.07	20.18	Cer 18:0;O2,C171/15:1-[2]H8	0.00817132	0.00786709	0.00889198	6.33394	0	0	0		0	0	0		0.00705696	0.00554551	0.00723118	0	0	0	0	0	0	2304509	1689542	2240303	0	0	0	0	0	0	24_27_32_b13	844.7978@20.19	Sphingolipids	Ceramides	N-acylsphingosines (ceramides)	Cer	Cer d20:1-click-C171_24:0	Cer 44:1	Cer(d20:1-click-C171/24:0)
52	Cer	Cer 44:2;O2	0_native	Cer 18:2;O2/26:0	pos full MS	[M+H], [M+K], [M+Na], [M-H2O+H]	676.6602, 714.6161, 698.6422, 658.6497	25.23	25.36	Cer 18:1;O2/25:0	0.00458985	0.00452676	0.00499604	5.41404	0.00386406	0.00350558	0.00366568	4.88192	0.00546793	0.00518967	0.00554961	3.49303	0.00396391	0.00319091	0.0040629	0.0027515	0.00321891	0.003432	0.00581979	0.00563624	0.00559401	780054	607362	769014	506350	619692	645030	1126176	1048040	1062159	24_27_b13	676.6611@25.36	Sphingolipids	Ceramides	N-acylsphingosines (ceramides)	Cer	Cer d18:2_26:0	Cer 44:2	Cer(d18:2/26:0)
53	Cer	Cer 44:2;O2	0_native	Cer 18:1;O2/26:1	pos full MS	[M+H], [M+K], [M+Na], [M-H2O+H]	676.6602, 714.6161, 698.6422, 658.6497	24.95	25.08	Cer 18:1;O2/25:0	0.0331985	0.0333547	0.0348962	2.77476	0.0313576	0.0306971	0.0318358	1.82709	0.0522718	0.0575099	0.053377	5.07675	0.0286711	0.0235118	0.0283785	0.022329	0.0281868	0.0298063	0.0556355	0.0624587	0.0538041	5642151	4475257	5371389	4109136	5426410	5601974	10765916	11613989	10216013	24_27_b13	676.6610@25.08	Sphingolipids	Ceramides	N-acylsphingosines (ceramides)	Cer	Cer d18:1_26:1	Cer 44:2	Cer(d18:1/26:1)
54	Cer	Cer 44:2;O2	1_1C171	Cer 18:1;O2,C171/26:1	pos full MS	[cM+H]2+, [cM]+, [cM-H2O+H]2+	421.8947, 842.7821, 412.8894	19.33	19.45	Cer 18:0;O2,C171/15:1-[2]H8	0.0635405	0.0667816	0.0699374	4.79158	0	0	0		0	0	0		0.0548752	0.0470743	0.0568749	0	0	0	0	0	0	17919958	14342059	17620476	0	0	0	0	0	0	24_27_32_b13	842.7821@19.48	Sphingolipids	Ceramides	N-acylsphingosines (ceramides)	Cer	Cer d18:1-click-C171_26:1	Cer 44:2	Cer(d18:1-click-C171/26:1)
55	Cer	Cer 44:2;O2	1_1C171	Cer 18:1;O2/26:1;C171	pos full MS	[cM+H]2+, [cM]+, [cM-H2O+H]2+	421.8947, 842.7821, 412.8894	18.7	18.79	Cer 18:0;O2,C171/15:1-[2]H8	0.00612177	0.00633333	0.00668114	4.42774	0.14492	0.139206	0.151267	4.15732	0	0	0		0.00528692	0.00446436	0.00543327	0.103194	0.127822	0.141624	0	0	0	1726487	1360150	1683288	30163409	38008150	39610851	0	0	0	24_27_32_b13	842.7824@18.95	Sphingolipids	Ceramides	N-acylsphingosines (ceramides)	Cer	Cer d18:1_26:1-click-C171	Cer 44:2	Cer(d18:1/26:1-click-C171)
56	Cer	Cer 44:3;O2	0_native	Cer 18:2;O2/26:1	pos full MS	[M+H], [M+K], [M+Na], [M-H2O+H]	674.6446, 712.6005, 696.6265, 656.634	24.35	24.48	Cer 18:1;O2/25:0	0.0184281	0.0175144	0.0196732	5.84519	0.0150289	0.0132355	0.0125112	9.53618	0.0243612	0.0241537	0.025805	3.63087	0.015915	0.0123459	0.0159987	0.0107017	0.0121531	0.0117136	0.0259289	0.0262322	0.0260115	3131896	2349937	3028191	1969401	2339673	2201520	5017447	4877785	4938914	24_27_b13	674.6447@24.48	Sphingolipids	Ceramides	N-acylsphingosines (ceramides)	Cer	Cer d18:2_26:1	Cer 44:3	Cer(d18:2/26:1)
57	Cer	Cer 44:3;O2	1_1C171	Cer 18:2;O2/26:1;C171	pos full MS	[cM+H]2+, [cM]+, [cM-H2O+H]2+	420.8868, 840.7664, 411.8816	17.88	17.99	Cer 18:0;O2,C171/15:1-[2]H8	0.0016879	0.00175314	0.00184787	4.5628	0.0172321	0.0173733	0.0177935	1.6722	0	0	0		0.00145771	0.00123579	0.00150274	0.0122705	0.0159526	0.0166592	0	0	0	476027	376506	465565	3586663	4743522	4659417	0	0	0	24_27_32_b13	840.7665@18.00	Sphingolipids	Ceramides	N-acylsphingosines (ceramides)	Cer	Cer d18:2_26:1-click-C171	Cer 44:3	Cer(d18:2/26:1-click-C171)
58	Cer	Cer 44:3;O2	1_1C171	Cer 18:1;O2,C171/26:2	pos full MS	[cM+H]2+, [cM]+, [cM-H2O+H]2+	420.8868, 840.7664, 411.8816	18.46	18.55	Cer 18:0;O2,C171/15:1-[2]H8	0.0124138	0.0132868	0.0136201	4.75296	0	0	0		0	0	0		0.0107209	0.00936587	0.0110762	0	0	0	0	0	0	3500985	2853484	3431540	0	0	0	0	0	0	24_27_32_b13	840.7670@18.60	Sphingolipids	Ceramides	N-acylsphingosines (ceramides)	Cer	Cer d18:1-click-C171_26:2	Cer 44:3	Cer(d18:1-click-C171/26:2)
59	Cer	Cer 44:4;O2	0_native	Cer 18:2;O2/26:2	pos full MS	[M+H], [M+K], [M+Na], [M-H2O+H]	672.6289, 710.5848, 694.6109, 654.6184	23.71	23.82	Cer 18:1;O2/25:0	0.00581928	0.00552637	0.00613676	5.23861	0.00408884	0.0042243	0.00425066	2.07316	0.00621857	0.00688067	0.00652111	5.06815	0.00502568	0.00389554	0.00499057	0.00291156	0.00387886	0.00397968	0.00661873	0.00747276	0.00657328	988999	741481	944599	535806	746742	747965	1280778	1389535	1248097	24_27_b13	672.6291@23.83	Sphingolipids	Ceramides	N-acylsphingosines (ceramides)	Cer	Cer d18:2_26:2	Cer 44:4	Cer(d18:2/26:2)
60	Cer	Cer 44:4;O2	1_1C171	Cer 18:1;O2,C171/26:3	pos full MS	[cM+H]2+, [cM]+, [cM-H2O+H]2+	419.879, 838.7508, 410.8737	17.47	17.58	Cer 18:0;O2,C171/15:1-[2]H8	0.00708668	0.0080934	0.00798896	7.16753	0	0	0		0	0	0		0.00612023	0.00570504	0.00649682	0	0	0	0	0	0	1998614	1738144	2012790	0	0	0	0	0	0	24_27_32_b13	838.7508@17.58	Sphingolipids	Ceramides	N-acylsphingosines (ceramides)	Cer	Cer d18:1-click-C171_26:3	Cer 44:4	Cer(d18:1-click-C171/26:3)
61	Cer	Cer 45:1;O2	0_native	Cer 18:1;O2/27:0	pos full MS	[M+H], [M+K], [M+Na], [M-H2O+H]	692.6915, 730.6474, 714.6735, 674.681	26.12	26.26	Cer 18:1;O2/25:0	0.00425845	0.00317069	0.00257807	25.5494	0.00306249	0.00238414	0.00235004	15.4625	0.00230674	0.00211152	0.00238213	6.1609	0.0036777	0.00223502	0.00209655	0.00218072	0.00218917	0.00220022	0.00245517	0.00229322	0.00240118	723732	425416	396829	401312	421451	413523	475096	426416	455923	24_27_b13	692.6924@26.26	Sphingolipids	Ceramides	N-acylsphingosines (ceramides)	Cer	Cer d18:1_27:0	Cer 45:1	Cer(d18:1/27:0)
62	Hex2Cer	Hex2Cer 32:1;O2	0_native	Hex2Cer 18:1;O2/14:0	pos full MS	[M+H], [M+Na], [M-H2O+H]	834.5937, 856.5757, 816.5832	19.24	19.37	Hex2Cer 18:1;O2/12:0	0.037192	0.0357321	0.040095	5.89513	0.042534	0.047819	0.0535902	11.5251	0.048521	0.0537905	0.0461473	7.90518	0.03212	0.0251876	0.0326063	0.0302874	0.0439086	0.0501738	0.0516433	0.0584192	0.0465165	394738	348239	503870	404851	469873	688151	797280	720474	697997	24_27_b13	834.5939@19.36	Sphingolipids	Neutral glycosphingolipids	Simple Glc series	LacCer	LacCer d18:1_14:0	LacCer 32:1	LacCer(d18:1/14:0)
63	Hex2Cer	Hex2Cer 33:1;O2	0_native	Hex2Cer 17:1;O2/16:0	pos full MS	[M+H], [M+Na], [M-H2O+H]	848.6094, 870.5913, 830.5988	19.83	19.95	Hex2Cer 18:1;O2/12:0	0.0153324	0.015178	0.0240729	27.9836	0.0240156	0.0233689	0.0268125	7.40037	0.0245136	0.0304928	0.0259183	11.5905	0.0132415	0.010699	0.0195766	0.0171009	0.0214579	0.0251032	0.026091	0.0331167	0.0261256	162731	147922	302521	228587	229624	344299	402799	408423	392025	24_27_b13	848.6091@19.95	Sphingolipids	Neutral glycosphingolipids	Simple Glc series	LacCer	LacCer d17:1_16:0	LacCer 33:1	LacCer(d17:1/16:0)
64	Hex2Cer	Hex2Cer 34:0;O2	0_native	Hex2Cer 18:0;O2/16:0	pos full MS	[M+H], [M+Na], [M-H2O+H]	864.6407, 886.6226, 846.6301	20.76	20.88	Hex2Cer 18:1;O2/12:0	0.371013	0.380873	0.372799	1.40142	0.494173	0.447078	0.446075	5.94335	0.258829	0.303392	0.281728	7.92146	0.320416	0.268478	0.30317	0.351888	0.410518	0.417637	0.275484	0.329498	0.283982	3937749	3711926	4684927	4703677	4393015	5728043	4252981	4063648	4261257	24_27_b13	864.6402@20.87	Sphingolipids	Neutral glycosphingolipids	Simple Glc series	LacCer	LacCer d18:0_16:0	LacCer 34:0	LacCer(d18:0/16:0)
65	Hex2Cer	Hex2Cer 34:1;O2	0_native	Hex2Cer 18:1;O2/16:0	pos full MS	[M+H], [M+Na], [M-H2O+H]	862.625, 884.607, 844.6145	20.37	20.5	Hex2Cer 18:1;O2/12:0	1.95348	1.9344	2.06914	3.67184	2.29389	2.28448	2.20813	2.07901	1.94146	2.38102	2.14453	10.2052	1.68708	1.36356	1.68268	1.63342	2.09767	2.06737	2.06639	2.58591	2.16169	20733312	18852322	26002672	21833881	22447495	28354647	31901432	31891537	32436902	24_27_b13	862.6243@20.50	Sphingolipids	Neutral glycosphingolipids	Simple Glc series	LacCer	LacCer d18:1_16:0	LacCer 34:1	LacCer(d18:1/16:0)
66	Hex2Cer	Hex2Cer 34:1;O2	1_1C171	Hex2Cer 18:1;O2/16:0;C171	pos full MS	[cM+H]2+, [cM]+, [cM+Na]2+, [cM-H2O+H]2+	514.8771, 1028.7469, 525.868, 505.8718	11.62	11.78	HexCer 18:1;O2/15:0;C171-[13]C2	0.0167726	0.0202871	0.0267561	23.8066	0	0	0		0	0	0		0.0144852	0.0143003	0.0217588	0	0	0	0	0	0	4754087	4631067	7679002	0	0	0	0	0	0	24_27_32_b13	514.8770@11.83	Sphingolipids	Neutral glycosphingolipids	Simple Glc series	LacCer	LacCer d18:1_16:0-click-C171	LacCer 34:1	LacCer(d18:1/16:0-click-C171)
67	Hex2Cer	Hex2Cer 34:2;O2	0_native	Hex2Cer 18:2;O2/16:0	pos full MS	[M+H], [M+Na], [M-H2O+H]	860.6094, 882.5913, 842.5988	19.48	19.6	Hex2Cer 18:1;O2/12:0	0.0305105	0.0320122	0.0349321	6.92127	0.0369576	0.0387879	0.0397619	3.69793	0.0357803	0.0433868	0.0386945	9.76838	0.0263497	0.0225654	0.0284077	0.0263166	0.0356161	0.0372271	0.0380828	0.0471202	0.039004	323824	311985	438988	351773	381133	510583	587930	581126	585270	24_27_b13	860.6092@19.60	Sphingolipids	Neutral glycosphingolipids	Simple Glc series	LacCer	LacCer d18:2_16:0	LacCer 34:2	LacCer(d18:2/16:0)
68	Hex2Cer	Hex2Cer 35:1;O2	0_native	Hex2Cer 18:1;O2/17:0	pos full MS	[M+H], [M+Na], [M-H2O+H]	876.6407, 898.6226, 858.6301	20.89	21.01	Hex2Cer 18:1;O2/12:0	0.0766855	0.0727805	0.0828463	6.5535	0.111687	0.109504	0.11369	1.87537	0.0678694	0.0755451	0.0659337	7.28455	0.0662276	0.051303	0.0673727	0.0795297	0.100549	0.106442	0.0722368	0.0820458	0.0664612	813903	709306	1041121	1063071	1075994	1459887	1115207	1011857	997275	24_27_b13	876.6409@21.01	Sphingolipids	Neutral glycosphingolipids	Simple Glc series	LacCer	LacCer d18:1_17:0	LacCer 35:1	LacCer(d18:1/17:0)
69	Hex2Cer	Hex2Cer 36:1;O2	0_native	Hex2Cer 18:1;O2/18:0	pos full MS	[M+H], [M+Na]	890.6563, 912.6383	21.39	21.51	Hex2Cer 18:1;O2/12:0	0.0745047	0.0680559	0.0728443	4.6635	0.0868105	0.0758439	0.0846586	7.04882	0.065073	0.0861642	0.0791815	13.9889	0.0643442	0.0479726	0.0592388	0.0618156	0.0696417	0.0792616	0.0692604	0.0935786	0.0798149	790757	663261	915427	826287	745247	1087101	1069257	1154089	1197653	24_27_b13	912.6376@21.51	Sphingolipids	Neutral glycosphingolipids	Simple Glc series	LacCer	LacCer d18:1_18:0	LacCer 36:1	LacCer(d18:1/18:0)
70	Hex2Cer	Hex2Cer 36:1;O2	1_1C171	Hex2Cer 18:1;O2/18:0;C171	pos full MS	[cM+H]2+, [cM]+, [cM-H2O+H]2+	528.8927, 1056.7782, 519.8874	13.44	13.59	HexCer 18:1;O2/15:0;C171-[13]C2	0.00161586	0.00195948	0.00302708	33.438	0	0	0		0	0	0		0.0013955	0.00138124	0.00246169	0	0	0	0	0	0	458007	447305	868770	0	0	0	0	0	0	24_27_32_b13	528.8927@13.63	Sphingolipids	Neutral glycosphingolipids	Simple Glc series	LacCer	LacCer d18:1_18:0-click-C171	LacCer 36:1	LacCer(d18:1/18:0-click-C171)
71	Hex2Cer	Hex2Cer 36:2;O2	1_1C171	Hex2Cer 18:1;O2/18:1;C171	pos full MS	[cM+H]2+, [cM]+, [cM+Na]2+, [cM-H2O+H]2+	527.8849, 1054.7625, 538.8759, 518.8796	12.89	13.04	HexCer 18:1;O2/15:0;C171-[13]C2	0	0	0		0.00635818	0.00642999	0.00706029	5.83883	0	0	0		0	0	0	0.0045275	0.00590417	0.00661019	0	0	0	0	0	0	1441277	1794563	2002560	0	0	0	24_27_32_b13	1054.7625@13.07	Sphingolipids	Neutral glycosphingolipids	Simple Glc series	LacCer	LacCer d18:1_18:1(n-9)-click-C171	LacCer 36:2	LacCer(d18:1/18:1(n-9)-click-C171)
72	Hex2Cer	Hex2Cer 38:1;O2	0_native	Hex2Cer 18:1;O2/20:0	pos full MS	[M+H], [M+Na]	918.6876, 940.6696	22.32	22.45	Hex2Cer 18:1;O2/12:0	0.0367065	0.0450464	0.0370301	11.932	0.0406012	0.0310899	0.051998	25.3899	0.0407132	0.047234	0.0408775	8.65886	0.0317007	0.0317532	0.0301138	0.0289111	0.0285476	0.0486831	0.0433331	0.0512985	0.0412046	389585	439014	465353	386454	305492	667706	668986	632656	618290	24_27_b13	918.6869@22.44	Sphingolipids	Neutral glycosphingolipids	Simple Glc series	LacCer	LacCer d18:1_20:0	LacCer 38:1	LacCer(d18:1/20:0)
73	Hex2Cer	Hex2Cer 40:0;O2	0_native	Hex2Cer 18:0;O2/22:0	pos full MS	[M+H], [M+Na]	948.7346, 970.7165	23.44	23.57	Hex2Cer 18:1;O2/12:0	0.0594439	0.0548629	0.0609345	5.41683	0.0588793	0.0559848	0.0565285	2.69274	0.064949	0.0663127	0.0593153	5.83933	0.0513373	0.0386728	0.0495534	0.0419265	0.0514067	0.0529248	0.0691284	0.0720189	0.0597898	630909	534684	765757	560430	550111	725882	1067219	888197	897169	24_27_b13	948.7343@23.57	Sphingolipids	Neutral glycosphingolipids	Simple Glc series	LacCer	LacCer d18:0_22:0	LacCer 40:0	LacCer(d18:0/22:0)
74	Hex2Cer	Hex2Cer 40:1;O2	0_native	Hex2Cer 18:1;O2/22:0	pos full MS	[M+H], [M+Na], [M-H2O+H]	946.7189, 968.7009, 928.7084	23.17	23.3	Hex2Cer 18:1;O2/12:0	0.805393	0.835988	0.910339	6.34534	0.919538	0.993788	0.952817	3.89283	0.821592	0.963551	0.87304	8.11116	0.695558	0.589288	0.74031	0.65478	0.912521	0.892075	0.874461	1.04646	0.880025	8548048	8147397	11440134	8752428	9765034	12235124	13500112	12905875	13205104	24_27_b13	946.7186@23.31	Sphingolipids	Neutral glycosphingolipids	Simple Glc series	LacCer	LacCer d18:1_22:0	LacCer 40:1	LacCer(d18:1/22:0)
75	Hex2Cer	Hex2Cer 40:1;O2	1_1C171	Hex2Cer 18:1;O2,C171/22:0	pos full MS	[cM+H]2+, [cM]+, [cM+Na]2+, [cM-H2O+H]2+	556.924, 1112.8408, 567.915, 547.9187	17.11	17.23	HexCer 18:1;O2/15:0;C171-[13]C2	0.00661895	0.00718032	0.0113761	30.9787	0	0	0		0	0	0		0.00571629	0.00506141	0.00925131	0	0	0	0	0	0	1876102	1639101	3264929	0	0	0	0	0	0	24_27_32_b13	1112.8413@17.23	Sphingolipids	Neutral glycosphingolipids	Simple Glc series	LacCer	LacCer d18:1-click-C171_22:0	LacCer 40:1	LacCer(d18:1-click-C171/22:0)
76	Hex2Cer	Hex2Cer 40:1;O2	1_1C171	Hex2Cer 18:1;O2/22:0;C171	pos full MS	[cM+H]2+, [cM]+, [cM-H2O+H]2+	556.924, 1112.8408, 547.9187	16.25	16.38	HexCer 18:1;O2/15:0;C171-[13]C2	0.00176455	0.00212623	0.00392438	44.4058	0	0	0		0	0	0		0.00152391	0.00149878	0.0031914	0	0	0	0	0	0	500150	485370	1126296	0	0	0	0	0	0	24_27_32_b13	1112.8412@16.38	Sphingolipids	Neutral glycosphingolipids	Simple Glc series	LacCer	LacCer d18:1_22:0-click-C171	LacCer 40:1	LacCer(d18:1/22:0-click-C171)
77	Hex2Cer	Hex2Cer 40:2;O2	0_native	Hex2Cer 18:1;O2/22:1	pos full MS	[M+H], [M+Na], [M-H2O+H]	944.7033, 966.6852, 926.6927	22.3	22.42	Hex2Cer 18:1;O2/12:0	0.11201	0.105688	0.115727	4.5666	0.120359	0.130116	0.118086	5.20238	0.109592	0.132592	0.118084	9.68474	0.0967348	0.0744994	0.0941118	0.0857048	0.119476	0.110558	0.116644	0.144001	0.119029	1188821	1030016	1454324	1145613	1278533	1516345	1800778	1775946	1786072	24_27_b13	944.7027@22.42	Sphingolipids	Neutral glycosphingolipids	Simple Glc series	LacCer	LacCer d18:1_22:1	LacCer 40:2	LacCer(d18:1/22:1)
78	Hex2Cer	Hex2Cer 40:2;O2	0_native	Hex2Cer 18:2;O2/22:0	pos full MS	[M+H], [M+Na], [M-H2O+H]	944.7033, 966.6852, 926.6927	22.53	22.66	Hex2Cer 18:1;O2/12:0	0.0430509	0.0438519	0.0309702	18.3685	0.0281798	0.030449	0.0404179	19.7187	0.0471923	0.0623656	0.0560505	13.8074	0.0371798	0.0309112	0.0251857	0.0200661	0.027959	0.0378413	0.0502292	0.0677322	0.0564989	456921	427373	389199	268223	299194	519006	775448	835330	847788	24_27_b13	944.7030@22.65	Sphingolipids	Neutral glycosphingolipids	Simple Glc series	LacCer	LacCer d18:2_22:0	LacCer 40:2	LacCer(d18:2/22:0)
79	Hex2Cer	Hex2Cer 41:1;O2	0_native	Hex2Cer 18:1;O2/23:0	pos full MS	[M+H], [M+Na], [M-H2O+H]	960.7346, 982.7165, 942.724	23.59	23.72	Hex2Cer 18:1;O2/12:0	0.221246	0.221126	0.243127	5.54401	0.26188	0.257006	0.253752	1.58842	0.206816	0.24116	0.228774	7.71011	0.191073	0.155872	0.197717	0.186478	0.23599	0.237575	0.220125	0.261911	0.230605	2348195	2155057	3055357	2492649	2525363	3258426	3398330	3230109	3460310	24_27_b13	960.7342@23.72	Sphingolipids	Neutral glycosphingolipids	Simple Glc series	LacCer	LacCer d18:1_23:0	LacCer 41:1	LacCer(d18:1/23:0)
80	Hex2Cer	Hex2Cer 41:1;O2	1_1C171	Hex2Cer 18:1;O2,C171/23:0	pos full MS	[cM+H]2+, [cM]+, [cM+Na]2+, [cM-H2O+H]2+	563.9318, 1126.8564, 574.9228, 554.9266	17.76	17.88	HexCer 18:1;O2/15:0;C171-[13]C2	0.00127229	0.0014223	0.00243071	36.8755	0	0	0		0	0	0		0.00109878	0.00100258	0.00197672	0	0	0	0	0	0	360623	324678	697614	0	0	0	0	0	0	24_27_32_b13	1126.8573@17.88	Sphingolipids	Neutral glycosphingolipids	Simple Glc series	LacCer	LacCer d18:1-click-C171_23:0	LacCer 41:1	LacCer(d18:1-click-C171/23:0)
81	Hex2Cer	Hex2Cer 41:2;O2	0_native	Hex2Cer 18:1;O2/23:1	pos full MS	[M+H], [M+Na], [M-H2O+H]	958.7189, 980.7009, 940.7084	22.71	22.84	Hex2Cer 18:1;O2/12:0	0.112071	0.120251	0.118271	3.65208	0.148197	0.128664	0.134031	7.36769	0.122159	0.135694	0.119768	6.82271	0.096787	0.0847653	0.096181	0.105527	0.118143	0.125487	0.13002	0.14737	0.120726	1189463	1171950	1486301	1410580	1264266	1721095	2007282	1817489	1811538	24_27_b13	958.7181@22.83	Sphingolipids	Neutral glycosphingolipids	Simple Glc series	LacCer	LacCer d18:1_23:1	LacCer 41:2	LacCer(d18:1/23:1)
82	Hex2Cer	Hex2Cer 42:0;O2	0_native	Hex2Cer 18:0;O2/24:0	pos full MS	[M+H], [M+Na]	976.7659, 998.7478	24.22	24.35	Hex2Cer 18:1;O2/12:0	0.114637	0.0995611	0.112349	7.46417	0.129338	0.109202	0.120999	8.44187	0.101245	0.125155	0.110995	10.6901	0.0990038	0.0701806	0.0913649	0.0920984	0.100272	0.113285	0.10776	0.135925	0.111883	1216706	970305	1411877	1231076	1073028	1553744	1663624	1676336	1678849	24_27_b13	976.7654@24.35	Sphingolipids	Neutral glycosphingolipids	Simple Glc series	LacCer	LacCer d18:0_24:0	LacCer 42:0	LacCer(d18:0/24:0)
83	Hex2Cer	Hex2Cer 42:1;O2	0_native	Hex2Cer 18:1;O2/24:0	pos full MS	[M+H], [M+Na], [M-H2O+H]	974.7502, 996.7322, 956.7397	23.98	24.11	Hex2Cer 18:1;O2/12:0	1.91863	1.92741	2.15911	6.81303	2.23099	2.26319	2.2557	0.74896	1.89966	2.22583	2.04859	7.93426	1.65697	1.35863	1.75584	1.58863	2.07812	2.1119	2.0219	2.41736	2.06498	20363378	18784175	27133278	21235196	22238305	28965401	31214539	29812902	30985776	24_27_b13	974.7503@24.11	Sphingolipids	Neutral glycosphingolipids	Simple Glc series	LacCer	LacCer d18:1_24:0	LacCer 42:1	LacCer(d18:1/24:0)
84	Hex2Cer	Hex2Cer 42:1;O2	1_1C171	Hex2Cer 18:1;O2,C171/24:0	pos full MS	[cM+H]2+, [cM]+, [cM+Na]2+, [cM-H2O+H]2+	570.9397, 1140.8721, 581.9306, 561.9344	18.37	18.5	HexCer 18:1;O2/15:0;C171-[13]C2	0.00937535	0.00998207	0.0171221	35.4293	0	0	0		0	0	0		0.00809679	0.00703636	0.0139241	0	0	0	0	0	0	2657386	2278677	4914041	0	0	0	0	0	0	24_27_32_b13	1140.8730@18.53	Sphingolipids	Neutral glycosphingolipids	Simple Glc series	LacCer	LacCer d18:1-click-C171_24:0	LacCer 42:1	LacCer(d18:1-click-C171/24:0)
85	Hex2Cer	Hex2Cer 42:1;O2	1_1C171	Hex2Cer 18:1;O2/24:0;C171	pos full MS	[cM+H]2+, [cM]+, [cM+Na]2+, [cM-H2O+H]2+	570.9397, 1140.8721, 581.9306, 561.9344	17.4	17.51	HexCer 18:1;O2/15:0;C171-[13]C2	0.0118986	0.0131583	0.0219956	35.08	0	0	0		0	0	0		0.0102759	0.00927528	0.0178873	0	0	0	0	0	0	3372585	3003735	6312716	0	0	0	0	0	0	24_27_32_b13	570.9399@17.53	Sphingolipids	Neutral glycosphingolipids	Simple Glc series	LacCer	LacCer d18:1_24:0-click-C171	LacCer 42:1	LacCer(d18:1/24:0-click-C171)
86	Hex2Cer	Hex2Cer 42:1;O2	1_1C171	Hex2Cer 18:0;O2/24:1;C171	pos full MS	[cM+H]2+, [cM]+, [cM+Na]2+	570.9397, 1140.8721, 581.9306	17.18	17.3	HexCer 18:1;O2/15:0;C171-[13]C2	0	0	0		0.00718306	0.00646991	0.00805764	10.9887	0	0	0		0	0	0	0.00511488	0.00594083	0.00754397	0	0	0	0	0	0	1628263	1805705	2285448	0	0	0	24_27_32_b13	1140.8728@17.31	Sphingolipids	Neutral glycosphingolipids	Simple Glc series	LacCer	LacCer d18:0_24:1(n-9)-click-C171	LacCer 42:1	LacCer(d18:0/24:1(n-9)-click-C171)
87	Hex2Cer	Hex2Cer 42:2;O2	0_native	Hex2Cer 18:2;O2/24:0	pos full MS	[M+H], [M+Na], [M-H2O+H]	972.7346, 994.7165, 954.724	23.38	23.53	Hex2Cer 18:1;O2/12:0	0.194521	0.18681	0.213408	6.90301	0.21612	0.250945	0.217169	8.68576	0.189023	0.216381	0.177979	10.1665	0.167993	0.131682	0.173549	0.153893	0.230424	0.203325	0.201186	0.235	0.179403	2064546	1820616	2681878	2057089	2465801	2788667	3105956	2898218	2692011	24_27_b13	972.7342@23.51	Sphingolipids	Neutral glycosphingolipids	Simple Glc series	LacCer	LacCer d18:2_24:0	LacCer 42:2	LacCer(d18:2/24:0)
88	Hex2Cer	Hex2Cer 42:2;O2	0_native	Hex2Cer 18:1;O2/24:1	pos full MS	[M+H], [M+Na], [M-H2O+H]	972.7346, 994.7165, 954.724	23.1	23.23	Hex2Cer 18:1;O2/12:0	1.91163	2.00133	2.14207	5.75518	2.2372	2.36225	2.21463	3.50075	1.9246	2.31416	2.11473	9.19786	1.65093	1.41074	1.74198	1.59305	2.16907	2.07345	2.04845	2.51329	2.13165	20289074	19504651	26919166	21294313	23211586	28438069	31624429	30995992	31986188	24_27_b13	972.7342@23.23	Sphingolipids	Neutral glycosphingolipids	Simple Glc series	LacCer	LacCer d18:1_24:1	LacCer 42:2	LacCer(d18:1/24:1)
89	Hex2Cer	Hex2Cer 42:2;O2	1_1C171	Hex2Cer 18:1;O2,C171/24:1	pos full MS	[cM+H]2+, [cM]+, [cM+Na]2+, [cM-H2O+H]2+	569.9318, 1138.8564, 580.9228, 560.9266	17.02	17.14	HexCer 18:1;O2/15:0;C171-[13]C2	0.0140704	0.0160417	0.0248736	31.3892	0	0	0		0	0	0		0.0121516	0.0113078	0.0202278	0	0	0	0	0	0	3988171	3661960	7138708	0	0	0	0	0	0	24_27_32_b13	1138.8567@17.15	Sphingolipids	Neutral glycosphingolipids	Simple Glc series	LacCer	LacCer d18:1-click-C171_24:1	LacCer 42:2	LacCer(d18:1-click-C171/24:1)
90	Hex2Cer	Hex2Cer 42:2;O2	1_1C171	Hex2Cer 18:1;O2/24:1;C171	pos full MS	[cM+H]2+, [cM]+, [cM+Na]2+, [cM-H2O+H]2+	569.9318, 1138.8564, 580.9228, 560.9266	16.74	16.86	HexCer 18:1;O2/15:0;C171-[13]C2	0.00133464	0.00150205	0.0025491	36.6623	0.144471	0.119406	0.15089	12.0337	0	0	0		0.00115263	0.0010588	0.00207299	0.102874	0.109641	0.141271	0	0	0	378296	342884	731591	32748913	33325273	42798168	0	0	0	24_27_32_b13	569.9318@16.88	Sphingolipids	Neutral glycosphingolipids	Simple Glc series	LacCer	LacCer d18:1_24:1(n-9)-click-C171	LacCer 42:2	LacCer(d18:1/24:1(n-9)-click-C171)
91	Hex2Cer	Hex2Cer 42:3;O2	0_native	Hex2Cer 18:1;O2/24:2	pos full MS	[M+H], [M+Na], [M-H2O+H]	970.7189, 992.7009, 952.7084	22.45	22.57	Hex2Cer 18:1;O2/12:0	0.247509	0.262796	0.275969	5.43435	0.274211	0.298314	0.262716	6.52538	0.240924	0.291518	0.265006	9.52044	0.213755	0.185245	0.224425	0.195259	0.27392	0.245968	0.256428	0.316604	0.267126	2626943	2561166	3468075	2610023	2931259	3373534	3958782	3904618	4008323	24_27_b13	970.7186@22.58	Sphingolipids	Neutral glycosphingolipids	Simple Glc series	LacCer	LacCer d18:1_24:2	LacCer 42:3	LacCer(d18:1/24:2)
92	Hex2Cer	Hex2Cer 42:3;O2	1_1C171	Hex2Cer 18:2;O2/24:1;C171	pos full MS	[cM+H]2+, [cM]+, [cM+Na]2+, [cM-H2O+H]2+	568.924, 1136.8408, 579.915, 559.9187	15.75	15.89	HexCer 18:1;O2/15:0;C171-[13]C2	0	0	0		0.00335908	0.00309835	0.00353442	6.5881	0	0	0		0	0	0	0.00239192	0.00284498	0.0033091	0	0	0	0	0	0	761439	864727	1002493	0	0	0	24_27_32_b13	568.9240@15.91	Sphingolipids	Neutral glycosphingolipids	Simple Glc series	LacCer	LacCer d18:2_24:1(n-9)-click-C171	LacCer 42:3	LacCer(d18:2/24:1(n-9)-click-C171)
93	Hex2Cer	Hex2Cer 42:4;O2	0_native	Hex2Cer 18:1;O2/24:3	pos full MS	[M+H], [M+Na]	968.7033, 990.6852	21.94	22.05	Hex2Cer 18:1;O2/12:0	0.013575	0.0230693	0.0198994	25.6459	0.0193868	0.0231303	0.0245919	12.0011	0.0179858	0.0212193	0.016963	11.8669	0.0117237	0.0162615	0.0161827	0.0138048	0.0212388	0.0230241	0.0191432	0.0230452	0.0170987	144078	224829	250074	184529	227280	315784	295536	284213	256572	24_27_b13	968.7022@22.04	Sphingolipids	Neutral glycosphingolipids	Simple Glc series	LacCer	LacCer d18:1_24:3	LacCer 42:4	LacCer(d18:1/24:3)
94	Hex2Cer	Hex2Cer 43:1;O2	0_native	Hex2Cer 18:1;O2/25:0	pos full MS	[M+H], [M+Na], [M-H2O+H]	988.7659, 1010.7478, 970.7553	24.35	24.48	Hex2Cer 18:1;O2/12:0	0.0879183	0.0899831	0.0968269	5.09196	0.107497	0.110969	0.104919	2.8165	0.087083	0.102952	0.0949736	8.35213	0.0759284	0.0634291	0.078742	0.0765458	0.101894	0.0982303	0.0926868	0.111812	0.0957333	933122	876960	1216813	1023185	1090389	1347263	1430918	1378953	1436515	24_27_b13	988.7659@24.48	Sphingolipids	Neutral glycosphingolipids	Simple Glc series	LacCer	LacCer d18:1_25:0	LacCer 43:1	LacCer(d18:1/25:0)
95	Hex2Cer	Hex2Cer 43:2;O2	0_native	Hex2Cer 18:1;O2/25:1	pos full MS	[M+H], [M+Na], [M-H2O+H]	986.7502, 1008.7322, 968.7397	23.51	23.63	Hex2Cer 18:1;O2/12:0	0.104723	0.114931	0.123427	8.18879	0.132541	0.127454	0.129805	1.95957	0.118049	0.135758	0.124067	7.14873	0.0904417	0.0810145	0.100374	0.0943792	0.117031	0.12153	0.125646	0.14744	0.125059	1111482	1120093	1551090	1261564	1252369	1666824	1939748	1818350	1876561	24_27_b13	986.7499@23.63	Sphingolipids	Neutral glycosphingolipids	Simple Glc series	LacCer	LacCer d18:1_25:1	LacCer 43:2	LacCer(d18:1/25:1)
96	Hex2Cer	Hex2Cer 44:1;O2	0_native	Hex2Cer 18:1;O2/26:0	pos full MS	[M+H], [M+Na], [M-H2O+H]	1002.7815, 1024.7635, 984.771	24.71	24.84	Hex2Cer 18:1;O2/12:0	0.190725	0.186701	0.218749	8.78479	0.221799	0.229258	0.222159	1.87447	0.188929	0.214923	0.199798	6.48787	0.164715	0.131605	0.177892	0.157937	0.210511	0.207997	0.201087	0.233417	0.201396	2024259	1819552	2748990	2111143	2252706	2852749	3104418	2878688	3022022	24_27_b13	1002.7821@24.85	Sphingolipids	Neutral glycosphingolipids	Simple Glc series	LacCer	LacCer d18:1_26:0	LacCer 44:1	LacCer(d18:1/26:0)
97	Hex2Cer	Hex2Cer 44:1;O2	1_1C171	Hex2Cer 18:1;O2,C171/26:0	pos full MS	[cM+H]2+, [cM]+, [cM+Na]2+, [cM-H2O+H]2+	584.9553, 1168.9034, 595.9463, 575.95	19.51	19.63	HexCer 18:1;O2/15:0;C171-[13]C2	0.00135656	0.00140836	0.00254247	37.8848	0	0	0		0	0	0		0.00117156	0.000992753	0.0020676	0	0	0	0	0	0	384508	321496	729687	0	0	0	0	0	0	24_27_32_b13	1168.9045@19.66	Sphingolipids	Neutral glycosphingolipids	Simple Glc series	LacCer	LacCer d18:1-click-C171_26:0	LacCer 44:1	LacCer(d18:1-click-C171/26:0)
98	Hex2Cer	Hex2Cer 44:2;O2	0_native	Hex2Cer 18:1;O2/26:1	pos full MS	[M+H], [M+Na], [M-H2O+H]	1000.7659, 1022.7478, 982.7553	23.89	24.01	Hex2Cer 18:1;O2/12:0	0.306332	0.315107	0.344793	6.25802	0.365522	0.39264	0.363832	4.32264	0.30479	0.364111	0.33009	8.93918	0.264556	0.222119	0.280394	0.260279	0.360532	0.340638	0.324404	0.395443	0.33273	3251262	3070976	4332980	3479144	3858112	4671971	5008209	4876934	4992745	24_27_b13	1000.7662@24.02	Sphingolipids	Neutral glycosphingolipids	Simple Glc series	LacCer	LacCer d18:1_26:1	LacCer 44:2	LacCer(d18:1/26:1)
99	Hex2Cer	Hex2Cer 44:2;O2	1_1C171	Hex2Cer 18:1;O2,C171/26:1	pos full MS	[cM+H]2+, [cM]+, [cM+Na]2+, [cM-H2O+H]2+	583.9475, 1166.8877, 594.9385, 574.9422	18.29	18.39	HexCer 18:1;O2/15:0;C171-[13]C2	0.00273557	0.00318942	0.00514437	34.6898	0	0	0		0	0	0		0.00236251	0.00224822	0.00418353	0	0	0	0	0	0	775382	728071	1476432	0	0	0	0	0	0	24_27_32_b13	1166.8888@18.41	Sphingolipids	Neutral glycosphingolipids	Simple Glc series	LacCer	LacCer d18:1-click-C171_26:1	LacCer 44:2	LacCer(d18:1-click-C171/26:1)
100	Hex2Cer	Hex2Cer 44:2;O2	1_1C171	Hex2Cer 18:1;O2/26:1;C171	pos full MS	[cM+H]2+, [cM]+, [cM+Na]2+, [cM-H2O+H]2+	583.9475, 1166.8877, 594.9385, 574.9422	17.79	17.91	HexCer 18:1;O2/15:0;C171-[13]C2	0	0	0		0.0179095	0.0153409	0.0198918	12.8809	0	0	0		0	0	0	0.0127529	0.0140864	0.0186237	0	0	0	0	0	0	4059751	4281539	5642060	0	0	0	24_27_32_b13	583.9478@17.93	Sphingolipids	Neutral glycosphingolipids	Simple Glc series	LacCer	LacCer d18:1_26:1-click-C171	LacCer 44:2	LacCer(d18:1/26:1-click-C171)
101	Hex2Cer	Hex2Cer 44:3;O2	0_native	Hex2Cer 18:1;O2/26:2	pos full MS	[M+H], [M+Na], [M-H2O+H]	998.7502, 1020.7322, 980.7397	23.26	23.38	Hex2Cer 18:1;O2/12:0	0.085001	0.0886033	0.0943741	5.29319	0.0943656	0.103974	0.10145	4.98457	0.088971	0.109819	0.0938912	11.1701	0.073409	0.0624564	0.0767474	0.0671954	0.0954711	0.0949824	0.0946963	0.119269	0.0946423	902159	863512	1185990	898199	1021651	1302717	1461941	1470924	1420144	24_27_b13	998.7507@23.38	Sphingolipids	Neutral glycosphingolipids	Simple Glc series	LacCer	LacCer d18:1_26:2	LacCer 44:3	LacCer(d18:1/26:2)
102	Hex2Cer	Hex2Cer 44:4;O2	0_native	Hex2Cer 18:1;O2/26:3	pos full MS	[M+H], [M+Na], [M-H2O+H]	996.7346, 1018.7165, 978.724	22.62	22.73	Hex2Cer 18:1;O2/12:0	0.0556806	0.0598765	0.057957	3.63164	0.0647928	0.0601607	0.0558415	7.42807	0.0572666	0.0658897	0.0627153	7.03912	0.0480872	0.0422069	0.0471321	0.0461373	0.055241	0.0522816	0.0609517	0.0715595	0.0632171	590967	583546	728340	616716	591143	717061	940985	882531	948596	24_27_b13	996.7341@22.75	Sphingolipids	Neutral glycosphingolipids	Simple Glc series	LacCer	LacCer d18:1_26:3	LacCer 44:4	LacCer(d18:1/26:3)
103	Hex3Cer	Hex3Cer 34:1;O2	0_native	Hex3Cer 18:1;O2/16:0	pos full MS	[M+H], [M+Na], [M-H2O+H]	1024.6778, 1046.6598, 1006.6673	20.15	20.27	Hex2Cer 18:1;O2/12:0	0.151873	0.137877	0.198449	19.4876	0.144821	0.154392	0.13472	6.80105	0.191725	0.188005	0.180469	3.07107	0.131162	0.0971893	0.161384	0.103124	0.141767	0.126131	0.204062	0.204183	0.181913	1611910	1343723	2493888	1378449	1517067	1729936	3150358	2518151	2729671	24_27_b13	1024.6777@20.27	Sphingolipids	Neutral glycosphingolipids	Galalpha1-4Galbeta1-4Glc- (Globo series)	Gb3	Gb3 d18:1_16:0	Gb3 34:1	Gb3(d18:1/16:0)
104	Hex3Cer	Hex3Cer 34:1;O2	1_1C171	Hex3Cer 18:1;O2/16:0;C171	pos full MS	[cM+H]2+, [cM]+, [cM+Na]2+, [cM-H2O+H]2+	595.9035, 1190.7997, 606.8945, 586.8982	11.15	11.29	HexCer 18:1;O2/15:0;C171-[13]C2	0.00254216	0.00312539	0.00583957	45.8776	0	0	0		0	0	0		0.00219547	0.00220309	0.00474889	0	0	0	0	0	0	720559	713454	1675955	0	0	0	0	0	0	24_27_32_b13	1190.7999@11.37	Sphingolipids	Neutral glycosphingolipids	Galalpha1-4Galbeta1-4Glc- (Globo series)	Gb3	Gb3 d18:1_16:0-click-C171	Gb3 34:1	Gb3(d18:1/16:0-click-C171)
105	Hex3Cer	Hex3Cer 40:1;O2	0_native	Hex3Cer 18:1;O2/22:0	pos full MS	[M+H], [M+Na]	1108.7717, 1130.7537	22.97	23.1	Hex2Cer 18:1;O2/12:0	0.0515671	0.0520773	0.0857835	31.0554	0.0535454	0.049296	0.0468546	6.78543	0.0661625	0.0679714	0.0654181	1.97407	0.0445346	0.0367093	0.0697613	0.0381283	0.0452648	0.0438676	0.07042	0.0738203	0.0659415	547308	507536	1078032	509660	484386	601660	1087159	910414	989477	24_27_b13	1108.7713@23.09	Sphingolipids	Neutral glycosphingolipids	Galalpha1-4Galbeta1-4Glc- (Globo series)	Gb3	Gb3 d18:1_22:0	Gb3 40:1	Gb3(d18:1/22:0)
106	Hex3Cer	Hex3Cer 40:1;O2	1_1C171	Hex3Cer 18:1;O2,C171/22:0	pos full MS	[cM]+, [cM+H]2+	1274.8936, 637.9504	16.86	16.98	HexCer 18:1;O2/15:0;C171-[13]C2	0.000840459	0.00111274	0.00229663	54.6505	0	0	0		0	0	0		0.000725842	0.000784368	0.00186767	0	0	0	0	0	0	238223	254012	659131	0	0	0	0	0	0	24_27_32_b13	1274.8957@17.00	Sphingolipids	Neutral glycosphingolipids	Galalpha1-4Galbeta1-4Glc- (Globo series)	Gb3	Gb3 d18:1-click-C171_22:0	Gb3 40:1	Gb3(d18:1-click-C171/22:0)
107	Hex3Cer	Hex3Cer 42:1;O2	0_native	Hex3Cer 18:1;O2/24:0	pos full MS	[M+H], [M+Na], [M-H2O+H]	1136.803, 1158.785, 1118.7925	23.77	23.9	Hex2Cer 18:1;O2/12:0	0.179085	0.17136	0.25453	22.7863	0.181608	0.178517	0.16427	5.29059	0.201494	0.187874	0.19557	3.50253	0.154663	0.120792	0.20699	0.129318	0.163919	0.153798	0.214461	0.204041	0.197134	1900725	1670048	3198652	1728594	1754125	2109390	3310888	2516403	2958075	24_27_b13	1136.8031@23.90	Sphingolipids	Neutral glycosphingolipids	Galalpha1-4Galbeta1-4Glc- (Globo series)	Gb3	Gb3 d18:1_24:0	Gb3 42:1	Gb3(d18:1/24:0)
108	Hex3Cer	Hex3Cer 42:1;O2	1_1C171	Hex3Cer 18:1;O2,C171/24:0	pos full MS	[cM+H]2+, [cM]+, [cM+Na]2+, [cM-H2O+H]2+	651.9661, 1302.9249, 662.9571, 642.9608	18.16	18.28	HexCer 18:1;O2/15:0;C171-[13]C2	0.00203772	0.00242949	0.00485654	49.1317	0	0	0		0	0	0		0.00175983	0.00171255	0.00394946	0	0	0	0	0	0	577579	554596	1393826	0	0	0	0	0	0	24_27_32_b13	651.9663@18.29	Sphingolipids	Neutral glycosphingolipids	Galalpha1-4Galbeta1-4Glc- (Globo series)	Gb3	Gb3 d18:1-click-C171_24:0	Gb3 42:1	Gb3(d18:1-click-C171/24:0)
109	Hex3Cer	Hex3Cer 42:1;O2	1_1C171	Hex3Cer 18:1;O2/24:0;C171	pos full MS	[cM+H]2+, [cM]+, [cM+Na]2+, [cM-H2O+H]2+	651.9661, 1302.9249, 662.9571, 642.9608	17.23	17.34	HexCer 18:1;O2/15:0;C171-[13]C2	0.00385379	0.00452582	0.00645554	27.312	0	0	0		0	0	0		0.00332823	0.00319025	0.00524981	0	0	0	0	0	0	1092332	1033140	1852738	0	0	0	0	0	0	24_27_32_b13	651.9663@17.34	Sphingolipids	Neutral glycosphingolipids	Galalpha1-4Galbeta1-4Glc- (Globo series)	Gb3	Gb3 d18:1_24:0-click-C171	Gb3 42:1	Gb3(d18:1/24:0-click-C171)
110	Hex3Cer	Hex3Cer 42:2;O2	0_native	Hex3Cer 18:1;O2/24:1	pos full MS	[M+H], [M+Na], [M-H2O+H]	1134.7874, 1156.7693, 1116.7768	22.9	23.02	Hex2Cer 18:1;O2/12:0	0.206673	0.216807	0.284934	18.0238	0.20878	0.211099	0.175058	10.1719	0.240073	0.236293	0.23143	1.83651	0.178488	0.152827	0.231715	0.148667	0.193837	0.163898	0.255522	0.256626	0.233281	2193529	2112962	3580730	1987230	2074277	2247923	3944794	3164929	3500471	24_27_b13	1134.7871@23.02	Sphingolipids	Neutral glycosphingolipids	Galalpha1-4Galbeta1-4Glc- (Globo series)	Gb3	Gb3 d18:1_24:1	Gb3 42:2	Gb3(d18:1/24:1)
111	Hex3Cer	Hex3Cer 42:2;O2	1_1C171	Hex3Cer 18:1;O2,C171/24:1	pos full MS	[cM+H]2+, [cM]+, [cM+Na]2+, [cM-H2O+H]2+	650.9583, 1300.9092, 661.9492, 641.953	16.78	16.89	HexCer 18:1;O2/15:0;C171-[13]C2	0.00340258	0.00415559	0.00737949	42.4266	0	0	0		0	0	0		0.00293855	0.00292928	0.00600118	0	0	0	0	0	0	964441	948626	2117910	0	0	0	0	0	0	24_27_32_b13	650.9584@16.91	Sphingolipids	Neutral glycosphingolipids	Galalpha1-4Galbeta1-4Glc- (Globo series)	Gb3	Gb3 d18:1-click-C171_24:1	Gb3 42:2	Gb3(d18:1-click-C171/24:1)
112	Hex3Cer	Hex3Cer 42:2;O2	1_1C171	Hex3Cer 18:1;O2/24:1;C171	pos full MS	[cM+H]2+, [cM]+, [cM+Na]2+, [cM-H2O+H]2+	650.9583, 1300.9092, 661.9492, 641.953	16.55	16.66	HexCer 18:1;O2/15:0;C171-[13]C2	0	0	0		0.0101836	0.00925401	0.0116355	11.5879	0	0	0		0	0	0	0.00725147	0.00849726	0.0108937	0	0	0	0	0	0	2308422	2582728	3300251	0	0	0	24_27_32_b13	650.9581@16.69	Sphingolipids	Neutral glycosphingolipids	Galalpha1-4Galbeta1-4Glc- (Globo series)	Gb3	Gb3 d18:1_24:1(n-9)-click-C171	Gb3 42:2	Gb3(d18:1/24:1(n-9)-click-C171)
113	Hex3Cer	Hex3Cer 44:1;O2	0_native	Hex3Cer 18:1;O2/26:0	pos full MS	[M+H], [M+Na], [M-H2O+H]	1164.8343, 1186.8163, 1146.8238	24.5	24.64	Hex2Cer 18:1;O2/12:0	0.0167093	0.0183864	0.0292884	31.825	0.0171818	0.0178498	0.0170421	2.48697	0.0212377	0.0180853	0.0205955	8.34076	0.0144305	0.0129606	0.023818	0.0122347	0.0163901	0.0159556	0.0226044	0.0196416	0.0207602	177344	179191	368064	163541	175393	218837	348971	242236	311515	24_27_b13	1164.8349@24.64	Sphingolipids	Neutral glycosphingolipids	Galalpha1-4Galbeta1-4Glc- (Globo series)	Gb3	Gb3 d18:1_26:0	Gb3 44:1	Gb3(d18:1/26:0)
114	Hex3Cer	Hex3Cer 44:2;O2	0_native	Hex3Cer 18:1;O2/26:1	pos full MS	[M+H], [M+Na], [M-H2O+H]	1162.8187, 1184.8006, 1144.8081	23.68	23.8	Hex2Cer 18:1;O2/12:0	0.0328918	0.034494	0.0462954	19.3172	0.0308725	0.026878	0.0255012	10.0536	0.0340997	0.0327109	0.0323256	2.82383	0.0284062	0.0243149	0.0376486	0.0219835	0.02468	0.0238755	0.036294	0.0355257	0.0325842	349098	336173	581790	293853	264105	327461	560314	438132	488938	24_27_b13	1162.8187@23.80	Sphingolipids	Neutral glycosphingolipids	Galalpha1-4Galbeta1-4Glc- (Globo series)	Gb3	Gb3 d18:1_26:1	Gb3 44:2	Gb3(d18:1/26:1)
115	HexCer	HexCer 32:1;O2	0_native	HexCer 18:1;O2/14:0	pos full MS	[M+H], [M+Na], [M-H2O+H]	672.5409, 694.5228, 654.5303	19.59	19.72	HexCer 18:1;O2/12:0	0.00626229	0.00642924	0.00635676	1.31848	0.0102731	0.0106787	0.0105748	2.00452	0.0127196	0.0167278	0.0130844	15.6332	0.00540827	0.00453197	0.00516948	0.00731524	0.00980543	0.00990061	0.0135381	0.0181672	0.0131891	234345	184047	209385	293116	405833	396747	522917	671113	514680	24_27_b13	694.5231@19.72	Sphingolipids	Neutral glycosphingolipids	Simple Glc series	GlcCer	GlcCer d18:1_14:0	GlcCer 32:1	GlcCer(d18:1/14:0)
116	HexCer	HexCer 34:0;O2	0_native	HexCer 18:0;O2/16:0	pos full MS	[M+H], [M+Na], [M-H2O+H]	702.5878, 724.5698, 684.5773	21.08	21.2	HexCer 18:1;O2/12:0	0.0324203	0.0333418	0.0303851	4.72048	0.0554523	0.051281	0.0497991	5.61796	0.0374683	0.0438115	0.0368641	9.77249	0.027999	0.0235026	0.0247099	0.0394862	0.0470875	0.0466244	0.0398794	0.0475814	0.037159	1213219	954460	1000854	1582183	1948887	1868378	1540368	1757699	1450065	24_27_b13	702.5872@21.19	Sphingolipids	Neutral glycosphingolipids	Simple Glc series	GlcCer	GlcCer d18:0_16:0	GlcCer 34:0	GlcCer(d18:0/16:0)
117	HexCer	HexCer 34:0;O2	1_1C171	HexCer 18:0;O2/16:0;C171	pos full MS	[cM+H]2+, [cM]+, [cM-C6H10O5+H]2+, [cM-H2O+H]2+	434.8585, 868.7097, 353.8321, 425.8532	12.93	13.11	HexCer 18:1;O2/15:0;C171-[13]C2	0.000436111	0.000658586	0.000611826	20.6211	0	0	0		0	0	0		0.000376636	0.000464237	0.000497553	0	0	0	0	0	0	123613	150340	175594	0	0	0	0	0	0	24_27_32_b13	868.7093@13.15	Sphingolipids	Neutral glycosphingolipids	Simple Glc series	GlcCer	GlcCer d18:0_16:0-click-C171	GlcCer 34:0	GlcCer(d18:0/16:0-click-C171)
118	HexCer	HexCer 34:1;O2	0_native	HexCer 18:1;O2/16:0	pos full MS	[M+H], [M+Na], [M-H2O+H]	700.5722, 722.5541, 682.5616	20.71	20.83	HexCer 18:1;O2/12:0	0.52151	0.598679	0.574563	6.98835	0.926968	0.848181	0.870244	4.60925	0.662154	0.716286	0.687396	3.93351	0.450389	0.422009	0.467249	0.660071	0.778821	0.814766	0.704763	0.777922	0.692895	19515748	17138119	18925514	26448531	32234319	32650111	27221961	28737115	27039013	24_27_b13	700.5721@20.83	Sphingolipids	Neutral glycosphingolipids	Simple Glc series	GlcCer	GlcCer d18:1_16:0	GlcCer 34:1	GlcCer(d18:1/16:0)
119	HexCer	HexCer 34:1;O2	1_1C171	HexCer 18:1;O2/16:0;C171	pos full MS	[cM+H]2+, [cM]+, [cM-C6H10O5+H]2+, [cM-C6H12O6+H]2+, [cM-H2O+H]2+	433.8507, 866.694, 352.8242, 343.819, 424.8454	12.14	12.29	HexCer 18:1;O2/15:0;C171-[13]C2	0.0870408	0.0945044	0.089417	4.22163	0	0	0		0	0	0		0.0751706	0.0666162	0.0727162	0	0	0	0	0	0	24671183	21573184	25662657	0	0	0	0	0	0	24_27_32_b13	866.6934@12.34	Sphingolipids	Neutral glycosphingolipids	Simple Glc series	GlcCer	GlcCer d18:1_16:0-click-C171	GlcCer 34:1	GlcCer(d18:1/16:0-click-C171)
120	HexCer	HexCer 34:2;O2	0_native	HexCer 18:2;O2/16:0	pos full MS	[M+H], [M+Na], [M-H2O+H]	698.5565, 720.5385, 680.546	19.82	19.94	HexCer 18:1;O2/12:0	0.00522545	0.00877286	0.00658649	26.0819	0.0105776	0.00954011	0.00815095	12.9212	0.0132738	0.0150992	0.0133959	7.32925	0.00451283	0.00618399	0.0053563	0.00753201	0.00875997	0.00763133	0.014128	0.0163984	0.0135031	195545	251137	216952	301802	362563	305810	545702	605772	526934	24_27_b13	698.5567@19.95	Sphingolipids	Neutral glycosphingolipids	Simple Glc series	GlcCer	GlcCer d18:2_16:0	GlcCer 34:2	GlcCer(d18:2/16:0)
121	HexCer	HexCer 36:1;O2	1_1C171	HexCer 18:1;O2/18:0;C171	pos full MS	[cM+H]2+, [cM]+, [cM-C6H10O5+H]2+, [cM-C6H12O6+H]2+, [cM-H2O+H]2+	447.8663, 894.7253, 366.8399, 357.8346, 438.861	13.82	13.95	HexCer 18:1;O2/15:0;C171-[13]C2	0.010105	0.0111137	0.0112633	5.81869	0	0	0		0	0	0		0.00872696	0.00783405	0.00915963	0	0	0	0	0	0	2864210	2537001	3232576	0	0	0	0	0	0	24_27_32_b13	894.7249@13.99	Sphingolipids	Neutral glycosphingolipids	Simple Glc series	GlcCer	GlcCer d18:1_18:0-click-C171	GlcCer 36:1	GlcCer(d18:1/18:0-click-C171)
122	HexCer	HexCer 36:2;O2	1_1C171	HexCer 18:1;O2/18:1;C171	pos full MS	[cM+H]2+, [cM]+, [cM-C6H10O5+H]2+, [cM-C6H12O6+H]2+, [cM-H2O+H]2+	446.8585, 892.7097, 365.8321, 356.8268, 437.8532	13.29	13.43	HexCer 18:1;O2/15:0;C171-[13]C2	0	0	0		0.0103789	0.00951028	0.00980443	4.46323	0	0	0		0	0	0	0.00739053	0.00873258	0.0091794	0	0	0	0	0	0	2352690	2654251	2780902	0	0	0	24_27_32_b13	892.7095@13.48	Sphingolipids	Neutral glycosphingolipids	Simple Glc series	GlcCer	GlcCer d18:1_18:1(n-9)-click-C171	GlcCer 36:2	GlcCer(d18:1/18:1(n-9)-click-C171)
123	HexCer	HexCer 40:0;O2	1_1C171	HexCer 18:0;O2/22:0;C171	pos full MS	[cM+H]2+, [cM]+, [cM-C6H10O5+H]2+, [cM-H2O+H]2+	476.9054, 952.8036, 395.879, 467.9002	17.72	17.84	HexCer 18:1;O2/15:0;C171-[13]C2	0.00145661	0.00152709	0.00157116	3.80547	0	0	0		0	0	0		0.00125797	0.00107644	0.00127771	0	0	0	0	0	0	412868	348599	450922	0	0	0	0	0	0	24_27_32_b13	952.8038@17.83	Sphingolipids	Neutral glycosphingolipids	Simple Glc series	GlcCer	GlcCer d18:0_22:0-click-C171	GlcCer 40:0	GlcCer(d18:0/22:0-click-C171)
124	HexCer	HexCer 40:1;O2	0_native	HexCer 18:1;O2/22:0	pos full MS	[M+H], [M+Na], [M-H2O+H]	784.6661, 806.648, 766.6555	23.49	23.62	HexCer 18:1;O2/12:0	0.278621	0.317225	0.315988	7.21817	0.343177	0.332886	0.3342	1.66316	0.36575	0.413699	0.372671	6.74855	0.240624	0.223612	0.256969	0.244368	0.305664	0.312895	0.389287	0.449297	0.375652	10426462	9081052	10408297	9791627	12651017	12538631	15036455	16597423	14659172	24_27_b13	784.6662@23.62	Sphingolipids	Neutral glycosphingolipids	Simple Glc series	GlcCer	GlcCer d18:1_22:0	GlcCer 40:1	GlcCer(d18:1/22:0)
125	HexCer	HexCer 40:1;O2	1_1C171	HexCer 18:1;O2,C171/22:0	pos full MS	[cM+H]2+, [cM]+, [cM-H2O+H]2+	475.8976, 950.7879, 466.8923	17.39	17.51	HexCer 18:1;O2/15:0;C171-[13]C2	0.0334442	0.0353427	0.0372719	5.41356	0	0	0		0	0	0		0.0288833	0.0249131	0.0303104	0	0	0	0	0	0	9479560	8067930	10697019	0	0	0	0	0	0	24_27_32_b13	950.7880@17.51	Sphingolipids	Neutral glycosphingolipids	Simple Glc series	GlcCer	GlcCer d18:1-click-C171_22:0	GlcCer 40:1	GlcCer(d18:1-click-C171/22:0)
126	HexCer	HexCer 40:1;O2	1_1C171	HexCer 18:1;O2/22:0;C171	pos full MS	[cM+H]2+, [cM]+, [cM-C6H10O5+H]2+, [cM-C6H12O6+H]2+, [cM-H2O+H]2+	475.8976, 950.7879, 394.8712, 385.8659, 466.8923	16.51	16.64	HexCer 18:1;O2/15:0;C171-[13]C2	0.0112314	0.0118987	0.0131692	8.1358	0	0	0		0	0	0		0.00969974	0.00838741	0.0107095	0	0	0	0	0	0	3183478	2716203	3779558	0	0	0	0	0	0	24_27_32_b13	950.7876@16.65	Sphingolipids	Neutral glycosphingolipids	Simple Glc series	GlcCer	GlcCer d18:1_22:0-click-C171	GlcCer 40:1	GlcCer(d18:1/22:0-click-C171)
127	HexCer	HexCer 40:2;O2	0_native	HexCer 18:2;O2/22:0	pos full MS	[M+H], [M+Na], [M-H2O+H]	782.6504, 804.6324, 764.6399	22.84	22.96	HexCer 18:1;O2/12:0	0.00738864	0.00847933	0.00737149	8.19362	0.00574861	0.00511159	0.00673679	13.9609	0.00769897	0.00831566	0.00795491	3.87777	0.00638102	0.00597708	0.00599468	0.00409344	0.00469359	0.00630732	0.00819439	0.00903122	0.00801855	276495	242734	242809	164021	194261	252753	316514	333621	312910	24_27_b13	782.6505@22.97	Sphingolipids	Neutral glycosphingolipids	Simple Glc series	GlcCer	GlcCer d18:2_22:0	GlcCer 40:2	GlcCer(d18:2/22:0)
128	HexCer	HexCer 40:2;O2	0_native	HexCer 18:1;O2/22:1	pos full MS	[M+H], [M+Na], [M-H2O+H]	782.6504, 804.6324, 764.6399	22.63	22.72	HexCer 18:1;O2/12:0	0.0161025	0.0202079	0.0203915	12.8302	0.0216462	0.0200274	0.0203624	4.13224	0.0226996	0.0230711	0.0224819	1.30947	0.0139065	0.0142446	0.0165829	0.0154137	0.0183897	0.0190643	0.0241603	0.0250564	0.0226618	602582	578484	671674	617616	761122	763963	933209	925604	884337	24_27_b13	782.6501@22.74	Sphingolipids	Neutral glycosphingolipids	Simple Glc series	GlcCer	GlcCer d18:1_22:1(n-11)	GlcCer 40:2	GlcCer(d18:1/22:1(n-11))
129	HexCer	HexCer 40:2;O2	1_1C171	HexCer 18:1;O2,C171/22:1	pos full MS	[cM+H]2+, [cM]+, [cM-C6H10O5+H]2+, [cM-C6H12O6+H]2+, [cM-H2O+H]2+	474.8898, 948.7723, 393.8634, 384.8581, 465.8845	15.92	16	HexCer 18:1;O2/15:0;C171-[13]C2	0.00226455	0.00246922	0.00248266	5.08128	0.00846469	0.0071879	0.00853188	9.39404	0	0	0		0.00195573	0.00174055	0.00201897	0.0060275	0.00660011	0.00798798	0	0	0	641874	563665	712524	1918784	2006091	2419960	0	0	0	24_27_32_b13	948.7724@16.07	Sphingolipids	Neutral glycosphingolipids	Simple Glc series	GlcCer	GlcCer d18:1-click-C171_22:1	GlcCer 40:2	GlcCer(d18:1-click-C171/22:1)
130	HexCer	HexCer 41:1;O2	0_native	HexCer 18:1;O2/23:0	pos full MS	[M+H], [M+Na], [M-H2O+H]	798.6817, 820.6637, 780.6712	23.9	24.03	HexCer 18:1;O2/12:0	0.079826	0.0886913	0.0911025	6.8617	0.0994699	0.0978955	0.1034	2.82784	0.108575	0.124405	0.111599	7.31649	0.0689398	0.0625185	0.0740869	0.07083	0.0898901	0.0968083	0.115562	0.13511	0.112492	2987220	2538928	3000822	2838104	3720427	3879399	4463642	4991072	4389786	24_27_b13	798.6821@24.03	Sphingolipids	Neutral glycosphingolipids	Simple Glc series	GlcCer	GlcCer d18:1_23:0	GlcCer 41:1	GlcCer(d18:1/23:0)
131	HexCer	HexCer 41:1;O2	1_1C171	HexCer 18:1;O2,C171/23:0	pos full MS	[cM+H]2+, [cM]+, [cM-C6H10O5+H]2+, [cM-C6H12O6+H]2+, [cM-H2O+H]2+	482.9054, 964.8036, 401.879, 392.8737, 473.9002	18.04	18.16	HexCer 18:1;O2/15:0;C171-[13]C2	0.00876018	0.00865618	0.00978053	6.85336	0	0	0		0	0	0		0.00756551	0.00610174	0.00795377	0	0	0	0	0	0	2483019	1976007	2807009	0	0	0	0	0	0	24_27_32_b13	964.8039@18.16	Sphingolipids	Neutral glycosphingolipids	Simple Glc series	GlcCer	GlcCer d18:1-click-C171_23:0	GlcCer 41:1	GlcCer(d18:1-click-C171/23:0)
132	HexCer	HexCer 41:2;O2	0_native	HexCer 18:1;O2/23:1	pos full MS	[M+H], [M+Na], [M-H2O+H]	796.6661, 818.648, 778.6555	23.02	23.14	HexCer 18:1;O2/12:0	0.035458	0.0393534	0.0378037	5.22464	0.0373891	0.0405453	0.0410498	5.00226	0.0496026	0.0555477	0.0508066	6.04588	0.0306224	0.0277402	0.0307429	0.0266239	0.0372297	0.0384329	0.0527945	0.0603275	0.0512131	1326895	1126554	1245215	1066798	1540887	1540121	2039225	2228550	1998502	24_27_b13	818.6477@23.15	Sphingolipids	Neutral glycosphingolipids	Simple Glc series	GlcCer	GlcCer d18:1_23:1	GlcCer 41:2	GlcCer(d18:1/23:1)
133	HexCer	HexCer 41:2;O2	1_1C171	HexCer 18:1;O2,C171/23:1	pos full MS	[cM+H]2+, [cM]+, [cM-C6H10O5+H]2+, [cM-C6H12O6+H]2+, [cM-H2O+H]2+	481.8976, 962.7879, 400.8712, 391.8659, 472.8923	16.67	16.79	HexCer 18:1;O2/15:0;C171-[13]C2	0.00397383	0.00426529	0.00444333	5.60672	0	0	0		0	0	0		0.0034319	0.00300661	0.00361343	0	0	0	0	0	0	1126358	973668	1275235	0	0	0	0	0	0	24_27_32_b13	962.7879@16.79	Sphingolipids	Neutral glycosphingolipids	Simple Glc series	GlcCer	GlcCer d18:1-click-C171_23:1	GlcCer 41:2	GlcCer(d18:1-click-C171/23:1)
134	HexCer	HexCer 42:0;O2	1_1C171	HexCer 18:0;O2/24:0;C171	pos full MS	[cM+H]2+, [cM]+, [cM-C6H10O5+H]2+, [cM-C6H12O6+H]2+	490.9211, 980.8349, 409.8947, 400.8894	18.94	19.05	HexCer 18:1;O2/15:0;C171-[13]C2	0.00172299	0.00173392	0.00197075	7.73797	0	0	0		0	0	0		0.00148801	0.00122224	0.00160266	0	0	0	0	0	0	488370	395813	565604	0	0	0	0	0	0	24_27_32_b13	980.8361@19.08	Sphingolipids	Neutral glycosphingolipids	Simple Glc series	GlcCer	GlcCer d18:0_24:0-click-C171	GlcCer 42:0	GlcCer(d18:0/24:0-click-C171)
135	HexCer	HexCer 42:1;O2	0_native	HexCer 18:1;O2/24:0	pos full MS	[M+H], [M+Na], [M-H2O+H]	812.6974, 834.6793, 794.6868	24.29	24.41	HexCer 18:1;O2/12:0	1.02253	1.05142	1.08363	2.90415	1.16712	1.08691	1.12312	3.56809	1.29252	1.47054	1.35692	6.5635	0.883079	0.741143	0.881235	0.831075	0.998027	1.05152	1.37569	1.59708	1.36777	38264593	30098433	35693627	33300520	41306958	42137560	53137079	58997554	53374952	24_27_b13	812.6971@24.42	Sphingolipids	Neutral glycosphingolipids	Simple Glc series	GlcCer	GlcCer d18:1_24:0	GlcCer 42:1	GlcCer(d18:1/24:0)
136	HexCer	HexCer 42:1;O2	1_1C171	HexCer 18:1;O2,C171/24:0	pos full MS	[cM+H]2+, [cM]+, [cM-C6H10O5+H]2+, [cM-C6H12O6+H]2+, [cM-H2O+H]2+	489.9133, 978.8192, 408.8868, 399.8816, 480.908	18.64	18.77	HexCer 18:1;O2/15:0;C171-[13]C2	0.0621787	0.0620298	0.0698771	6.93756	0	0	0		0	0	0		0.0536991	0.0437248	0.0568258	0	0	0	0	0	0	17624175	14159966	20054699	0	0	0	0	0	0	24_27_32_b13	978.8197@18.80	Sphingolipids	Neutral glycosphingolipids	Simple Glc series	GlcCer	GlcCer d18:1-click-C171_24:0	GlcCer 42:1	GlcCer(d18:1-click-C171/24:0)
137	HexCer	HexCer 42:1;O2	1_1C171	HexCer 18:1;O2/24:0;C171	pos full MS	[cM+H]2+, [cM]+, [cM-C6H10O5+H]2+, [cM-C6H12O6+H]2+, [cM-H2O+H]2+	489.9133, 978.8192, 408.8868, 399.8816, 480.908	17.65	17.76	HexCer 18:1;O2/15:0;C171-[13]C2	0.0839745	0.0799241	0.0930182	7.82806	0	0	0		0	0	0		0.0725224	0.0563385	0.0756447	0	0	0	0	0	0	23802045	18244822	26696191	0	0	0	0	0	0	24_27_32_b13	489.9135@17.75	Sphingolipids	Neutral glycosphingolipids	Simple Glc series	GlcCer	GlcCer d18:1_24:0-click-C171	GlcCer 42:1	GlcCer(d18:1/24:0-click-C171)
138	HexCer	HexCer 42:1;O2	1_2C171	HexCer 18:1;O2,C171/24:0;C171	pos full MS	[ccM]2+, [ccM+H]3+, [ccM-C6H10O5+H]3+, [ccM-C6H12O6+H]3+, [ccM-H2O+H]3+	572.9742, 382.3185, 328.3009, 322.2974, 376.315	9.19	9.35	HexCer 18:1;O2/15:0;C171-[13]C2	0.00989324	0.0102277	0.0161146	28.9717	0	0	0		0	0	0		0.00854405	0.0072095	0.0131048	0	0	0	0	0	0	2804178	2334745	4624884	0	0	0	0	0	0	24_27_32_b13	572.9741@9.40	Sphingolipids	Neutral glycosphingolipids	Simple Glc series	GlcCer	GlcCer d18:1-click-C171_24:0-click-C171	GlcCer 42:1	GlcCer(d18:1-click-C171/24:0-click-C171)
139	HexCer	HexCer 42:1;O2	1_1C171	HexCer 20:1;O2,C171/22:0	pos full MS	[cM+H]2+, [cM]+, [cM-H2O+H]2+	489.9133, 978.8192, 480.908	18.2	18.33	HexCer 18:1;O2/15:0;C171-[13]C2	0.00353178	0.00371449	0.00421638	9.27758	0	0	0		0	0	0		0.00305013	0.00261834	0.00342887	0	0	0	0	0	0	1001061	847932	1210100	0	0	0	0	0	0	24_27_32_b13	978.8196@18.35	Sphingolipids	Neutral glycosphingolipids	Simple Glc series	GlcCer	GlcCer d20:1-click-C171_22:0	GlcCer 42:1	GlcCer(d20:1-click-C171/22:0)
140	HexCer	HexCer 42:2;O2	0_native	HexCer 18:2;O2/24:0	pos full MS	[M+H], [M+Na], [M-H2O+H]	810.6817, 832.6637, 792.6712	23.7	23.83	HexCer 18:1;O2/12:0	0.0270156	0.0247419	0.0221483	9.88588	0.0252647	0.0214381	0.022423	8.62338	0.0267642	0.0289673	0.028475	4.11966	0.0233314	0.0174405	0.0180116	0.0179904	0.019685	0.0209936	0.0284865	0.0314599	0.0287028	1010969	708275	729542	720861	814733	841275	1100310	1162157	1120076	24_27_b13	810.6817@23.83	Sphingolipids	Neutral glycosphingolipids	Simple Glc series	GlcCer	GlcCer d18:2_24:0	GlcCer 42:2	GlcCer(d18:2/24:0)
141	HexCer	HexCer 42:2;O2	0_native	HexCer 18:1;O2/24:1	pos full MS	[M+H], [M+Na], [M-H2O+H]	810.6817, 832.6637, 792.6712	23.42	23.54	HexCer 18:1;O2/12:0	0.477397	0.526504	0.531303	5.83003	0.576407	0.562596	0.57074	1.21809	0.670609	0.746155	0.683797	5.76304	0.412292	0.371133	0.432069	0.410445	0.51659	0.534356	0.713762	0.810362	0.689267	17864955	15072014	17500562	16446205	21380939	21413220	27569560	29935446	26897442	24_27_b13	810.6816@23.55	Sphingolipids	Neutral glycosphingolipids	Simple Glc series	GlcCer	GlcCer d18:1_24:1	GlcCer 42:2	GlcCer(d18:1/24:1)
142	HexCer	HexCer 42:2;O2	1_1C171	HexCer 18:1;O2,C171/24:1	pos full MS	[cM+H]2+, [cM]+, [cM-C6H10O5+H]2+, [cM-C6H12O6+H]2+, [cM-H2O+H]2+	488.9054, 976.8036, 407.879, 398.8737, 479.9002	17.31	17.45	HexCer 18:1;O2/15:0;C171-[13]C2	0.0698001	0.0728445	0.0765766	4.64467	0	0	0		0	0	0		0.0602811	0.0513481	0.062274	0	0	0	0	0	0	19784423	16628725	21977455	0	0	0	0	0	0	24_27_32_b13	976.8036@17.43	Sphingolipids	Neutral glycosphingolipids	Simple Glc series	GlcCer	GlcCer d18:1-click-C171_24:1	GlcCer 42:2	GlcCer(d18:1-click-C171/24:1)
143	HexCer	HexCer 42:2;O2	1_1C171	HexCer 18:1;O2/24:1;C171	pos full MS	[cM+H]2+, [cM]+, [cM-C6H10O5+H]2+, [cM-C6H12O6+H]2+, [cM-H2O+H]2+	488.9054, 976.8036, 407.879, 398.8737, 479.9002	16.98	17.1	HexCer 18:1;O2/15:0;C171-[13]C2	0.00858883	0.00765525	0.00932407	9.81347	0.448766	0.397027	0.456278	7.43257	0	0	0		0.00741752	0.00539618	0.00758257	0.319555	0.36456	0.42719	0	0	0	2434450	1747516	2676005	101726636	110807501	129417371	0	0	0	24_27_32_b13	488.9055@17.03	Sphingolipids	Neutral glycosphingolipids	Simple Glc series	GlcCer	GlcCer d18:1_24:1(n-9)-click-C171	GlcCer 42:2	GlcCer(d18:1/24:1(n-9)-click-C171)
144	HexCer	HexCer 42:3;O2	0_native	HexCer 18:1;O2/24:2	pos full MS	[M+H], [M+Na], [M-H2O+H]	808.6661, 830.648, 790.6555	22.77	22.89	HexCer 18:1;O2/12:0	0.0420127	0.0480467	0.0454558	6.7012	0.047253	0.0420912	0.0429611	6.26616	0.0530893	0.0600399	0.0555668	6.2647	0.0362832	0.0338681	0.0369658	0.0336477	0.0386492	0.0402223	0.0565055	0.0652064	0.0560114	1572182	1375413	1497266	1348236	1599636	1611827	2182565	2408779	2185746	24_27_b13	808.6655@22.89	Sphingolipids	Neutral glycosphingolipids	Simple Glc series	GlcCer	GlcCer d18:1_24:2	GlcCer 42:3	GlcCer(d18:1/24:2)
145	HexCer	HexCer 42:3;O2	1_1C171	HexCer 18:1;O2,C171/24:2	pos full MS	[cM+H]2+, [cM]+, [cM-C6H10O5+H]2+, [cM-C6H12O6+H]2+	487.8976, 974.7879, 406.8712, 397.8659	16.28	16.41	HexCer 18:1;O2/15:0;C171-[13]C2	0.00511248	0.00544071	0.00524255	3.13923	0	0	0		0	0	0		0.00441527	0.00383516	0.00426337	0	0	0	0	0	0	1449102	1241989	1504609	0	0	0	0	0	0	24_27_32_b13	974.7877@16.39	Sphingolipids	Neutral glycosphingolipids	Simple Glc series	GlcCer	GlcCer d18:1-click-C171_24:2	GlcCer 42:3	GlcCer(d18:1-click-C171/24:2)
146	HexCer	HexCer 42:3;O2	1_1C171	HexCer 18:2;O2/24:1;C171	pos full MS	[cM+H]2+, [cM]+, [cM-C6H10O5+H]2+, [cM-C6H12O6+H]2+, [cM-H2O+H]2+	487.8976, 974.7879, 406.8712, 397.8659, 478.8923	16.02	16.14	HexCer 18:1;O2/15:0;C171-[13]C2	0	0	0		0.0059567	0.00549185	0.00605138	5.13393	0	0	0		0	0	0	0.00424162	0.00504276	0.00566561	0	0	0	0	0	0	1350270	1532737	1716398	0	0	0	24_27_32_b13	974.7876@16.16	Sphingolipids	Neutral glycosphingolipids	Simple Glc series	GlcCer	GlcCer d18:2_24:1(n-9)-click-C171	GlcCer 42:3	GlcCer(d18:2/24:1(n-9)-click-C171)
147	HexCer	HexCer 43:1;O2	0_native	HexCer 18:1;O2/25:0	pos full MS	[M+H], [M+Na], [M-H2O+H]	826.713, 848.695, 808.7025	24.67	24.79	HexCer 18:1;O2/12:0	0.0310758	0.0331124	0.0323205	3.19146	0.0360612	0.0345953	0.0363525	2.64024	0.0414442	0.0461479	0.0431996	5.452	0.0268378	0.0233409	0.0262839	0.0256783	0.0317662	0.034035	0.0441111	0.0501189	0.0435452	1162906	947895	1064604	1028908	1314760	1363884	1703821	1851434	1699276	24_27_b13	826.7136@24.79	Sphingolipids	Neutral glycosphingolipids	Simple Glc series	GlcCer	GlcCer d18:1_25:0	GlcCer 43:1	GlcCer(d18:1/25:0)
148	HexCer	HexCer 43:1;O2	1_1C171	HexCer 18:1;O2,C171/25:0	pos full MS	[cM+H]2+, [cM]+, [cM-C6H10O5+H]2+, [cM-C6H12O6+H]2+, [cM-H2O+H]2+	496.9211, 992.8349, 415.8947, 406.8894, 487.9158	19.22	19.34	HexCer 18:1;O2/15:0;C171-[13]C2	0.0019547	0.00195917	0.00226497	8.6356	0	0	0		0	0	0		0.00168813	0.00138102	0.00184193	0	0	0	0	0	0	554047	447233	650046	0	0	0	0	0	0	24_27_32_b13	992.8356@19.37	Sphingolipids	Neutral glycosphingolipids	Simple Glc series	GlcCer	GlcCer d18:1-click-C171_25:0	GlcCer 43:1	GlcCer(d18:1-click-C171/25:0)
149	HexCer	HexCer 43:2;O2	0_native	HexCer 18:1;O2/25:1	pos full MS	[M+H], [M+Na], [M-H2O+H]	824.6974, 846.6793, 806.6868	23.81	23.94	HexCer 18:1;O2/12:0	0.0305905	0.0325516	0.0328537	3.84001	0.0362964	0.0341279	0.0374005	4.63222	0.0465717	0.0511872	0.0448832	6.8632	0.0264188	0.0229457	0.0267174	0.0258457	0.0313371	0.0350163	0.0495686	0.0555919	0.0452423	1144748	931842	1082166	1035619	1297000	1403206	1914622	2053611	1765502	24_27_b13	824.6970@23.94	Sphingolipids	Neutral glycosphingolipids	Simple Glc series	GlcCer	GlcCer d18:1_25:1	GlcCer 43:2	GlcCer(d18:1/25:1)
150	HexCer	HexCer 43:2;O2	1_1C171	HexCer 18:1;O2,C171/25:1	pos full MS	[cM+H]2+, [cM]+, [cM-C6H10O5+H]2+, [cM-C6H12O6+H]2+, [cM-H2O+H]2+	495.9133, 990.8192, 414.8868, 405.8816, 486.908	17.96	18.07	HexCer 18:1;O2/15:0;C171-[13]C2	0.00323884	0.00309709	0.00364463	8.5421	0	0	0		0	0	0		0.00279715	0.00218314	0.00296391	0	0	0	0	0	0	918030	706995	1046009	0	0	0	0	0	0	24_27_32_b13	990.8193@18.06	Sphingolipids	Neutral glycosphingolipids	Simple Glc series	GlcCer	GlcCer d18:1-click-C171_25:1	GlcCer 43:2	GlcCer(d18:1-click-C171/25:1)
151	HexCer	HexCer 44:1;O2	0_native	HexCer 18:1;O2/26:0	pos full MS	[M+H], [M+Na], [M-H2O+H]	840.7287, 862.7106, 822.7181	25.02	25.15	HexCer 18:1;O2/12:0	0.0779796	0.0793568	0.0832201	3.38809	0.0853648	0.0844754	0.0858875	0.837566	0.101285	0.107468	0.102285	3.20121	0.0673451	0.0559386	0.0676766	0.0607861	0.0775674	0.0804122	0.107803	0.116716	0.103103	2918122	2271714	2741182	2435653	3210406	3222356	4163965	4311583	4023422	24_27_b13	840.7290@25.16	Sphingolipids	Neutral glycosphingolipids	Simple Glc series	GlcCer	GlcCer d18:1_26:0	GlcCer 44:1	GlcCer(d18:1/26:0)
152	HexCer	HexCer 44:1;O2	1_1C171	HexCer 18:1;O2,C171/26:0	pos full MS	[cM+H]2+, [cM]+, [cM-C6H10O5+H]2+, [cM-C6H12O6+H]2+, [cM-H2O+H]2+	503.9289, 1006.8505, 422.9025, 413.8972, 494.9236	19.76	19.88	HexCer 18:1;O2/15:0;C171-[13]C2	0.0089785	0.00882576	0.0102126	8.14265	0	0	0		0	0	0		0.00775405	0.00622128	0.00830513	0	0	0	0	0	0	2544900	2014717	2931009	0	0	0	0	0	0	24_27_32_b13	1006.8514@19.91	Sphingolipids	Neutral glycosphingolipids	Simple Glc series	GlcCer	GlcCer d18:1-click-C171_26:0	GlcCer 44:1	GlcCer(d18:1-click-C171/26:0)
153	HexCer	HexCer 44:1;O2	1_1C171	HexCer 18:1;O2/26:0;C171	pos full MS	[cM+H]2+, [cM]+, [cM-C6H10O5+H]2+, [cM-C6H12O6+H]2+, [cM-H2O+H]2+	503.9289, 1006.8505, 422.9025, 413.8972, 494.9236	18.68	18.8	HexCer 18:1;O2/15:0;C171-[13]C2	0.00778725	0.00701612	0.00897359	12.4412	0	0	0		0	0	0		0.00672526	0.00494567	0.00729755	0	0	0	0	0	0	2207248	1601619	2575417	0	0	0	0	0	0	24_27_32_b13	503.9293@18.83	Sphingolipids	Neutral glycosphingolipids	Simple Glc series	GlcCer	GlcCer d18:1_26:0-click-C171	GlcCer 44:1	GlcCer(d18:1/26:0-click-C171)
154	HexCer	HexCer 44:1;O2	1_1C171	HexCer 20:1;O2,C171/24:0	pos full MS	[cM+H]2+, [cM]+, [cM-H2O+H]2+	503.9289, 1006.8505, 494.9236	19.34	19.45	HexCer 18:1;O2/15:0;C171-[13]C2	0.00678114	0.00659564	0.00774194	8.74055	0	0	0		0	0	0		0.00585637	0.00464927	0.00629594	0	0	0	0	0	0	1922074	1505632	2221934	0	0	0	0	0	0	24_27_32_b13	1006.8512@19.49	Sphingolipids	Neutral glycosphingolipids	Simple Glc series	GlcCer	GlcCer d20:1-click-C171_24:0	GlcCer 44:1	GlcCer(d20:1-click-C171/24:0)
155	HexCer	HexCer 44:2;O2	0_native	HexCer 18:1;O2/26:1	pos full MS	[M+H], [M+Na], [M-H2O+H]	838.713, 860.695, 820.7025	24.2	24.33	HexCer 18:1;O2/12:0	0.119731	0.129932	0.13488	6.02651	0.136821	0.135685	0.139212	1.31171	0.16624	0.185785	0.165806	6.61126	0.103403	0.0915891	0.109688	0.0974267	0.124589	0.130337	0.176938	0.201772	0.167132	4480521	3719508	4442799	3903812	5156579	5222989	6834335	7453618	6522037	24_27_b13	838.7123@24.33	Sphingolipids	Neutral glycosphingolipids	Simple Glc series	GlcCer	GlcCer d18:1_26:1	GlcCer 44:2	GlcCer(d18:1/26:1)
156	HexCer	HexCer 44:2;O2	1_1C171	HexCer 18:1;O2,C171/26:1	pos full MS	[cM+H]2+, [cM]+, [cM-H2O+H]2+	502.9211, 1004.8349, 493.9158	18.53	18.65	HexCer 18:1;O2/15:0;C171-[13]C2	0.013683	0.0136706	0.0147992	4.61209	0	0	0		0	0	0		0.011817	0.00963639	0.0120351	0	0	0	0	0	0	3878370	3120676	4247362	0	0	0	0	0	0	24_27_32_b13	1004.8361@18.68	Sphingolipids	Neutral glycosphingolipids	Simple Glc series	GlcCer	GlcCer d18:1-click-C171_26:1	GlcCer 44:2	GlcCer(d18:1-click-C171/26:1)
157	HexCer	HexCer 44:2;O2	1_1C171	HexCer 18:1;O2/26:1;C171	pos full MS	[cM+H]2+, [cM]+, [cM-C6H10O5+H]2+, [cM-C6H12O6+H]2+, [cM-H2O+H]2+	502.9211, 1004.8349, 421.8947, 412.8894, 493.9158	18.01	18.12	HexCer 18:1;O2/15:0;C171-[13]C2	0.001946	0.00192086	0.00188041	1.72716	0.0764083	0.0680114	0.0799492	8.19802	0	0	0		0.00168061	0.00135401	0.0015292	0.0544084	0.0624498	0.0748524	0	0	0	551581	438487	539678	17320296	18981508	22676569	0	0	0	24_27_32_b13	1004.8354@18.20	Sphingolipids	Neutral glycosphingolipids	Simple Glc series	GlcCer	GlcCer d18:1_26:1-click-C171	GlcCer 44:2	GlcCer(d18:1/26:1-click-C171)
158	HexNAc-Hex2Cer	HexNAc-Hex2Cer 34:1;O2	0_native	HexNAc-Hex2Cer 18:1;O2/16:0	pos full MS	[M+H], [M+Na]	1065.7044, 1087.6863	20.1	20.23	Hex2Cer 18:1;O2/12:0	0.0298672	0.0241106	0.0308012	12.8219	0.0246435	0.0293902	0.0282691	9.04351	0.0525639	0.0623794	0.0473593	14.0979	0.0257941	0.0169956	0.0250483	0.017548	0.0269868	0.026467	0.0559464	0.0677471	0.0477382	316996	234978	387076	234564	288790	363004	863712	835514	716329	24_27_b13	1065.7043@20.24	Sphingolipids	Neutral glycosphingolipids	GalNAcbeta1-4Galbeta1-4Glc- (Ganglio series)	asialo-GM2	asialo-GM2 d18:1_16:0	asialo-GM2 34:1	asialo-GM2(d18:1/16:0)
159	HexNAc-Hex2Cer	HexNAc-Hex2Cer 42:1;O2	0_native	HexNAc-Hex2Cer 18:1;O2/24:0	pos full MS	[M+H], [M+Na]	1177.8296, 1199.8115	23.72	23.85	Hex2Cer 18:1;O2/12:0	0.0267146	0.0271877	0.0322888	10.7577	0.0212007	0.0224717	0.0232706	4.6782	0.0492316	0.057559	0.0456859	11.9919	0.0230714	0.0191646	0.0262581	0.0150965	0.020634	0.0217871	0.0523996	0.0625119	0.0460514	283536	264967	405770	201794	220808	298818	808956	770949	691018	24_27_b13	1177.8302@23.87	Sphingolipids	Neutral glycosphingolipids	GalNAcbeta1-4Galbeta1-4Glc- (Ganglio series)	asialo-GM2	asialo-GM2 d18:1_24:0	asialo-GM2 42:1	asialo-GM2(d18:1/24:0)
160	HexNAc-Hex2Cer	HexNAc-Hex2Cer 42:2;O2	0_native	HexNAc-Hex2Cer 18:1;O2/24:1	pos full MS	[M+H], [M+Na]	1175.8139, 1197.7959	22.84	22.97	Hex2Cer 18:1;O2/12:0	0.0125161	0.0139316	0.021324	29.7028	0.0159286	0.0107717	0.0108982	23.4705	0.0676981	0.0752478	0.0636805	8.52671	0.0108092	0.00982039	0.0173412	0.0113424	0.0098908	0.0102035	0.0720544	0.0817228	0.06419	132840	135775	267976	151613	105843	139944	1112391	1007874	963195	24_27_b13	1219.8027@22.96	Sphingolipids	Neutral glycosphingolipids	GalNAcbeta1-4Galbeta1-4Glc- (Ganglio series)	asialo-GM2	asialo-GM2 d18:1_24:1	asialo-GM2 42:2	asialo-GM2(d18:1/24:1)
161	HexNAc-Hex3Cer	HexNAc-Hex3Cer 34:1;O2	0_native	HexNAc-Hex3Cer 18:1;O2/16:0	pos full MS	[M+H], [M+Na]	1227.7572, 1249.7392	19.95	20.07	Hex2Cer 18:1;O2/12:0	0.110196	0.103783	0.133099	13.3209	0.0879327	0.130464	0.106129	19.7266	0.159042	0.195474	0.165363	11.2339	0.0951684	0.0731568	0.108239	0.0626146	0.119795	0.0993631	0.169276	0.212295	0.166686	1169571	1011454	1672641	836968	1281946	1362800	2613324	2618196	2501189	24_27_b13	1227.7576@20.07	Sphingolipids	Neutral glycosphingolipids	GalNAcbeta1-4Galbeta1-4Glc- (Ganglio series)	asialo-GM1	asialo-GM1 d18:1_16:0	asialo-GM1 34:1	asialo-GM1(d18:1/16:0)
162	HexNAc-Hex3Cer	HexNAc-Hex3Cer 34:1;O2	1_1C171	HexNAc-Hex3Cer 18:1;O2/16:0;C171	pos full MS	[cM+H]2+, [cM]+, [cM+Na]2+, [cM-H2O+H]2+	697.4432, 1393.8791, 708.4341, 688.4379	10.88	10.99	HexCer 18:1;O2/15:0;C171-[13]C2	0.00748372	0.00812104	0.0135715	34.4047	0	0	0		0	0	0		0.00646313	0.00572452	0.0110367	0	0	0	0	0	0	2121214	1853845	3895011	0	0	0	0	0	0	24_27_32_b13	1393.8814@11.02	Sphingolipids	Neutral glycosphingolipids	GalNAcbeta1-4Galbeta1-4Glc- (Ganglio series)	asialo-GM1	asialo-GM1 d18:1_16:0-click-C171	asialo-GM1 34:1	asialo-GM1(d18:1/16:0-click-C171)
163	HexNAc-Hex3Cer	HexNAc-Hex3Cer 36:2;O2	1_1C171	HexNAc-Hex3Cer 18:1;O2/18:1;C171	pos full MS	[cM+H]2+, [cM]+, [cM+Na]2+, [cM-H2O+H]2+	710.451, 1419.8947, 721.442, 701.4457	12.32	12.49	HexCer 18:1;O2/15:0;C171-[13]C2	0	0	0		0.0021399	0.00343328	0.00352803	25.5637	0	0	0		0	0	0	0.00152377	0.00315253	0.00330312	0	0	0	0	0	0	485074	958205	1000680	0	0	0	24_27_32_b13	710.4506@12.57	Sphingolipids	Neutral glycosphingolipids	GalNAcbeta1-4Galbeta1-4Glc- (Ganglio series)	asialo-GM1	asialo-GM1 d18:1_18:1(n-9)-click-C171	asialo-GM1 36:2	asialo-GM1(d18:1/18:1(n-9)-click-C171)
164	HexNAc-Hex3Cer	HexNAc-Hex3Cer 40:1;O2	0_native	HexNAc-Hex3Cer 18:1;O2/22:0	pos full MS	[M+H], [M+Na]	1311.8511, 1333.8331	22.77	22.89	Hex2Cer 18:1;O2/12:0	0.0291528	0.0315335	0.0368996	12.1987	0.0232547	0.0291588	0.0243154	12.3064	0.0564305	0.0670088	0.0548169	11.1456	0.0251771	0.022228	0.0300076	0.0165591	0.0267743	0.0227653	0.0600618	0.0727749	0.0552554	309414	307320	463713	221345	286516	312234	927246	897521	829128	24_27_b13	1355.8406@22.89	Sphingolipids	Neutral glycosphingolipids	GalNAcbeta1-4Galbeta1-4Glc- (Ganglio series)	asialo-GM1	asialo-GM1 d18:1_22:0	asialo-GM1 40:1	asialo-GM1(d18:1/22:0)
165	HexNAc-Hex3Cer	HexNAc-Hex3Cer 40:1;O2	1_1C171	HexNAc-Hex3Cer 18:1;O2,C171/22:0	pos full MS	[cM+H]2+, [cM]+, [cM+Na]2+	739.4901, 1477.973, 750.4811	16.74	16.86	HexCer 18:1;O2/15:0;C171-[13]C2	0.0021083	0.00248387	0.0040751	36.1407	0	0	0		0	0	0		0.00182078	0.00175088	0.00331397	0	0	0	0	0	0	597585	567011	1169552	0	0	0	0	0	0	24_27_32_b13	739.4904@16.86	Sphingolipids	Neutral glycosphingolipids	GalNAcbeta1-4Galbeta1-4Glc- (Ganglio series)	asialo-GM1	asialo-GM1 d18:1-click-C171_22:0	asialo-GM1 40:1	asialo-GM1(d18:1-click-C171/22:0)
166	HexNAc-Hex3Cer	HexNAc-Hex3Cer 42:1;O2	0_native	HexNAc-Hex3Cer 18:1;O2/24:0	pos full MS	[M+H], [M+Na]	1339.8824, 1361.8644	23.56	23.7	Hex2Cer 18:1;O2/12:0	0.139805	0.134972	0.173269	13.9647	0.111027	0.158214	0.125346	18.3939	0.192711	0.23121	0.194117	10.5978	0.120739	0.0951416	0.140907	0.0790597	0.145276	0.117355	0.205112	0.251105	0.19567	1483819	1315411	2177451	1056789	1554620	1609563	3166554	3096837	2936098	24_27_b13	1339.8824@23.70	Sphingolipids	Neutral glycosphingolipids	GalNAcbeta1-4Galbeta1-4Glc- (Ganglio series)	asialo-GM1	asialo-GM1 d18:1_24:0	asialo-GM1 42:1	asialo-GM1(d18:1/24:0)
167	HexNAc-Hex3Cer	HexNAc-Hex3Cer 42:1;O2	1_1C171	HexNAc-Hex3Cer 18:1;O2,C171/24:0	pos full MS	[cM+H]2+, [cM]+, [cM+Na]2+, [cM-H2O+H]2+	753.5058, 1506.0043, 764.4967, 744.5005	18.03	18.15	HexCer 18:1;O2/15:0;C171-[13]C2	0.00357417	0.00372735	0.00658304	36.6166	0	0	0		0	0	0		0.00308674	0.00262741	0.00535349	0	0	0	0	0	0	1013076	850868	1889331	0	0	0	0	0	0	24_27_32_b13	753.5061@18.15	Sphingolipids	Neutral glycosphingolipids	GalNAcbeta1-4Galbeta1-4Glc- (Ganglio series)	asialo-GM1	asialo-GM1 d18:1-click-C171_24:0	asialo-GM1 42:1	asialo-GM1(d18:1-click-C171/24:0)
168	HexNAc-Hex3Cer	HexNAc-Hex3Cer 42:1;O2	1_1C171	HexNAc-Hex3Cer 18:1;O2/24:0;C171	pos full MS	[cM+H]2+, [cM]+, [cM+Na]2+, [cM-H2O+H]2+	753.5058, 1506.0043, 764.4967, 744.5005	17.12	17.25	HexCer 18:1;O2/15:0;C171-[13]C2	0.00265804	0.00252948	0.00473934	37.4866	0	0	0		0	0	0		0.00229555	0.00178303	0.00385415	0	0	0	0	0	0	753406	577423	1360189	0	0	0	0	0	0	24_27_32_b13	753.5059@17.26	Sphingolipids	Neutral glycosphingolipids	GalNAcbeta1-4Galbeta1-4Glc- (Ganglio series)	asialo-GM1	asialo-GM1 d18:1_24:0-click-C171	asialo-GM1 42:1	asialo-GM1(d18:1/24:0-click-C171)
169	HexNAc-Hex3Cer	HexNAc-Hex3Cer 42:2;O2	0_native	HexNAc-Hex3Cer 18:1;O2/24:1	pos full MS	[M+H], [M+Na]	1337.8668, 1359.8487	22.69	22.82	Hex2Cer 18:1;O2/12:0	0.111269	0.111061	0.142982	15.0856	0.0932966	0.134611	0.110816	18.3658	0.174028	0.198877	0.173854	7.89957	0.0960949	0.0782866	0.116276	0.0664342	0.123603	0.103752	0.185226	0.21599	0.175244	1180957	1082377	1796837	888024	1322698	1422993	2859564	2663771	2629608	24_27_b13	1337.8664@22.82	Sphingolipids	Neutral glycosphingolipids	GalNAcbeta1-4Galbeta1-4Glc- (Ganglio series)	asialo-GM1	asialo-GM1 d18:1_24:1	asialo-GM1 42:2	asialo-GM1(d18:1/24:1)
170	HexNAc-Hex3Cer	HexNAc-Hex3Cer 42:2;O2	1_1C171	HexNAc-Hex3Cer 18:1;O2,C171/24:1	pos full MS	[cM+H]2+, [cM]+, [cM+Na]2+, [cM-H2O+H]2+	752.4979, 1503.9886, 763.4889, 743.4927	16.65	16.75	HexCer 18:1;O2/15:0;C171-[13]C2	0.0065199	0.00733456	0.0113469	30.7601	0	0	0		0	0	0		0.00563075	0.00517013	0.00922756	0	0	0	0	0	0	1848025	1674311	3256548	0	0	0	0	0	0	24_27_32_b13	1503.9909@16.78	Sphingolipids	Neutral glycosphingolipids	GalNAcbeta1-4Galbeta1-4Glc- (Ganglio series)	asialo-GM1	asialo-GM1 d18:1-click-C171_24:1	asialo-GM1 42:2	asialo-GM1(d18:1-click-C171/24:1)
171	HexNAc-Hex3Cer	HexNAc-Hex3Cer 42:2;O2	1_1C171	HexNAc-Hex3Cer 18:1;O2/24:1;C171	pos full MS	[cM+H]2+, [cM]+, [cM+Na]2+, [cM-H2O+H]2+	752.4979, 1503.9886, 763.4889, 743.4927	16.42	16.55	HexCer 18:1;O2/15:0;C171-[13]C2	0.000253105	0.000136391	0.000328798	40.4832	0.0267897	0.0302411	0.0315586	8.33984	0	0	0		0.000218588	9.61423e-05	0.000267387	0.0190763	0.0277681	0.0295467	0	0	0	71741	31135	94365	6072706	8440077	8951183	0	0	0	24_27_32_b13	752.4977@16.59	Sphingolipids	Neutral glycosphingolipids	GalNAcbeta1-4Galbeta1-4Glc- (Ganglio series)	asialo-GM1	asialo-GM1 d18:1_24:1(n-9)-click-C171	asialo-GM1 42:2	asialo-GM1(d18:1/24:1(n-9)-click-C171)
172	HexNAc-Hex3Cer	HexNAc-Hex3Cer 44:2;O2	0_native	HexNAc-Hex3Cer 18:1;O2/26:1	pos full MS	[M+H], [M+Na]	1365.8981, 1387.88	23.46	23.6	Hex2Cer 18:1;O2/12:0	0.0182831	0.016507	0.0299278	33.7931	0.0114265	0.0212762	0.0163985	30.0902	0.031376	0.0398602	0.0307826	14.9335	0.0157898	0.0116358	0.024338	0.00813655	0.0195363	0.0153531	0.0333951	0.0432902	0.0310289	194048	160874	376099	108761	209061	210573	515560	533891	465600	24_27_b13	1365.8981@23.60	Sphingolipids	Neutral glycosphingolipids	GalNAcbeta1-4Galbeta1-4Glc- (Ganglio series)	asialo-GM1	asialo-GM1 d18:1_26:1	asialo-GM1 44:2	asialo-GM1(d18:1/26:1)
173	HexNAc-Hex3Cer	HexNAc-Hex3Cer 44:2;O2	1_1C171	HexNAc-Hex3Cer 18:1;O2/26:1;C171	pos full MS	[cM+H]2+, [cM]+, [cM+Na]2+, [cM-H2O+H]2+	766.5136, 1532.0199, 777.5046, 757.5083	17.52	18.04	HexCer 18:1;O2/15:0;C171-[13]C2	0.000594312	0.000582661	0.00117073	42.9621	0.0023654	0.00216713	0.00328082	22.8103	0	0	0		0.000513262	0.000410718	0.000952064	0.00168435	0.00198991	0.00307167	0	0	0	168454	133008	335998	536192	604830	930563	0	0	0	24_27_32_b13	1532.0221@17.65	Sphingolipids	Neutral glycosphingolipids	GalNAcbeta1-4Galbeta1-4Glc- (Ganglio series)	asialo-GM1	asialo-GM1 d18:1_26:1-click-C171	asialo-GM1 44:2	asialo-GM1(d18:1/26:1-click-C171)
174	SM	SM 32:0;O2	0_native	SM 18:0;O2/14:0	pos full MS	[M+H], [M+K], [M+Na]	677.5592, 715.5151, 699.5411	19.78	19.86	SM 18:1;O2/18:1-[2]H9	0.0447292	0.0473442	0.0446793	3.34408	0.0471387	0.0520562	0.0453791	7.18131	0.0539721	0.0644014	0.0549297	9.97932	0.0386293	0.0333729	0.0363344	0.0335663	0.0477993	0.0424862	0.0574452	0.0699431	0.0553692	3181538	2510391	2960652	2489695	2725771	3034738	4920455	5647160	4822551	24_27_b13	677.5596@19.85	Sphingolipids	Phosphosphingolipids	Ceramide phosphocholines (sphingomyelins)	SM	SM d18:0_14:0	SM 32:0	SM(d18:0/14:0)
175	SM	SM 32:1;O2	0_native	SM 18:1;O2/14:0	pos full MS	[M+H], [M+K], [M+Na]	675.5436, 713.4994, 697.5255	19.28	19.37	SM 18:1;O2/18:1-[2]H9	0.326675	0.378941	0.344596	7.58705	0.452402	0.468541	0.477285	2.70844	0.457954	0.515886	0.462283	6.74113	0.282124	0.267116	0.280234	0.322144	0.430226	0.446858	0.487423	0.560278	0.465981	23235985	20093082	22834493	23894191	24533777	31918495	41750111	45236494	40586107	24_27_b13	675.5438@19.38	Sphingolipids	Phosphosphingolipids	Ceramide phosphocholines (sphingomyelins)	SM	SM d18:1_14:0	SM 32:1	SM(d18:1/14:0)
176	SM	SM 33:1;O2	0_native	SM 17:1;O2/16:0, SM 18:1;O2/15:0	pos full MS	[M+H], [M+K], [M+Na]	689.5592, 727.5151, 711.5411	19.99	20.04	SM 18:1;O2/18:1-[2]H9	0.249359	0.274622	0.265172	4.85243	0.30209	0.318056	0.323751	3.56898	0.340742	0.379846	0.350434	5.70402	0.215353	0.193581	0.215644	0.215111	0.292047	0.303112	0.362669	0.412532	0.353237	17736626	14561629	17571457	15955267	16654066	21650900	31064340	33307534	30766306	24_27_b13	689.5594@20.01	Sphingolipids	Phosphosphingolipids	Ceramide phosphocholines (sphingomyelins)	SM	SM d17:1_16:0	SM 33:1	SM(d17:1_16:0)
177	SM	SM 34:0;O2	0_native	SM 18:0;O2/16:0	pos full MS	[M+H], [M+K], [M+Na]	705.5905, 743.5464, 727.5724	20.81	20.95	SM 18:1;O2/18:1-[2]H9	1.24089	1.40498	1.25075	7.08505	1.69788	1.78724	1.70804	2.8263	1.08862	1.20256	1.1245	5.11652	1.07166	0.990371	1.01714	1.20902	1.64109	1.59915	1.15868	1.30604	1.1335	88262890	74498066	82880064	89675705	93583648	114225581	99246155	105448767	98725589	24_27_b13	705.5902@20.97	Sphingolipids	Phosphosphingolipids	Ceramide phosphocholines (sphingomyelins)	SM	SM d18:0_16:0	SM 34:0	SM(d18:0/16:0)
178	SM	SM 34:1;O2	0_native	SM 18:1;O2/16:0	pos full MS	[M+H], [M+K], [M+Na]	703.5749, 741.5307, 725.5568	20.45	20.55	SM 18:1;O2/18:1-[2]H9	9.29359	10.707	9.93739	7.091	12.5253	12.7209	12.5913	0.789251	10.1229	11.0155	10.4762	4.26581	8.02618	7.54736	8.08134	8.91893	11.6807	11.7886	10.7743	11.9634	10.56	661042322	567730049	658496013	661538491	666094269	842045048	922870762	965919473	919760101	24_27_b13	703.5742@20.55	Sphingolipids	Phosphosphingolipids	Ceramide phosphocholines (sphingomyelins)	SM	SM d18:1_16:0	SM 34:1	SM(d18:1/16:0)
179	SM	SM 34:1;O2	1_1C171	SM 18:1;O2/16:0;C171	pos full MS	[cM+H]2+, [cM]+, [cM+Na]2+, [cM-C5H14O4NP]+	435.352, 869.6967, 446.343, 686.6307	11.21	11.35	SM 18:1;O2/15:0;C171-[13]C2	0.805124	0.87458	0.876683	4.77872	0	0	0		0	0	0		0.695326	0.616492	0.71294	0	0	0	0	0	0	186474951	179302347	213279020	0	0	0	0	0	0	24_27_32_b13	435.3517@11.42	Sphingolipids	Phosphosphingolipids	Ceramide phosphocholines (sphingomyelins)	SM	SM d18:1_16:0-click-C171	SM 34:1	SM(d18:1/16:0-click-C171)
180	SM	SM 34:2;O2	0_native	SM 18:2;O2/16:0	pos full MS	[M+H], [M+K], [M+Na]	701.5592, 739.5151, 723.5411	19.55	19.63	SM 18:1;O2/18:1-[2]H9	0.424393	0.469211	0.443749	5.04239	0.539661	0.581007	0.55521	3.73837	0.56567	0.632187	0.578468	5.96075	0.366517	0.330747	0.360868	0.384279	0.533495	0.519815	0.602071	0.686587	0.583096	30186611	24879567	29404776	28502897	30422688	37129745	51570228	55434530	50786539	24_27_b13	701.5594@19.63	Sphingolipids	Phosphosphingolipids	Ceramide phosphocholines (sphingomyelins)	SM	SM d18:2_16:0	SM 34:2	SM(d18:2/16:0)
181	SM	SM 35:1;O2	0_native	SM 18:1;O2/17:0	pos full MS	[M+H], [M+K], [M+Na]	717.5905, 755.5464, 739.5724	21.08	21.12	SM 18:1;O2/18:1-[2]H9	0.104156	0.124763	0.118528	9.1248	0.149246	0.140418	0.158641	6.09819	0.139549	0.147573	0.139329	3.30457	0.0899518	0.0879456	0.0963903	0.106274	0.128935	0.148527	0.148529	0.160271	0.140444	12029614	11466546	12501082	13760161	14119999	18083487	17921472	18338460	17463042	24_27_b13	717.5901@21.11	Sphingolipids	Phosphosphingolipids	Ceramide phosphocholines (sphingomyelins)	SM	SM d18:1_17:0	SM 35:1	SM(d18:1/17:0)
182	SM	SM 35:2;O2	0_native	SM 17:1;O2/18:1, SM 18:1;O2/17:1	pos full MS	[M+H], [M+Na]	715.5749, 737.5568	20.16	20.28	SM 18:1;O2/18:1-[2]H9	0.0081386	0.0081454	0.00868374	3.75837	0.00946513	0.00987568	0.010311	4.27973	0.0122101	0.0149142	0.0130536	10.3307	0.0070287	0.00574169	0.00706184	0.00673988	0.00906809	0.0096537	0.0129958	0.0161975	0.013158	939976	748615	915866	872664	993068	1175356	1568078	1853344	1636092	24_27_b13	715.5748@20.25	Sphingolipids	Phosphosphingolipids	Ceramide phosphocholines (sphingomyelins)	SM	SM d17:1_18:1(n-9)	SM 35:2	SM(d17:1_18:1(n-9))
183	SM	SM 36:1;O2	0_native	SM 18:0;O2/18:1	pos full MS	[M+H], [M+K], [M+Na]	731.6062, 769.562, 753.5881	21.58	21.64	SM 18:1;O2/18:1-[2]H9	0.101656	0.110288	0.111871	5.09365	0.112985	0.107698	0.121876	6.27468	0.12759	0.139024	0.130574	4.4795	0.0877928	0.0777423	0.0909764	0.0804539	0.0988911	0.114106	0.135801	0.150987	0.131618	11740879	10136215	11798946	10416984	10829790	13892663	16385724	17276127	16365698	24_27_b13	731.6059@21.64	Sphingolipids	Phosphosphingolipids	Ceramide phosphocholines (sphingomyelins)	SM	SM d18:0_18:1(n-9)	SM 36:1	SM(d18:0/18:1(n-9))
184	SM	SM 36:2;O2	1_1C171	SM 18:1;O2/18:1;C171	pos full MS	[cM+H]2+, [cM]+, [cM+Na]2+, [cM-C5H14O4NP]+	448.3598, 895.7123, 459.3508, 712.6463	12.66	12.71	SM 18:1;O2/15:0;C171-[13]C2	0	0	0		0.148123	0.128972	0.139269	6.90571	0	0	0		0	0	0	0.105475	0.118426	0.130391	0	0	0	0	0	0	27823777	28029575	33630698	0	0	0	24_27_32_b13	448.3600@12.84	Sphingolipids	Phosphosphingolipids	Ceramide phosphocholines (sphingomyelins)	SM	SM d18:1_18:1(n-9)-click-C171	SM 36:2	SM(d18:1/18:1(n-9)-click-C171)
185	SM	SM 40:0;O2	0_native	SM 18:0;O2/22:0	pos full MS	[M+H], [M+K], [M+Na]	789.6844, 827.6403, 811.6663	23.86	23.95	SM 18:1;O2/18:1-[2]H9	0.0197215	0.0221749	0.0217889	6.21448	0.0230342	0.0238662	0.0250464	4.21595	0.0240549	0.0270963	0.023818	7.31573	0.017032	0.0156311	0.0177193	0.0164021	0.0219145	0.0234497	0.0256028	0.0294279	0.0240085	2277757	2038020	2298052	2123706	2399908	2855043	3089241	3367180	2985268	24_27_b13	789.6845@23.96	Sphingolipids	Phosphosphingolipids	Ceramide phosphocholines (sphingomyelins)	SM	SM d18:0_22:0	SM 40:0	SM(d18:0/22:0)
186	SM	SM 40:1;O2	0_native	SM 18:1;O2/22:0	pos full MS	[M+H], [M+K], [M+Na]	787.6688, 825.6246, 809.6507	23.52	23.61	SM 18:1;O2/18:1-[2]H9	0.331394	0.358717	0.370932	5.72395	0.375628	0.36047	0.41007	6.65279	0.450638	0.501652	0.446771	6.56805	0.2862	0.252859	0.301651	0.267475	0.330992	0.383928	0.479637	0.544819	0.450345	38274652	32968383	39121838	34632026	36247746	46744004	57872988	62338904	55996851	24_27_b13	787.6687@23.61	Sphingolipids	Phosphosphingolipids	Ceramide phosphocholines (sphingomyelins)	SM	SM d18:1_22:0	SM 40:1	SM(d18:1/22:0)
187	SM	SM 40:1;O2	1_1C171	SM 18:1;O2,C171/22:0	pos full MS	[cM+H]2+, [cM]+, [cM+Na]2+, [cM-C5H14O4NP]+	477.3989, 953.7906, 488.3899, 770.7246	17.22	17.31	SM 18:1;O2/15:0;C171-[13]C2	0.0459382	0.0439443	0.0558628	13.1405	0	0	0		0	0	0		0.0396734	0.0309763	0.045429	0	0	0	0	0	0	10639753	9009257	13590284	0	0	0	0	0	0	24_27_32_b13	477.3990@17.23	Sphingolipids	Phosphosphingolipids	Ceramide phosphocholines (sphingomyelins)	SM	SM d18:1-click-C171_22:0	SM 40:1	SM(d18:1-click-C171/22:0)
188	SM	SM 40:2;O2	0_native	SM 18:1;O2/22:1	pos full MS	[M+H], [M+K], [M+Na]	785.6531, 823.609, 807.635	22.59	22.64	SM 18:1;O2/18:1-[2]H9	0.0817827	0.0939092	0.091497	7.20749	0.0917068	0.0951321	0.0992955	3.98451	0.116067	0.125456	0.116089	4.54224	0.0706296	0.0661966	0.0744076	0.0653021	0.0873526	0.0929654	0.123536	0.136252	0.117017	9445580	8630860	9650101	8455161	9566190	11318721	14905880	15590088	14550180	24_27_b13	785.6527@22.66	Sphingolipids	Phosphosphingolipids	Ceramide phosphocholines (sphingomyelins)	SM	SM d18:1_22:1	SM 40:2	SM(d18:1/22:1)
189	SM	SM 40:2;O2	0_native	SM 18:2;O2/22:0	pos full MS	[M+H], [M+K], [M+Na]	785.6531, 823.609, 807.635	22.81	22.98	SM 18:1;O2/18:1-[2]H9	0.0724335	0.0833565	0.0791301	7.03372	0.0838121	0.0786395	0.0803271	3.25954	0.0951533	0.108151	0.0977556	6.85319	0.0625554	0.058758	0.0643505	0.0596805	0.0722087	0.0752063	0.101276	0.117458	0.0985376	8365782	7661005	8345771	7727287	7907747	9156511	12220020	13439668	12252375	24_27_b13	785.6529@22.89	Sphingolipids	Phosphosphingolipids	Ceramide phosphocholines (sphingomyelins)	SM	SM d18:2_22:0	SM 40:2	SM(d18:2/22:0)
190	SM	SM 41:1;O2	0_native	SM 17:1;O2/24:0	pos full MS	[M+H], [M+K], [M+Na]	801.6844, 839.6403, 823.6663	24.25	24.4	SM 18:1;O2/18:1-[2]H9	0.0357145	0.0371755	0.0370568	2.21404	0.0409698	0.0371068	0.038161	5.1536	0.0414812	0.0446917	0.040477	5.21478	0.0308439	0.026205	0.0301355	0.0291736	0.0340724	0.0357282	0.0441505	0.0485374	0.0408008	4124884	3416671	3908345	3777326	3731350	4349980	5327203	5553716	5073258	24_27_b13	801.6838@24.32	Sphingolipids	Phosphosphingolipids	Ceramide phosphocholines (sphingomyelins)	SM	SM d17:1_24:0	SM 41:1	SM(d17:1/24:0)
191	SM	SM 41:1;O2	0_native	SM 18:1;O2/23:0	pos full MS	[M+H], [M+K], [M+Na]	801.6844, 839.6403, 823.6663	23.95	24.08	SM 18:1;O2/18:1-[2]H9	0.066335	0.0706134	0.0717349	4.09653	0.0721751	0.0734151	0.0844378	8.80388	0.0860481	0.0995251	0.0885913	7.83536	0.0572886	0.0497754	0.0583366	0.0513941	0.0674115	0.0790549	0.0915853	0.108089	0.0893	7661435	6489826	7565816	6654386	7382395	9625089	11050691	12367705	11103745	24_27_b13	801.6845@24.11	Sphingolipids	Phosphosphingolipids	Ceramide phosphocholines (sphingomyelins)	SM	SM d18:1_23:0	SM 41:1	SM(d18:1/23:0)
192	SM	SM 41:1;O2	1_1C171	SM 18:1;O2,C171/23:0	pos full MS	[cM+H]2+, [cM]+, [cM+Na]2+, [cM-C5H14O4NP]+	484.4068, 967.8062, 495.3977, 784.7402	17.9	17.93	SM 18:1;O2/15:0;C171-[13]C2	0.0111049	0.00975219	0.0134557	16.3849	0	0	0		0	0	0		0.00959048	0.00687432	0.0109425	0	0	0	0	0	0	2572011	1999348	3273496	0	0	0	0	0	0	24_27_32_b13	484.4068@17.93	Sphingolipids	Phosphosphingolipids	Ceramide phosphocholines (sphingomyelins)	SM	SM d18:1-click-C171_23:0	SM 41:1	SM(d18:1-click-C171/23:0)
193	SM	SM 41:2;O2	0_native	SM 18:2;O2/23:0	pos full MS	[M+H], [M+K], [M+Na]	799.6688, 837.6246, 821.6507	23.33	23.43	SM 18:1;O2/18:1-[2]H9	0.0295295	0.0305581	0.0319099	3.89307	0.0323268	0.0304028	0.0322168	3.41387	0.0368597	0.0410715	0.0342061	9.26193	0.0255024	0.0215404	0.0259499	0.0230191	0.0279166	0.030163	0.0392316	0.0446057	0.0344798	3410544	2808488	3365508	2980456	3057216	3672404	4733693	5103839	4287285	24_27_b13	799.6687@23.38	Sphingolipids	Phosphosphingolipids	Ceramide phosphocholines (sphingomyelins)	SM	SM d18:2_23:0	SM 41:2	SM(d18:2/23:0)
194	SM	SM 41:2;O2	0_native	SM 17:1;O2/24:1, SM 18:1;O2/23:1	pos full MS	[M+H], [M+K], [M+Na]	799.6688, 837.6246, 821.6507	23.02	23.09	SM 18:1;O2/18:1-[2]H9	0.114987	0.129946	0.130116	6.948	0.120488	0.120034	0.12988	4.50165	0.166842	0.189617	0.168044	7.33047	0.0993056	0.0915987	0.105814	0.0857962	0.110218	0.1216	0.177578	0.205934	0.169389	13280537	11942846	13723252	11108689	12070245	14805005	21426604	23563180	21062140	24_27_b13	799.6684@23.10	Sphingolipids	Phosphosphingolipids	Ceramide phosphocholines (sphingomyelins)	SM	SM d17:1_24:1	SM 41:2	SM(d17:1/24:1)
195	SM	SM 41:2;O2	1_1C171	SM 18:1;O2,C171/23:1	pos full MS	[cM+H]2+, [cM+Na]2+	483.3989, 494.3899	16.39	16.46	SM 18:1;O2/15:0;C171-[13]C2	0.00714929	0.00503351	0.00931784	29.8905	0	0	0		0	0	0		0.00617431	0.00354812	0.0075775	0	0	0	0	0	0	1655848	1031947	2266840	0	0	0	0	0	0	24_27_32_b13	483.3986@16.55	Sphingolipids	Phosphosphingolipids	Ceramide phosphocholines (sphingomyelins)	SM	SM d18:1-click-C171_23:1	SM 41:2	SM(d18:1-click-C171/23:1)
196	SM	SM 42:0;O2	0_native	SM 18:0;O2/24:0	pos full MS	[M+H], [M+K], [M+Na]	817.7157, 855.6716, 839.6976	24.8	24.91	SM 18:1;O2/18:1-[2]H9	0.0186751	0.0172026	0.0177048	4.19096	0.00389711	0.00425602	0.00459424	8.20436	0.0189364	0.0210303	0.0185616	6.81904	0.0161283	0.0121261	0.014398	0.00277504	0.00390798	0.00430135	0.0201549	0.0228399	0.0187101	2156896	1581027	1867311	359305	427972	523698	2431897	2613372	2326451	24_27_b13	817.7134@24.83	Sphingolipids	Phosphosphingolipids	Ceramide phosphocholines (sphingomyelins)	SM	SM d18:0_24:0	SM 42:0	SM(d18:0/24:0)
197	SM	SM 42:1;O2	0_native	SM 18:1;O2/24:0	pos full MS	[M+H], [M+K], [M+Na]	815.7001, 853.6559, 837.682	24.46	24.51	SM 18:1;O2/18:1-[2]H9	0.560485	0.603198	0.613143	4.72361	0.620155	0.604064	0.687508	6.94696	0.725648	0.782172	0.737946	3.97109	0.484049	0.425194	0.498623	0.441597	0.554666	0.64368	0.772343	0.849478	0.743849	64733777	55437778	64667607	57176871	60742784	78369225	93190968	97198340	92491747	24_27_b13	815.7002@24.54	Sphingolipids	Phosphosphingolipids	Ceramide phosphocholines (sphingomyelins)	SM	SM d18:1_24:0	SM 42:1	SM(d18:1/24:0)
198	SM	SM 42:1;O2	1_1C171	SM 18:1;O2,C171/24:0	pos full MS	[cM+H]2+, [cM]+, [cM+Na]2+, [cM-C5H14O4NP]+	491.4146, 981.8219, 502.4056, 798.7559	18.55	18.56	SM 18:1;O2/15:0;C171-[13]C2	0.073875	0.0641534	0.0868863	15.2139	0	0	0		0	0	0		0.0638003	0.0452217	0.0706581	0	0	0	0	0	0	17110205	13152428	21137667	0	0	0	0	0	0	24_27_32_b13	491.4149@18.62	Sphingolipids	Phosphosphingolipids	Ceramide phosphocholines (sphingomyelins)	SM	SM d18:1-click-C171_24:0	SM 42:1	SM(d18:1-click-C171/24:0)
199	SM	SM 42:1;O2	1_1C171	SM 18:1;O2/24:0;C171	pos full MS	[cM+H]2+, [cM]+, [cM+Na]2+, [cM-C5H14O4NP]+	491.4146, 981.8219, 502.4056, 798.7559	17.52	17.5	SM 18:1;O2/15:0;C171-[13]C2	0.0428143	0.038641	0.053295	16.8084	0	0	0		0	0	0		0.0369755	0.0272381	0.0433408	0	0	0	0	0	0	9916229	7922007	12965575	0	0	0	0	0	0	24_27_32_b13	491.4148@17.53	Sphingolipids	Phosphosphingolipids	Ceramide phosphocholines (sphingomyelins)	SM	SM d18:1_24:0-click-C171	SM 42:1	SM(d18:1/24:0-click-C171)
200	SM	SM 42:2;O2	0_native	SM 18:2;O2/24:0	pos full MS	[M+H], [M+K], [M+Na]	813.6844, 851.6403, 835.6663	23.74	23.83	SM 18:1;O2/18:1-[2]H9	0.194783	0.204472	0.207336	3.2535	0.214937	0.198241	0.213451	4.42391	0.241173	0.263007	0.236521	5.72757	0.16822	0.144132	0.168611	0.153051	0.18203	0.199844	0.256693	0.285639	0.238413	22496683	18792301	21867557	19816692	19934480	24331335	30972590	32683176	29644788	24_27_b13	813.6844@23.85	Sphingolipids	Phosphosphingolipids	Ceramide phosphocholines (sphingomyelins)	SM	SM d18:2_24:0	SM 42:2	SM(d18:2/24:0)
201	SM	SM 42:2;O2	0_native	SM 18:1;O2/24:1	pos full MS	[M+H], [M+K], [M+Na]	813.6844, 851.6403, 835.6663	23.45	23.52	SM 18:1;O2/18:1-[2]H9	1.24947	1.32655	1.3683	4.58501	1.38875	1.41013	1.50781	4.42149	1.78457	1.96839	1.77486	5.91755	1.07908	0.935084	1.11274	0.988894	1.29481	1.41168	1.89941	2.13777	1.78906	144309125	121918326	144313281	128039688	141797973	171875308	229183009	244606281	222455714	24_27_b13	813.6840@23.53	Sphingolipids	Phosphosphingolipids	Ceramide phosphocholines (sphingomyelins)	SM	SM d18:1_24:1	SM 42:2	SM(d18:1/24:1)
202	SM	SM 42:2;O2	1_1C171	SM 18:1;O2,C171/24:1	pos full MS	[cM+H]2+, [cM]+, [cM+Na]2+, [cM-C5H14O4NP]+	490.4068, 979.8062, 501.3977, 796.7402	17.04	17.1	SM 18:1;O2/15:0;C171-[13]C2	0.202839	0.193917	0.239347	11.3521	0	0	0		0	0	0		0.175177	0.136692	0.194643	0	0	0	0	0	0	46979596	39756035	58228250	0	0	0	0	0	0	24_27_32_b13	490.4067@17.15	Sphingolipids	Phosphosphingolipids	Ceramide phosphocholines (sphingomyelins)	SM	SM d18:1-click-C171_24:1	SM 42:2	SM(d18:1-click-C171/24:1)
203	SM	SM 42:2;O2	1_1C171	SM 18:1;O2/24:1;C171	pos full MS	[cM+H]2+, [cM]+, [cM+Na]2+, [cM-C5H14O4NP]+	490.4068, 979.8062, 501.3977, 796.7402	16.76	16.75	SM 18:1;O2/15:0;C171-[13]C2	0.00381176	0.00357425	0.00558556	25.4195	1.10959	0.811001	1.21926	20.1879	0	0	0		0.00329193	0.00251949	0.00454232	0.790113	0.744681	1.14153	0	0	0	882841	732776	1358853	208428439	176254762	294426777	0	0	0	24_27_32_b13	490.4068@16.75	Sphingolipids	Phosphosphingolipids	Ceramide phosphocholines (sphingomyelins)	SM	SM d18:1_24:1(n-9)-click-C171	SM 42:2	SM(d18:1/24:1(n-9)-click-C171)
204	SM	SM 42:3;O2	0_native	SM 18:2;O2/24:1	pos full MS	[M+H], [M+K], [M+Na]	811.6688, 849.6246, 833.6507	22.7	22.8	SM 18:1;O2/18:1-[2]H9	0.369851	0.430813	0.427992	8.40209	0.437191	0.438974	0.437478	0.218585	0.51372	0.565013	0.512905	5.62661	0.319413	0.30368	0.348054	0.311313	0.403077	0.409588	0.546778	0.613632	0.517008	42716342	39594458	45139960	40308078	44141858	49868173	65974329	70212545	64285842	24_27_b13	811.6681@22.80	Sphingolipids	Phosphosphingolipids	Ceramide phosphocholines (sphingomyelins)	SM	SM d18:2_24:1	SM 42:3	SM(d18:2/24:1)
205	SM	SM 43:1;O2	0_native	SM 19:0;O2/24:1, SM 19:1;O2/24:0, SM 20:1;O2/23:0	pos full MS	[M+H], [M+K], [M+Na]	829.7157, 867.6716, 851.6976	24.65	24.75	SM 18:1;O2/18:1-[2]H9	0.0057895	0.00625464	0.00544759	6.94771	0.0062149	0.00653157	0.00738923	9.05224	0.00825404	0.00947111	0.00846015	7.46275	0.00499995	0.0044089	0.00443012	0.00442548	0.00599745	0.00691817	0.00878519	0.0102861	0.00852783	668664	574842	574552	573000	656795	842300	1060022	1176949	1060368	24_27_b13	829.7163@24.79	Sphingolipids	Phosphosphingolipids	Ceramide phosphocholines (sphingomyelins)	SM	SM d19:0_24:1	SM 43:1	SM(d19:0_24:1)
206	SM	SM 43:1;O2	0_native	SM 18:1;O2/25:0	pos full MS	[M+H], [M+K], [M+Na]	829.7157, 867.6716, 851.6976	24.93	25.02	SM 18:1;O2/18:1-[2]H9	0.020782	0.0213256	0.022629	4.39857	0.0220344	0.0216758	0.0243059	6.29091	0.0260896	0.0291737	0.0277976	5.58029	0.0179479	0.0150324	0.0184025	0.0156901	0.0199033	0.0227564	0.0277685	0.0316841	0.0280199	2400244	1959962	2386658	2031523	2179656	2770637	3350547	3625334	3484058	24_27_b13	829.7161@24.98	Sphingolipids	Phosphosphingolipids	Ceramide phosphocholines (sphingomyelins)	SM	SM d18:1_25:0	SM 43:1	SM(d18:1/25:0)
207	SM	SM 43:1;O2	1_1C171	SM 18:1;O2,C171/25:0	pos full MS	[cM+H]2+, [cM+Na]2+, [cM-C5H14O4NP]+	498.4224, 509.4134, 812.7715	19.16	19.21	SM 18:1;O2/15:0;C171-[13]C2	0.00226194	0.00168526	0.00272339	23.392	0	0	0		0	0	0		0.00195347	0.00118794	0.00221473	0	0	0	0	0	0	523889	345505	662545	0	0	0	0	0	0	24_27_32_b13	498.4230@19.25	Sphingolipids	Phosphosphingolipids	Ceramide phosphocholines (sphingomyelins)	SM	SM d18:1-click-C171_25:0	SM 43:1	SM(d18:1-click-C171/25:0)
208	SM	SM 43:2;O2	0_native	SM 17:1;O2/26:1, SM 18:2;O2/25:0, SM 19:1;O2/24:1	pos full MS	[M+H], [M+K], [M+Na]	827.7001, 865.6559, 849.682	23.88	24.37	SM 18:1;O2/18:1-[2]H9	0.0788175	0.0817368	0.0847453	3.62499	0.0860462	0.084349	0.090296	3.52537	0.102711	0.114933	0.103917	6.28357	0.0680688	0.0576163	0.068917	0.0612713	0.0774514	0.0845396	0.109321	0.124823	0.104749	9103109	7512144	8938009	7933268	8481880	10292864	13190672	14282432	13024659	24_27_b13	827.6994@24.34	Sphingolipids	Phosphosphingolipids	Ceramide phosphocholines (sphingomyelins)	SM	SM d17:1_26:1	SM 43:2	SM(d17:1_26:1)
209	SM	SM 43:2;O2	0_native	SM 43:2;O2 (SM 17:0;O2/26:2, SM 17:1;O2/26:1,..)	pos full MS	[M+H], [M+K], [M+Na]	827.7001, 865.6559, 849.682	23.88	23.98	SM 18:1;O2/18:1-[2]H9	0.0780845	0.0810107	0.0840006	3.65054	0.0852555	0.0836568	0.0897159	3.64249	0.0984157	0.114068	0.10308	7.63979	0.0674358	0.0571044	0.0683114	0.0607083	0.0768157	0.0839965	0.104749	0.123883	0.103904	9018456	7445403	8859466	7860366	8412268	10226734	12638993	14174879	12919677	24_27_b13	827.6999@23.99	Sphingolipids	Phosphosphingolipids	Ceramide phosphocholines (sphingomyelins)	SM	SM d17:0_26:2	SM 43:2	SM(d17:0_26:2)
210	SM	SM 43:2;O2	1_1C171	SM 18:1;O2,C171/25:1	pos full MS	[cM+H]2+, [cM+Na]2+, [cM-C5H14O4NP]+	497.4146, 508.4056, 810.7559	17.82	17.82	SM 18:1;O2/15:0;C171-[13]C2	0.00301873	0.00251185	0.0038011	20.8809	0	0	0		0	0	0		0.00260705	0.0017706	0.00309115	0	0	0	0	0	0	699169	514968	924731	0	0	0	0	0	0	24_27_32_b13	497.4146@17.84	Sphingolipids	Phosphosphingolipids	Ceramide phosphocholines (sphingomyelins)	SM	SM d18:1-click-C171_25:1	SM 43:2	SM(d18:1-click-C171/25:1)
211	SM	SM 43:3;O2	0_native	SM 43:3;O2 (SM 17:0;O2/26:3, SM 17:1;O2/26:2,..)	pos full MS	[M+H], [M+K], [M+Na]	825.6844, 863.6403, 847.6663	23.17	23.28	SM 18:1;O2/18:1-[2]H9	0.0187274	0.0200967	0.0206612	5.01511	0.0190131	0.0197356	0.0205677	3.93467	0.0280881	0.0316988	0.0277452	7.50708	0.0161734	0.0141661	0.0168022	0.0135387	0.0181217	0.0192565	0.0298956	0.0344265	0.0279671	2162937	1847013	2179113	1752965	1984550	2344522	3607204	3939127	3477493	24_27_b13	825.6836@23.29	Sphingolipids	Phosphosphingolipids	Ceramide phosphocholines (sphingomyelins)	SM	SM d17:0_26:3	SM 43:3	SM(d17:0_26:3)
212	SM	SM 44:1;O2	0_native	SM 18:1;O2/26:0	pos full MS	[M+H], [M+K], [M+Na]	843.7314, 881.6872, 865.7133	25.37	25.46	SM 18:1;O2/18:1-[2]H9	0.0354631	0.0382958	0.0361199	4.04814	0.0383907	0.0383054	0.0428924	6.58264	0.0445145	0.0450655	0.0439557	1.24663	0.0306268	0.0269947	0.0293736	0.027337	0.0351729	0.040158	0.047379	0.0489434	0.0443074	4095843	3519629	3809534	3539535	3851870	4889311	5716758	5600169	5509272	24_27_b13	843.7315@25.42	Sphingolipids	Phosphosphingolipids	Ceramide phosphocholines (sphingomyelins)	SM	SM d18:1_26:0	SM 44:1	SM(d18:1/26:0)
213	SM	SM 44:1;O2	1_1C171	SM 18:1;O2,C171/26:0	pos full MS	[cM+H]2+, [cM]+, [cM+Na]2+	505.4302, 1009.8532, 516.4212	19.79	19.79	SM 18:1;O2/15:0;C171-[13]C2	0.00766546	0.00679315	0.00976817	18.9376	0	0	0		0	0	0		0.00662009	0.00478849	0.00794372	0	0	0	0	0	0	1775399	1392701	2376395	0	0	0	0	0	0	24_27_32_b13	505.4305@19.82	Sphingolipids	Phosphosphingolipids	Ceramide phosphocholines (sphingomyelins)	SM	SM d18:1-click-C171_26:0	SM 44:1	SM(d18:1-click-C171/26:0)
214	SM	SM 44:2;O2	0_native	SM 18:1;O2/26:1	pos full MS	[M+H], [M+K], [M+Na]	841.7157, 879.6716, 863.6976	24.36	24.42	SM 18:1;O2/18:1-[2]H9	0.121339	0.122183	0.126183	2.09996	0.128462	0.127084	0.137476	4.30835	0.151044	0.168203	0.153186	5.93759	0.104791	0.0861267	0.102615	0.0914744	0.116692	0.128712	0.160763	0.182677	0.154411	14014129	11229393	13308404	11843881	12779217	15670936	19397711	20902184	19199839	24_27_b13	841.7154@24.41	Sphingolipids	Phosphosphingolipids	Ceramide phosphocholines (sphingomyelins)	SM	SM d18:1_26:1	SM 44:2	SM(d18:1/26:1)
215	SM	SM 44:2;O2	1_1C171	SM 18:1;O2,C171/26:1	pos full MS	[cM+H]2+, [cM]+, [cM+Na]2+, [cM-C5H14O4NP]+	504.4224, 1007.8375, 515.4134, 824.7715	18.43	18.43	SM 18:1;O2/15:0;C171-[13]C2	0.0190163	0.017389	0.0233008	15.3443	0	0	0		0	0	0		0.016423	0.0122575	0.0189488	0	0	0	0	0	0	4404371	3565002	5668606	0	0	0	0	0	0	24_27_32_b13	504.4227@18.51	Sphingolipids	Phosphosphingolipids	Ceramide phosphocholines (sphingomyelins)	SM	SM d18:1-click-C171_26:1	SM 44:2	SM(d18:1-click-C171/26:1)
216	SM	SM 44:2;O2	1_1C171	SM 18:1;O2/26:1;C171	pos full MS	[cM+H]2+, [cM]+, [cM+Na]2+, [cM-C5H14O4NP]+	504.4224, 1007.8375, 515.4134, 824.7715	17.93	17.98	SM 18:1;O2/15:0;C171-[13]C2	0.00626844	0.00541561	0.00743804	15.9293	0.129439	0.0978894	0.155078	22.4722	0	0	0		0.00541358	0.00381747	0.0060488	0.0921704	0.0898845	0.145192	0	0	0	1451834	1110284	1809522	24314168	21274310	37448119	0	0	0	24_27_32_b13	504.4227@17.98	Sphingolipids	Phosphosphingolipids	Ceramide phosphocholines (sphingomyelins)	SM	SM d18:1_26:1-click-C171	SM 44:2	SM(d18:1/26:1-click-C171)
217	SM	SM 44:3;O2	0_native	SM 44:3;O2 (SM 18:1;O2/26:2, SM 18:2;O2/26:1,..)	pos full MS	[M+H], [M+K], [M+Na]	839.7001, 877.6559, 861.682	23.6	23.72	SM 18:1;O2/18:1-[2]H9	0.054517	0.0571378	0.0578432	3.10198	0.0584493	0.0580009	0.0605177	2.27587	0.0705013	0.0786714	0.0702354	6.55713	0.0470823	0.0402764	0.0470396	0.0416203	0.0532579	0.0566597	0.075038	0.0854411	0.0707973	6296501	5251331	6100670	5388891	5832394	6898432	9054096	9776278	8803078	24_27_b13	839.6997@23.73	Sphingolipids	Phosphosphingolipids	Ceramide phosphocholines (sphingomyelins)	SM	SM d18:1_26:2	SM 44:3	SM(d18:1_26:2)
218	Cer	Cer 33:1;O2-[2]H8	1_1C171_ISTD	Cer 18:0;O2,C171/15:1-[2]H8	pos full MS	[cM+H]2+, [cM]+, [cM-H2O+H]2+	349.8415, 698.6758, 340.8362	11.46	11.6	NA	NA	NA	NA	NA	NA	NA	NA	NA	NA	NA	NA	NA	NA	NA	NA	NA	NA	NA	NA	NA	NA	128876848	120237899	122267586	115356391	117350408	110380264	110834673	92901049	101701331	24_27_32_b13	698.6756@12.00	Sphingolipids	Ceramides	N-acylsphinganines (dihydroceramides)	Cer	Cer d18:0-click-C171_15:1-[2]H8	Cer 33:1	Cer(d18:0-click-C171/15:1-[2]H8)
219	HexCer	HexCer 33:1;O2-[13]C2	1_1C171_ISTD	HexCer 18:1;O2/15:0;C171-[13]C2	pos full MS	[cM+H]2+, [cM]+, [cM-C6H10O5+H]2+, [cM-C6H12O6+H]2+, [cM-H2O+H]2+	427.8462, 854.6851, 346.8198, 337.8145, 418.8409	11.16	11.33	NA	NA	NA	NA	NA	NA	NA	NA	NA	NA	NA	NA	NA	NA	NA	NA	NA	NA	NA	NA	NA	NA	256720036	253310019	276050517	249004430	237748348	236967797	234560416	177940631	212191205	24_27_32_b13	854.6841@11.39	Sphingolipids	Neutral glycosphingolipids	Simple Glc series	GlcCer	GlcCer d18:1_15:0-click-C171-[13]C2	GlcCer 33:1	GlcCer(d18:1/15:0-click-C171-[13]C2)
220	SM	SM 33:1;O2-[13]C2	1_1C171_ISTD	SM 18:1;O2/15:0;C171-[13]C2	pos full MS	[cM+H]2+, [cM]+, [cM+Na]2+, [cM-C5H14O4NP]+	429.3475, 857.6878, 440.3385, 674.6217	10.4	10.17	NA	NA	NA	NA	NA	NA	NA	NA	NA	NA	NA	NA	NA	NA	NA	NA	NA	NA	NA	NA	NA	NA	208861184	226508398	232980902	205443995	184329977	200869397	256310914	192724105	199056472	24_27_32_b13	429.3473@10.23	Sphingolipids	Phosphosphingolipids	Ceramide phosphocholines (sphingomyelins)	SM	SM d18:1_15:0-click-C171-[13]C2	SM 33:1	SM(d18:1/15:0-click-C171-[13]C2)
221	Cer	Cer 30:1;O2	0_native_ISTD	Cer 18:1;O2/12:0	pos full MS	[M+H], [M+K], [M+Na], [M-H2O+H]	482.4568, 520.4127, 504.4387, 464.4462	19.35	19.47	NA	NA	NA	NA	NA	NA	NA	NA	NA	NA	NA	NA	NA	NA	NA	NA	NA	NA	NA	NA	NA	NA	89689306	83184910	84821546	82486123	85389025	80932952	84341645	79943792	82412483	24_27_b13	482.4567@19.46	Sphingolipids	Ceramides	N-acylsphingosines (ceramides)	Cer	Cer d18:1_12:0	Cer 30:1	Cer(d18:1/12:0)
222	Cer	Cer 43:1;O2	0_native_ISTD	Cer 18:1;O2/25:0	pos full MS	[M+H], [M+K], [M+Na], [M-H2O+H]	664.6602, 702.6161, 686.6422, 646.6497	25.41	25.54	NA	NA	NA	NA	NA	NA	NA	NA	NA	NA	NA	NA	NA	NA	NA	NA	NA	NA	NA	NA	NA	NA	127912923	123721783	123030001	119617529	125135380	122164860	125780235	120865400	123418344	24_27_b13	664.6600@25.54	Sphingolipids	Ceramides	N-acylsphingosines (ceramides)	Cer	Cer d18:1_25:0	Cer 43:1	Cer(d18:1/25:0)
223	Hex2Cer	Hex2Cer 30:1;O2	0_native_ISTD	Hex2Cer 18:1;O2/12:0	pos full MS	[M+H], [M+Na], [M-H2O+H]	806.5624, 828.5444, 788.5519	17.95	18.08	NA	NA	NA	NA	NA	NA	NA	NA	NA	NA	NA	NA	NA	NA	NA	NA	NA	NA	NA	NA	NA	NA	7926722	8917659	9967288	8621695	6902246	8846400	9957643	7954677	9678469	24_27_b13	806.5623@18.08	Sphingolipids	Neutral glycosphingolipids	Simple Glc series	LacCer	LacCer d18:1_12:0	LacCer 30:1	LacCer(d18:1/12:0)
224	HexCer	HexCer 30:1;O2	0_native_ISTD	HexCer 18:1;O2/12:0	pos full MS	[M+H], [M+Na], [M-H2O+H]	644.5096, 666.4915, 626.499	18.34	18.47	NA	NA	NA	NA	NA	NA	NA	NA	NA	NA	NA	NA	NA	NA	NA	NA	NA	NA	NA	NA	NA	NA	27298450	25584817	25517585	25243618	26074820	25245979	24334177	23272734	24584651	24_27_b13	644.5097@18.47	Sphingolipids	Neutral glycosphingolipids	Simple Glc series	GlcCer	GlcCer d18:1_12:0	GlcCer 30:1	GlcCer(d18:1/12:0)
225	SM	SM 30:1;O2	0_native_ISTD	SM 18:1;O2/12:0	pos full MS	[M+H], [M+K], [M+Na]	647.5123, 685.4681, 669.4942	17.88	18	NA	NA	NA	NA	NA	NA	NA	NA	NA	NA	NA	NA	NA	NA	NA	NA	NA	NA	NA	NA	NA	NA	53122725	48518415	52556883	47841209	36781310	46071552	55247320	52076857	56178302	24_27_b13	647.5123@18.00	Sphingolipids	Phosphosphingolipids	Ceramide phosphocholines (sphingomyelins)	SM	SM d18:1_12:0	SM 30:1	SM(d18:1/12:0)
226	SM	SM 36:2;O2-[2]H9	0_native_ISTD	SM 18:1;O2/18:1-[2]H9	pos full MS	[M9H2+H], [M9H2+K], [M9H2+Na]	738.647, 776.6029, 760.6289	20.62	20.71	NA	NA	NA	NA	NA	NA	NA	NA	NA	NA	NA	NA	NA	NA	NA	NA	NA	NA	NA	NA	NA	NA	134074715	130714423	130022721	129807456	109791304	122062089	120967470	114712773	124658832	24_27_b13	738.6463@20.72	Sphingolipids	Phosphosphingolipids	Ceramide phosphocholines (sphingomyelins)	SM	SM 18:1_18:1	SM 36:2	SM(18:1/18:1)
[truncated: 47 more columns]
