# Supplementary material for: LC‐MS and High‐Throughput Data Processing Solutions for Lipid Metabolic Tracing Using Bioorthogonal Click Chemistry
Source: Angew Chem Int Ed Engl. 2025 May 2;64(27):e202501884. doi: 10.1002/anie.202501884 (PMC12207371; doi:10.1002/anie.202501884)
Supplement: Supplementary file 2 — Supporting Information [file ANIE-64-e202501884-s001.zip › anie202501884-supp-0002-SuppMat/Table S11.xlsx]

## Sheet: Content
Table S11. Source Data for Figure 1c, Figures 3 and 4, Figures S1, S3-S5.

## Sheet: Figures 1d and S1
Averaging over different species (ID) and replicates (r)								Raw data for different specis (ID) and replicates (r)
Class	Type	Ion	% of Total (Sum) Intensity					Class	Type	Ion	ID	Ion Formula	Ion mz	Ion charge	Raw Intensity												% of Total (sum) Intensity
			Mean	SD	N										r1	r2	r3	r4	r5	r6	r7	r8	r9	r10	r11	r12	r1	r2	r3	r4	r5	r6	r7	r8	r9	r10	r11	r12
BMP	BMP	[cM]+	99.9621	0.0920477	24			BMP	BMP	[cM]+	BMP 16:0;C171_22:6	C52H90N4O10P	961.639	1	1354380	1022972	1312289										100	100	100
BMP	BMP	[cM-H+Na]+	0.0379325	0.0920477	24			BMP	BMP	[cM]+	BMP 18:1;C171_18:1	C50H94N4O10P	941.67	1	1166979	792759	788772										100	100	100
CE	CE	[cM]+	99.9756	0.0432505	42			BMP	BMP	[cM]+	BMP 18:1;C171_22:4	C54H96N4O10P	991.686	1	1697683	1910511	2326018	1028039	1019720	1113451							100	100	100	100	100	100
CE	CE	[cM-C4H11N]+	0.0243843	0.0432505	42			BMP	BMP	[cM]+	BMP 18:1;C171_22:6	C54H92N4O10P	987.655	1	2664949	3272718	3316698	1840888	1629043	1891542							99.8976	99.9357	100	99.6685	99.8937	99.694
Cer	Cer 2C171@FA&SPB	[ccM]2+	93.6386	0.23616	3			BMP	BMP	[cM]+	BMP 20:1;C171_22:6	C56H96N4O10P	1015.69	1	629358	514278	732817	299001	460384	535741							100	100	100	100	100	100
Cer	Cer 2C171@FA&SPB	[ccM+H]3+	0.406218	0.0166486	3			BMP	BMP	[cM-H+Na]+	BMP 16:0;C171_22:6	C52H89N4O10PNa	983.621	1	0	0	0										0	0	0
Cer	Cer 2C171@FA&SPB	[ccM-H2O+H]3+	5.95521	0.240231	3			BMP	BMP	[cM-H+Na]+	BMP 18:1;C171_18:1	C50H93N4O10PNa	963.652	1	0	0	0										0	0	0
Cer	Cer C171@FA	[cM]+	51.8506	4.82485	18			BMP	BMP	[cM-H+Na]+	BMP 18:1;C171_22:4	C54H95N4O10PNa	1013.67	1	0	0	0	0	0	0							0	0	0	0	0	0
Cer	Cer C171@FA	[cM+H]2+	11.3705	2.66969	18			BMP	BMP	[cM-H+Na]+	BMP 18:1;C171_22:6	C54H91N4O10PNa	1009.64	1	2731	2105	0	6122	1733	5806							0.102374	0.0642783	0	0.331455	0.106268	0.306006
Cer	Cer C171@FA	[cM-H2O+H]2+	36.7789	2.3943	18			BMP	BMP	[cM-H+Na]+	BMP 20:1;C171_22:6	C56H95N4O10PNa	1037.67	1	0	0	0	0	0	0							0	0	0	0	0	0
Cer	Cer C171@SPB	[cM]+	89.846	1.1231	24			CE	CE	[cM]+	CE 18:0;C171	C53H95N4O2	819.745	1	33705516	26826124	34339508	22571522	25655900	27911244							99.9934	99.9651	99.9949	99.9869	99.984	99.9486
Cer	Cer C171@SPB	[cM+H]2+	4.73452	0.776615	24			CE	CE	[cM]+	CE 18:1;C171	C53H93N4O2	817.729	1	656856064	797234432	794621696	304065728	252582416	327001792							99.9815	99.9813	99.9781	99.9734	99.9871	99.9707
Cer	Cer C171@SPB	[cM-H2O+H]2+	5.4195	0.611444	24			CE	CE	[cM]+	CE 18:2;C171	C53H91N4O2	815.714	1	12290219	16213728	14587404	6756657	5450983	7177139							100	100	99.9674	100	100	100
Cer	deoxyCer C171@FA	[cM]+	78.5899	1.011	6			CE	CE	[cM]+	CE 20:1;C171	C55H97N4O2	845.761	1	57352672	67361384	69454056	23048552	17810792	24129168							99.9509	99.9892	99.9627	99.9612	100	99.9899
Cer	deoxyCer C171@FA	[cM+H]2+	21.4101	1.011	6			CE	CE	[cM]+	CE 20:2;C171	C55H95N4O2	843.745	1	10303419	12157384	13258052	3378090	2763733	3455931							100	100	99.8941	100	100	99.7315
Cer	deoxyCer C171@FA	[cM-H2O+H]2+	0	0	6			CE	CE	[cM]+	CE-[2]H7 17:0;C171	C52H86H'7N4O2	812.773	1	375277696	350410464	368674272	324679776	341818528	321390112	324858080	324179488	316333536	259307296	259999568	276676608	99.9827	99.9756	99.9764	99.9837	99.9822	99.9743	99.9798	99.996	99.99	99.9932	99.9771	99.9731
Cer	dihydroCer C171@SPB	[cM]+	95.6484	0.386702	12			CE	CE	[cM-C4H11N]+	CE 18:0;C171	C49H84N3O2	746.656	1	2224	9369	1759	2959	4114	14346							0.00659789	0.0349127	0.00512212	0.0131077	0.0160327	0.0513722
Cer	dihydroCer C171@SPB	[cM+H]2+	4.24109	0.380744	12			CE	CE	[cM-C4H11N]+	CE 18:1;C171	C49H82N3O2	744.64	1	121824	149215	173987	80848	32588	95744							0.0185431	0.0187131	0.0218908	0.0265819	0.0129003	0.0292708
Cer	dihydroCer C171@SPB	[cM-H2O+H]2+	0.110535	0.012796	12			CE	CE	[cM-C4H11N]+	CE 18:2;C171	C49H80N3O2	742.625	1	0	0	4755	0	0	0							0	0	0.032586	0	0	0
CL	CL	[cM]+	85.2777	4.89284	8			CE	CE	[cM-C4H11N]+	CE 20:1;C171	C51H86N3O2	772.672	1	28163	7297	25939	8957	0	2448							0.0490808	0.0108314	0.037333	0.0388463	0	0.0101444
CL	CL	[cM+H]2+	14.7223	4.89284	8			CE	CE	[cM-C4H11N]+	CE 20:2;C171	C51H84N3O2	770.656	1	0	0	14051	0	0	9304							0	0	0.105869	0	0	0.268495
DG	DG	[cM]+	99.9889	0.00595145	24			CE	CE	[cM-C4H11N]+	CE-[2]H7 17:0;C171	C48H75H'7N3O2	739.684	1	64993	85446	86992	53017	60685	82655	65728	12837	31541	17611	59651	74581	0.0173156	0.0243786	0.0235903	0.0163263	0.0177504	0.0257114	0.0202287	0.00395969	0.00996981	0.00679109	0.0229375	0.0269488
DG	DG	[cM-C4H11N]+	0.0110909	0.00595145	24			Cer	Cer 2C171@FA&SPB	[ccM]2+	Cer 18:1;O2,C171/24:0;C171	C58H113N9O3	491.948	2	26327582	20178956	28960212										93.5482	93.4609	93.9066
DG	DG 2C171	[ccM]2+	99.8689	0.221692	36			Cer	Cer 2C171@FA&SPB	[ccM+H]3+	Cer 18:1;O2,C171/24:0;C171	C58H114N9O3	328.301	3	108955	90212	127578										0.387143	0.417826	0.413685
DG	DG 2C171	[ccM-C4H11N]2+	0.131142	0.221692	36			Cer	Cer 2C171@FA&SPB	[ccM-H2O+H]3+	Cer 18:1;O2,C171/24:0;C171	C58H112N9O2	322.297	3	1706785	1321628	1751599										6.06462	6.12126	5.67975
FA	FA	[cM]+	99.8517	0.0730828	30			Cer	Cer C171@FA	[cM]+	Cer 18:1;O2/22:0;C171	C48H94N5O3	788.735	1	2372776	1920079	2427690										43.1478	43.4297	42.5347
FA	FA	[cM-C4H11N]+	0.1483	0.0730828	30			Cer	Cer C171@FA	[cM]+	Cer 18:1;O2/24:0;C171	C50H98N5O3	816.766	1	19084344	15196923	19718598										49.2228	52.2551	51.7073
Hex2Cer	Hex2Cer C171@FA	[cM]+	23.2153	4.37112	12			Cer	Cer C171@FA	[cM]+	Cer 18:1;O2/24:1;C171	C50H96N5O3	814.751	1	46890332	57204492	58163948	66722052	56526600	68572384							57.0806	55.3917	57.4574	56.2835	57.1486	57.6301
Hex2Cer	Hex2Cer C171@FA	[cM+H]2+	69.1484	3.55886	12			Cer	Cer C171@FA	[cM]+	Cer 18:1;O2/26:1;C171	C52H100N5O3	842.782	1	15828350	19461562	19911446	20750374	17653550	21309054							52.8217	50.8898	51.0374	51.5267	52.1345	51.6116
Hex2Cer	Hex2Cer C171@FA	[cM+Na]2+	2.00486	1.26869	12			Cer	Cer C171@FA	[cM+H]2+	Cer 18:1;O2/22:0;C171	C48H95N5O3	394.871	2	872310	695221	959138										15.8625	15.725	16.8047
Hex2Cer	Hex2Cer C171@FA	[cM-H2O+H]2+	5.63148	1.14852	12			Cer	Cer C171@FA	[cM+H]2+	Cer 18:1;O2/24:0;C171	C50H99N5O3	408.887	2	4214243	3074845	3869867										10.8695	10.573	10.1478
Hex2Cer	Hex2Cer C171@SPB	[cM]+	67.3104	2.7634	21			Cer	Cer C171@FA	[cM+H]2+	Cer 18:1;O2/24:1;C171	C50H97N5O3	407.879	2	6968541	9018579	8730567	10438029	8455615	10036409							8.48295	8.73279	8.62451	8.80501	8.54865	8.43487
Hex2Cer	Hex2Cer C171@SPB	[cM+H]2+	32.1173	2.69045	21			Cer	Cer C171@FA	[cM+H]2+	Cer 18:1;O2/26:1;C171	C52H101N5O3	421.895	2	3536497	4654390	4799854	4996393	4143818	5011611							11.8018	12.1707	12.3031	12.4069	12.2375	12.1384
Hex2Cer	Hex2Cer C171@SPB	[cM+Na]2+	0.301291	0.305077	21			Cer	Cer C171@FA	[cM-H2O+H]2+	Cer 18:1;O2/22:0;C171	C48H93N5O2	385.866	2	2254098	1805818	2320725										40.9897	40.8453	40.6606
Hex2Cer	Hex2Cer C171@SPB	[cM-H2O+H]2+	0.271052	0.226624	21			Cer	Cer C171@FA	[cM-H2O+H]2+	Cer 18:1;O2/24:0;C171	C50H97N5O2	399.882	2	15472778	10810394	14546592										39.9077	37.1719	38.1449
Hex3Cer	Hex3Cer C171@FA	[cM]+	17.8098	6.97721	9			Cer	Cer C171@FA	[cM-H2O+H]2+	Cer 18:1;O2/24:1;C171	C50H95N5O2	398.874	2	28288702	37049580	34335220	41386332	33929476	40378380							34.4364	35.8755	33.9181	34.9115	34.3028	33.9351
Hex3Cer	Hex3Cer C171@FA	[cM+H]2+	78.9736	6.57289	9			Cer	Cer C171@FA	[cM-H2O+H]2+	Cer 18:1;O2/26:1;C171	C52H99N5O2	412.889	2	10600798	14126625	14302158	14524380	12064169	14966635							35.3765	36.9395	36.6595	36.0665	35.6279	36.25
Hex3Cer	Hex3Cer C171@FA	[cM+Na]2+	0.159701	0.259852	9			Cer	Cer C171@SPB	[cM]+	Cer 18:1;O2,C171/22:0	C48H94N5O3	788.735	1	17690034	14229784	17245800	7840154	9346380	9636489							90.6343	90.6989	90.4518	91.1836	90.6484	92.4953
Hex3Cer	Hex3Cer C171@FA	[cM-H2O+H]2+	3.05683	1.72892	9			Cer	Cer C171@SPB	[cM]+	Cer 18:1;O2,C171/24:0	C50H98N5O3	816.766	1	60251936	47147112	60018044	32529054	37753648	39890304							88.1678	88.1281	88.1471	88.9093	88.6657	89.4325
Hex3Cer	Hex3Cer C171@SPB	[cM]+	44.7955	2.78684	12			Cer	Cer C171@SPB	[cM]+	Cer 18:1;O2,C171/24:1	C50H96N5O3	814.751	1	59655824	48673856	59256856	87544600	101141184	106351920							90.2963	88.9783	89.1716	91.1856	90.378	91.3756
Hex3Cer	Hex3Cer C171@SPB	[cM+H]2+	54.5484	2.6245	12			Cer	Cer C171@SPB	[cM]+	Cer 18:1;O2,C171/26:1	C52H100N5O3	842.782	1	15042897	12154217	14749888	7349183	8639133	9031459							89.2646	89.6874	89.3751	89.9052	89.2699	89.853
Hex3Cer	Hex3Cer C171@SPB	[cM+Na]2+	0.605461	0.605264	12			Cer	Cer C171@SPB	[cM+H]2+	Cer 18:1;O2,C171/22:0	C48H95N5O3	394.871	2	730478	585054	739327	307465	383185	334848							3.74258	3.72906	3.87767	3.57592	3.71642	3.21402
Hex3Cer	Hex3Cer C171@SPB	[cM-H2O+H]2+	0.0506124	0.102317	12			Cer	Cer C171@SPB	[cM+H]2+	Cer 18:1;O2,C171/24:0	C50H99N5O3	408.887	2	3658362	2897961	3759585	1850432	2190884	2143035							5.35335	5.41691	5.52162	5.05765	5.14537	4.8046
HexCer	HexCer 2C171@FA&SPB	[ccM]2+	44.7021	1.59272	3			Cer	Cer C171@SPB	[cM+H]2+	Cer 18:1;O2,C171/24:1	C50H97N5O3	407.879	2	3008809	2878738	3388956	4091182	5029396	4672145							4.5542	5.26248	5.09981	4.26134	4.49418	4.01422
HexCer	HexCer 2C171@FA&SPB	[ccM+H]3+	14.0348	3.76568	3			Cer	Cer C171@SPB	[cM+H]2+	Cer 18:1;O2,C171/26:1	C52H101N5O3	421.895	2	947084	723171	944688	421976	546848	532084							5.62	5.33637	5.72422	5.16218	5.65069	5.29365
HexCer	HexCer 2C171@FA&SPB	[ccM-C6H10O5+H]3+	10.512	2.67693	3			Cer	Cer C171@SPB	[cM-H2O+H]2+	Cer 18:1;O2,C171/22:0	C48H93N5O2	385.866	2	1097523	874207	1081154	450584	581018	447017							5.62312	5.57209	5.6705	5.24044	5.63516	4.29067
HexCer	HexCer 2C171@FA&SPB	[ccM-C6H12O6+H]3+	18.4369	2.78508	3			Cer	Cer C171@SPB	[cM-H2O+H]2+	Cer 18:1;O2,C171/24:0	C50H97N5O2	399.882	2	4427542	3453329	4310863	2207288	2635226	2570475							6.4789	6.45501	6.33127	6.03302	6.18892	5.7629
HexCer	HexCer 2C171@FA&SPB	[ccM-H2O+H]3+	12.3142	2.33452	3			Cer	Cer C171@SPB	[cM-H2O+H]2+	Cer 18:1;O2,C171/24:1	C50H95N5O2	398.874	2	3402120	3150442	3806767	4371243	5738518	5365811							5.14952	5.75917	5.72855	4.55304	5.12784	4.6102
HexCer	HexCer C171@FA	[cM]+	29.3281	3.68385	21			Cer	Cer C171@SPB	[cM-H2O+H]2+	Cer 18:1;O2,C171/26:1	C52H99N5O2	412.889	2	862041	674362	808772	403214	491560	487826							5.11536	4.9762	4.90065	4.93266	5.07939	4.85333
HexCer	HexCer C171@FA	[cM+H]2+	42.4111	4.34291	21			Cer	deoxyCer C171@FA	[cM]+	Cer 18:0;O/24:1;C171	C50H98N5O2	800.771	1	520069	620095	669424	1089997	873393	1106151							79.2733	80.0224	78.9411	77.3076	77.7506	78.2442
HexCer	HexCer C171@FA	[cM-C6H10O5+H]2+	3.33922	0.47258	21			Cer	deoxyCer C171@FA	[cM+H]2+	Cer 18:0;O/24:1;C171	C50H99N5O2	400.889	2	135977	154807	178580	319951	249934	307565							20.7267	19.9776	21.0589	22.6924	22.2494	21.7558
HexCer	HexCer C171@FA	[cM-C6H12O6+H]2+	3.04064	1.02054	21			Cer	deoxyCer C171@FA	[cM-H2O+H]2+	Cer 18:0;O/24:1;C171	C50H97N5O	391.884	2	0	0	0	0	0	0							0	0	0	0	0	0
HexCer	HexCer C171@FA	[cM-H2O+H]2+	21.8809	1.4051	21			Cer	dihydroCer C171@SPB	[cM]+	Cer 18:0;O2,C171/15:1-[2]H8	C41H72H'8N5O3	698.676	1	59348888	57068172	57869872	53245016	57970024	53830536	53634884	55209380	51584432	49073108	54032648	53281232	94.8817	95.7248	95.5111	96.0202	95.8524	95.2053	95.6757	95.5634	96.1949	95.2593	96.0486	95.843
HexCer	HexCer C171@SPB	[cM]+	74.9892	2.15963	21			Cer	dihydroCer C171@SPB	[cM+H]2+	Cer 18:0;O2,C171/15:1-[2]H8	C41H73H'8N5O3	349.841	2	3123496	2475463	2657689	2155482	2446829	2647703	2354729	2492784	1994100	2388059	2157278	2246409	4.99357	4.15228	4.38637	3.88712	4.04579	4.68276	4.20044	4.31483	3.71861	4.63563	3.83479	4.04087
HexCer	HexCer C171@SPB	[cM+H]2+	15.5971	1.27446	21			Cer	dihydroCer C171@SPB	[cM-H2O+H]2+	Cer 18:0;O2,C171/15:1-[2]H8	C41H71H'8N5O2	340.836	2	78032	73294	62111	51367	61554	63307	69436	70330	46354	54125	65576	64576	0.124751	0.122942	0.102511	0.0926335	0.101778	0.111965	0.123862	0.121736	0.0864412	0.105066	0.116568	0.11616
HexCer	HexCer C171@SPB	[cM-C6H10O5+H]2+	4.05307	0.567701	21			CL	CL	[cM]+	CL 68:4;C171	C85H157O17N4P2	1568.1	1	1251631	2555675	531107	1428701									87.341	89.0677	77.2197	78.8202
HexCer	HexCer C171@SPB	[cM-C6H12O6+H]2+	1.96293	0.43603	21			CL	CL	[cM]+	CL 70:4;C171	C87H161O17N4P2	1596.13	1	2293219	9368946	1748082	5214345									90.2529	85.8555	89.3228	84.3414
HexCer	HexCer C171@SPB	[cM-H2O+H]2+	3.39768	0.318909	21			CL	CL	[cM+H]2+	CL 68:4;C171	C85H158O17N4P2	784.554	2	181408	313687	156680	383907									12.659	10.9323	22.7803	21.1798
HexNAc-Hex3Cer	HexNAc-Hex3Cer C171@FA	[cM]+	14.8754	4.38265	15			CL	CL	[cM+H]2+	CL 70:4;C171	C87H162O17N4P2	798.57	2	247662	1543507	208956	968078									9.74709	14.1445	10.6772	15.6586
HexNAc-Hex3Cer	HexNAc-Hex3Cer C171@FA	[cM+H]2+	84.1986	4.85808	15			DG	DG	[cM]+	DG 16:0;C171_16:0	C43H83N4O5	735.636	1	108495176	83614448	123030952	54338268	68734520	63906780							99.9911	99.9937	99.9835	99.9903	99.9959	100
HexNAc-Hex3Cer	HexNAc-Hex3Cer C171@FA	[cM+Na]2+	0.901096	0.620541	15			DG	DG	[cM]+	DG 16:0;C171_18:1	C45H85N4O5	761.651	1	121008088	101183752	124272888	546351744	626161728	636726144							99.9954	99.989	99.9893	99.9827	99.9852	99.9833
HexNAc-Hex3Cer	HexNAc-Hex3Cer C171@FA	[cM-H2O+H]2+	0.0249316	0.0790015	15			DG	DG	[cM]+	DG 18:1;C171_16:0	C45H85N4O5	761.651	1	91120800	88825016	115903720	194910208	163071664	228761184							99.9842	99.9817	99.9776	99.9879	99.9919	99.9808
HexNAc-Hex3Cer	HexNAc-Hex3Cer C171@SPB	[cM]+	10.3569	1.90767	18			DG	DG	[cM]+	DG 18:1;C171_18:1	C47H87N4O5	787.667	1	118994408	171832064	121427112	43013220	40694912	43057520							99.9909	99.9869	99.9927	99.9858	100	99.9938
HexNAc-Hex3Cer	HexNAc-Hex3Cer C171@SPB	[cM+H]2+	88.7514	2.31197	18			DG	DG	[cM-C4H11N]+	DG 16:0;C171_16:0	C39H72N3O5	662.547	1	9616	5237	20250	5255	2803	0							0.00886228	0.00626288	0.0164566	0.00966997	0.00407784	0
HexNAc-Hex3Cer	HexNAc-Hex3Cer C171@SPB	[cM+Na]2+	0.876758	0.74623	18			DG	DG	[cM-C4H11N]+	DG 16:0;C171_18:1	C41H74N3O5	688.562	1	5531	11124	13247	94433	92685	106208							0.00457056	0.0109927	0.0106585	0.0172813	0.0147999	0.0166775
HexNAc-Hex3Cer	HexNAc-Hex3Cer C171@SPB	[cM-H2O+H]2+	0.0149994	0.0359143	18			DG	DG	[cM-C4H11N]+	DG 18:1;C171_16:0	C41H74N3O5	688.562	1	14428	16255	25968	23575	13244	43984							0.0158314	0.0182967	0.0223998	0.0120939	0.00812092	0.0192233
LPC	LPC	[cM]+	0.0309291	0.00818485	3			DG	DG	[cM-C4H11N]+	DG 18:1;C171_18:1	C43H76N3O5	714.578	1	10830	22458	8826	6128	0	2680							0.00910044	0.013068	0.00726803	0.0142448	0	0.00622384
LPC	LPC	[cM+H]2+	97.4355	1.05116	3			DG	DG 2C171	[ccM]2+	DG 16:0;C171_16:0;C171	C51H98N8O5	451.382	2	282267904	235350720	332327008	128551008	149361456	160897504							99.9073	99.9213	99.9279	99.9102	99.9209	99.9059
LPC	LPC	[cM+Na]2+	0.395605	0.1967	3			DG	DG 2C171	[ccM]2+	DG 16:0;C171_18:0;C171	C53H102N8O5	465.398	2	97072280	83167800	105195200	51319204	56037620	57607908							99.9323	99.9365	99.9432	99.9291	99.9439	99.9314
LPC	LPC	[cM-C5H14O4NP]+	2.138	0.882991	3			DG	DG 2C171	[ccM]2+	DG 18:1;C171_18:1;C171	C55H102N8O5	477.398	2	728358592	870041408	853615424	60749940	52601068	59622800							99.9434	99.9375	99.9385	99.9216	99.942	99.9242
LPE	LPE	[cM]+	1.58392	0.337719	6			DG	DG 2C171	[ccM]2+	DG 18:1;C171_20:1;C171	C57H106N8O5	491.414	2	194125776	227183376	224751024	17405416	15006890	16867638							99.9152	99.9357	99.9181	99.8945	99.9147	99.9215
LPE	LPE	[cM+H]2+	55.7484	3.43353	6			DG	DG 2C171	[ccM]2+	DG 18:1;C171_20:2;C171	C57H104N8O5	490.406	2	25397450	28374450	28170204	2768059	2258489	2666646							99.9606	99.9666	99.9672	99.9667	100	100
LPE	LPE	[cM+Na]2+	0.123625	0.0919525	6			DG	DG 2C171	[ccM]2+	DG 18:1;C171_22:1;C171	C59H110N8O5	505.429	2	32511754	38369924	38190420	3119325	2636840	3070250							99.8171	99.904	99.9045	99.3796	99.3559	98.8397
LPE	LPE	[cM-C2H8O4NP+H]2+	42.5441	3.80482	6			DG	DG 2C171	[ccM-C4H11N]2+	DG 16:0;C171_16:0;C171	C47H87N7O5	414.838	2	261820	185448	239641	115491	118175	151543							0.0926699	0.0787344	0.072058	0.08976	0.0790576	0.0940974
MG	MG	[cM]+	95.6732	3.55511	15			DG	DG 2C171	[ccM-C4H11N]2+	DG 16:0;C171_18:0;C171	C49H91N7O5	428.853	2	65753	52831	59787	36411	31469	39548							0.0676903	0.0634831	0.0568021	0.0708997	0.0561254	0.0686032
MG	MG	[cM-C3H6O2]+	4.29837	3.55805	15			DG	DG 2C171	[ccM-C4H11N]2+	DG 18:1;C171_18:1;C171	C51H91N7O5	440.853	2	412534	544431	524896	47689	30518	45237							0.0566068	0.0625362	0.0614531	0.0784389	0.0579842	0.0758145
MG	MG	[cM-C4H11N]+	0.028462	0.0184663	15			DG	DG 2C171	[ccM-C4H11N]2+	DG 18:1;C171_20:1;C171	C53H95N7O5	454.869	2	164828	146181	184267	18388	12808	13250							0.0848358	0.0643036	0.08192	0.105534	0.0852747	0.0784911
PA	PA	[cM]+	97.8856	0.87007	12			DG	DG 2C171	[ccM-C4H11N]2+	DG 18:1;C171_20:2;C171	C53H93N7O5	453.861	2	10003	9469	9230	921	0	0							0.0393703	0.0333604	0.0327544	0.0332613	0	0
PA	PA	[cM-H+Na]+	0.317279	0.291478	12			DG	DG 2C171	[ccM-C4H11N]2+	DG 18:1;C171_22:1;C171	C55H99N7O5	468.885	2	59572	36862	36518	19472	17095	36042							0.182897	0.0959778	0.0955295	0.620365	0.644138	1.16029
PA	PA	[cM-H+NH4]+	1.79709	0.723302	12			FA	FA	[cM]+	FA 16:0;C171	C24H47N4O2	423.369	1	22456838	19228228	30549824	19606466	20044522	22036360							99.7876	99.8289	99.7726	99.8758	99.7852	99.8253
PA	PA 2C171	[ccM]2+	100	0	15			FA	FA	[cM]+	FA 18:0;C171	C26H51N4O2	451.401	1	31283542	30884018	32589792	23436740	26328372	31880126							99.819	99.8206	99.8337	99.873	99.8661	99.8581
PC	PC	[cM]+	0.990916	0.406711	42			FA	FA	[cM]+	FA 18:1;C171	C26H49N4O2	449.385	1	299915552	324122784	332276768	62103232	56298840	69281064							99.7642	99.767	99.7687	99.7893	99.8062	99.7774
PC	PC	[cM+H]2+	97.8593	0.338728	42			FA	FA	[cM]+	FA 20:1;C171	C28H53N4O2	477.416	1	74196216	78910528	77728928	13894265	11961433	14579533							99.8168	99.793	99.7978	99.9168	99.934	99.8962
PC	PC	[cM+Na]2+	1.05327	0.25131	42			FA	FA	[cM]+	FA 22:1;C171	C30H57N4O2	505.448	1	12012890	13202085	13449445	2881582	2617312	3227770							99.9511	99.905	99.9373	99.9924	100	99.9919
PC	PC	[cM-C5H14O4NP]+	0.0964863	0.0546323	42			FA	FA	[cM-C4H11N]+	FA 16:0;C171	C20H36N3O2	350.28	1	47808	32962	69617	24388	43147	38573							0.212436	0.171132	0.227362	0.124233	0.214793	0.174737
PC	PC 2C171	[ccM]2+	2.30287	0.573926	18			FA	FA	[cM-C4H11N]+	FA 18:0;C171	C22H40N3O2	378.312	1	56718	55491	54285	29795	35313	45294							0.180975	0.179353	0.166294	0.126968	0.133946	0.141874
PC	PC 2C171	[ccM+H]3+	95.8849	0.953507	18			FA	FA	[cM-C4H11N]+	FA 18:1;C171	C22H38N3O2	376.296	1	708819	756851	770264	131109	109314	154573							0.235782	0.232964	0.231278	0.21067	0.193791	0.222613
PC	PC 2C171	[ccM+Na]3+	1.54688	0.500492	18			FA	FA	[cM-C4H11N]+	FA 20:1;C171	C24H42N3O2	404.327	1	136208	163696	157499	11569	7904	15149							0.183242	0.207016	0.202216	0.0831953	0.0660354	0.103798
PC	PC 2C171	[ccM-C5H14O4NP]2+	0.265367	0.0932334	18			FA	FA	[cM-C4H11N]+	FA 22:1;C171	C26H46N3O2	432.358	1	5873	12553	8443	220	0	260							0.0488653	0.0949931	0.0627364	0.00763411	0	0.00805445
PC O-	PC O- C171@FA	[cM]+	0.601265	0.157108	24			Hex2Cer	Hex2Cer C171@FA	[cM]+	Hex2Cer 18:1;O2/24:0;C171	C62H118N5O13	1140.87	1	577572	500198	1137181	481694	446534	391183							17.1286	16.6662	17.6847	27.0163	27.5911	29.1776
PC O-	PC O- C171@FA	[cM+H]2+	98.2477	0.355192	24			Hex2Cer	Hex2Cer C171@FA	[cM]+	Hex2Cer 18:1;O2/24:1;C171	C62H116N5O13	1138.86	1	88725	75546	208178										23.4924	22.0325	28.4794
PC O-	PC O- C171@FA	[cM+Na]2+	1.06796	0.235855	24			Hex2Cer	Hex2Cer C171@FA	[cM]+	Hex2Cer 18:1;O2/26:1;C171	C64H120N5O13	1166.89	1	971913	975939	1286393										24.0088	22.8185	22.4872
PC O-	PC O- C171@FA	[cM-C5H14O4NP]+	0.0830582	0.080757	24			Hex2Cer	Hex2Cer C171@FA	[cM+H]2+	Hex2Cer 18:1;O2/24:0;C171	C62H119N5O13	570.94	2	2448952	2195640	4694609	1145337	1039276	847556							72.6268	73.1568	73.0076	64.2373	64.2163	63.2176
PC O-	PC O- C171@FOH	[cM]+	0.168045	0.121226	24			Hex2Cer	Hex2Cer C171@FA	[cM+H]2+	Hex2Cer 18:1;O2/24:1;C171	C62H117N5O13	569.932	2	264930	243731	492536										70.1476	71.0826	67.3805
PC O-	PC O- C171@FOH	[cM+H]2+	99.0383	0.525778	24			Hex2Cer	Hex2Cer C171@FA	[cM+H]2+	Hex2Cer 18:1;O2/26:1;C171	C64H121N5O13	583.947	2	2818156	2992798	4068279										69.6158	69.9747	71.1169
PC O-	PC O- C171@FOH	[cM+Na]2+	0.793612	0.448312	24			Hex2Cer	Hex2Cer C171@FA	[cM+Na]2+	Hex2Cer 18:1;O2/24:0;C171	C62H118N5O13Na	581.931	2	92885	103460	191246	64358	52486	39895							2.75462	3.4472	2.97414	3.60958	3.24308	2.97569
PC O-	PC O- C171@FOH	[cM-C5H14O4NP]+	0	0	24			Hex2Cer	Hex2Cer C171@FA	[cM+Na]2+	Hex2Cer 18:1;O2/24:1;C171	C62H116N5O13Na	580.923	2	0	3994	7956										0	1.16483	1.08841
PE	PE	[cM]+	3.66965	0.548904	33			Hex2Cer	Hex2Cer C171@FA	[cM+Na]2+	Hex2Cer 18:1;O2/26:1;C171	C64H120N5O13Na	594.938	2	29702	42154	61862										0.733716	0.985604	1.0814
PE	PE	[cM+H]2+	89.8984	1.88085	33			Hex2Cer	Hex2Cer C171@FA	[cM-H2O+H]2+	Hex2Cer 18:1;O2/24:0;C171	C62H117N5O12	561.934	2	252560	201980	407262	91589	80102	62062							7.48999	6.7298	6.33349	5.13686	4.94946	4.62909
PE	PE	[cM+Na]2+	0.622416	0.322424	33			Hex2Cer	Hex2Cer C171@FA	[cM-H2O+H]2+	Hex2Cer 18:1;O2/24:1;C171	C62H115N5O12	560.927	2	24020	19613	22307										6.35997	5.72001	3.05167
PE	PE	[cM-C2H8O4NP+H]2+	5.8095	2.0639	33			Hex2Cer	Hex2Cer C171@FA	[cM-H2O+H]2+	Hex2Cer 18:1;O2/26:1;C171	C64H119N5O12	574.942	2	228387	266081	304014										5.64175	6.22125	5.31442
PE	PE 2C171	[ccM]2+	5.0263	0.893857	18			Hex2Cer	Hex2Cer C171@SPB	[cM]+	Hex2Cer 18:1;O2,C171/22:0	C60H114N5O13	1112.84	1	1253978	1110854	2277280										66.8395	67.8359	69.7893
PE	PE 2C171	[ccM+H]3+	61.6317	5.5919	18			Hex2Cer	Hex2Cer C171@SPB	[cM]+	Hex2Cer 18:1;O2,C171/24:0	C62H118N5O13	1140.87	1	1699303	1521559	3285251	1803816	1644196	1434362							63.9464	66.7738	66.9123	65.5114	65.3589	65.8244
PE	PE 2C171	[ccM+Na]3+	1.90187	0.597516	18			Hex2Cer	Hex2Cer C171@SPB	[cM]+	Hex2Cer 18:1;O2,C171/24:1	C62H116N5O13	1138.86	1	2598636	2530766	4968274	5316620	4601324	4357897							68.3718	70.5351	70.2525	71.3504	70.0614	71.8496
PE	PE 2C171	[ccM-C2H8O4NP+H]3+	31.4401	6.22046	18			Hex2Cer	Hex2Cer C171@SPB	[cM]+	Hex2Cer 18:1;O2,C171/26:0	C64H122N5O13	1168.9	1	240146	205813	461863	144578	161421	135605							62.6776	64.0539	63.3934	64.4658	68.625	69.0889
PE P-	PE P- C171@FA	[cM]+	3.17139	1.10706	24			Hex2Cer	Hex2Cer C171@SPB	[cM+H]2+	Hex2Cer 18:1;O2,C171/22:0	C60H115N5O13	556.924	2	614036	517359	967716										32.7294	31.5933	29.6565
PE P-	PE P- C171@FA	[cM+H]2+	91.5248	1.54058	24			Hex2Cer	Hex2Cer C171@SPB	[cM+H]2+	Hex2Cer 18:1;O2,C171/24:0	C62H119N5O13	570.94	2	938304	736123	1537125	909862	843792	733476							35.3093	32.3048	31.3074	33.0446	33.5418	33.66
PE P-	PE P- C171@FA	[cM+Na]2+	0.436181	0.216905	24			Hex2Cer	Hex2Cer C171@SPB	[cM+H]2+	Hex2Cer 18:1;O2,C171/24:1	C62H117N5O13	569.932	2	1186188	1030105	2049312	2118653	1963678	1690110							31.2094	28.7101	28.9777	28.4329	29.8997	27.8652
PE P-	PE P- C171@FA	[cM-C2H8O4NP+H]2+	4.86766	0.578157	24			Hex2Cer	Hex2Cer C171@SPB	[cM+H]2+	Hex2Cer 18:1;O2,C171/26:0	C64H123N5O13	584.955	2	141507	114500	261066	79693	73801	60671							36.933	35.6351	35.8329	35.5342	31.375	30.9111
PE P-	PE P- C171@FOH	[cM]+	2.67699	0.780399	24			Hex2Cer	Hex2Cer C171@SPB	[cM+Na]2+	Hex2Cer 18:1;O2,C171/22:0	C60H114N5O13Na	567.915	2	8088	6866	8477										0.431107	0.419282	0.259785
PE P-	PE P- C171@FOH	[cM+H]2+	94.4492	1.96636	24			Hex2Cer	Hex2Cer C171@SPB	[cM+Na]2+	Hex2Cer 18:1;O2,C171/24:0	C62H118N5O13Na	581.931	2	7708	9000	55285	20256	16687	4233							0.290059	0.394966	1.12602	0.735662	0.66333	0.194257
PE P-	PE P- C171@FOH	[cM+Na]2+	1.96006	1.51152	24			Hex2Cer	Hex2Cer C171@SPB	[cM+Na]2+	Hex2Cer 18:1;O2,C171/24:1	C62H116N5O13Na	580.923	2	14157	21683	36306	4710	0	4402							0.37248	0.604328	0.513375	0.0632094	0	0.0725767
PE P-	PE P- C171@FOH	[cM-C2H8O4NP+H]2+	0.913734	0.538588	24			Hex2Cer	Hex2Cer C171@SPB	[cM+Na]2+	Hex2Cer 18:1;O2,C171/26:0	C64H122N5O13Na	595.946	2	0	0	1360	0	0	0							0	0	0.186668	0	0	0
PG	PG	[cM]+	99.7256	0.223369	24			Hex2Cer	Hex2Cer C171@SPB	[cM-H2O+H]2+	Hex2Cer 18:1;O2,C171/22:0	C60H113N5O12	547.919	2	0	2482	9607										0	0.151567	0.294415
PG	PG	[cM-H+Na]+	0.274351	0.223369	24			Hex2Cer	Hex2Cer C171@SPB	[cM-H2O+H]2+	Hex2Cer 18:1;O2,C171/24:0	C62H117N5O12	561.934	2	12071	11995	32127	19504	10967	7002							0.454243	0.526402	0.654346	0.708351	0.435952	0.321329
PI	PI	[cM]+	99.7193	0.285692	45			Hex2Cer	Hex2Cer C171@SPB	[cM-H2O+H]2+	Hex2Cer 18:1;O2,C171/24:1	C62H115N5O12	560.927	2	1761	5400	18128	11435	2553	12896							0.0463331	0.150504	0.256334	0.153461	0.0388729	0.212619
PI	PI	[cM-H+Na]+	0.280724	0.285692	45			Hex2Cer	Hex2Cer C171@SPB	[cM-H2O+H]2+	Hex2Cer 18:1;O2,C171/26:0	C64H121N5O12	575.95	2	1492	999	4277	0	0	0							0.389409	0.310913	0.587044	0	0	0
PS	PS	[cM]+	23.7711	9.93493	30			Hex3Cer	Hex3Cer C171@FA	[cM]+	Hex3Cer 18:1;O2/24:0;C171	C68H128N5O18	1302.92	1	22049	29503	128465										5.63294	8.44398	12.5246
PS	PS	[cM+H]2+	67.1412	7.74506	30			Hex3Cer	Hex3Cer C171@FA	[cM]+	Hex3Cer 18:1;O2/24:1;C171	C68H126N5O18	1300.91	1	511943	562035	727106	327646	586330	425894							22.1772	21.8486	22.0318	20.6993	23.4491	23.4809
PS	PS	[cM+Na]2+	0.166829	0.317354	30			Hex3Cer	Hex3Cer C171@FA	[cM+H]2+	Hex3Cer 18:1;O2/24:0;C171	C68H129N5O18	651.966	2	345166	316231	846900										88.1808	90.5076	82.5682
PS	PS	[cM-C3H8O6NP+H]2+	8.81352	2.91099	30			Hex3Cer	Hex3Cer C171@FA	[cM+H]2+	Hex3Cer 18:1;O2/24:1;C171	C68H127N5O18	650.958	2	1732265	1949282	2510987	1216750	1846111	1304166							75.0411	75.7766	76.0847	76.8693	73.8316	71.9027
PS	PS	[cM-H+Na]+	0.107302	0.0852939	30			Hex3Cer	Hex3Cer C171@FA	[cM+Na]2+	Hex3Cer 18:1;O2/24:0;C171	C68H128N5O18Na	662.957	2	0	0	0										0	0	0
SM	SM C171@FA	[cM]+	0.410319	0.274658	21			Hex3Cer	Hex3Cer C171@FA	[cM+Na]2+	Hex3Cer 18:1;O2/24:1;C171	C68H126N5O18Na	661.949	2	14969	0	0	4059	13313	0							0.648452	0	0	0.256431	0.532428	0
SM	SM C171@FA	[cM+H]2+	98.3875	0.542996	21			Hex3Cer	Hex3Cer C171@FA	[cM-H2O+H]2+	Hex3Cer 18:1;O2/24:0;C171	C68H127N5O17	642.961	2	24215	3663	50333										6.18629	1.04838	4.90719
SM	SM C171@FA	[cM+Na]2+	1.10458	0.387565	21			Hex3Cer	Hex3Cer C171@FA	[cM-H2O+H]2+	Hex3Cer 18:1;O2/24:1;C171	C68H125N5O17	641.953	2	49245	61090	62158	34426	54680	83732							2.13328	2.37482	1.88343	2.1749	2.18682	4.61641
SM	SM C171@FA	[cM-C5H14O4NP]+	0.0976452	0.115467	21			Hex3Cer	Hex3Cer C171@SPB	[cM]+	Hex3Cer 18:1;O2,C171/22:0	C66H124N5O18	1274.89	1	111450	103195	323299										46.8108	46.6798	48.961
SM	SM C171@SPB	[cM]+	0.179297	0.16959	24			Hex3Cer	Hex3Cer C171@SPB	[cM]+	Hex3Cer 18:1;O2,C171/24:0	C68H128N5O18	1302.92	1	251278	226375	575089	222931	153268	167006							43.5885	40.8335	41.2095	44.4628	41.3373	47.5072
SM	SM C171@SPB	[cM+H]2+	98.8117	0.477412	24			Hex3Cer	Hex3Cer C171@SPB	[cM]+	Hex3Cer 18:1;O2,C171/24:1	C68H126N5O18	1300.91	1	458834	410652	972628										47.7186	43.2643	45.1727
SM	SM C171@SPB	[cM+Na]2+	0.990634	0.410991	24			Hex3Cer	Hex3Cer C171@SPB	[cM+H]2+	Hex3Cer 18:1;O2,C171/22:0	C66H125N5O18	637.95	2	126636	117875	335454										53.1892	53.3202	50.8017
SM	SM C171@SPB	[cM-C5H14O4NP]+	0.0183356	0.0179795	24			Hex3Cer	Hex3Cer C171@SPB	[cM+H]2+	Hex3Cer 18:1;O2,C171/24:0	C68H129N5O18	651.966	2	316940	323718	796691	274663	217506	184532							54.9787	58.3923	57.089	54.7805	58.6627	52.4928
TG	TG	[cM]+	99.9849	0.0129345	24			Hex3Cer	Hex3Cer C171@SPB	[cM+H]2+	Hex3Cer 18:1;O2,C171/24:1	C68H127N5O18	650.958	2	493390	535228	1144875										51.3124	56.3891	53.1725
TG	TG	[cM-C4H11N]+	0.0150989	0.0129345	24			Hex3Cer	Hex3Cer C171@SPB	[cM+Na]2+	Hex3Cer 18:1;O2,C171/22:0	C66H124N5O18Na	648.941	2	0	0	1567										0	0	0.237309
TG	TG 2C171	[ccM]2+	99.9479	0.0167378	24			Hex3Cer	Hex3Cer C171@SPB	[cM+Na]2+	Hex3Cer 18:1;O2,C171/24:0	C68H128N5O18Na	662.957	2	8260	4292	19891	3794	0	0							1.43284	0.774191	1.42534	0.756699	0	0
TG	TG 2C171	[ccM-C4H11N]2+	0.0521398	0.0167378	24			Hex3Cer	Hex3Cer C171@SPB	[cM+Na]2+	Hex3Cer 18:1;O2,C171/24:1	C68H126N5O18Na	661.949	2	6898	3290	33915										0.71739	0.346619	1.57515
TG	TG 3C171	[cccM]3+	99.4138	0.930765	24			Hex3Cer	Hex3Cer C171@SPB	[cM-H2O+H]2+	Hex3Cer 18:1;O2,C171/22:0	C66H123N5O17	628.945	2	0	0	0										0	0	0
TG	TG 3C171	[cccM-C4H11N]3+	0.586182	0.930765	24			Hex3Cer	Hex3Cer C171@SPB	[cM-H2O+H]2+	Hex3Cer 18:1;O2,C171/24:0	C68H127N5O17	642.961	2	0	0	3854	0	0	0							0	0	0.276168	0	0	0
								Hex3Cer	Hex3Cer C171@SPB	[cM-H2O+H]2+	Hex3Cer 18:1;O2,C171/24:1	C68H125N5O17	641.953	2	2419	0	1714										0.251575	0	0.079605
								HexCer	HexCer 2C171@FA&SPB	[ccM]2+	HexCer 18:1;O2,C171/24:0;C171	C64H123N9O8	572.974	2	909355	807827	1085109										43.6954	43.8725	46.5384
								HexCer	HexCer 2C171@FA&SPB	[ccM+H]3+	HexCer 18:1;O2,C171/24:0;C171	C64H124N9O8	382.319	3	321340	311092	227764										15.4407	16.8952	9.76839
								HexCer	HexCer 2C171@FA&SPB	[ccM-C6H10O5+H]3+	HexCer 18:1;O2,C171/24:0;C171	C58H114N9O3	328.301	3	204308	151926	314022										9.81721	8.251	13.4678
								HexCer	HexCer 2C171@FA&SPB	[ccM-C6H12O6+H]3+	HexCer 18:1;O2,C171/24:0;C171	C58H112N9O2	322.297	3	428945	357246	356688										20.6112	19.4018	15.2977
								HexCer	HexCer 2C171@FA&SPB	[ccM-H2O+H]3+	HexCer 18:1;O2,C171/24:0;C171	C64H122N9O7	376.315	3	217173	213214	348060										10.4354	11.5795	14.9277
								HexCer	HexCer C171@FA	[cM]+	HexCer 18:1;O2/24:0;C171	C56H108N5O8	978.819	1	5520213	4390707	6573998	2336537	2694199	2473257							23.6024	23.8335	24.6941	31.4397	33.3866	32.262
								HexCer	HexCer C171@FA	[cM]+	HexCer 18:1;O2/24:1;C171	C56H106N5O8	976.804	1	31354104	34959956	40369392	35302780	33393414	35734824							31.7928	32.063	31.5582	32.7361	33.8367	32.7663
								HexCer	HexCer C171@FA	[cM]+	HexCer 18:1;O2/26:0;C171	C58H112N5O8	1006.85	1	517207	378147	627076										23.5184	23.6664	24.531
								HexCer	HexCer C171@FA	[cM]+	HexCer 18:1;O2/26:1;C171	C58H110N5O8	1004.83	1	5153063	5657779	6563801	4615053	4378705	4763530							29.5371	29.6965	28.8338	30.5259	31.0222	30.5884
								HexCer	HexCer C171@FA	[cM+H]2+	HexCer 18:1;O2/24:0;C171	C56H109N5O8	489.913	2	10475732	8169041	11645428	3047486	3225437	3094020							44.7904	44.3429	43.744	41.006	39.9697	40.3594
								HexCer	HexCer C171@FA	[cM+H]2+	HexCer 18:1;O2/24:1;C171	C56H107N5O8	488.905	2	37363296	40872352	48462716	40588948	36444092	40723532							37.8861	37.4855	37.8851	37.6379	36.9279	37.3406
								HexCer	HexCer C171@FA	[cM+H]2+	HexCer 18:1;O2/26:0;C171	C58H113N5O8	503.929	2	1119127	817256	1277586										50.8888	51.148	49.9787
								HexCer	HexCer C171@FA	[cM+H]2+	HexCer 18:1;O2/26:1;C171	C58H111N5O8	502.921	2	7612868	8259579	9905858	6550245	6010300	6669904							43.6366	43.3528	43.5149	43.326	42.5816	42.8299
								HexCer	HexCer C171@FA	[cM-C6H10O5+H]2+	HexCer 18:1;O2/24:0;C171	C50H99N5O3	408.887	2	878814	696912	1000853	307215	327766	307356							3.75748	3.78295	3.75953	4.13379	4.06169	4.00925
								HexCer	HexCer C171@FA	[cM-C6H10O5+H]2+	HexCer 18:1;O2/24:1;C171	C50H97N5O3	407.879	2	3509354	3816459	4336281	3375224	3411862	3763410							3.55845	3.50021	3.38983	3.12983	3.45715	3.45078
								HexCer	HexCer C171@FA	[cM-C6H10O5+H]2+	HexCer 18:1;O2/26:0;C171	C52H103N5O3	422.902	2	59815	40196	67258										2.7199	2.51567	2.63111
								HexCer	HexCer C171@FA	[cM-C6H10O5+H]2+	HexCer 18:1;O2/26:1;C171	C52H101N5O3	421.895	2	541067	599388	727555	441691	428660	446029							3.10137	3.14606	3.19604	2.92153	3.03696	2.86412
								HexCer	HexCer C171@FA	[cM-C6H12O6+H]2+	HexCer 18:1;O2/24:0;C171	C50H97N5O2	399.882	2	885690	702294	957280	226855	228500	219350							3.78688	3.81217	3.59585	3.05249	2.83158	2.86127
								HexCer	HexCer C171@FA	[cM-C6H12O6+H]2+	HexCer 18:1;O2/24:1;C171	C50H95N5O2	398.874	2	3858674	4301097	4967854	4149214	3755552	4210022							3.91266	3.94469	3.88355	3.84755	3.8054	3.8603
								HexCer	HexCer C171@FA	[cM-C6H12O6+H]2+	HexCer 18:1;O2/26:0;C171	C52H101N5O2	413.897	2	30505	4586	22761										1.38712	0.287015	0.890402
								HexCer	HexCer C171@FA	[cM-C6H12O6+H]2+	HexCer 18:1;O2/26:1;C171	C52H99N5O2	412.889	2	501870	567351	717504	498474	400626	459795							2.87669	2.97791	3.15188	3.29711	2.83835	2.95251
								HexCer	HexCer C171@FA	[cM-H2O+H]2+	HexCer 18:1;O2/24:0;C171	C56H107N5O7	480.908	2	5627917	4463480	6444216	1513707	1593798	1572183							24.0629	24.2285	24.2066	20.368	19.7504	20.5081
								HexCer	HexCer C171@FA	[cM-H2O+H]2+	HexCer 18:1;O2/24:1;C171	C56H105N5O7	479.9	2	22534756	25085272	29784058	24424362	21685064	24627748							22.85	23.0066	23.2833	22.6486	21.9729	22.5819
								HexCer	HexCer C171@FA	[cM-H2O+H]2+	HexCer 18:1;O2/26:0;C171	C58H111N5O7	494.924	2	472507	357640	561580										21.4858	22.3829	21.9688
								HexCer	HexCer C171@FA	[cM-H2O+H]2+	HexCer 18:1;O2/26:1;C171	C58H109N5O7	493.916	2	3637202	3967900	4849577	3013030	2896476	3233740							20.8483	20.8267	21.3034	19.9294	20.5209	20.765
								HexCer	HexCer C171@SPB	[cM]+	HexCer 18:1;O2,C171/23:0	C55H106N5O8	964.804	1	1800073	1502813	2064898	1252231	1367049	1305160							72.5407	76.0965	73.621	80.3466	74.9061	77.194
								HexCer	HexCer C171@SPB	[cM]+	HexCer 18:1;O2,C171/24:0	C56H108N5O8	978.819	1	12710629	10319342	14428021	8676536	9383945	9229712							72.0916	74.3351	73.2841	73.2773	72.6645	74.0973
								HexCer	HexCer C171@SPB	[cM]+	HexCer 18:1;O2,C171/24:1	C56H106N5O8	976.804	1	15388674	12735077	15466327	27673968	30887004	29174946							77.1564	76.809	75.6759	77.2175	77.6411	75.7396
								HexCer	HexCer C171@SPB	[cM]+	HexCer 18:1;O2,C171/26:0	C58H112N5O8	1006.85	1	1871658	1482644	2129878										73.6317	73.7878	72.6594
								HexCer	HexCer C171@SPB	[cM+H]2+	HexCer 18:1;O2,C171/23:0	C55H107N5O8	482.905	2	411296	295092	445183	203149	293202	249788							16.5747	14.9423	15.8724	13.0346	16.0657	14.7738
								HexCer	HexCer C171@SPB	[cM+H]2+	HexCer 18:1;O2,C171/24:0	C56H109N5O8	489.913	2	2924953	2215621	3261973	1973621	2153983	1985862							16.5896	15.9602	16.5685	16.6681	16.6794	15.9428
								HexCer	HexCer C171@SPB	[cM+H]2+	HexCer 18:1;O2,C171/24:1	C56H107N5O8	488.905	2	2817382	2373169	2929435	5100344	5522899	5866539							14.1259	14.3133	14.3336	14.2313	13.883	15.2298
								HexCer	HexCer C171@SPB	[cM+H]2+	HexCer 18:1;O2,C171/26:0	C58H113N5O8	503.929	2	439751	335951	519765										17.3	16.7195	17.7314
								HexCer	HexCer C171@SPB	[cM-C6H10O5+H]2+	HexCer 18:1;O2,C171/23:0	C49H97N5O3	401.879	2	114528	74979	133773	39039	68061	46971							4.61533	3.79664	4.76949	2.50485	3.72934	2.77811
								HexCer	HexCer C171@SPB	[cM-C6H10O5+H]2+	HexCer 18:1;O2,C171/24:0	C50H99N5O3	408.887	2	794110	554370	830670	521646	599753	548414							4.504	3.99339	4.21921	4.40554	4.64418	4.40274
								HexCer	HexCer C171@SPB	[cM-C6H10O5+H]2+	HexCer 18:1;O2,C171/24:1	C50H97N5O3	407.879	2	760025	673755	894612	1385904	1510441	1514416							3.81065	4.06361	4.37729	3.86703	3.79682	3.9315
								HexCer	HexCer C171@SPB	[cM-C6H10O5+H]2+	HexCer 18:1;O2,C171/26:0	C52H103N5O3	422.902	2	102667	86821	133224										4.03896	4.32088	4.54485
								HexCer	HexCer C171@SPB	[cM-C6H12O6+H]2+	HexCer 18:1;O2,C171/23:0	C49H95N5O2	392.874	2	70784	35681	75070	23819	38558	23956							2.85251	1.80675	2.67651	1.52829	2.11275	1.41688
								HexCer	HexCer C171@SPB	[cM-C6H12O6+H]2+	HexCer 18:1;O2,C171/24:0	C50H97N5O2	399.882	2	530359	269599	411569	242813	288293	260605							3.00807	1.94205	2.09048	2.05067	2.2324	2.09217
								HexCer	HexCer C171@SPB	[cM-C6H12O6+H]2+	HexCer 18:1;O2,C171/24:1	C50H95N5O2	398.874	2	337692	250739	395836	546407	614943	669849							1.69314	1.51228	1.93681	1.52462	1.54579	1.73896
								HexCer	HexCer C171@SPB	[cM-C6H12O6+H]2+	HexCer 18:1;O2,C171/26:0	C52H101N5O2	413.897	2	46287	35299	55186										1.82095	1.75675	1.88263
								HexCer	HexCer C171@SPB	[cM-H2O+H]2+	HexCer 18:1;O2,C171/23:0	C55H105N5O7	473.9	2	84786	66312	85844	40299	58146	64878							3.41677	3.35778	3.06065	2.58569	3.18605	3.83723
								HexCer	HexCer C171@SPB	[cM-H2O+H]2+	HexCer 18:1;O2,C171/24:0	C56H107N5O7	480.908	2	671177	523268	755570	426073	488090	431614							3.80675	3.76934	3.83776	3.59838	3.77952	3.46505
								HexCer	HexCer C171@SPB	[cM-H2O+H]2+	HexCer 18:1;O2,C171/24:1	C56H105N5O7	479.9	2	640994	547456	751366	1132352	1246492	1294340							3.21385	3.30187	3.67639	3.15955	3.13332	3.36017
								HexCer	HexCer C171@SPB	[cM-H2O+H]2+	HexCer 18:1;O2,C171/26:0	C58H111N5O7	494.924	2	81555	68621	93265										3.2084	3.41511	3.18167
								HexNAc-Hex3Cer	HexNAc-Hex3Cer C171@FA	[cM]+	HexNAc-Hex3Cer 18:1;O2/16:0;C171	C68H125N6O23	1393.88	1	363707	338592	799374	242231	332910	303292							18.6063	19.3879	21.0666	18.4163	19.8149	19.5903
								HexNAc-Hex3Cer	HexNAc-Hex3Cer C171@FA	[cM]+	HexNAc-Hex3Cer 18:1;O2/24:0;C171	C76H141N6O23	1506	1	67087	38530	139957										8.98054	6.69721	10.6794
								HexNAc-Hex3Cer	HexNAc-Hex3Cer C171@FA	[cM]+	HexNAc-Hex3Cer 18:1;O2/24:1;C171	C76H139N6O23	1503.99	1	758765	1053116	1206038	461473	556798	608888							12.5074	12.5299	14.3552	13.0369	13.2268	14.2352
								HexNAc-Hex3Cer	HexNAc-Hex3Cer C171@FA	[cM+H]2+	HexNAc-Hex3Cer 18:1;O2/16:0;C171	C68H126N6O23	697.443	2	1558238	1383087	2915692	1057468	1325373	1226027							79.7154	79.1961	76.8396	80.3969	78.8866	79.192
								HexNAc-Hex3Cer	HexNAc-Hex3Cer C171@FA	[cM+H]2+	HexNAc-Hex3Cer 18:1;O2/24:0;C171	C76H142N6O23	753.506	2	679939	533890	1155554										91.0195	92.7998	88.1741
								HexNAc-Hex3Cer	HexNAc-Hex3Cer C171@FA	[cM+H]2+	HexNAc-Hex3Cer 18:1;O2/24:1;C171	C76H140N6O23	752.498	2	5287788	7340346	7146146	3055870	3586250	3664826							87.1633	87.335	85.059	86.3303	85.1915	85.6798
								HexNAc-Hex3Cer	HexNAc-Hex3Cer C171@FA	[cM+Na]2+	HexNAc-Hex3Cer 18:1;O2/16:0;C171	C68H125N6O23Na	708.434	2	32806	24728	76744	15610	21816	18852							1.67827	1.41594	2.0225	1.18679	1.29849	1.21769
								HexNAc-Hex3Cer	HexNAc-Hex3Cer C171@FA	[cM+Na]2+	HexNAc-Hex3Cer 18:1;O2/24:0;C171	C76H141N6O23Na	764.497	2	0	2894	15026										0	0.50303	1.14655
								HexNAc-Hex3Cer	HexNAc-Hex3Cer C171@FA	[cM+Na]2+	HexNAc-Hex3Cer 18:1;O2/24:1;C171	C76H139N6O23Na	763.489	2	19976	11355	49217	22401	53845	3637							0.329282	0.135101	0.585819	0.632842	1.27909	0.0850293
								HexNAc-Hex3Cer	HexNAc-Hex3Cer C171@FA	[cM-H2O+H]2+	HexNAc-Hex3Cer 18:1;O2/16:0;C171	C68H124N6O22	688.438	2	0	0	2705	0	0	0							0	0	0.0712871	0	0	0
								HexNAc-Hex3Cer	HexNAc-Hex3Cer C171@FA	[cM-H2O+H]2+	HexNAc-Hex3Cer 18:1;O2/24:0;C171	C76H140N6O22	744.5	2	0	0	0										0	0	0
								HexNAc-Hex3Cer	HexNAc-Hex3Cer C171@FA	[cM-H2O+H]2+	HexNAc-Hex3Cer 18:1;O2/24:1;C171	C76H138N6O22	743.493	2	0	0	0	0	12742	0							0	0	0	0	0.302687	0
								HexNAc-Hex3Cer	HexNAc-Hex3Cer C171@SPB	[cM]+	HexNAc-Hex3Cer 18:1;O2,C171/22:0	C74H137N6O23	1477.97	1	66672	50220	146273	36678	34988	36719							12.6231	9.20927	16.315	9.03544	8.15849	8.90091
								HexNAc-Hex3Cer	HexNAc-Hex3Cer C171@SPB	[cM]+	HexNAc-Hex3Cer 18:1;O2,C171/24:0	C76H141N6O23	1506	1	115557	88557	210004	66515	62516	69309							11.4065	10.4213	11.1247	9.30764	8.6694	9.38354
								HexNAc-Hex3Cer	HexNAc-Hex3Cer C171@SPB	[cM]+	HexNAc-Hex3Cer 18:1;O2,C171/24:1	C76H139N6O23	1503.99	1	187608	146221	403000	381126	386916	387080							10.1548	8.7332	11.672	10.4541	10.1125	10.742
								HexNAc-Hex3Cer	HexNAc-Hex3Cer C171@SPB	[cM+H]2+	HexNAc-Hex3Cer 18:1;O2,C171/22:0	C74H138N6O23	739.49	2	461504	495100	736297	369257	393866	375812							87.3769	90.7907	82.1251	90.9646	91.8415	91.0991
								HexNAc-Hex3Cer	HexNAc-Hex3Cer C171@SPB	[cM+H]2+	HexNAc-Hex3Cer 18:1;O2,C171/24:0	C76H142N6O23	753.506	2	879508	756509	1643777	638307	654340	669314							86.8156	89.025	87.0771	89.3202	90.7405	90.6165
								HexNAc-Hex3Cer	HexNAc-Hex3Cer C171@SPB	[cM+H]2+	HexNAc-Hex3Cer 18:1;O2,C171/24:1	C76H140N6O23	752.498	2	1648435	1500009	3002867	3191945	3392014	3161539							89.226	89.5896	86.971	87.5537	88.6543	87.737
								HexNAc-Hex3Cer	HexNAc-Hex3Cer C171@SPB	[cM+Na]2+	HexNAc-Hex3Cer 18:1;O2,C171/22:0	C74H137N6O23Na	750.481	2	0	0	13985	0	0	0							0	0	1.55986	0	0	0
								HexNAc-Hex3Cer	HexNAc-Hex3Cer C171@SPB	[cM+Na]2+	HexNAc-Hex3Cer 18:1;O2,C171/24:0	C76H141N6O23Na	764.497	2	18011	4705	32303	9806	4255	0							1.77785	0.553679	1.71121	1.37218	0.590062	0
								HexNAc-Hex3Cer	HexNAc-Hex3Cer C171@SPB	[cM+Na]2+	HexNAc-Hex3Cer 18:1;O2,C171/24:1	C76H139N6O23Na	763.489	2	11440	28081	46854	70344	47183	50473							0.619221	1.67717	1.35702	1.92951	1.23318	1.40069
								HexNAc-Hex3Cer	HexNAc-Hex3Cer C171@SPB	[cM-H2O+H]2+	HexNAc-Hex3Cer 18:1;O2,C171/22:0	C74H136N6O22	730.485	2	0	0	0	0	0	0							0	0	0	0	0	0
								HexNAc-Hex3Cer	HexNAc-Hex3Cer C171@SPB	[cM-H2O+H]2+	HexNAc-Hex3Cer 18:1;O2,C171/24:0	C76H140N6O22	744.5	2	0	0	1642	0	0	0							0	0	0.086983	0	0	0
								HexNAc-Hex3Cer	HexNAc-Hex3Cer C171@SPB	[cM-H2O+H]2+	HexNAc-Hex3Cer 18:1;O2,C171/24:1	C76H138N6O22	743.493	2	0	0	0	2284	0	4337							0	0	0	0.0626492	0	0.120358
								LPC	LPC	[cM]+	LPC 18:1;C171	C34H67N5O7P	688.477	1	726	1177	690										0.0285683	0.0400349	0.0241841
								LPC	LPC	[cM+H]2+	LPC 18:1;C171	C34H68N5O7P	344.742	2	2475051	2834265	2810510										97.394	96.4057	98.5068
								LPC	LPC	[cM+Na]2+	LPC 18:1;C171	C34H67N5O7PNa	355.733	2	7162	18308	8053										0.281827	0.622735	0.282253
								LPC	LPC	[cM-C5H14O4NP]+	LPC 18:1;C171	C29H53N4O3	505.411	1	58338	86186	33861										2.29562	2.93156	1.18681
								LPE	LPE	[cM]+	LPE 18:1;C171	C31H61N5O7P	646.43	1	83815	102090	120475	29285	20258	31596							1.76948	1.82437	2.00607	1.45011	1.11108	1.34241
								LPE	LPE	[cM+H]2+	LPE 18:1;C171	C31H62N5O7P	323.719	2	2641482	3241946	3558796	1168997	912112	1262022							55.7663	57.9342	59.2588	57.8856	50.0262	53.6191
								LPE	LPE	[cM+Na]2+	LPE 18:1;C171	C31H61N5O7PNa	334.71	2	9940	8298	13593	2530	0	753							0.209851	0.148287	0.226342	0.125279	0	0.0319925
								LPE	LPE	[cM-C2H8O4NP+H]2+	LPE 18:1;C171	C29H54N4O3	253.209	2	2001463	2243572	2312647	818684	890897	1059307							42.2544	40.0931	38.5087	40.539	48.8627	45.0065
								MG	MG	[cM]+	MG 20:1;C171	C31H59N4O4	551.453	1	17956184	21242606	20104076										98.9279	99.0914	98.5321
								MG	MG	[cM]+	MG-[13]C3 19:1;C171	C27C'3H57N4O4	540.447	1	105012640	101628008	105588528	95508232	96117128	89141568	89713536	95277944	87314672	82075432	94284272	92164184	97.5326	96.9929	97.2315	90.5851	87.6765	89.1244	96.8502	97.1954	96.6383	96.3537	96.6957	95.6699
								MG	MG	[cM-C3H6O2]+	MG 20:1;C171	C28H53O2N4	477.416	1	194586	193393	299499										1.07205	0.902129	1.46788
								MG	MG	[cM-C3H6O2]+	MG-[13]C3 19:1;C171	C27H51O2N4	463.401	1	2601473	3095410	2954023	9903600	13499582	10859067	2883993	2706274	3010758	3076160	3195311	4126934	2.41617	2.95423	2.72022	9.39311	12.3141	10.857	3.11341	2.76074	3.33225	3.6113	3.27704	4.28391
								MG	MG	[cM-C4H11N]+	MG 20:1;C171	C27H48N3O4	478.364	1	0	1394	0										0	0.00650266	0
								MG	MG	[cM-C4H11N]+	MG-[13]C3 19:1;C171	C23C'3H46N3O4	467.358	1	55182	55418	52433	22950	10352	18618	33669	42994	26652	29853	26566	44490	0.0512514	0.0528905	0.0482831	0.021767	0.00944292	0.0186144	0.0363474	0.0438593	0.0294979	0.0350464	0.0272455	0.0461823
								PA	PA	[cM]+	PA 17:0;C171_15:1-[2]H8	C43H74H'8N4O8P	821.637	1	1635313	2444707	3162668	2799884	3522030	3731708	3338774	1636972	1659475	1021891	1942697	1618117	97.0584	97.1417	97.9415	97.6612	96.9024	98.6262	99.4153	98.6726	98.7792	96.782	97.3051	98.342
								PA	PA	[cM-H+Na]+	PA 17:0;C171_15:1-[2]H8	C43H73H'8N4O8PNa	843.619	1	0	6622	19189	14424	26731	2624	0	0	3469	5987	14660	2209	0	0.263129	0.594245	0.503116	0.735456	0.0693503	0	0	0.20649	0.567021	0.734285	0.134253
								PA	PA	[cM-H+NH4]+	PA 17:0;C171_15:1-[2]H8	C43H77H'8N5O8P	838.663	1	49563	65310	47283	52627	85856	49358	19637	22022	17041	27991	39143	25071	2.94164	2.59513	1.46426	1.83565	2.36217	1.30449	0.584711	1.32743	1.01435	2.65099	1.96058	1.52371
								PA	PA 2C171	[ccM]2+	PA 18:1;C171_18:1;C171	C55H103N8O8P	517.381	2	3784097	3986943	4832227										100	100	100
								PA	PA 2C171	[ccM]2+	PA-[13]C3 19:1;C171_19:1;C171	C54C'3H107N8O8P	532.902	2	1785200	2604637	4022340	4255765	4200629	4828620	5895727	4280715	5242954	3406180	3051336	3291929	100	100	100	100	100	100	100	100	100	100	100	100
								PC	PC	[cM]+	PC 16:0;C171_14:0	C46H91N5O8P	872.66	1	2110600	1945636	2040345	1133763	1243989	1087793							0.666777	0.683738	0.591145	0.768247	0.777095	0.662139
								PC	PC	[cM]+	PC 17:0;C171_15:1-[2]H8	C48H85H'8N5O8P	906.726	1	8018354	7619949	7386301	7075964	7885082	6048815	6537512	6453747	6487872	7039188	8236330	8903758	0.890897	0.834112	0.831989	0.841599	0.859881	0.745103	0.815414	0.890321	0.869054	0.818667	0.837694	0.893191
								PC	PC	[cM]+	PC 18:1;C171_16:0	C50H97N5O8P	926.707	1	73490792	77262504	105468584	138995872	109808480	144769616							1.66101	1.68883	1.95537	2.19262	1.88156	2.21432
								PC	PC	[cM]+	PC 18:1;C171_18:0	C52H101N5O8P	954.738	1	7682925	7522843	11480558	7065374	5701369	7280863							0.851293	0.873901	0.996136	0.974529	0.937256	0.97917
								PC	PC	[cM]+	PC 18:1;C171_20:4	C54H97N5O8P	974.707	1	4746216	4357858	5588459	2785180	2132804	3093154							0.955034	0.830251	0.942063	0.851729	0.759378	0.886558
								PC	PC	[cM]+	PC 20:1;C171_16:0	C52H101N5O8P	954.738	1	3084642	3544332	4881272	5673066	4376022	5551081							0.722037	0.827105	0.856926	0.854539	0.816776	0.833034
								PC	PC	[cM+H]2+	PC 16:0;C171_14:0	C46H92N5O8P	436.834	2	309558144	277759232	337128128	144213440	156222944	160246592							97.795	97.6105	97.6755	97.7202	97.5893	97.5421
								PC	PC	[cM+H]2+	PC 17:0;C171_15:1-[2]H8	C48H86H'8N5O8P	453.867	2	880521984	894358400	870214272	823710336	897720960	796828544	786230272	711193856	731697920	842799552	963588992	975383488	97.8324	97.9003	98.0205	97.9702	97.8979	98.1547	98.0653	98.1122	98.0113	98.0187	98.004	97.8468
								PC	PC	[cM+H]2+	PC 18:1;C171_16:0	C50H98N5O8P	463.857	2	4311021568	4454531584	5241121280	6147425792	5675600896	6342830080							97.4362	97.3687	97.1697	96.9737	97.2508	97.0164
								PC	PC	[cM+H]2+	PC 18:1;C171_18:0	C52H102N5O8P	477.873	2	887084288	845275776	1132514176	711484224	597371328	730010240							98.2918	98.1926	98.2651	98.1352	98.2027	98.1758
								PC	PC	[cM+H]2+	PC 18:1;C171_20:4	C54H98N5O8P	487.857	2	487697344	515387360	581938048	320876768	275907840	342382976							98.1345	98.1906	98.099	98.1265	98.236	98.1336
								PC	PC	[cM+H]2+	PC 20:1;C171_16:0	C52H102N5O8P	477.873	2	418466336	419574304	557375296	648725632	523602976	651472512							97.9524	97.9118	97.8494	97.7181	97.7295	97.7645
								PC	PC	[cM+Na]2+	PC 16:0;C171_14:0	C46H91N5O8PNa	447.825	2	4182114	4243548	5283515	1939052	2294427	2620391							1.32121	1.49127	1.53078	1.31392	1.43328	1.59503
								PC	PC	[cM+Na]2+	PC 17:0;C171_15:1-[2]H8	C48H85H'8N5O8PNa	464.858	2	10482469	10508863	8939562	8775132	10473274	8276583	8278143	6507090	7714733	9324415	10698316	11786549	1.16468	1.15035	1.00695	1.04369	1.14213	1.01952	1.03252	0.89768	1.03339	1.08444	1.0881	1.18238
								PC	PC	[cM+Na]2+	PC 18:1;C171_16:0	C50H97N5O8PNa	474.848	2	35201524	38254620	41640204	45461376	44222352	42930684							0.795612	0.836183	0.772004	0.717139	0.757745	0.656644
								PC	PC	[cM+Na]2+	PC 18:1;C171_18:0	C52H101N5O8PNa	488.864	2	6971530	7422541	7566942	5843543	4760891	5651325							0.772468	0.86225	0.656563	0.806002	0.78265	0.760021
								PC	PC	[cM+Na]2+	PC 18:1;C171_20:4	C54H97N5O8PNa	498.848	2	4395164	4944840	5532884	3276059	2775803	3339702							0.884396	0.942081	0.932695	1.00184	0.988315	0.957223
								PC	PC	[cM+Na]2+	PC 20:1;C171_16:0	C52H101N5O8PNa	488.864	2	5447180	5220859	7103096	9027420	7438591	8901524							1.27505	1.21834	1.24698	1.35981	1.3884	1.33583
								PC	PC	[cM-C5H14O4NP]+	PC 16:0;C171_14:0	C41H77N4O4	689.594	1	686814	610418	699322	291655	320609	329838							0.216977	0.214514	0.202613	0.197628	0.200278	0.200772
								PC	PC	[cM-C5H14O4NP]+	PC 17:0;C171_15:1-[2]H8	C43H71H'8N4O4	723.66	1	1008694	1052857	1248333	1214802	917703	654853	695987	723724	644007	672201	690622	774072	0.112073	0.11525	0.140612	0.144486	0.100077	0.0806659	0.0868094	0.0998407	0.086265	0.0781779	0.0702413	0.077652
								PC	PC	[cM-C5H14O4NP]+	PC 18:1;C171_16:0	C45H83N4O4	743.641	1	4743798	4861597	5550399	7384991	6415779	7361075							0.107218	0.106266	0.102904	0.116496	0.109934	0.112591
								PC	PC	[cM-C5H14O4NP]+	PC 18:1;C171_18:0	C47H87N4O4	771.672	1	761633	613242	947216	610690	470683	632210							0.0843914	0.0712381	0.0821873	0.0842327	0.0773762	0.0850231
								PC	PC	[cM-C5H14O4NP]+	PC 18:1;C171_20:4	C49H83N4O4	791.641	1	129413	194577	155396	65155	45700	79057							0.0260405	0.0370704	0.0261956	0.0199249	0.0162713	0.0226593
								PC	PC	[cM-C5H14O4NP]+	PC 20:1;C171_16:0	C47H87N4O4	771.672	1	215717	183272	266143	448339	350139	443808							0.0504939	0.0427683	0.0467224	0.0675337	0.0653528	0.0666009
								PC	PC 2C171	[ccM]2+	PC 18:1;C171_22:1;C171	C64H122N9O8P	587.957	2	430792	619268	770228										2.66791	3.13542	3.96661
								PC	PC 2C171	[ccM]2+	PC 18:1;C171_24:1;C171	C66H126N9O8P	601.973	2	47948	104785	97687										1.3101	2.61166	1.77071
								PC	PC 2C171	[ccM]2+	PC-[13]C3 19:1;C171_19:1;C171	C59C'3H118N9O8P	575.447	2	447400	377369	816401	434146	442980	445215	521263	725812	593757	458998	318105	436603	2.16505	2.1053	2.24135	2.16921	2.20901	2.23427	1.88783	2.42217	1.70544	2.3296	2.26623	2.2537
								PC	PC 2C171	[ccM+H]3+	PC 18:1;C171_22:1;C171	C64H123N9O8P	392.307	3	15507987	18739624	18186018										96.0414	94.8808	93.6565
								PC	PC 2C171	[ccM+H]3+	PC 18:1;C171_24:1;C171	C66H127N9O8P	401.651	3	3589621	3877149	5361349										98.0808	96.6341	97.1818
								PC	PC 2C171	[ccM+H]3+	PC-[13]C3 19:1;C171_19:1;C171	C59C'3H119N9O8P	383.967	3	19802398	17193934	34844684	19176718	19189306	19064046	26583168	28451928	33721844	18815720	13430986	18519458	95.8276	95.9232	95.6625	95.8164	95.6912	95.671	96.2746	94.9494	96.8591	95.4975	95.6843	95.5958
								PC	PC 2C171	[ccM+Na]3+	PC 18:1;C171_22:1;C171	C64H122N9O8PNa	399.635	3	170160	301546	370465										1.05381	1.52676	1.90786
								PC	PC 2C171	[ccM+Na]3+	PC 18:1;C171_24:1;C171	C66H126N9O8PNa	408.978	3	15506	27377	46485										0.423677	0.682345	0.842604
								PC	PC 2C171	[ccM+Na]3+	PC-[13]C3 19:1;C171_19:1;C171	C59C'3H118N9O8PNa	391.294	3	364819	304692	647120	357670	367479	360986	452765	702035	415927	366798	261080	355463	1.76543	1.69985	1.7766	1.7871	1.8325	1.81157	1.63975	2.34282	1.19466	1.86165	1.85997	1.83487
								PC	PC 2C171	[ccM-C5H14O4NP]2+	PC 18:1;C171_22:1;C171	C59H108N8O4	496.424	2	38254	90261	91068										0.236908	0.457002	0.468993
								PC	PC 2C171	[ccM-C5H14O4NP]2+	PC 18:1;C171_24:1;C171	C61H112N8O4	510.44	2	6785	2883	11303										0.18539	0.0718559	0.204882
								PC	PC 2C171	[ccM-C5H14O4NP]2+	PC-[13]C3 19:1;C171_19:1;C171	C54C'3H104N8O4	483.914	2	50001	48687	116389	45488	53607	56430	54612	85599	83846	61329	26594	61154	0.241964	0.27162	0.319534	0.227281	0.267322	0.283188	0.197785	0.28566	0.24083	0.31127	0.18946	0.315671
								PC O-	PC O- C171@FA	[cM]+	PC O-16:0_18:1;C171	C50H99N5O7P	912.728	1	1301764	1036708	1607895	1307751	1061350	1195735							0.759725	0.630043	0.799922	0.708144	0.701327	0.632653
								PC O-	PC O- C171@FA	[cM]+	PC O-16:1_18:1;C171	C50H97N5O7P	910.712	1	647574	992722	1055999	455072	525819	611891							0.611116	0.871583	0.742149	0.613328	0.830697	0.801523
								PC O-	PC O- C171@FA	[cM]+	PC O-18:0_18:1;C171	C52H103N5O7P	940.759	1	98730	111649	184864	173555	113827	147288							0.304497	0.384378	0.503812	0.546585	0.429975	0.445873
								PC O-	PC O- C171@FA	[cM]+	PC O-18:1_18:1;C171	C52H101N5O7P	938.743	1	95469	120560	148387	100832	53189	69288							0.566387	0.620377	0.56803	0.579209	0.384745	0.394277
								PC O-	PC O- C171@FA	[cM+H]2+	PC O-16:0_18:1;C171	C50H100N5O7P	456.867	2	167799584	161051312	196484192	180936576	148379216	185689552							97.9298	97.8765	97.7502	97.9767	98.0472	98.2467
								PC O-	PC O- C171@FA	[cM+H]2+	PC O-16:1_18:1;C171	C50H98N5O7P	455.86	2	104139296	111613864	140085712	72658096	61820852	74624888							98.2764	97.9939	98.4513	97.9257	97.6655	97.752
								PC O-	PC O- C171@FA	[cM+H]2+	PC O-18:0_18:1;C171	C52H104N5O7P	470.883	2	32015660	28649564	36130748	31117186	26020320	32448798							98.7408	98.6328	98.4676	97.9988	98.2903	98.2297
								PC O-	PC O- C171@FA	[cM+H]2+	PC O-18:1_18:1;C171	C52H102N5O7P	469.875	2	16641263	19192598	25799516	17103772	13627384	17330948							98.7273	98.7612	98.7613	98.2492	98.5742	98.6201
								PC O-	PC O- C171@FA	[cM+Na]2+	PC O-16:0_18:1;C171	C50H99N5O7PNa	467.858	2	1984086	2196544	2609321	2136260	1664905	1809042							1.15794	1.33492	1.29813	1.15678	1.10015	0.957148
								PC O-	PC O- C171@FA	[cM+Na]2+	PC O-16:1_18:1;C171	C50H97N5O7PNa	466.851	2	1022566	1092866	915767	946762	853213	969911							0.964997	0.959506	0.643595	1.27601	1.34792	1.2705
								PC O-	PC O- C171@FA	[cM+Na]2+	PC O-18:0_18:1;C171	C52H103N5O7PNa	481.874	2	309537	285463	377425	456602	333851	430937							0.954656	0.982773	1.0286	1.438	1.2611	1.30454
								PC O-	PC O- C171@FA	[cM+Na]2+	PC O-18:1_18:1;C171	C52H101N5O7PNa	480.866	2	119063	120183	175201	203960	143923	173200							0.706362	0.618437	0.670675	1.17161	1.04107	0.985578
								PC O-	PC O- C171@FA	[cM-C5H14O4NP]+	PC O-16:0_18:1;C171	C45H85N4O3	729.662	1	261287	260950	305013	292386	228967	309066							0.15249	0.158588	0.151743	0.158326	0.151299	0.163524
								PC O-	PC O- C171@FA	[cM-C5H14O4NP]+	PC O-16:1_18:1;C171	C45H83N4O3	727.646	1	156286	199328	231896	137227	98655	134375							0.147487	0.175005	0.162975	0.184949	0.155857	0.176019
								PC O-	PC O- C171@FA	[cM-C5H14O4NP]+	PC O-18:0_18:1;C171	C47H89N4O3	757.693	1	0	0	0	5285	4930	6563							0	0	0	0.0166443	0.0186228	0.0198677
								PC O-	PC O- C171@FA	[cM-C5H14O4NP]+	PC O-18:1_18:1;C171	C47H87N4O3	755.677	1	0	0	0	0	0	0							0	0	0	0	0	0
								PC O-	PC O- C171@FOH	[cM]+	PC O-16:0;C171_20:4	C52H97N5O7P	934.712	1	88781	80131	103433	41436	56425	67476							0.34528	0.362955	0.36475	0.241144	0.320465	0.358925
								PC O-	PC O- C171@FOH	[cM]+	PC O-16:0;C171_22:4	C54H101N5O7P	962.743	1	56862	45020	59695	22186	7590	18391							0.240739	0.222322	0.238415	0.172462	0.0521561	0.121621
								PC O-	PC O- C171@FOH	[cM]+	PC O-16:0;C171_22:5	C54H99N5O7P	960.728	1	30189	13133	21893	18347	19638	8865							0.182577	0.100291	0.13841	0.174958	0.158917	0.066102
								PC O-	PC O- C171@FOH	[cM]+	PC O-18:1;C171_22:4	C56H103N5O7P	988.759	1	0	0	2101										0	0	0.0303842
								PC O-	PC O- C171@FOH	[cM]+	PC O-18:1;C171_22:6	C56H99N5O7P	984.728	1	3924	2920	2598										0.0603516	0.0449862	0.0348686
								PC O-	PC O- C171@FOH	[cM+H]2+	PC O-16:0;C171_20:4	C52H98N5O7P	467.86	2	25346754	21766486	27974996	16971698	17335130	18503196							98.5766	98.5918	98.6521	98.7696	98.4547	98.424
								PC O-	PC O- C171@FOH	[cM+H]2+	PC O-16:0;C171_22:4	C54H102N5O7P	481.875	2	23223198	19908420	24597094	12709565	14393418	14922150							98.3209	98.3136	98.2379	98.7974	98.9071	98.6811
								PC O-	PC O- C171@FOH	[cM+H]2+	PC O-16:0;C171_22:5	C54H100N5O7P	480.867	2	16450121	13044311	15779385	10437922	12302819	13382973							99.4872	99.6134	99.7589	99.5363	99.5581	99.7903
								PC O-	PC O- C171@FOH	[cM+H]2+	PC O-18:1;C171_22:4	C56H104N5O7P	494.883	2	6303428	5427130	6890993										99.3855	99.5234	99.6559
								PC O-	PC O- C171@FOH	[cM+H]2+	PC O-18:1;C171_22:6	C56H100N5O7P	492.867	2	6463379	6432962	7403836										99.4076	99.1078	99.3692
								PC O-	PC O- C171@FOH	[cM+Na]2+	PC O-16:0;C171_20:4	C52H97N5O7PNa	478.851	2	277213	230771	278791	169992	215653	228802							1.07812	1.04528	0.983139	0.989296	1.2248	1.21707
								PC O-	PC O- C171@FOH	[cM+Na]2+	PC O-16:0;C171_22:4	C54H101N5O7PNa	492.866	2	339730	296475	381501	132519	151460	181052							1.43833	1.46408	1.52367	1.03013	1.04079	1.19731
								PC O-	PC O- C171@FOH	[cM+Na]2+	PC O-16:0;C171_22:5	C54H99N5O7PNa	491.858	2	54610	37497	16248	30276	34970	19264							0.330271	0.286347	0.102722	0.288713	0.282988	0.143642
								PC O-	PC O- C171@FOH	[cM+Na]2+	PC O-18:1;C171_22:4	C56H103N5O7PNa	505.874	2	38974	25990	21690										0.614499	0.476608	0.313676
								PC O-	PC O- C171@FOH	[cM+Na]2+	PC O-18:1;C171_22:6	C56H99N5O7PNa	503.858	2	34596	54993	44400										0.532091	0.847236	0.595906
								PC O-	PC O- C171@FOH	[cM-C5H14O4NP]+	PC O-16:0;C171_20:4	C47H83N4O3	751.646	1	0	0	0	0	0	0							0	0	0	0	0	0
								PC O-	PC O- C171@FOH	[cM-C5H14O4NP]+	PC O-16:0;C171_22:4	C49H87N4O3	779.677	1	0	0	0	0	0	0							0	0	0	0	0	0
								PC O-	PC O- C171@FOH	[cM-C5H14O4NP]+	PC O-16:0;C171_22:5	C49H85N4O3	777.662	1	0	0	0	0	0	0							0	0	0	0	0	0
								PC O-	PC O- C171@FOH	[cM-C5H14O4NP]+	PC O-18:1;C171_22:4	C51H89N4O3	805.693	1	0	0	0										0	0	0
								PC O-	PC O- C171@FOH	[cM-C5H14O4NP]+	PC O-18:1;C171_22:6	C51H85N4O3	801.662	1	0	0	0										0	0	0
								PE	PE	[cM]+	PE 16:0;C171_18:1	C47H91N5O8P	884.66	1	1919225	1660179	2667045	3549009	4022361	4616499							3.57246	3.4038	3.39936	3.78064	3.64939	3.83772
								PE	PE	[cM]+	PE 17:0;C171_15:1-[2]H8	C45H79H'8N5O8P	864.679	1	1043606	1077327	1718617	1277230	1279467	1236244	1462099	1443015	1710357	912133	999506	1026406	3.45714	2.96191	3.39425	3.3304	3.08847	3.15018	2.62354	2.72886	3.13111	3.14683	3.1367	3.29435
								PE	PE	[cM]+	PE 18:1;C171_16:0	C47H91N5O8P	884.66	1	2020496	1517898	1880060										4.4301	4.05992	4.20714
								PE	PE	[cM]+	PE 18:1;C171_18:1	C49H93N5O8P	910.676	1	7371114	7240195	8772471	3083057	2497436	3106172							4.04076	3.51564	3.90917	4.70246	4.60096	4.43099
								PE	PE	[cM]+	PE 18:1;C171_20:4	C51H91N5O8P	932.66	1	1199420	1339880	1425030										4.46733	4.4185	4.02268
								PE	PE	[cM]+	PE 18:1;C171_22:5	C53H93N5O8P	958.676	1	1573027	1866882	2179598										3.57979	3.73479	3.89101
								PE	PE	[cM+H]2+	PE 16:0;C171_18:1	C47H92N5O8P	442.834	2	48264356	43825316	70381472	84058184	98635784	107829136							89.8396	89.8534	89.7069	89.5443	89.4899	89.639
								PE	PE	[cM+H]2+	PE 17:0;C171_15:1-[2]H8	C45H80H'8N5O8P	432.843	2	27149756	32418616	45569648	34395716	36741148	34876888	49072404	47080784	48046332	25550126	28518612	27285658	89.9387	89.1289	89.9997	89.6875	88.6883	88.8727	88.0539	89.0335	87.9572	88.1472	89.4985	87.5759
								PE	PE	[cM+H]2+	PE 18:1;C171_16:0	C47H92N5O8P	442.834	2	39641544	32786686	39030452										86.9172	87.6946	87.341
								PE	PE	[cM+H]2+	PE 18:1;C171_18:1	C49H94N5O8P	455.841	2	164800464	186993936	202612576	59268800	48502596	62736176							90.3417	90.7992	90.2877	90.4002	89.3551	89.4939
								PE	PE	[cM+H]2+	PE 18:1;C171_20:4	C51H92N5O8P	466.834	2	24685348	28020206	32903314										91.9424	92.4019	92.8818
								PE	PE	[cM+H]2+	PE 18:1;C171_22:5	C53H94N5O8P	479.841	2	41319228	47011944	52686332										94.0314	94.0497	94.0555
								PE	PE	[cM+Na]2+	PE 16:0;C171_18:1	C47H91N5O8PNa	453.825	2	336609	332768	546296	598851	614602	653877							0.626566	0.682262	0.696298	0.637936	0.557614	0.543572
								PE	PE	[cM+Na]2+	PE 17:0;C171_15:1-[2]H8	C45H79H'8N5O8PNa	443.834	2	109262	87755	131796	151791	227255	173607	649715	663416	683914	333370	314453	307059	0.361951	0.241266	0.260296	0.395798	0.548564	0.442383	1.16583	1.25457	1.25202	1.15012	0.986832	0.985534
								PE	PE	[cM+Na]2+	PE 18:1;C171_16:0	C47H91N5O8PNa	453.825	2	60729	80970	63416										0.133153	0.216571	0.14191
								PE	PE	[cM+Na]2+	PE 18:1;C171_18:1	C49H93N5O8PNa	466.832	2	939450	1029690	1169843	377524	319953	398153							0.514996	0.499989	0.521303	0.575821	0.589441	0.56797
								PE	PE	[cM+Na]2+	PE 18:1;C171_20:4	C51H91N5O8PNa	477.825	2	285168	276501	324844										1.06213	0.911814	0.916993
								PE	PE	[cM+Na]2+	PE 18:1;C171_22:5	C53H93N5O8PNa	490.832	2	163240	180842	204440										0.37149	0.361783	0.364966
								PE	PE	[cM-C2H8O4NP+H]2+	PE 16:0;C171_18:1	C45H84N4O4	372.324	2	3202645	2955991	4862349	5667198	6947278	7193199							5.96142	6.06056	6.19746	6.03707	6.3031	5.97975
								PE	PE	[cM-C2H8O4NP+H]2+	PE 17:0;C171_15:1-[2]H8	C43H72H'8N4O4	362.334	2	1884324	2789049	3213061	2525899	3179402	2956895	4545712	3692640	4184072	2190107	2032337	2537474	6.24218	7.66796	6.34577	6.58633	7.67466	7.53471	8.15668	6.98308	7.65967	7.55581	6.37798	8.14426
								PE	PE	[cM-C2H8O4NP+H]2+	PE 18:1;C171_16:0	C45H84N4O4	372.324	2	3885639	3001791	3713485										8.51957	8.0289	8.30991
								PE	PE	[cM-C2H8O4NP+H]2+	PE 18:1;C171_18:1	C47H86N4O4	385.332	2	9307962	10678525	11852784	2833307	2960733	3860573							5.10252	5.1852	5.28181	4.32152	5.45448	5.50715
								PE	PE	[cM-C2H8O4NP+H]2+	PE 18:1;C171_20:4	C49H84N4O4	396.324	2	678786	687699	771725										2.52819	2.26782	2.17848
								PE	PE	[cM-C2H8O4NP+H]2+	PE 18:1;C171_22:5	C51H86N4O4	409.332	2	886445	926597	945826										2.01731	1.8537	1.68849
								PE	PE 2C171	[ccM]2+	PE 18:1;C171_18:1;C171	C57H108N9O8P	538.902	2	738716	1188978	1380241										4.91033	4.82225	5.04038
								PE	PE 2C171	[ccM]2+	PE 18:1;C171_22:1;C171	C61H116N9O8P	566.934	2	100691	162953	170348										6.89536	6.59447	5.33299
								PE	PE 2C171	[ccM]2+	PE-[13]C3 19:1;C171_19:1;C171	C56C'3H112N9O8P	554.423	2	213837	267185	414782	372622	438326	388986	556406	683558	712127	331875	242187	314229	4.47233	4.34857	4.43467	4.07891	4.103	3.3927	5.52425	6.19064	5.55147	4.98315	5.02571	4.77221
								PE	PE 2C171	[ccM+H]3+	PE 18:1;C171_18:1;C171	C57H109N9O8P	359.604	3	9327258	15509640	16855386										61.9993	62.9039	61.5527
								PE	PE 2C171	[ccM+H]3+	PE 18:1;C171_22:1;C171	C61H117N9O8P	378.292	3	825915	1572694	2214153										56.559	63.6446	69.3172
								PE	PE 2C171	[ccM+H]3+	PE-[13]C3 19:1;C171_19:1;C171	C56C'3H113N9O8P	369.951	3	2963074	3865136	5941966	4752066	5451375	5935757	6915100	7265827	8949415	4100806	3001563	4087821	61.9717	62.9071	63.529	52.0185	51.0283	51.7711	68.6562	65.8029	69.7662	61.5741	62.2865	62.082
								PE	PE 2C171	[ccM+Na]3+	PE 18:1;C171_18:1;C171	C57H108N9O8PNa	366.931	3	297746	535131	562767										1.97915	2.17038	2.05512
								PE	PE 2C171	[ccM+Na]3+	PE 18:1;C171_22:1;C171	C61H116N9O8PNa	385.619	3	14722	18031	27074										1.00817	0.729688	0.84759
								PE	PE 2C171	[ccM+Na]3+	PE-[13]C3 19:1;C171_19:1;C171	C56C'3H112N9O8PNa	377.278	3	86423	109460	193314	163062	206803	204774	293625	321049	338484	136722	90545	124285	1.80751	1.78152	2.06683	1.78496	1.93581	1.78602	2.91524	2.90758	2.63869	2.0529	1.87893	1.88752
								PE	PE 2C171	[ccM-C2H8O4NP+H]3+	PE 18:1;C171_18:1;C171	C55H101N8O4	312.598	3	4680410	7422319	8585293										31.1112	30.1034	31.3519
								PE	PE 2C171	[ccM-C2H8O4NP+H]3+	PE 18:1;C171_22:1;C171	C59H109N8O4	331.285	3	518943	717377	782658										35.5374	29.0312	24.5022
								PE	PE 2C171	[ccM-C2H8O4NP+H]3+	PE-[13]C3 19:1;C171_19:1;C171	C54C'3H105N8O4	322.945	3	1518000	1902418	2803100	3847590	4586545	4935861	2306937	2771371	2827689	2090547	1484670	2058218	31.7485	30.9628	29.9695	42.1176	42.9329	43.0501	22.9043	25.0989	22.0436	31.3898	30.8089	31.2583
								PE P-	PE P- C171@FA	[cM]+	PE P-16:0_16:0;C171	C45H89N5O7P	842.649	1	46830	56657	93390	8774	9320	27904							1.60163	2.21427	1.88825	0.665572	0.537093	1.58781
								PE P-	PE P- C171@FA	[cM]+	PE P-16:0_18:1;C171	C47H91N5O7P	868.665	1	889148	1090462	1194620	674469	498137	665986							3.68522	3.84471	3.75191	4.1284	3.90141	4.06985
								PE P-	PE P- C171@FA	[cM]+	PE P-18:0_18:1;C171	C49H95N5O7P	896.696	1	337445	391292	488922	168745	144186	202677							3.17267	3.41297	3.51763	3.48194	3.8603	3.67177
								PE P-	PE P- C171@FA	[cM]+	PE P-18:1_16:0;C171	C47H91N5O7P	868.665	1	887964	1088307	1152940	674469	498137	669923							3.58894	3.77121	3.52893	4.12285	4.05552	4.05247
								PE P-	PE P- C171@FA	[cM+H]2+	PE P-16:0_16:0;C171	C45H90N5O7P	421.828	2	2754673	2377436	4558097	1258560	1634191	1631211							94.2126	92.9149	92.1602	95.4709	94.1752	92.8203
								PE P-	PE P- C171@FA	[cM+H]2+	PE P-16:0_18:1;C171	C47H92N5O7P	434.836	2	21898110	25776554	28829702	14730308	11485128	14812174							90.7603	90.8821	90.5448	90.1637	89.9515	90.5175
								PE P-	PE P- C171@FA	[cM+H]2+	PE P-18:0_18:1;C171	C49H96N5O7P	448.852	2	9752074	10616281	12744454	4459574	3419763	5046630							91.6895	92.5984	91.6921	92.0203	91.5576	91.4267
								PE P-	PE P- C171@FA	[cM+H]2+	PE P-18:1_16:0;C171	C47H92N5O7P	434.836	2	22287126	26041722	29690930	14641628	11095819	14878578							90.0792	90.2399	90.8783	89.5004	90.3352	90.0029
								PE P-	PE P- C171@FA	[cM+Na]2+	PE P-16:0_16:0;C171	C45H89N5O7PNa	432.819	2	5200	3614	15022	2022	3578	2787							0.177845	0.141242	0.30373	0.153383	0.206193	0.158588
								PE P-	PE P- C171@FA	[cM+Na]2+	PE P-16:0_18:1;C171	C47H91N5O7PNa	445.827	2	177680	176341	184037	103908	73025	101268							0.736424	0.621737	0.578001	0.636017	0.571932	0.618851
								PE P-	PE P- C171@FA	[cM+Na]2+	PE P-18:0_18:1;C171	C49H95N5O7PNa	459.843	2	41439	4859	23909	15460	16322	25812							0.389611	0.0423817	0.172017	0.319007	0.43699	0.46762
								PE P-	PE P- C171@FA	[cM+Na]2+	PE P-18:1_16:0;C171	C47H91N5O7PNa	445.827	2	177680	176869	184037	103908	73025	101297							0.71814	0.612887	0.563302	0.635162	0.594524	0.612762
								PE P-	PE P- C171@FA	[cM-C2H8O4NP+H]2+	PE P-16:0_16:0;C171	C43H82N4O3	351.319	2	117188	121018	279331	48909	88178	95484							4.00795	4.72962	5.6478	3.7101	5.08152	5.4333
								PE P-	PE P- C171@FA	[cM-C2H8O4NP+H]2+	PE P-16:0_18:1;C171	C45H84N4O3	364.327	2	1162464	1319270	1631921	828617	711838	784454							4.81802	4.65144	5.12533	5.07193	5.57512	4.79381
								PE P-	PE P- C171@FA	[cM-C2H8O4NP+H]2+	PE P-18:0_18:1;C171	C47H88N4O3	378.342	2	505023	452429	641896	202513	154825	244748							4.74825	3.94622	4.61823	4.17872	4.14514	4.43395
								PE P-	PE P- C171@FA	[cM-C2H8O4NP+H]2+	PE P-18:1_16:0;C171	C45H84N4O3	364.327	2	1388937	1551437	1643191	939280	615959	881421							5.61375	5.37604	5.02949	5.74157	5.01475	5.33186
								PE P-	PE P- C171@FOH	[cM]+	PE P-16:0;C171_20:4	C49H89N5O7P	890.649	1	150232	164232	325617	120058	142094	170581							2.61894	2.69481	3.05099	2.74596	2.64814	2.49521
								PE P-	PE P- C171@FOH	[cM]+	PE P-16:0;C171_22:4	C51H93N5O7P	918.681	1	317939	222938	530915	156655	154668	221565							3.70116	2.6335	3.76937	3.7059	2.85788	3.60421
								PE P-	PE P- C171@FOH	[cM]+	PE P-16:0;C171_22:5	C51H91N5O7P	916.665	1	164385	181348	328102	80469	112270	179257							3.2675	3.12086	3.6055	2.45969	2.44042	2.88674
								PE P-	PE P- C171@FOH	[cM]+	PE P-18:0;C171_22:4	C53H97N5O7P	946.712	1	102525	97201	211918	24519	22709	47481							1.99076	1.95913	2.51732	1.13227	0.906243	1.43538
								PE P-	PE P- C171@FOH	[cM+H]2+	PE P-16:0;C171_20:4	C49H90N5O7P	445.828	2	5449116	5749312	10101197	4164707	5109195	6505442							94.9924	94.3378	94.6468	95.255	95.2179	95.1597
								PE P-	PE P- C171@FOH	[cM+H]2+	PE P-16:0;C171_22:4	C51H94N5O7P	459.844	2	7963830	7909399	13219897	3953952	5099859	5747090							92.7078	93.4313	93.8582	93.5364	94.2328	93.4884
								PE P-	PE P- C171@FOH	[cM+H]2+	PE P-16:0;C171_22:5	C51H92N5O7P	458.836	2	4619099	5205734	8387755	3040409	4315423	5854817							91.8145	89.5866	92.1727	92.9358	93.8045	94.2854
								PE P-	PE P- C171@FOH	[cM+H]2+	PE P-18:0;C171_22:4	C53H98N5O7P	473.86	2	4952640	4760676	8042677	2128075	2451951	3226445							96.1669	95.9536	95.537	98.2726	97.8495	97.5377
								PE P-	PE P- C171@FOH	[cM+Na]2+	PE P-16:0;C171_20:4	C49H89N5O7PNa	456.819	2	60959	88868	92145	46675	55170	59326							1.06267	1.45819	0.863386	1.06755	1.02818	0.867804
								PE P-	PE P- C171@FOH	[cM+Na]2+	PE P-16:0;C171_22:4	C51H93N5O7PNa	470.835	2	152417	169917	181745	73716	85118	97797							1.7743	2.00718	1.29035	1.74386	1.57277	1.59087
								PE P-	PE P- C171@FOH	[cM+Na]2+	PE P-16:0;C171_22:5	C51H91N5O7PNa	469.827	2	231788	370481	331107	150638	163906	154479							4.60728	6.37569	3.63852	4.60453	3.56283	2.48771
								PE P-	PE P- C171@FOH	[cM+Na]2+	PE P-18:0;C171_22:4	C53H97N5O7PNa	484.851	2	56232	64638	100167	7603	25847	15566							1.09187	1.30281	1.18986	0.3511	1.03147	0.470571
								PE P-	PE P- C171@FOH	[cM-C2H8O4NP+H]2+	PE P-16:0;C171_20:4	C47H82N4O3	375.319	2	76066	91977	153560	40724	59336	100991							1.32603	1.50921	1.43884	0.931438	1.10582	1.47727
								PE P-	PE P- C171@FOH	[cM-C2H8O4NP+H]2+	PE P-16:0;C171_22:4	C49H86N4O3	389.334	2	156060	163217	152407	42859	72332	80934							1.81671	1.92803	1.08205	1.01389	1.33652	1.31656
								PE P-	PE P- C171@FOH	[cM-C2H8O4NP+H]2+	PE P-16:0;C171_22:5	C49H84N4O3	388.327	2	15633	53278	53082	0	8843	21122							0.310739	0.916872	0.583316	0	0.192221	0.340147
								PE P-	PE P- C171@FOH	[cM-C2H8O4NP+H]2+	PE P-18:0;C171_22:4	C51H90N4O3	403.35	2	38650	38923	63628	5284	5332	18404							0.750479	0.78451	0.755821	0.24401	0.212783	0.556366
								PG	PG	[cM]+	PG 16:0;C171_18:1	C48H92N4O10P	915.655	1	33136020	25829168	33712372	19935886	24224376	25279720							99.559	99.5726	99.4683	99.5805	99.5731	99.5468
								PG	PG	[cM]+	PG 18:0;C171_18:1	C50H96N4O10P	943.686	1	13452664	10760007	13775619	6636746	7130743	7105294							99.7527	99.8464	99.7535	100	99.8772	99.9118
								PG	PG	[cM]+	PG 18:1;C171_18:1	C50H94N4O10P	941.67	1	7926075	9354189	9034578	1889751	1456926	2087552							100	100	100	100	100	100
								PG	PG	[cM]+	PG 20:1;C171_16:0	C50H96N4O10P	943.686	1	54469268	46671216	58752140										99.4369	99.4124	99.4274
								PG	PG	[cM]+	PG 20:1;C171_18:0	C52H100N4O10P	971.717	1	13104725	11214025	14181726										99.5455	99.6275	99.524
								PG	PG	[cM-H+Na]+	PG 16:0;C171_18:1	C48H91N4O10PNa	937.637	1	146770	110875	180198	83991	103865	115095							0.440979	0.427428	0.531674	0.419538	0.426932	0.453222
								PG	PG	[cM-H+Na]+	PG 18:0;C171_18:1	C50H95N4O10PNa	965.668	1	33349	16552	34045	0	8770	6269							0.247286	0.153593	0.24653	0	0.122838	0.0881522
								PG	PG	[cM-H+Na]+	PG 18:1;C171_18:1	C50H93N4O10PNa	963.652	1	0	0	0	0	0	0							0	0	0	0	0	0
								PG	PG	[cM-H+Na]+	PG 20:1;C171_16:0	C50H95N4O10PNa	965.668	1	308474	275841	338354										0.563137	0.587558	0.572603
								PG	PG	[cM-H+Na]+	PG 20:1;C171_18:0	C52H99N4O10PNa	993.699	1	59827	41923	67833										0.454455	0.372452	0.476036
								PI	PI	[cM]+	PI 16:0;C171_18:0	C51H98N4O13P	1005.69	1	8785671	10524192	27125816										99.9002	99.8017	99.5429
								PI	PI	[cM]+	PI 16:0;C171_18:1	C51H96N4O13P	1003.67	1	3645299	4117519	9556526	16119865	14487676	16280562							99.9294	99.8399	99.482	99.13	99.4058	99.3338
								PI	PI	[cM]+	PI 16:0;C171_20:4	C53H94N4O13P	1025.65	1	1394539	1714734	4073972	537704	495993	491230							100	100	99.7562	99.6629	100	100
								PI	PI	[cM]+	PI 17:0;C171_15:1-[2]H8	C49H84H'8N4O13P	983.69	1	1652316	2244162	4474889	2803552	2204332	2106789	3708431	2629627	3210361	1694370	3111802	1999291	100	100	99.9014	99.9127	100	100	99.7675	100	100	99.8428	99.2802	99.5352
								PI	PI	[cM]+	PI 18:0;C171_20:4	C55H98N4O13P	1053.69	1	1788448	2450313	5941573	505485	543893	529498							99.8952	99.7492	99.2583	100	100	100
								PI	PI	[cM]+	PI 18:1;C171_16:0	C51H96N4O13P	1003.67	1	4043339	4690082	10885572	17079130	15264014	17242732							99.9364	99.8595	99.5138	99.1784	99.4196	99.3501
								PI	PI	[cM]+	PI 18:1;C171_18:0	C53H100N4O13P	1031.7	1	40904564	32751128	43372048	13417619	16403483	14976930							99.6262	99.8884	99.7906	99.357	99.2441	99.2762
								PI	PI	[cM-H+Na]+	PI 16:0;C171_18:0	C51H97N4O13PNa	1027.67	1	8774	20911	124572										0.0997675	0.198301	0.457138
								PI	PI	[cM-H+Na]+	PI 16:0;C171_18:1	C51H95N4O13PNa	1025.65	1	2575	6601	49759	141480	86599	109185							0.0705891	0.160058	0.517984	0.870039	0.594191	0.666179
								PI	PI	[cM-H+Na]+	PI 16:0;C171_20:4	C53H93N4O13PNa	1047.64	1	0	0	9957	1819	0	0							0	0	0.243809	0.33715	0	0
								PI	PI	[cM-H+Na]+	PI 17:0;C171_15:1-[2]H8	C49H83H'8N4O13PNa	1005.67	1	0	0	4418	2451	0	0	8643	0	0	2667	22561	9337	0	0	0.0986313	0.0873484	0	0	0.232522	0	0	0.157156	0.719795	0.464845
								PI	PI	[cM-H+Na]+	PI 18:0;C171_20:4	C55H97N4O13PNa	1075.67	1	1877	6160	44398	0	0	0							0.104841	0.250766	0.741701	0	0	0
								PI	PI	[cM-H+Na]+	PI 18:1;C171_16:0	C51H95N4O13PNa	1025.65	1	2575	6601	53183	141480	89110	112801							0.0636445	0.140546	0.486189	0.821574	0.580403	0.649943
								PI	PI	[cM-H+Na]+	PI 18:1;C171_18:0	C53H99N4O13PNa	1053.68	1	153476	36589	91022	86827	124934	109195							0.373803	0.111594	0.209424	0.642951	0.755874	0.723811
								PS	PS	[cM]+	PS 16:0;C171_18:1	C48H91N5O10P	928.65	1	464745	360543	793630	2007032	2475146	2773375							22.9329	17.6536	21.4116	21.319	21.2378	20.0996
								PS	PS	[cM]+	PS 16:0;C171_20:1	C50H95N5O10P	956.681	1	4492194	3627216	4763717	5916202	7371648	7322387							46.9181	44.5258	30.5497	43.8397	46.2766	41.5068
								PS	PS	[cM]+	PS 17:0;C171_15:1-[2]H8	C46H79H'8N5O10P	908.669	1	571392	701059	1372534	1280409	1295757	1370338	1934768	1615174	1799205	1239619	916196	1263814	17.3674	17.9855	18.03	18.5382	16.8712	17.8872	17.7935	15.876	15.5312	17.8321	16.6734	16.8337
								PS	PS	[cM]+	PS 18:1;C171_18:0	C50H95N5O10P	956.681	1	10595220	11107176	13880720	5583541	3584936	5657994							22.1673	20.7225	21.7335	20.7088	20.5963	21.7152
								PS	PS	[cM+H]2+	PS 16:0;C171_18:1	C48H92N5O10P	464.829	2	1397742	1380810	2576313	6755397	8208616	9901225							68.9719	67.6098	69.5073	71.7569	70.4335	71.7575
								PS	PS	[cM+H]2+	PS 16:0;C171_20:1	C50H96N5O10P	478.844	2	4648864	4131155	9934712	7041825	7896020	9589800							48.5544	50.7119	63.7113	52.1807	49.5684	54.3595
								PS	PS	[cM+H]2+	PS 17:0;C171_15:1-[2]H8	C46H80H'8N5O10P	454.838	2	2306277	2675300	5247527	4879501	5517296	5449088	7859807	7626275	8557605	5037253	4034416	5583357	70.0989	68.6341	68.9329	70.6472	71.8371	71.1278	72.2845	74.9608	73.8716	72.4614	73.4205	74.3692
								PS	PS	[cM+H]2+	PS 18:1;C171_18:0	C50H96N5O10P	478.844	2	33317856	38138376	44554516	18460278	11337896	17779806							69.7076	71.1542	69.7605	68.4674	65.1389	68.2383
								PS	PS	[cM+Na]2+	PS 16:0;C171_18:1	C48H91N5O10PNa	475.82	2	0	0	0	0	5052	3646							0	0	0	0	0.0433483	0.0264238
								PS	PS	[cM+Na]2+	PS 16:0;C171_20:1	C50H95N5O10PNa	489.835	2	39101	22700	49426	19701	19427	18957							0.408385	0.278653	0.316969	0.145987	0.121956	0.107457
								PS	PS	[cM+Na]2+	PS 17:0;C171_15:1-[2]H8	C46H79H'8N5O10PNa	465.829	2	50350	13682	51776	22585	43613	403	0	0	0	0	0	3840	1.53038	0.351008	0.680144	0.326994	0.567856	0.00526043	0	0	0	0	0	0.051148
								PS	PS	[cM+Na]2+	PS 18:1;C171_18:0	C50H95N5O10PNa	489.835	2	5080	9853	0	1839	0	1841							0.0106284	0.0183826	0	0.00682067	0	0.00706569
								PS	PS	[cM-C3H8O6NP+H]2+	PS 16:0;C171_18:1	C45H84N4O4	372.324	2	164052	298586	329477	651854	960348	1117352							8.09518	14.6199	8.88908	6.9241	8.2402	8.09782
								PS	PS	[cM-C3H8O6NP+H]2+	PS 16:0;C171_20:1	C47H88N4O4	386.34	2	390917	350828	842767	513616	642436	701489							4.08288	4.30658	5.40466	3.80595	4.03299	3.97637
								PS	PS	[cM-C3H8O6NP+H]2+	PS 17:0;C171_15:1-[2]H8	C43H72H'8N4O4	362.334	2	357557	501858	921412	719595	807279	833872	1071508	915318	1224349	659928	532709	632272	10.8679	12.875	12.1039	10.4186	10.5111	10.8847	9.85437	8.99692	10.5689	9.49314	9.69453	8.42173
								PS	PS	[cM-C3H8O6NP+H]2+	PS 18:1;C171_18:0	C47H88N4O4	386.34	2	3836986	4324962	5385815	2875017	2466719	2572876							8.02774	8.06902	8.43275	10.6632	14.1719	9.87461
								PS	PS	[cM-H+Na]+	PS 16:0;C171_18:1	C48H90N5O10PNa	950.632	1	0	2382	7116	0	5262	2581							0	0.116632	0.191985	0	0.0451502	0.0187054
								PS	PS	[cM-H+Na]+	PS 16:0;C171_20:1	C50H94N5O10PNa	978.663	1	3467	14425	2714	3739	0	8802							0.0362106	0.177074	0.0174049	0.0277064	0	0.0498939
								PS	PS	[cM-H+Na]+	PS 17:0;C171_15:1-[2]H8	C46H78H'8N5O10PNa	930.651	1	4455	6018	19261	4771	16341	7276	7345	16914	3279	14833	11625	24342	0.135409	0.15439	0.253018	0.0690762	0.212766	0.0949748	0.06755	0.166253	0.0283052	0.213374	0.211558	0.32423
								PS	PS	[cM-H+Na]+	PS 18:1;C171_18:0	C50H94N5O10PNa	978.663	1	41431	19231	46758	41482	16165	42961							0.0866819	0.035879	0.0732106	0.153853	0.0928718	0.164883
								SM	SM C171@FA	[cM]+	SM 18:1;O2/18:1;C171	C49H96N6O6P	895.712	1	51238	36172	56285										0.18724	0.128192	0.167358
								SM	SM C171@FA	[cM]+	SM 18:1;O2/24:0;C171	C55H110N6O6P	981.822	1	11560	12592	21181	13867	21640	14384							0.119035	0.159449	0.164974	0.118655	0.178262	0.117771
								SM	SM C171@FA	[cM]+	SM 18:1;O2/24:1;C171	C55H108N6O6P	979.806	1	1415151	1345761	2398816	875602	610013	801337							0.678422	0.770752	0.829993	0.700733	0.595037	0.638103
								SM	SM C171@FA	[cM]+	SM 18:1;O2/26:1;C171	C57H112N6O6P	1007.84	1	148617	67162	240506	117609	39457	35297							0.575674	0.315339	0.658911	0.877399	0.373026	0.262373
								SM	SM C171@FA	[cM+H]2+	SM 18:1;O2/18:1;C171	C49H97N6O6P	448.36	2	27095458	27982684	33196000										99.0153	99.1692	98.7049
								SM	SM C171@FA	[cM+H]2+	SM 18:1;O2/24:0;C171	C55H111N6O6P	491.415	2	9594645	7807455	12681940	11568796	12027786	12107925							98.7972	98.8639	98.7765	98.9899	99.0805	99.1354
								SM	SM C171@FA	[cM+H]2+	SM 18:1;O2/24:1;C171	C55H109N6O6P	490.407	2	204798944	171517376	283407456	122383376	100515584	123124552							98.1804	98.2324	98.0593	97.9418	98.0478	98.0438
								SM	SM C171@FA	[cM+H]2+	SM 18:1;O2/26:1;C171	C57H113N6O6P	504.422	2	25218748	20950282	35655704	13064403	10368835	13166397							97.6859	98.3659	97.6855	97.4644	98.0269	97.8698
								SM	SM C171@FA	[cM+Na]2+	SM 18:1;O2/18:1;C171	C49H96N6O6PNa	459.351	2	161066	165324	257521										0.588585	0.5859	0.765712
								SM	SM C171@FA	[cM+Na]2+	SM 18:1;O2/24:0;C171	C55H110N6O6PNa	502.406	2	105254	77127	129648	104184	89985	91216							1.08381	0.976641	1.0098	0.891464	0.741263	0.746844
								SM	SM C171@FA	[cM+Na]2+	SM 18:1;O2/24:1;C171	C55H108N6O6PNa	501.398	2	1897963	1412116	2556122	1430837	1180168	1379736							0.909882	0.808755	0.884421	1.14508	1.15119	1.09868
								SM	SM C171@FA	[cM+Na]2+	SM 18:1;O2/26:1;C171	C57H112N6O6PNa	515.413	2	448793	280878	604309	220393	169252	249011							1.73842	1.31878	1.65562	1.6442	1.60011	1.85097
								SM	SM C171@FA	[cM-C5H14O4NP]+	SM 18:1;O2/18:1;C171	C44H82N5O2	712.646	1	57172	32926	121751										0.208924	0.116688	0.362014
								SM	SM C171@FA	[cM-C5H14O4NP]+	SM 18:1;O2/24:0;C171	C50H96N5O2	798.756	1	0	0	6259	0	0	0							0	0	0.0487498	0	0	0
								SM	SM C171@FA	[cM-C5H14O4NP]+	SM 18:1;O2/24:1;C171	C50H94N5O2	796.74	1	482391	328426	653971	265333	211130	275533							0.231258	0.188098	0.226275	0.212343	0.205947	0.219406
								SM	SM C171@FA	[cM-C5H14O4NP]+	SM 18:1;O2/26:1;C171	C52H98N5O2	824.772	1	0	0	0	1878	0	2265							0	0	0	0.0140104	0	0.0168364
								SM	SM C171@SPB	[cM]+	SM 18:1;O2,C171/22:0	C53H106N6O6P	953.791	1	27581	21072	39460	3716	3769	28720							0.259831	0.234391	0.291249	0.0313348	0.0299547	0.223748
								SM	SM C171@SPB	[cM]+	SM 18:1;O2,C171/24:0	C55H110N6O6P	981.822	1	16414	6063	43622	25334	27917	13543							0.101186	0.0457492	0.205478	0.13343	0.141873	0.066928
								SM	SM C171@SPB	[cM]+	SM 18:1;O2,C171/24:1	C55H108N6O6P	979.806	1	114515	95921	211259	724498	562959	649516							0.251257	0.241397	0.371293	0.588212	0.44916	0.510181
								SM	SM C171@SPB	[cM]+	SM 18:1;O2,C171/26:1	C57H112N6O6P	1007.84	1	0	0	0	0	1529	3593							0	0	0	0	0.0352244	0.0912412
								SM	SM C171@SPB	[cM+H]2+	SM 18:1;O2,C171/22:0	C53H107N6O6P	477.399	2	10502444	8876649	13362363	11780444	12441532	12717783							98.94	98.7379	98.6258	99.3373	98.881	99.0802
								SM	SM C171@SPB	[cM+H]2+	SM 18:1;O2,C171/24:0	C55H111N6O6P	491.415	2	15946329	13045529	20857622	18663374	19332532	19932110							98.3028	98.4368	98.2483	98.2971	98.2474	98.5023
								SM	SM C171@SPB	[cM+H]2+	SM 18:1;O2,C171/24:1	C55H109N6O6P	490.407	2	44900740	39119444	55901888	121349952	123566576	125580552							98.5168	98.4491	98.249	98.5227	98.5883	98.6408
								SM	SM C171@SPB	[cM+H]2+	SM 18:1;O2,C171/26:1	C57H113N6O6P	504.422	2	4370117	3541831	5624572	4132426	4320465	3925025							99.3932	99.4878	99.3826	99.4086	99.5329	99.6727
								SM	SM C171@SPB	[cM+Na]2+	SM 18:1;O2,C171/22:0	C53H106N6O6PNa	488.39	2	84935	92388	144129	74876	137021	89345							0.800144	1.02766	1.0638	0.631384	1.089	0.696058
								SM	SM C171@SPB	[cM+Na]2+	SM 18:1;O2,C171/24:0	C55H110N6O6PNa	502.406	2	253657	198423	323372	290523	304027	283907							1.56369	1.49723	1.52322	1.53014	1.54506	1.40304
								SM	SM C171@SPB	[cM+Na]2+	SM 18:1;O2,C171/24:1	C55H108N6O6PNa	501.398	2	553061	515886	779387	1068502	1185663	1040372							1.21347	1.29829	1.36979	0.867505	0.945988	0.81719
								SM	SM C171@SPB	[cM+Na]2+	SM 18:1;O2,C171/26:1	C57H112N6O6PNa	515.413	2	25782	17249	31824	24583	18748	9297							0.586381	0.484514	0.56231	0.591363	0.431908	0.236089
								SM	SM C171@SPB	[cM-C5H14O4NP]+	SM 18:1;O2,C171/22:0	C48H92N5O2	770.725	1	0	0	2595	0	0	0							0	0	0.0191533	0	0	0
								SM	SM C171@SPB	[cM-C5H14O4NP]+	SM 18:1;O2,C171/24:0	C50H96N5O2	798.756	1	5248	2679	4875	7460	12925	5613							0.0323518	0.0202148	0.0229633	0.0392907	0.0656845	0.0277388
								SM	SM C171@SPB	[cM-C5H14O4NP]+	SM 18:1;O2,C171/24:1	C50H94N5O2	796.74	1	8437	4465	5656	26532	20707	40488							0.0185116	0.0112367	0.00994056	0.021541	0.0165212	0.0318025
								SM	SM C171@SPB	[cM-C5H14O4NP]+	SM 18:1;O2,C171/26:1	C52H98N5O2	824.772	1	898	984	3115	0	0	0							0.020424	0.02764	0.0550401	0	0	0
								TG	TG	[cM]+	TG 16:0;C171_16:0_18:1	C61H115N4O6	999.881	1	8989032	6951547	9046806	119164040	133670472	138462528							100	100	100	99.9756	100	99.9867
								TG	TG	[cM]+	TG 16:0;C171_18:1_18:1	C63H117N4O6	1025.9	1	107418400	92701248	108986568	3383938304	3795717888	4058866944							99.9895	99.987	100	99.9692	99.9745	99.977
								TG	TG	[cM]+	TG 18:1;C171_16:0_16:0	C61H115N4O6	999.881	1	46977264	56491308	59491740	2113026560	1810248832	2160759040							100	100	99.9532	99.9838	99.9852	99.9845
								TG	TG	[cM]+	TG 18:1;C171_16:0_18:1	C63H117N4O6	1025.9	1	203677936	241073408	263536832	394818240	338537440	404898976							99.9876	99.979	99.9669	99.9916	99.977	99.9695
								TG	TG	[cM-C4H11N]+	TG 16:0;C171_16:0_18:1	C57H104N3O6	926.792	1	0	0	0	29035	0	18470							0	0	0	0.0243596	0	0.0133376
								TG	TG	[cM-C4H11N]+	TG 16:0;C171_18:1_18:1	C59H106N3O6	952.808	1	11281	12024	0	1043512	967171	935561							0.0105008	0.012969	0	0.0308277	0.0254741	0.0230445
								TG	TG	[cM-C4H11N]+	TG 18:1;C171_16:0_16:0	C57H104N3O6	926.792	1	0	0	27859	342842	268708	335878							0	0	0.0468064	0.0162225	0.0148415	0.015542
								TG	TG	[cM-C4H11N]+	TG 18:1;C171_16:0_18:1	C59H106N3O6	952.808	1	25348	50601	87333	33073	77780	123715							0.0124436	0.0209855	0.0331278	0.00837606	0.02297	0.0305452
								TG	TG 2C171	[ccM]2+	TG 16:0;C171_16:0;C171_18:1	C69H130N8O6	583.505	2	243397936	193270032	241205568	2430503168	2824183808	3078891264							99.9333	99.968	99.9494	99.9604	99.9558	99.9595
								TG	TG 2C171	[ccM]2+	TG 18:1;C171_18:1;C171_16:0	C71H132N8O6	596.513	2	583377600	676910080	725123008	1214597632	1002324160	1199934208							99.9378	99.9492	99.9456	99.9684	99.9644	99.9617
								TG	TG 2C171	[ccM]2+	TG 18:1;C171_18:1;C171_18:1	C73H134N8O6	609.521	2	1004257984	1162518912	1231855360	103368992	82672656	103858736							99.9588	99.9526	99.9482	99.901	99.924	99.9153
								TG	TG 2C171	[ccM]2+	TG 18:1;C171_18:1;C171_20:4	C75H132N8O6	620.513	2	912437824	1051411136	1123377152	63397020	51008824	61006964							99.9571	99.9527	99.9486	99.9456	99.9595	99.9318
								TG	TG 2C171	[ccM-C4H11N]2+	TG 16:0;C171_16:0;C171_18:1	C65H119N7O6	546.961	2	162336	61887	122077	963682	1249086	1247214							0.0666513	0.0320108	0.0505856	0.0396338	0.0442087	0.0404921
								TG	TG 2C171	[ccM-C4H11N]2+	TG 18:1;C171_18:1;C171_16:0	C67H121N7O6	559.968	2	363278	344101	394378	384266	357076	459318							0.0622327	0.0508083	0.0543582	0.0316273	0.0356121	0.038264
								TG	TG 2C171	[ccM-C4H11N]2+	TG 18:1;C171_18:1;C171_18:1	C69H123N7O6	572.976	2	413534	551605	639012	102459	62905	87999							0.0411611	0.0474266	0.0518471	0.0990215	0.0760314	0.0846578
								TG	TG 2C171	[ccM-C4H11N]2+	TG 18:1;C171_18:1;C171_20:4	C71H121N7O6	583.968	2	391773	497923	577238	34498	20682	41634							0.0429185	0.0473352	0.0513578	0.0543862	0.0405295	0.0681981
								TG	TG 3C171	[cccM]3+	TG 18:1;C171_18:1;C171_18:1;C171	C81H149N12O6	462.057	3	1511301632	1445996032	2067716352	11784909	5839279	6239983							99.8477	99.848	99.8392	99.7751	99.9655	99.9653
								TG	TG 3C171	[cccM]3+	TG 18:1;C171_18:1;C171_20:1;C171	C83H153N12O6	471.401	3	568977856	556641472	681128768	9423079	3656164	5446923							99.8081	99.8086	99.7967	99.8838	99.8283	99.9402
								TG	TG 3C171	[cccM]3+	TG 18:1;C171_18:1;C171_20:2;C171	C83H151N12O6	470.729	3	101937072	97114168	138304272	258439	136490	112632							99.746	99.7446	99.7691	96.4123	98.3265	98.0679
								TG	TG 3C171	[cccM]3+	TG 18:1;C171_18:1;C171_22:1;C171	C85H157N12O6	480.744	3	117296024	119518368	155839664	2163385	1158675	1155818							99.8315	99.8443	99.8779	100	98.3563	97.6488
								TG	TG 3C171	[cccM-C4H11N]3+	TG 18:1;C171_18:1;C171_18:1;C171	C77H138N11O6	437.694	3	2305091	2200834	3330967	26560	2018	2167							0.152291	0.151971	0.160835	0.224866	0.0345471	0.0347156
								TG	TG 3C171	[cccM-C4H11N]3+	TG 18:1;C171_18:1;C171_20:1;C171	C79H142N11O6	447.038	3	1094189	1067192	1387442	10963	6289	3258							0.191939	0.191353	0.203283	0.116207	0.171716	0.0597778
								TG	TG 3C171	[cccM-C4H11N]3+	TG 18:1;C171_18:1;C171_20:2;C171	C79H140N11O6	446.366	3	259627	248681	320106	9617	2323	2219							0.254046	0.255417	0.230916	3.58768	1.67347	1.93207
								TG	TG 3C171	[cccM-C4H11N]3+	TG 18:1;C171_18:1;C171_22:1;C171	C81H146N11O6	456.381	3	197994	186336	190547	0	19364	27830							0.168514	0.155663	0.122122	0	1.64375	2.35121

## Sheet: Figures 3 and S4
																Figure 3a				Figure 3c						Figure S2a				Figure 3b				Figure 3d						Figure S2b
Class	Bulk	Number of C171	ID	C171-clicked chain	ID in PA;Y-treated cells?	ID in OA;Y-treated cells?	PA;Y-treated cells			OA;Y-treated cells				C171-clicked chain	Class	PA;Y-treated cells						C171-clicked chain	PA;Y-treated cells					C171-clicked chain	Class	OA;Y-treated cells						C171-clicked chain	OA;Y-treated cells
							pmol/ug protein, r1	pmol/ug protein, r2	pmol/ug protein, r3	pmol/ug protein, r1	pmol/ug protein, r2	pmol/ug protein, r3				ID count	pmol/ug protein, r1	pmol/ug protein, r2	pmol/ug protein, r3	pmol/ug protein, Mean			mol %, r1	mol %, r2	mol %, r3	mol %, Mean				ID count	pmol/ug protein, r1	pmol/ug protein, r2	pmol/ug protein, r3	pmol/ug protein, Mean			mol %, r1	mol %, r2	mol %, r3	mol %, Mean
BMP	BMP 34:1	1C171	BMP 16:0;C171_18:1	16:0	Y		0.0979122	0.115926	0.0256553	0	0	0		16:0	BMP	4	0.602564	0.509597	0.190168	0.43411		16:0	80.4926	81.5017	81.4368	81.1437		18:1	BMP	5	1.01247	1.15344	1.10511	1.09034		18:1	90.0038	89.5105	89.6249	89.7131
BMP	BMP 36:2	1C171	BMP 18:1;C171_18:1	18:1	Y	Y	0.0116889	0.0133918	0.00356224	0.149081	0.154042	0.139452		16:0	CE	1	1.07498	1.20675	1.21459	1.16544		18:0	12.6392	11.5693	10.8615	11.69		18:1	CE	1	1.8325	1.73164	1.72446	1.76287		18:2	0.12995	0.142894	0.133866	0.13557
BMP	BMP 36:4	1C171	BMP 16:0;C171_20:4	16:0	Y		0.0259142	0.0432071	0.0114094	0	0	0		16:0	Cer	4	0.311616	0.363403	0.371318	0.348779		18:1	2.62399	2.54101	2.52045	2.56182		18:1	Cer	1	0.012747	0.0121485	0.0114589	0.0121181		20:1	6.7854	7.39537	6.98934	7.0567
BMP	BMP 38:4	1C171	BMP 16:0;C171_22:4	16:0	Y		0.189116	0.157515	0.0347335	0	0	0		16:0	CL	3	0.0197089	0.0173697	0.0317643	0.0229476		18:2	0.000900336	0.000937671	0.00219994	0.00134598	<0.1	18:1	CL	5	0.119245	0.108645	0.11801	0.1153		20:2	0.506809	0.530786	0.509649	0.515748
BMP	BMP 38:4	1C171	BMP 18:0;C171_20:4	18:0	Y		0.118374	0.0633171	0.0452913	0	0	0		16:0	DG	31	2.35568	2.56512	2.80223	2.57434		20:0	0.00139765	0.00131291	0.00171167	0.00147407	<0.1	18:1	DG	36	6.52058	6.0889	5.7689	6.12613		20:3	0.0313009	0.0330477	0.0318057	0.0320514	<0.1
BMP	BMP 38:5	1C171	BMP 18:1;C171_20:4	18:1	Y	Y	0.0530913	0.0577	0.0223689	0.0757016	0.0854949	0.144105		16:0	DG1	1	0.458384	0.524021	0.609209	0.530538		20:1	0.530322	0.450135	0.396059	0.458839		18:1	DG1	1	1.48811	1.38801	1.32605	1.40073		22:1	0.715003	0.75347	0.749146	0.739206
BMP	BMP 38:6	1C171	BMP 16:0;C171_22:6	16:0	Y		0.289622	0.192948	0.11837	0	0	0		16:0	FA	1	0.0605893	0.0655006	0.0895102	0.0718667		22:0	0.0185428	0.0199634	0.0260868	0.021531	<0.1	18:1	FA	1	1.63456	1.35128	1.47679	1.48754		24:1	1.49466	1.31958	1.5966	1.47028
BMP	BMP 40:5	1C171	BMP 18:1;C171_22:4	18:1		Y	0	0	0	0.203457	0.259237	0.249948		16:0	Hex2Cer	1	0.0167726	0.0202871	0.0267561	0.0212719		22:1	0.0498644	0.0465316	0.0590211	0.0518057	<0.1	18:1	Hex2Cer	1	0.00635818	0.00642999	0.00706029	0.00661615		26:1	0.282147	0.260759	0.314382	0.285763
BMP	BMP 40:6	1C171	BMP 18:0;C171_22:6	18:0	Y		0.110022	0.0662273	0.0414655	0	0	0		16:0	Hex3Cer	1	0.00254216	0.00312539	0.00583957	0.00383571		24:0	0.547431	0.546998	0.709577	0.601335		18:1	HexCer	1	0.0103789	0.00951028	0.00980443	0.00989786		O-18:1	0.0197208	0.0191535	0.0194462	0.0194402	<0.1
BMP	BMP 40:6	1C171	BMP 18:1;C171_22:5	18:1		Y	0	0	0	0.0606085	0.0704396	0.0871432		16:0	HexCer	2	0.0874769	0.095163	0.0900288	0.0908896		24:1	0.0416901	0.0406162	0.0533632	0.0452232	<0.1	18:1	HexNAc-Hex3Cer	1	0.0021399	0.00343328	0.00352803	0.00303374		P-18:1	0.0311891	0.034415	0.0308422	0.0321488	<0.1
BMP	BMP 40:7	1C171	BMP 18:1;C171_22:6	18:1	Y	Y	0.0246537	0.0301086	0.0101261	0.52362	0.584226	0.484462		16:0	HexNAc-Hex3Cer	1	0.00748372	0.00812104	0.0135715	0.00972541		26:0	0.00999113	0.00900625	0.0125419	0.0105131	<0.1	18:1	LPC	1	5.25602	3.92689	4.74851	4.64381
BMP	BMP 42:7	1C171	BMP 20:1;C171_22:6	20:1	Y	Y	0.0119711	0.0131165	0.00422913	0.146171	0.17631	0.212739		16:0	LPC	1	2.28441	2.91243	2.48645	2.5611		26:1	0.0220275	0.0212285	0.0274617	0.0235726	<0.1	18:1	LPE	1	12.208	8.45211	11.7183	10.7928
BMP	BMP 42:8	1C171	BMP 20:2;C171_22:6	20:2		Y	0	0	0	0.0430575	0.0727977	0.0512334		16:0	PA	1	0.0933824	0.0760529	0.0853221	0.0849191		O-16:0	0.25568	0.264634	0.293146	0.271153		18:1	MG	1	0.56478	0.477879	0.467392	0.503351
CE	CE 16:0	1C171	CE 16:0;C171	16:0	Y		1.07498	1.20675	1.21459	0	0	0		16:0	PC	23	19.5237	21.5694	21.8074	20.9668		P-16:0	0.583297	0.738035	0.81112	0.710817		18:1	PA	1	0.468021	0.713121	0.868767	0.683303
CE	CE 18:0	1C171	CE 18:0;C171	18:0	Y		0.0665012	0.0694294	0.0733278	0	0	0		16:0	PE	13	3.59066	3.85734	3.98384	3.81061		P-18:0	0.219012	0.252061	0.286978	0.252684		18:1	PA1	1	0.468021	0.713121	0.868767	0.683303
CE	CE 18:1	1C171	CE 18:1;C171	18:1	Y	Y	0.0196336	0.0195765	0.021022	1.8325	1.73164	1.72446		16:0	PE1	1	0.359812	0.293812	0.440427	0.364684		SPB 18:1;O2	1.94035	1.97326	2.47281	2.12881		18:1	PC	37	25.1662	22.7344	24.3558	24.0854
CE	CE 20:0	1C171	CE 20:0;C171	20:0	Y		0.00108935	0.00102279	0.00122468	0	0	0		16:0	PG	7	14.1788	10.1066	5.23604	9.84046		SPB 20:1;O2	0.0237155	0.0233332	0.0291414	0.0253967	<0.1	18:1	PC1	1	2.56037	2.9204	2.827	2.76926
CE	CE 20:1	1C171	CE 20:1;C171	20:1	Y	Y	0.00350877	0.00340643	0.00375894	0.156957	0.147214	0.152029		16:0	PI	10	4.96195	5.37935	5.31163	5.21765								18:1	PE	19	12.0407	11.2678	11.4771	11.5952
CE	CE 20:2	1C171	CE 20:2;C171	20:2		Y	0	0	0	0.0539919	0.0501997	0.0544878		16:0	PS	3	2.76161	2.91374	2.64282	2.77272								18:1	PE1	1	1.85929	1.86592	1.97083	1.89868
CE	CE 20:3	1C171	CE 20:3;C171	20:3		Y	0	0	0	0.0136435	0.0133448	0.0137608		16:0	SM	1	0.805124	0.87458	0.876683	0.852129								18:1	PG	4	2.45769	3.20497	2.41931	2.69399
CE	CE 22:1	1C171	CE 22:1;C171	22:1	Y	Y	0.000558242	0.000570923	0.000629912	0.0371317	0.0366184	0.0378218		16:0	TG	117	6.26141	6.91663	6.80875	6.66226								18:1	PI	10	10.9297	10.4161	10.092	10.4793
CE	CE 24:1	1C171	CE 24:1;C171	24:1	Y	Y	0.000669794	0.000503972	0.000601825	0.0206586	0.0199553	0.0212572		16:0	TG1	23	2.91864	3.21373	3.1426	3.09166								18:1	PS	4	6.00912	5.60745	5.31034	5.6423
CE	CE 26:1	1C171	CE 26:1;C171	26:1	Y	Y	0.000550204	0.000532013	0.000630349	0.00807926	0.00795534	0.00873926		18:0	BMP	2	0.228396	0.129544	0.0867567	0.148232								18:1	SM	1	0.148123	0.128972	0.139269	0.138788
Cer	Cer 32:1	1C171	Cer 16:1;O2/16:0;C171	16:0	Y		0.0102957	0.0116189	0.0117941	0	0	0		18:0	CE	1	0.0665012	0.0694294	0.0733278	0.0697528								18:1	TG	149	31.933	30.4509	31.036	31.14
Cer	Cer 33:1	1C171	Cer 17:1;O2/16:0;C171	16:0	Y		0.0100829	0.0112228	0.011534	0	0	0		18:0	Cer	1	0.0171365	0.0179682	0.0192518	0.0181188								18:1	TG1	33	23.15	22.258	22.7683	22.7254
Cer	Cer 34:1	1C171	Cer 18:1;O2/16:0;C171	16:0	Y		0.264479	0.310191	0.318506	0	0	0		18:0	DG	7	0.138191	0.140526	0.161596	0.146771								18:1	TG2	1	5.87707	5.81094	5.93695	5.87499
Cer	Cer 34:2	1C171	Cer 18:2;O2/16:0;C171	16:0	Y		0.026758	0.0303697	0.0294841	0	0	0		18:0	DG1	2	0.16006	0.182088	0.194637	0.178928								18:2	DG	1	0.00842133	0.0085851	0.00944412	0.00881685
Cer	Cer 36:1	1C171	Cer 18:1;O2,C171/18:0	SPB 18:1;O2	Y		0.00312215	0.00366602	0.0033503	0	0	0		18:0	FA	1	0.0594818	0.0648027	0.0830292	0.0691046								18:2	FA	1	0.018606	0.0169849	0.015965	0.0171853
Cer	Cer 36:1	1C171	Cer 18:1;O2/18:0;C171	18:0	Y		0.0171365	0.0179682	0.0192518	0	0	0		18:0	Hex2Cer	1	0.00161586	0.00195948	0.00302708	0.00220081								18:2	PC	1	0.00464248	0.00429329	0.00452504	0.00448694
Cer	Cer 36:2	1C171	Cer 18:1;O2/18:1;C171	18:1		Y	0	0	0	0.012747	0.0121485	0.0114589		18:0	HexCer	1	0.010105	0.0111137	0.0112633	0.0108274								18:2	TG	3	0.00817093	0.00879746	0.00875286	0.00857375
Cer	Cer 40:1	1C171	Cer 18:1;O2,C171/22:0	SPB 18:1;O2	Y		0.06939	0.0737414	0.0762392	0	0	0		18:0	MG	1	0.0201383	0.0230347	0.02323	0.0221343								18:2	TG1	3	0.0380719	0.0392971	0.0356446	0.0376712
Cer	Cer 41:1	1C171	Cer 18:1;O2,C171/23:0	SPB 18:1;O2	Y		0.0243601	0.0257159	0.0270028	0	0	0		18:0	PC	8	1.38118	1.39282	1.55727	1.44375								18:2	TG2	1	0.144054	0.15001	0.147555	0.147206
Cer	Cer 41:2	1C171	Cer 17:1;O2/24:1;C171	24:1	Y	Y	0.000103055	0.000101834	2.61286e-05	0.00712801	0.00714071	0.00689647		18:0	PE	5	1.53009	1.72071	1.65345	1.63475								20:1	BMP	1	0.146171	0.17631	0.212739	0.178407
Cer	Cer 41:2	1C171	Cer 18:1;O2,C171/23:1	SPB 18:1;O2	Y		0.0113781	0.0123552	0.0126297	0	0	0		18:0	PG	3	3.77534	2.73182	1.43086	2.64601								20:1	CE	1	0.156957	0.147214	0.152029	0.152067
Cer	Cer 42:1	1C171	Cer 18:0;O2/24:1;C171	24:1		Y	0	0	0	0.00358366	0.00340915	0.00340631		18:0	PI	7	1.50122	1.48549	1.45327	1.47999								20:1	DG	9	0.361847	0.329889	0.330088	0.340608
Cer	Cer 42:1	1C171	Cer 18:1;O2,C171/24:0	SPB 18:1;O2	Y		0.247811	0.252999	0.276964	0	0	0		18:0	TG	9	0.232871	0.241079	0.253679	0.242543								20:1	DG1	1	0.358023	0.33374	0.323196	0.33832
Cer	Cer 42:1	1C171	Cer 18:1;O2/24:0;C171	24:0	Y		0.139071	0.136404	0.153699	0	0	0		18:0	TG1	7	0.540215	0.578541	0.556028	0.558262								20:1	FA	1	0.383187	0.319137	0.335843	0.346056
Cer	Cer 42:1	2C171	Cer 18:1;O2,C171/24:0;C171	SPB 18:1;O2	Y		0.103866	0.104518	0.126265	0	0	0		18:0	TG2	1	0.18863	0.221867	0.210615	0.207037								20:1	MG	1	0.0943013	0.0860101	0.0863724	0.0888946
Cer	Cer 42:2	1C171	Cer 18:1;O2,C171/24:1	SPB 18:1;O2	Y		0.247122	0.265499	0.277965	0	0	0		18:1	BMP	3	0.089434	0.1012	0.0360573	0.0755639								20:1	PC	7	1.85904	1.59072	1.92261	1.79079
Cer	Cer 42:2	1C171	Cer 18:1;O2/24:1;C171	24:1	Y	Y	0.0137833	0.0142671	0.0154439	0.429254	0.414373	0.424486		18:1	CE	1	0.0196336	0.0195765	0.021022	0.0200774								20:1	PE	2	0.408244	0.376754	0.371192	0.385397
Cer	Cer 42:2	1C171	Cer 18:2;O2/24:0;C171	24:0	Y		0.0266066	0.0272328	0.0299039	0	0	0		18:1	DG	17	0.0801151	0.0885568	0.0842864	0.0843194								20:1	PE1	1	0.707383	0.688664	0.710054	0.702033
Cer	Cer 42:3	1C171	Cer 18:1;O2,C171/24:2	SPB 18:1;O2	Y		0.0212233	0.0239325	0.0235741	0	0	0		18:1	DG1	1	0.000296564	0.000225279	0.000249268	0.000257037								20:1	PG	3	2.22781	2.98112	2.2686	2.49251
Cer	Cer 42:3	1C171	Cer 18:2;O2/24:1;C171	24:1	Y	Y	0.0015678	0.00158571	0.00164926	0.0291525	0.0267537	0.0266176		18:1	FA	1	0.00692026	0.00813661	0.00957262	0.00820983								20:1	PI	4	0.676127	0.644608	0.643781	0.654839
Cer	Cer 43:2	1C171	Cer 18:1;O2,C171/25:1	SPB 18:1;O2	Y		0.0155211	0.0163384	0.0171351	0	0	0		18:1	LPC	1	0.0519103	0.0475418	0.0355925	0.0450149								20:1	TG	14	0.716302	0.67219	0.692992	0.693828
Cer	Cer 43:2	1C171	Cer 19:1;O2/24:1;C171	24:1	Y	Y	0.00023715	0.00026624	0.000240912	0.00651295	0.00626184	0.00653559		18:1	LPE	1	0.133116	0.145047	0.22747	0.168544								20:1	TG1	7	1.28073	1.19418	1.22449	1.23313
Cer	Cer 44:1	1C171	Cer 18:1;O2,C171/26:0	SPB 18:1;O2	Y		0.0354435	0.0358268	0.0393905	0	0	0		18:1	MG	1	0.0033686	0.00354511	0.00382265	0.00357879								20:1	TG2	1	2.21398	2.2578	2.31103	2.26094
Cer	Cer 44:1	1C171	Cer 20:1;O2,C171/24:0	SPB 20:1;O2	Y		0.00817132	0.00786709	0.00889198	0	0	0		18:1	PC	10	0.253089	0.263386	0.274406	0.263627								20:2	BMP	1	0.0430575	0.0727977	0.0512334	0.0556962
Cer	Cer 44:2	1C171	Cer 18:1;O2,C171/26:1	SPB 18:1;O2	Y		0.0635405	0.0667816	0.0699374	0	0	0		18:1	PE	7	0.174453	0.166726	0.18048	0.173886								20:2	CE	1	0.0539919	0.0501997	0.0544878	0.0528931
Cer	Cer 44:2	1C171	Cer 18:1;O2/26:1;C171	26:1	Y	Y	0.00612177	0.00633333	0.00668114	0.14492	0.139206	0.151267		18:1	PG	3	0.120096	0.0877904	0.0430922	0.0836594								20:2	DG	2	0.0301166	0.0225005	0.0291618	0.0272596
Cer	Cer 44:3	1C171	Cer 18:1;O2,C171/26:2	SPB 18:1;O2	Y		0.0124138	0.0132868	0.0136201	0	0	0		18:1	PI	2	0.091899	0.0925679	0.0867822	0.0904163								20:2	DG1	1	0.0386897	0.0375539	0.0354889	0.0372442
Cer	Cer 44:3	1C171	Cer 18:2;O2/26:1;C171	26:1	Y	Y	0.0016879	0.00175314	0.00184787	0.0172321	0.0173733	0.0177935		18:1	PS	2	0.601385	0.515465	0.342603	0.486484								20:2	TG	3	0.100833	0.0881676	0.0866252	0.0918751
Cer	Cer 44:4	1C171	Cer 18:1;O2,C171/26:3	SPB 18:1;O2	Y		0.00708668	0.0080934	0.00798896	0	0	0		18:1	TG	37	0.355281	0.37546	0.391979	0.37424								20:2	TG1	3	0.200075	0.18148	0.191202	0.190919
Cer1	Cer 42:1	2C171	Cer 18:1;O2,C171/24:0;C171	24:0	Y		0.103866	0.104518	0.126265	0	0	0		18:1	TG1	7	0.0641862	0.0642913	0.065938	0.0648051								20:2	TG2	1	0.398915	0.394101	0.396559	0.396525
CL	CL 68:2	1C171	CL 16:0;C171_18:1_(34:1)	16:0	Y		0.0111422	0.0105117	0.0170081	0	0	0		18:2	TG	1	0.000701736	0.000730473	0.00157403	0.00100208								20:3	CE	1	0.0136435	0.0133448	0.0137608	0.013583
CL	CL 68:4	1C171	CL 18:1;C171_16:1_(34:2)	18:1		Y	0	0	0	0.0094919	0.00837679	0.00972115		20:0	CE	1	0.00108935	0.00102279	0.00122468	0.00111227								20:3	TG1	1	0.0027687	0.00246398	0.00294091	0.00272453
CL	CL 70:3	1C171	CL 16:0;C171_18:1_(36:2)	16:0	Y		0.00405845	0.0029448	0.00708437	0	0	0		20:1	BMP	1	0.0119711	0.0131165	0.00422913	0.00977225								20:3	TG2	1	0.0370528	0.0369145	0.0360171	0.0366615
CL	CL 70:4	1C171	CL 16:0;C171_18:1_(36:3)	16:0	Y		0.00450824	0.00391327	0.00767178	0	0	0		20:1	CE	1	0.00350877	0.00340643	0.00375894	0.00355805								22:1	CE	1	0.0371317	0.0366184	0.0378218	0.0371906
CL	CL 70:5	1C171	CL 18:1;C171_16:1_(36:3)	18:1		Y	0	0	0	0.019077	0.0165119	0.0179612		20:1	DG	4	0.0120535	0.0132775	0.0131061	0.0128124								22:1	DG	4	0.0328421	0.0352035	0.0286622	0.0322359
CL	CL 72:4	1C171	CL 18:1;C171_18:1_(36:2)	18:1		Y	0	0	0	0.0406898	0.0354498	0.0388679		20:1	DG1	1	0.0047967	0.00491193	0.005424	0.00504421								22:1	DG1	1	0.060859	0.0549751	0.0527705	0.0562015
CL	CL 72:5	1C171	CL 18:1;C171_18:1_(36:3)	18:1		Y	0	0	0	0.033217	0.031049	0.0326144		20:1	FA	1	0.00273099	0.00271876	0.00345805	0.00296926								22:1	MG	1	0.00903242	0.00793741	0.00841258	0.0084608
CL	CL 72:6	1C171	CL 18:1;C171_18:2_(36:3)	18:1		Y	0	0	0	0.0167693	0.0172576	0.0188454		20:1	MG	1	0.00124755	0.00119548	0.00139544	0.00127949								22:1	PC	2	0.183882	0.161752	0.191135	0.178923
DG	DG 30:0	1C171	DG 16:0;C171_14:0	16:0	Y		0.0479048	0.0518645	0.055954	0	0	0		20:1	PC	4	0.0691589	0.0607276	0.0758197	0.0685687								22:1	PE1	1	0.169893	0.154401	0.158415	0.160903
DG	DG 31:0	1C171	DG 16:0;C171_15:0	16:0	Y		0.0209312	0.0225093	0.0229017	0	0	0		20:1	PE	2	0.0169772	0.0171566	0.0171924	0.0171088								22:1	TG	4	0.0495013	0.0499115	0.0527152	0.0507093
DG	DG 32:0	1C171	DG 16:0;C171_16:0	16:0	Y		0.518649	0.564123	0.614013	0	0	0		20:1	PG	3	0.234483	0.155857	0.0813629	0.157235								22:1	TG1	2	0.186292	0.179335	0.187601	0.184409
DG	DG 32:0	2C171	DG 16:0;C171_16:0;C171	16:0	Y		0.458384	0.524021	0.609209	0	0	0		20:1	PI	4	0.00839816	0.028605	0.0265056	0.0211696								22:1	TG2	1	0.49186	0.521929	0.524196	0.512662
DG	DG 32:1	1C171	DG 16:0;C171_16:1	16:0	Y		0.126741	0.137681	0.145417	0	0	0		20:1	TG	5	0.0444714	0.0456073	0.0471889	0.0457558								24:1	CE	1	0.0206586	0.0199553	0.0212572	0.0206237
DG	DG 32:1	1C171	DG 18:1;C171_14:0	18:1		Y	0	0	0	0.116309	0.108315	0.10067		20:1	TG1	3	0.00354438	0.00408745	0.00393428	0.00385537								24:1	Cer	5	0.475632	0.457939	0.467942	0.467171
DG	DG 33:1	1C171	DG 16:0;C171_17:1	16:0	Y		0.0226911	0.0236301	0.0263424	0	0	0		22:0	Hex2Cer	1	0.00176455	0.00212623	0.00392438	0.00260505								24:1	DG	3	0.019399	0.017807	0.0188998	0.0187019
DG	DG 33:1	1C171	DG 18:1;C171_15:0	18:1	Y	Y	0.00266881	0.00242704	0.00294545	0.0449534	0.0352904	0.0359478		22:0	HexCer	2	0.012688	0.0134258	0.0147404	0.0136181								24:1	DG1	2	0.0259762	0.0230561	0.0248694	0.0246339
DG	DG 34:0	1C171	DG 16:0;C171_18:0	16:0	Y		0.176824	0.204756	0.208674	0	0	0		22:1	CE	1	0.000558242	0.000570923	0.000629912	0.000586359								24:1	Hex2Cer	3	0.155014	0.128974	0.162483	0.148823
DG	DG 34:0	1C171	DG 18:0;C171_16:0	18:0	Y		0.0553727	0.0588576	0.0662289	0	0	0		22:1	DG	2	0.00027968	0.000201581	0.000297943	0.000259735								24:1	Hex3Cer	1	0.0101836	0.00925401	0.0116355	0.0103577
DG	DG 34:0	2C171	DG 16:0;C171_18:0;C171	16:0	Y		0.154328	0.175883	0.18721	0	0	0		22:1	PC	2	0.0107495	0.00923831	0.0105599	0.0101826								24:1	HexCer	2	0.454722	0.402519	0.462329	0.439857
DG	DG 34:1	1C171	DG 16:0;C171_18:1	16:0	Y		0.380592	0.404866	0.428551	0	0	0		22:1	TG	1	0.0272777	0.0262386	0.0307411	0.0280858								24:1	HexNAc-Hex3Cer	1	0.0267897	0.0302411	0.0315586	0.0295298
DG	DG 34:1	1C171	DG 18:1;C171_16:0	18:1	Y	Y	0.0144474	0.0170662	0.0158715	0.936921	0.886276	0.846459		24:0	Cer	2	0.165678	0.163637	0.183603	0.170972								24:1	PC1	1	0.201188	0.151987	0.169567	0.174248
DG	DG 34:2	1C171	DG 16:0;C171_18:2	16:0	Y		0.0527483	0.0565626	0.0587774	0	0	0		24:0	Cer1	1	0.103866	0.104518	0.126265	0.111549								24:1	SM	1	1.10959	0.811001	1.21926	1.04662
DG	DG 34:2	1C171	DG 18:1;C171_16:1	18:1		Y	0	0	0	0.239427	0.224827	0.210587		24:0	Hex2Cer	1	0.0118986	0.0131583	0.0219956	0.0156841								24:1	TG	2	0.0100538	0.0101667	0.0107804	0.0103336
DG	DG 34:2	1C171	DG 18:2;C171_16:0	18:2		Y	0	0	0	0.00842133	0.0085851	0.00944412		24:0	Hex3Cer	1	0.00385379	0.00452582	0.00645554	0.00494505								24:1	TG1	3	0.0438072	0.0423204	0.0458267	0.0439848
DG	DG 34:3	1C171	DG 16:0;C171_18:3	16:0	Y		0.00601834	0.00646313	0.00454742	0	0	0		24:0	HexCer	2	0.0856974	0.081658	0.0949889	0.0874481								26:1	CE	1	0.00807926	0.00795534	0.00873926	0.00825795
DG	DG 35:1	1C171	DG 16:0;C171_19:1	16:0	Y		0.00918859	0.00996316	0.0108811	0	0	0		24:0	HexCer1	1	0.00989324	0.0102277	0.0161146	0.0120785								26:1	Cer	2	0.162152	0.156579	0.169061	0.162597
DG	DG 35:1	1C171	DG 18:1;C171_17:0	18:1		Y	0	0	0	0.0286786	0.0270198	0.026135		24:0	HexNAc-Hex3Cer	1	0.00265804	0.00252948	0.00473934	0.00330896								26:1	DG	1	0.00128768	0.00132558	0.00131366	0.00130897
DG	DG 35:2	1C171	DG 18:1;C171_17:1	18:1	Y	Y	0.00132215	0.00134822	0.00135367	0.055071	0.0528681	0.0471437		24:0	SM	1	0.0428143	0.038641	0.053295	0.0449168								26:1	DG1	1	0.00412486	0.00310407	0.00382605	0.00368499
DG	DG 36:0	1C171	DG 16:0;C171_20:0	16:0	Y		0.00165811	0.00217745	0.00218223	0	0	0		24:0	TG1	1	0.000317619	0.00723194	0.000236721	0.00259543								26:1	Hex2Cer	1	0.0179095	0.0153409	0.0198918	0.0177141
DG	DG 36:0	1C171	DG 18:0;C171_18:0	18:0	Y		0.0103332	0.0115098	0.0120627	0	0	0		24:1	CE	1	0.000669794	0.000503972	0.000601825	0.000591864								26:1	HexCer	1	0.0764083	0.0680114	0.0799492	0.0747896
DG	DG 36:0	2C171	DG 18:0;C171_18:0;C171	18:0	Y		0.00573197	0.00620532	0.00742714	0	0	0		24:1	Cer	4	0.0156913	0.0162209	0.0173602	0.0164241								26:1	HexNAc-Hex3Cer	1	0.0023654	0.00216713	0.00328082	0.00260445
DG	DG 36:1	1C171	DG 16:0;C171_20:1	16:0	Y		0.0219995	0.0249082	0.0228136	0	0	0		24:1	DG	1	0.000390516	0.000445144	0.000516271	0.000450644								26:1	PC1	1	0.0498989	0.032559	0.0478723	0.0434434
DG	DG 36:1	1C171	DG 18:0;C171_18:1	18:0	Y		0.0357411	0.0339807	0.04216	0	0	0		24:1	DG1	1	0.000390516	0.000445144	0.000516271	0.000450644								26:1	SM	1	0.129439	0.0978894	0.155078	0.127469
DG	DG 36:1	1C171	DG 18:1;C171_18:0	18:1	Y	Y	0.00290916	0.00309229	0.00319775	0.431307	0.411481	0.412778		24:1	Hex2Cer	1	0.00133464	0.00150205	0.0025491	0.00179526								26:1	TG	1	0.00319415	0.00331332	0.00372447	0.00341064
DG	DG 36:1	1C171	DG 20:1;C171_16:0	20:1	Y	Y	0.0076916	0.00904698	0.00832929	0.147817	0.134711	0.137063		24:1	HexCer	1	0.00858883	0.00765525	0.00932407	0.00852271								26:1	TG1	3	0.0270761	0.0277617	0.0283611	0.027733
DG	DG 36:1	2C171	DG 16:0;C171_20:1;C171	16:0	Y		0.0047967	0.00491193	0.005424	0	0	0		24:1	HexNAc-Hex3Cer	1	0.000253105	0.000136391	0.000328798	0.000239431								O-18:1	PC	2	0.033685	0.030557	0.0322325	0.0321582
DG	DG 36:2	1C171	DG 16:0;C171_20:2	16:0	Y		0.00424483	0.00427103	0.0051032	0	0	0		24:1	SM	1	0.00381176	0.00357425	0.00558556	0.00432386								P-18:1	PE	1	0.053274	0.0549046	0.0511218	0.0531001
DG	DG 36:2	1C171	DG 18:1;C171_18:1	18:1	Y	Y	0.0124769	0.0141927	0.013259	1.11591	1.05504	0.983604		24:1	TG	1	0.000973707	0.000901577	0.000978627	0.000951304
DG	DG 36:2	1C171	DG 20:2;C171_16:0	20:2		Y	0	0	0	0.0146699	0.00972437	0.0157949		24:1	TG1	1	0.000389772	0.000256468	0.000419988	0.000355409
DG	DG 36:2	2C171	DG 18:1;C171_18:1;C171	18:1	Y	Y	0.000296564	0.000225279	0.000249268	1.48811	1.38801	1.32605		26:0	HexCer	1	0.00778725	0.00701612	0.00897359	0.00792565
DG	DG 36:3	1C171	DG 16:0;C171_20:3	16:0	Y		0.0191205	0.0187023	0.0229615	0	0	0		26:1	CE	1	0.000550204	0.000532013	0.000630349	0.000570855
DG	DG 36:3	1C171	DG 18:1;C171_18:2	18:1		Y	0	0	0	0.151815	0.144383	0.131942		26:1	Cer	2	0.00780967	0.00808647	0.00852901	0.00814172
DG	DG 36:4	1C171	DG 16:0;C171_20:4	16:0	Y		0.0626538	0.0650614	0.0737974	0	0	0		26:1	HexCer	1	0.001946	0.00192086	0.00188041	0.00191576
DG	DG 36:4	1C171	DG 18:1;C171_18:3	18:1		Y	0	0	0	0.00257926	0.0025332	0.00170863		26:1	HexNAc-Hex3Cer	1	0.000594312	0.000582661	0.00117073	0.000782566
DG	DG 36:5	1C171	DG 16:0;C171_20:5	16:0	Y		0.00452318	0.0052788	0.00501418	0	0	0		26:1	SM	1	0.00626844	0.00541561	0.00743804	0.00637403
DG	DG 37:1	1C171	DG 18:1;C171_19:0	18:1		Y	0	0	0	0.0056018	0.00516755	0.00507754		O-16:0	PC	4	0.199281	0.206157	0.209742	0.20506
DG	DG 37:1	1C171	DG 20:1;C171_17:0	20:1		Y	0	0	0	0.0041721	0.00545589	0.00312224		P-16:0	PE	3	0.454631	0.57495	0.580346	0.536643
DG	DG 37:2	1C171	DG 18:1;C171_19:1	18:1		Y	0	0	0	0.0260898	0.0230152	0.0228468		P-18:0	PE	2	0.170701	0.196363	0.205329	0.190798
DG	DG 38:1	1C171	DG 16:0;C171_22:1	16:0	Y		0.000934447	0.000894876	0.00116113	0	0	0		SPB 18:1;O2	Cer	13	0.862278	0.902753	0.972062	0.912364
DG	DG 38:1	1C171	DG 18:1;C171_20:0	18:1		Y	0	0	0	0.00756846	0.00746147	0.00747137		SPB 18:1;O2	Hex2Cer	6	0.0354291	0.0392242	0.0634893	0.0460476
DG	DG 38:1	1C171	DG 20:1;C171_18:0	20:1		Y	0	0	0	0.0268102	0.0257402	0.0257471		SPB 18:1;O2	Hex3Cer	3	0.00628076	0.00769782	0.0145327	0.00950374
DG	DG 38:1	1C171	DG 22:1;C171_16:0	22:1		Y	0	0	0	0.0174404	0.017564	0.018479		SPB 18:1;O2	HexCer	12	0.223282	0.228829	0.252711	0.234941
DG	DG 38:2	1C171	DG 16:0;C171_22:2	16:0	Y		0.000651381	0.000607037	0.000736496	0	0	0		SPB 18:1;O2	HexNAc-Hex3Cer	3	0.0122024	0.0135458	0.022005	0.0159177
DG	DG 38:2	1C171	DG 18:1;C171_20:1	18:1	Y	Y	0.000390195	0.000341902	0.000463518	0.0487869	0.0449757	0.0419883		SPB 18:1;O2	SM	9	0.372869	0.34518	0.444463	0.387504
DG	DG 38:2	1C171	DG 20:1;C171_18:1	20:1	Y	Y	0.00197403	0.0019773	0.00250477	0.123056	0.113618	0.108815		SPB 20:1;O2	Cer	1	0.00817132	0.00786709	0.00889198	0.00831013
DG	DG 38:2	2C171	DG 18:1;C171_20:1;C171	18:1		Y	0	0	0	0.358023	0.33374	0.323196		SPB 20:1;O2	HexCer	2	0.0103129	0.0103101	0.0119583	0.0108605
DG	DG 38:3	1C171	DG 16:0;C171_22:3	16:0	Y		0.00228476	0.00221247	0.00268931	0	0	0
DG	DG 38:3	1C171	DG 18:1;C171_20:2	18:1	Y	Y	0.0032605	0.00381918	0.00338437	0.0450619	0.040097	0.03835
DG	DG 38:3	1C171	DG 20:1;C171_18:2	20:1		Y	0	0	0	0.00902311	0.00793232	0.00740127
DG	DG 38:3	1C171	DG 20:2;C171_18:1	20:2		Y	0	0	0	0.0154467	0.0127762	0.0133668
DG	DG 38:3	2C171	DG 18:1;C171_20:2;C171	18:1		Y	0	0	0	0.0386897	0.0375539	0.0354889
DG	DG 38:4	1C171	DG 16:0;C171_22:4	16:0	Y		0.081858	0.078225	0.0936517	0	0	0
DG	DG 38:4	1C171	DG 18:1;C171_20:3	18:1		Y	0	0	0	0.061662	0.0459552	0.0408256
DG	DG 38:5	1C171	DG 16:0;C171_22:5	16:0	Y		0.0540526	0.0519409	0.0616314	0	0	0
DG	DG 38:5	1C171	DG 18:1;C171_20:4	18:1	Y	Y	0.0192785	0.0196685	0.0205601	0.360819	0.338603	0.317134
DG	DG 38:6	1C171	DG 16:0;C171_22:6	16:0	Y		0.0959581	0.0978348	0.103695	0	0	0
DG	DG 38:6	1C171	DG 18:1;C171_20:5	18:1		Y	0	0	0	0.00748374	0.00671548	0.00644482
DG	DG 40:1	1C171	DG 16:0;C171_24:1	16:0	Y		0.000917374	0.000924838	0.000921488	0	0	0
DG	DG 40:1	1C171	DG 22:1;C171_18:0	22:1	Y	Y	0.000127656	8.29328e-05	0.000109344	0.00231558	0.00182488	0.00198789
DG	DG 40:1	1C171	DG 24:1;C171_16:0	24:1		Y	0	0	0	0.00223893	0.00228769	0.00198254
DG	DG 40:2	1C171	DG 18:1;C171_22:1	18:1		Y	0	0	0	0.00811683	0.00792186	0.00750435
DG	DG 40:2	1C171	DG 20:1;C171_20:1	20:1	Y	Y	0.000146575	0.000241119	0.000252801	0.00852828	0.00668811	0.00769845
DG	DG 40:2	1C171	DG 22:1;C171_18:1	22:1	Y	Y	0.000152024	0.000118648	0.0001886	0.00861022	0.0110385	0.00506645
DG	DG 40:2	2C171	DG 18:1;C171_22:1;C171	18:1		Y	0	0	0	0.060859	0.0549751	0.0527705
DG	DG 40:4	1C171	DG 16:0;C171_24:4	16:0	Y		0.00365818	0.00486381	0.00348084	0	0	0
DG	DG 40:4	1C171	DG 18:0;C171_22:4	18:0	Y		0.0155239	0.014349	0.0166177	0	0	0
DG	DG 40:4	1C171	DG 18:1;C171_22:3	18:1	Y	Y	0.000537326	0.000779739	0.000733275	0.0273124	0.0240396	0.0232701
DG	DG 40:5	1C171	DG 16:0;C171_24:5	16:0	Y		0.0119711	0.0108611	0.0132443	0	0	0
DG	DG 40:5	1C171	DG 18:0;C171_22:5	18:0	Y		0.0111932	0.0113629	0.0129947	0	0	0
DG	DG 40:5	1C171	DG 18:1;C171_22:4	18:1	Y	Y	0.0131187	0.0148796	0.0131133	0.316908	0.29553	0.266506
DG	DG 40:6	1C171	DG 16:0;C171_24:6	16:0	Y		0.0071085	0.00681163	0.00854542	0	0	0
DG	DG 40:6	1C171	DG 18:0;C171_22:6	18:0	Y		0.00429537	0.00426101	0.00410547	0	0	0
DG	DG 40:6	1C171	DG 18:1;C171_22:5	18:1		Y	0	0	0	0.182245	0.165861	0.15058
DG	DG 40:7	1C171	DG 18:1;C171_22:6	18:1	Y	Y	0.00110732	0.00104881	0.00118655	0.252025	0.229013	0.207425
DG	DG 42:1	1C171	DG 16:0;C171_26:1	16:0	Y		0.00208887	0.00209156	0.00245432	0	0	0
DG	DG 42:1	1C171	DG 26:1;C171_16:0	26:1		Y	0	0	0	0.00128768	0.00132558	0.00131366
DG	DG 42:2	1C171	DG 18:1;C171_24:1	18:1	Y	Y	0.00035729	0.000403093	0.000385653	0.0060415	0.00557329	0.00518464
DG	DG 42:2	1C171	DG 24:1;C171_18:1	24:1		Y	0	0	0	0.00500148	0.00469498	0.00480975
DG	DG 42:2	2C171	DG 18:1;C171_24:1;C171	18:1		Y	0	0	0	0.0138177	0.0122318	0.0127619
DG	DG 42:5	1C171	DG 16:0;C171_26:5	16:0	Y		0.00019695	0.000221837	0.000248831	0	0	0
DG	DG 42:5	1C171	DG 18:1;C171_24:4	18:1	Y	Y	0.00701677	0.00840118	0.0066892	0.0141046	0.0134393	0.0128261
DG	DG 42:5	1C171	DG 20:1;C171_22:4	20:1		Y	0	0	0	0.0106187	0.00884262	0.0099971
DG	DG 42:6	1C171	DG 18:1;C171_24:5	18:1	Y	Y	0.000355228	0.000342311	0.000378697	0.0187423	0.0160143	0.0207448
DG	DG 42:6	1C171	DG 20:1;C171_22:5	20:1	Y	Y	0.00224127	0.00201208	0.00201928	0.0222611	0.0188813	0.0204298
DG	DG 42:7	1C171	DG 18:1;C171_24:6	18:1	Y	Y	8.09399e-05	4.88144e-05	8.32152e-05	0.0156997	0.0128187	0.0165161
DG	DG 42:7	1C171	DG 20:1;C171_22:6	20:1		Y	0	0	0	0.00956007	0.00801954	0.00981362
DG	DG 44:2	1C171	DG 18:1;C171_26:1	18:1		Y	0	0	0	0.00792105	0.00828291	0.00798109
DG	DG 44:2	2C171	DG 18:1;C171_26:1;C171	18:1		Y	0	0	0	0.00412486	0.00310407	0.00382605
DG	DG 44:5	1C171	DG 18:1;C171_26:4	18:1		Y	0	0	0	0.00195751	0.00157614	0.00178102
DG	DG 44:5	1C171	DG 22:1;C171_22:4	22:1		Y	0	0	0	0.00447586	0.00477611	0.00312889
DG	DG 44:6	1C171	DG 18:1;C171_26:5	18:1	Y	Y	0.00049125	0.000471948	0.000431907	0.0198347	0.0191909	0.0173665
DG	DG 48:2	2C171	DG 24:1;C171_24:1;C171	24:1	Y	Y	0.000390516	0.000445144	0.000516271	0.0121586	0.0108244	0.0121075
DG1	DG 32:0	2C171	DG 16:0;C171_16:0;C171	16:0	Y		0.458384	0.524021	0.609209	0	0	0
DG1	DG 34:0	2C171	DG 16:0;C171_18:0;C171	18:0	Y		0.154328	0.175883	0.18721	0	0	0
DG1	DG 36:0	2C171	DG 18:0;C171_18:0;C171	18:0	Y		0.00573197	0.00620532	0.00742714	0	0	0
DG1	DG 36:1	2C171	DG 16:0;C171_20:1;C171	20:1	Y		0.0047967	0.00491193	0.005424	0	0	0
DG1	DG 36:2	2C171	DG 18:1;C171_18:1;C171	18:1	Y	Y	0.000296564	0.000225279	0.000249268	1.48811	1.38801	1.32605
DG1	DG 38:2	2C171	DG 18:1;C171_20:1;C171	20:1		Y	0	0	0	0.358023	0.33374	0.323196
DG1	DG 38:3	2C171	DG 18:1;C171_20:2;C171	20:2		Y	0	0	0	0.0386897	0.0375539	0.0354889
DG1	DG 40:2	2C171	DG 18:1;C171_22:1;C171	22:1		Y	0	0	0	0.060859	0.0549751	0.0527705
DG1	DG 42:2	2C171	DG 18:1;C171_24:1;C171	24:1		Y	0	0	0	0.0138177	0.0122318	0.0127619
DG1	DG 44:2	2C171	DG 18:1;C171_26:1;C171	26:1		Y	0	0	0	0.00412486	0.00310407	0.00382605
DG1	DG 48:2	2C171	DG 24:1;C171_24:1;C171	24:1	Y	Y	0.000390516	0.000445144	0.000516271	0.0121586	0.0108244	0.0121075
FA	FA 16:0	1C171	FA 16:0;C171	16:0	Y		0.0605893	0.0655006	0.0895102	0	0	0
FA	FA 18:0	1C171	FA 18:0;C171	18:0	Y		0.0594818	0.0648027	0.0830292	0	0	0
FA	FA 18:1	1C171	FA 18:1;C171	18:1	Y	Y	0.00692026	0.00813661	0.00957262	1.63456	1.35128	1.47679
FA	FA 18:2	1C171	FA 18:2;C171	18:2		Y	0	0	0	0.018606	0.0169849	0.015965
FA	FA 20:1	1C171	FA 20:1;C171	20:1	Y	Y	0.00273099	0.00271876	0.00345805	0.383187	0.319137	0.335843
Hex2Cer	Hex2Cer 34:1	1C171	Hex2Cer 18:1;O2/16:0;C171	16:0	Y		0.0167726	0.0202871	0.0267561	0	0	0
Hex2Cer	Hex2Cer 36:1	1C171	Hex2Cer 18:1;O2/18:0;C171	18:0	Y		0.00161586	0.00195948	0.00302708	0	0	0
Hex2Cer	Hex2Cer 36:2	1C171	Hex2Cer 18:1;O2/18:1;C171	18:1		Y	0	0	0	0.00635818	0.00642999	0.00706029
Hex2Cer	Hex2Cer 40:1	1C171	Hex2Cer 18:1;O2,C171/22:0	SPB 18:1;O2	Y		0.00661895	0.00718032	0.0113761	0	0	0
Hex2Cer	Hex2Cer 40:1	1C171	Hex2Cer 18:1;O2/22:0;C171	22:0	Y		0.00176455	0.00212623	0.00392438	0	0	0
Hex2Cer	Hex2Cer 41:1	1C171	Hex2Cer 18:1;O2,C171/23:0	SPB 18:1;O2	Y		0.00127229	0.0014223	0.00243071	0	0	0
Hex2Cer	Hex2Cer 42:1	1C171	Hex2Cer 18:0;O2/24:1;C171	24:1		Y	0	0	0	0.00718306	0.00646991	0.00805764
Hex2Cer	Hex2Cer 42:1	1C171	Hex2Cer 18:1;O2,C171/24:0	SPB 18:1;O2	Y		0.00937535	0.00998207	0.0171221	0	0	0
Hex2Cer	Hex2Cer 42:1	1C171	Hex2Cer 18:1;O2/24:0;C171	24:0	Y		0.0118986	0.0131583	0.0219956	0	0	0
Hex2Cer	Hex2Cer 42:2	1C171	Hex2Cer 18:1;O2,C171/24:1	SPB 18:1;O2	Y		0.0140704	0.0160417	0.0248736	0	0	0
Hex2Cer	Hex2Cer 42:2	1C171	Hex2Cer 18:1;O2/24:1;C171	24:1	Y	Y	0.00133464	0.00150205	0.0025491	0.144471	0.119406	0.15089
Hex2Cer	Hex2Cer 42:3	1C171	Hex2Cer 18:2;O2/24:1;C171	24:1		Y	0	0	0	0.00335908	0.00309835	0.00353442
Hex2Cer	Hex2Cer 44:1	1C171	Hex2Cer 18:1;O2,C171/26:0	SPB 18:1;O2	Y		0.00135656	0.00140836	0.00254247	0	0	0
Hex2Cer	Hex2Cer 44:2	1C171	Hex2Cer 18:1;O2,C171/26:1	SPB 18:1;O2	Y		0.00273557	0.00318942	0.00514437	0	0	0
Hex2Cer	Hex2Cer 44:2	1C171	Hex2Cer 18:1;O2/26:1;C171	26:1		Y	0	0	0	0.0179095	0.0153409	0.0198918
Hex3Cer	Hex3Cer 34:1	1C171	Hex3Cer 18:1;O2/16:0;C171	16:0	Y		0.00254216	0.00312539	0.00583957	0	0	0
Hex3Cer	Hex3Cer 40:1	1C171	Hex3Cer 18:1;O2,C171/22:0	SPB 18:1;O2	Y		0.000840459	0.00111274	0.00229663	0	0	0
Hex3Cer	Hex3Cer 42:1	1C171	Hex3Cer 18:1;O2,C171/24:0	SPB 18:1;O2	Y		0.00203772	0.00242949	0.00485654	0	0	0
Hex3Cer	Hex3Cer 42:1	1C171	Hex3Cer 18:1;O2/24:0;C171	24:0	Y		0.00385379	0.00452582	0.00645554	0	0	0
Hex3Cer	Hex3Cer 42:2	1C171	Hex3Cer 18:1;O2,C171/24:1	SPB 18:1;O2	Y		0.00340258	0.00415559	0.00737949	0	0	0
Hex3Cer	Hex3Cer 42:2	1C171	Hex3Cer 18:1;O2/24:1;C171	24:1		Y	0	0	0	0.0101836	0.00925401	0.0116355
HexCer	HexCer 34:0	1C171	HexCer 18:0;O2/16:0;C171	16:0	Y		0.000436111	0.000658586	0.000611826	0	0	0
HexCer	HexCer 34:1	1C171	HexCer 18:1;O2/16:0;C171	16:0	Y		0.0870408	0.0945044	0.089417	0	0	0
HexCer	HexCer 36:1	1C171	HexCer 18:1;O2/18:0;C171	18:0	Y		0.010105	0.0111137	0.0112633	0	0	0
HexCer	HexCer 36:2	1C171	HexCer 18:1;O2/18:1;C171	18:1		Y	0	0	0	0.0103789	0.00951028	0.00980443
HexCer	HexCer 40:0	1C171	HexCer 18:0;O2/22:0;C171	22:0	Y		0.00145661	0.00152709	0.00157116	0	0	0
HexCer	HexCer 40:1	1C171	HexCer 18:1;O2,C171/22:0	SPB 18:1;O2	Y		0.0334442	0.0353427	0.0372719	0	0	0
HexCer	HexCer 40:1	1C171	HexCer 18:1;O2/22:0;C171	22:0	Y		0.0112314	0.0118987	0.0131692	0	0	0
HexCer	HexCer 40:2	1C171	HexCer 18:1;O2,C171/22:1	SPB 18:1;O2	Y		0.00226455	0.00246922	0.00248266	0	0	0
HexCer	HexCer 41:1	1C171	HexCer 18:1;O2,C171/23:0	SPB 18:1;O2	Y		0.00876018	0.00865618	0.00978053	0	0	0
HexCer	HexCer 41:2	1C171	HexCer 18:1;O2,C171/23:1	SPB 18:1;O2	Y		0.00397383	0.00426529	0.00444333	0	0	0
HexCer	HexCer 42:0	1C171	HexCer 18:0;O2/24:0;C171	24:0	Y		0.00172299	0.00173392	0.00197075	0	0	0
HexCer	HexCer 42:1	1C171	HexCer 18:1;O2,C171/24:0	SPB 18:1;O2	Y		0.0621787	0.0620298	0.0698771	0	0	0
HexCer	HexCer 42:1	1C171	HexCer 18:1;O2/24:0;C171	24:0	Y		0.0839745	0.0799241	0.0930182	0	0	0
HexCer	HexCer 42:1	1C171	HexCer 20:1;O2,C171/22:0	SPB 20:1;O2	Y		0.00353178	0.00371449	0.00421638	0	0	0
HexCer	HexCer 42:1	2C171	HexCer 18:1;O2,C171/24:0;C171	SPB 18:1;O2	Y		0.00989324	0.0102277	0.0161146	0	0	0
HexCer	HexCer 42:2	1C171	HexCer 18:1;O2,C171/24:1	SPB 18:1;O2	Y		0.0698001	0.0728445	0.0765766	0	0	0
HexCer	HexCer 42:2	1C171	HexCer 18:1;O2/24:1;C171	24:1	Y	Y	0.00858883	0.00765525	0.00932407	0.448766	0.397027	0.456278
HexCer	HexCer 42:3	1C171	HexCer 18:1;O2,C171/24:2	SPB 18:1;O2	Y		0.00511248	0.00544071	0.00524255	0	0	0
HexCer	HexCer 42:3	1C171	HexCer 18:2;O2/24:1;C171	24:1		Y	0	0	0	0.0059567	0.00549185	0.00605138
HexCer	HexCer 43:1	1C171	HexCer 18:1;O2,C171/25:0	SPB 18:1;O2	Y		0.0019547	0.00195917	0.00226497	0	0	0
HexCer	HexCer 43:2	1C171	HexCer 18:1;O2,C171/25:1	SPB 18:1;O2	Y		0.00323884	0.00309709	0.00364463	0	0	0
HexCer	HexCer 44:1	1C171	HexCer 18:1;O2,C171/26:0	SPB 18:1;O2	Y		0.0089785	0.00882576	0.0102126	0	0	0
HexCer	HexCer 44:1	1C171	HexCer 18:1;O2/26:0;C171	26:0	Y		0.00778725	0.00701612	0.00897359	0	0	0
HexCer	HexCer 44:1	1C171	HexCer 20:1;O2,C171/24:0	SPB 20:1;O2	Y		0.00678114	0.00659564	0.00774194	0	0	0
HexCer	HexCer 44:2	1C171	HexCer 18:1;O2,C171/26:1	SPB 18:1;O2	Y		0.013683	0.0136706	0.0147992	0	0	0
HexCer	HexCer 44:2	1C171	HexCer 18:1;O2/26:1;C171	26:1	Y	Y	0.001946	0.00192086	0.00188041	0.0764083	0.0680114	0.0799492
HexCer1	HexCer 42:1	2C171	HexCer 18:1;O2,C171/24:0;C171	24:0	Y		0.00989324	0.0102277	0.0161146	0	0	0
HexNAc-Hex3Cer	HexNAc-Hex3Cer 34:1	1C171	HexNAc-Hex3Cer 18:1;O2/16:0;C171	16:0	Y		0.00748372	0.00812104	0.0135715	0	0	0
HexNAc-Hex3Cer	HexNAc-Hex3Cer 36:2	1C171	HexNAc-Hex3Cer 18:1;O2/18:1;C171	18:1		Y	0	0	0	0.0021399	0.00343328	0.00352803
HexNAc-Hex3Cer	HexNAc-Hex3Cer 40:1	1C171	HexNAc-Hex3Cer 18:1;O2,C171/22:0	SPB 18:1;O2	Y		0.0021083	0.00248387	0.0040751	0	0	0
HexNAc-Hex3Cer	HexNAc-Hex3Cer 42:1	1C171	HexNAc-Hex3Cer 18:1;O2,C171/24:0	SPB 18:1;O2	Y		0.00357417	0.00372735	0.00658304	0	0	0
HexNAc-Hex3Cer	HexNAc-Hex3Cer 42:1	1C171	HexNAc-Hex3Cer 18:1;O2/24:0;C171	24:0	Y		0.00265804	0.00252948	0.00473934	0	0	0
HexNAc-Hex3Cer	HexNAc-Hex3Cer 42:2	1C171	HexNAc-Hex3Cer 18:1;O2,C171/24:1	SPB 18:1;O2	Y		0.0065199	0.00733456	0.0113469	0	0	0
HexNAc-Hex3Cer	HexNAc-Hex3Cer 42:2	1C171	HexNAc-Hex3Cer 18:1;O2/24:1;C171	24:1	Y	Y	0.000253105	0.000136391	0.000328798	0.0267897	0.0302411	0.0315586
HexNAc-Hex3Cer	HexNAc-Hex3Cer 44:2	1C171	HexNAc-Hex3Cer 18:1;O2/26:1;C171	26:1	Y	Y	0.000594312	0.000582661	0.00117073	0.0023654	0.00216713	0.00328082
LPC	LPC 16:0	1C171	LPC 16:0;C171	16:0	Y		2.28441	2.91243	2.48645	0	0	0
LPC	LPC 18:1	1C171	LPC 18:1;C171	18:1	Y	Y	0.0519103	0.0475418	0.0355925	5.25602	3.92689	4.74851
LPE	LPE 18:1	1C171	LPE 18:1;C171	18:1	Y	Y	0.133116	0.145047	0.22747	12.208	8.45211	11.7183
MG	MG 18:0	1C171	MG 18:0;C171	18:0	Y		0.0201383	0.0230347	0.02323	0	0	0
MG	MG 18:1	1C171	MG 18:1;C171	18:1	Y	Y	0.0033686	0.00354511	0.00382265	0.56478	0.477879	0.467392
MG	MG 20:1	1C171	MG 20:1;C171	20:1	Y	Y	0.00124755	0.00119548	0.00139544	0.0943013	0.0860101	0.0863724
MG	MG 22:1	1C171	MG 22:1;C171	22:1		Y	0	0	0	0.00903242	0.00793741	0.00841258
PA	PA 34:1	1C171	PA 16:0;C171_18:1	16:0	Y		0.0933824	0.0760529	0.0853221	0	0	0
PA	PA 36:2	2C171	PA 18:1;C171_18:1;C171	18:1		Y	0	0	0	0.468021	0.713121	0.868767
PA1	PA 36:2	2C171	PA 18:1;C171_18:1;C171	18:1		Y	0	0	0	0.468021	0.713121	0.868767
PC	PC 30:0	1C171	PC 16:0;C171_14:0	16:0	Y		0.972992	1.04448	1.058	0	0	0
PC	PC 31:0	1C171	PC 16:0;C171_15:0	16:0	Y		0.503929	0.551347	0.551118	0	0	0
PC	PC 32:0	1C171	PC 16:0;C171_16:0	16:0	Y		7.38272	8.45764	8.4149	0	0	0
PC	PC 32:1	1C171	PC 16:0;C171_16:1	16:0	Y		1.07901	1.18531	1.17146	0	0	0
PC	PC 32:1	1C171	PC 18:1;C171_14:0	18:1		Y	0	0	0	1.18119	1.09384	1.1006
PC	PC 33:1	1C171	PC 16:0;C171_17:1	16:0	Y		0.398964	0.436175	0.4391	0	0	0
PC	PC 33:1	1C171	PC 18:1;C171_15:0	18:1		Y	0	0	0	0.706902	0.636428	0.676437
PC	PC 34:0	1C171	PC 16:0;C171_18:0	16:0	Y		0.718403	0.755583	0.833181	0	0	0
PC	PC 34:0	1C171	PC 18:0;C171_16:0	18:0	Y		0.437153	0.434324	0.507078	0	0	0
PC	PC 34:1	1C171	PC 16:0;C171_18:1	16:0	Y		4.36613	4.7319	4.81295	0	0	0
PC	PC 34:2	1C171	PC 16:0;C171_18:2	16:0	Y		0.643106	0.704928	0.704579	0	0	0
PC	PC 34:2	1C171	PC 18:1;C171_16:1	18:1	Y	Y	0.0674498	0.0808896	0.0783598	2.8546	2.61335	2.66195
PC	PC 35:1	1C171	PC 16:0;C171_19:1	16:0	Y		0.105271	0.105172	0.119165	0	0	0
PC	PC 35:1	1C171	PC 18:1;C171_17:0	18:1		Y	0	0	0	0.319396	0.260843	0.31579
PC	PC 35:2	1C171	PC 18:1;C171_17:1	18:1	Y	Y	0.00494049	0.00245462	0.00501432	0.703285	0.617492	0.67555
PC	PC 36:0	1C171	PC 16:0;C171_20:0	16:0	Y		0.00949272	0.00830825	0.00918244	0	0	0
PC	PC 36:0	1C171	PC 18:0;C171_18:0	18:0	Y		0.0436841	0.0449304	0.0524576	0	0	0
PC	PC 36:1	1C171	PC 18:0;C171_18:1	18:0	Y		0.685769	0.695224	0.762621	0	0	0
PC	PC 36:1	1C171	PC 18:1;C171_18:0	18:1	Y	Y	0.0433646	0.0450843	0.0478789	2.25621	1.83271	2.28892
PC	PC 36:1	1C171	PC 20:1;C171_16:0	20:1	Y	Y	0.0425496	0.0347927	0.0458938	0.933716	0.794255	0.995381
PC	PC 36:2	1C171	PC 18:1;C171_18:1	18:1	Y	Y	0.108777	0.105534	0.110914	7.84144	6.73115	7.37255
PC	PC 36:2	2C171	PC 18:1;C171_18:1;C171	18:1		Y	0	0	0	2.56037	2.9204	2.827
PC	PC 36:3	1C171	PC 16:0;C171_20:3	16:0	Y		0.276566	0.299011	0.30423	0	0	0
PC	PC 36:3	1C171	PC 18:1;C171_18:2	18:1		Y	0	0	0	1.10102	0.998546	1.04923
PC	PC 36:4	1C171	PC 16:0;C171_20:4	16:0	Y		0.948873	1.0381	1.02925	0	0	0
PC	PC 36:4	1C171	PC 18:1;C171_18:3	18:1		Y	0	0	0	0.107578	0.100834	0.104404
PC	PC 36:5	1C171	PC 16:0;C171_20:5	16:0	Y		0.0569827	0.0600942	0.0603758	0	0	0
PC	PC 37:1	1C171	PC 18:0;C171_19:1	18:0	Y		0.00868662	0.00851242	0.0100691	0	0	0
PC	PC 37:2	1C171	PC 18:1;C171_19:1	18:1		Y	0	0	0	0.189873	0.159018	0.188367
PC	PC 38:1	1C171	PC 18:0;C171_20:1	18:0	Y		0.0136157	0.0135291	0.015897	0	0	0
PC	PC 38:1	1C171	PC 18:1;C171_20:0	18:1		Y	0	0	0	0.0220356	0.0172893	0.0252261
PC	PC 38:1	1C171	PC 20:1;C171_18:0	20:1	Y	Y	0.00576196	0.00586545	0.00644236	0.112984	0.0911158	0.117247
PC	PC 38:1	1C171	PC 22:1;C171_16:0	22:1	Y	Y	0.0102992	0.00888317	0.0101011	0.168371	0.146671	0.175144
PC	PC 38:2	1C171	PC 18:1;C171_20:1	18:1	Y	Y	0.00327968	0.00307278	0.00352942	0.159715	0.177106	0.165974
PC	PC 38:2	1C171	PC 20:1;C171_18:1	20:1	Y	Y	0.0192769	0.0189497	0.0220959	0.604414	0.51742	0.604165
PC	PC 38:3	1C171	PC 18:1;C171_20:2	18:1		Y	0	0	0	0.221029	0.191919	0.216459
PC	PC 38:3	1C171	PC 20:1;C171_18:2	20:1		Y	0	0	0	0.0674784	0.0594453	0.0675412
PC	PC 38:4	1C171	PC 16:0;C171_22:4	16:0	Y		0.555916	0.602902	0.616146	0	0	0
PC	PC 38:4	1C171	PC 18:1;C171_20:3	18:1		Y	0	0	0	0.074392	0.0675708	0.0637692
PC	PC 38:5	1C171	PC 16:0;C171_22:5	16:0	Y		0.10021	0.103687	0.109963	0	0	0
PC	PC 38:5	1C171	PC 18:1;C171_20:4	18:1		Y	0	0	0	1.34363	1.23167	1.26357
PC	PC 38:6	1C171	PC 16:0;C171_22:6	16:0	Y		0.607816	0.631129	0.659309	0	0	0
PC	PC 38:6	1C171	PC 18:1;C171_20:5	18:1		Y	0	0	0	0.075982	0.0712168	0.0731361
PC	PC 40:1	1C171	PC 18:1;C171_22:0	18:1		Y	0	0	0	0.00335703	0.00250322	0.00379641
PC	PC 40:2	1C171	PC 18:1;C171_22:1	18:1		Y	0	0	0	0.0244031	0.0210489	0.0256528
PC	PC 40:4	1C171	PC 18:0;C171_22:4	18:0	Y		0.163875	0.168167	0.178235	0	0	0
PC	PC 40:4	1C171	PC 18:1;C171_22:3	18:1		Y	0	0	0	0.0773353	0.0692272	0.0761727
PC	PC 40:4	1C171	PC 20:1;C171_20:3	20:1		Y	0	0	0	0.00984729	0.00951821	0.0119106
PC	PC 40:5	1C171	PC 16:0;C171_24:5	16:0	Y		0.123991	0.127337	0.134983	0	0	0
PC	PC 40:5	1C171	PC 18:1;C171_22:4	18:1		Y	0	0	0	0.730767	0.651855	0.683737
PC	PC 40:6	1C171	PC 18:1;C171_22:5	18:1		Y	0	0	0	0.136577	0.116606	0.130971
PC	PC 40:7	1C171	PC 18:1;C171_22:6	18:1	Y	Y	0.0105836	0.0104099	0.0111793	1.05511	0.955624	0.995006
PC	PC 40:8	1C171	PC 18:2;C171_22:6	18:2		Y	0	0	0	0.00464248	0.00429329	0.00452504
PC	PC 42:1	1C171	PC 16:0;C171_26:1	16:0	Y		0.014594	0.0128373	0.0167304	0	0	0
PC	PC 42:2	1C171	PC 18:1;C171_24:1	18:1		Y	0	0	0	0.0134817	0.0114393	0.0139502
PC	PC 42:2	2C171	PC 18:1;C171_24:1;C171	18:1		Y	0	0	0	0.201188	0.151987	0.169567
PC	PC 42:4	1C171	PC 16:0;C171_26:4	16:0	Y		0.0406781	0.041153	0.0441277	0	0	0
PC	PC 42:5	1C171	PC 16:0;C171_26:5	16:0	Y		0.077544	0.0770549	0.0834826	0	0	0
PC	PC 42:5	1C171	PC 18:1;C171_24:4	18:1		Y	0	0	0	0.137462	0.120751	0.132644
PC	PC 42:6	1C171	PC 18:0;C171_24:6	18:0	Y		0.0247552	0.0242029	0.0265476	0	0	0
PC	PC 42:6	1C171	PC 18:1;C171_24:5	18:1		Y	0	0	0	0.0420658	0.0367048	0.0408033
PC	PC 42:6	1C171	PC 20:1;C171_22:5	20:1		Y	0	0	0	0.0793645	0.0733257	0.0783001
PC	PC 42:7	1C171	PC 18:1;C171_24:6	18:1		Y	0	0	0	0.0471788	0.0427078	0.0469038
PC	PC 42:7	1C171	PC 20:1;C171_22:6	20:1	Y	Y	0.00157049	0.00111968	0.00138766	0.0512382	0.0456438	0.0480691
PC	PC 44:2	2C171	PC 18:1;C171_26:1;C171	18:1		Y	0	0	0	0.0498989	0.032559	0.0478723
PC	PC 44:4	1C171	PC 18:0;C171_26:4	18:0	Y		0.00364087	0.00392749	0.00435998	0	0	0
PC	PC 44:5	1C171	PC 18:1;C171_26:4	18:1		Y	0	0	0	0.0225716	0.0180985	0.0199246
PC	PC 44:6	1C171	PC 18:1;C171_26:5	18:1	Y	Y	0.00188382	0.0019028	0.00153264	0.0485053	0.042301	0.0494822
PC	PC 44:7	1C171	PC 22:1;C171_22:6	22:1	Y	Y	0.000450281	0.00035514	0.00045884	0.0155111	0.0150811	0.0159914
PC	PC O-32:0	1C171	PC O-16:0_16:0;C171	16:0	Y		0.361146	0.384834	0.402751	0	0	0
PC	PC O-32:1	1C171	PC O-16:1_16:0;C171	16:0	Y		0.164507	0.195559	0.214312	0	0	0
PC	PC O-34:0	1C171	PC O-18:0_16:0;C171	16:0	Y		0.0148284	0.0148823	0.0181414	0	0	0
PC	PC O-34:1	1C171	PC O-16:0_18:1;C171	18:1	Y	Y	0.00775196	0.00824609	0.00933598	0.447667	0.375625	0.437018
PC	PC O-34:2	1C171	PC O-16:1_18:1;C171	18:1	Y	Y	0.00426766	0.00490085	0.00568578	0.324286	0.294452	0.325718
PC	PC O-36:2	1C171	PC O-18:1_18:1;C171	18:1	Y	Y	0.000790681	0.000891193	0.000975709	0.0585208	0.0475849	0.0590313
PC	PC O-36:4	1C171	PC O-16:0;C171_20:4	O-16:0	Y		0.0676164	0.0703989	0.0693956	0	0	0
PC	PC O-38:1	1C171	PC O-20:0_18:1;C171	18:1		Y	0	0	0	0.014399	0.0118304	0.0153979
PC	PC O-38:2	1C171	PC O-20:1_18:1;C171	18:1		Y	0	0	0	0.00523395	0.00379339	0.00502231
PC	PC O-38:4	1C171	PC O-16:0;C171_22:4	O-16:0	Y		0.0442784	0.0460836	0.0477115	0	0	0
PC	PC O-38:5	1C171	PC O-16:0;C171_22:5	O-16:0	Y		0.0387253	0.0405212	0.040018	0	0	0
PC	PC O-38:6	1C171	PC O-16:0;C171_22:6	O-16:0	Y		0.0486608	0.0491533	0.0526174	0	0	0
PC	PC O-40:1	1C171	PC O-22:0_18:1;C171	18:1		Y	0	0	0	0.00755453	0.00627953	0.00814456
PC	PC O-40:6	1C171	PC O-18:1;C171_22:5	O-18:1		Y	0	0	0	0.0181626	0.0156359	0.016366
PC	PC O-40:7	1C171	PC O-18:1;C171_22:6	O-18:1		Y	0	0	0	0.0155223	0.014921	0.0158666
PC1	PC 36:2	2C171	PC 18:1;C171_18:1;C171	18:1		Y	0	0	0	2.56037	2.9204	2.827
PC1	PC 42:2	2C171	PC 18:1;C171_24:1;C171	24:1		Y	0	0	0	0.201188	0.151987	0.169567
PC1	PC 44:2	2C171	PC 18:1;C171_26:1;C171	26:1		Y	0	0	0	0.0498989	0.032559	0.0478723
PE	PE 30:0	1C171	PE 16:0;C171_14:0	16:0	Y		0.023024	0.0241224	0.0260384	0	0	0
PE	PE 31:0	1C171	PE 16:0;C171_15:0	16:0	Y		0.0101147	0.0104797	0.0106464	0	0	0
PE	PE 32:0	1C171	PE 16:0;C171_16:0	16:0	Y		0.281487	0.32848	0.33318	0	0	0
PE	PE 32:0	2C171	PE 16:0;C171_16:0;C171	16:0	Y		0.359812	0.293812	0.440427	0	0	0
PE	PE 32:1	1C171	PE 16:0;C171_16:1	16:0	Y		0.0751241	0.0931967	0.0990378	0	0	0
PE	PE 32:1	1C171	PE 18:1;C171_14:0	18:1		Y	0	0	0	0.0668084	0.0649612	0.0658449
PE	PE 33:1	1C171	PE 18:1;C171_15:0	18:1		Y	0	0	0	0.0185749	0.0140196	0.0193576
PE	PE 34:0	1C171	PE 16:0;C171_18:0	16:0	Y		0.27274	0.281934	0.303675	0	0	0
PE	PE 34:1	1C171	PE 16:0;C171_18:1	16:0	Y		1.21099	1.28567	1.26859	0	0	0
PE	PE 34:1	1C171	PE 18:1;C171_16:0	18:1	Y	Y	0.0206059	0.0200247	0.0259111	0.325314	0.302947	0.29382
PE	PE 34:2	1C171	PE 18:1;C171_16:1	18:1	Y	Y	0.0171279	0.0141615	0.0205594	0.188951	0.166602	0.170513
PE	PE 35:2	1C171	PE 18:1;C171_17:1	18:1		Y	0	0	0	0.0903119	0.0783965	0.0819511
PE	PE 36:1	1C171	PE 18:0;C171_18:1	18:0	Y		0.558543	0.600407	0.604752	0	0	0
PE	PE 36:1	1C171	PE 18:1;C171_18:0	18:1	Y	Y	0.053371	0.051125	0.0441913	1.23051	1.09058	1.11516
PE	PE 36:2	1C171	PE 18:1;C171_18:1	18:1	Y	Y	0.0667775	0.0640699	0.069863	3.05673	2.84602	2.80151
PE	PE 36:2	2C171	PE 18:1;C171_18:1;C171	18:1		Y	0	0	0	1.85929	1.86592	1.97083
PE	PE 36:3	1C171	PE 18:1;C171_18:2	18:1		Y	0	0	0	0.210092	0.191703	0.197127
PE	PE 36:4	1C171	PE 16:0;C171_20:4	16:0	Y		0.380052	0.425904	0.417149	0	0	0
PE	PE 38:2	1C171	PE 20:1;C171_18:1	20:1	Y	Y	0.0157256	0.0162813	0.0162922	0.308225	0.280152	0.278767
PE	PE 38:2	2C171	PE 18:1;C171_20:1;C171	18:1		Y	0	0	0	0.707383	0.688664	0.710054
PE	PE 38:4	1C171	PE 16:0;C171_22:4	16:0	Y		0.412427	0.46063	0.446014	0	0	0
PE	PE 38:4	1C171	PE 18:0;C171_20:4	18:0	Y		0.238913	0.26832	0.250081	0	0	0
PE	PE 38:4	1C171	PE 18:1;C171_20:3	18:1		Y	0	0	0	0.160277	0.157552	0.153089
PE	PE 38:5	1C171	PE 16:0;C171_22:5	16:0	Y		0.0857933	0.118961	0.100089	0	0	0
PE	PE 38:5	1C171	PE 18:1;C171_20:4	18:1		Y	0	0	0	0.559532	0.520771	0.525587
PE	PE 38:6	1C171	PE 16:0;C171_22:6	16:0	Y		0.363299	0.399308	0.394954	0	0	0
PE	PE 40:2	2C171	PE 18:1;C171_22:1;C171	18:1		Y	0	0	0	0.169893	0.154401	0.158415
PE	PE 40:4	1C171	PE 18:0;C171_22:4	18:0	Y		0.2345	0.2812	0.270814	0	0	0
PE	PE 40:5	1C171	PE 18:0;C171_22:5	18:0	Y		0.265744	0.304374	0.289952	0	0	0
PE	PE 40:5	1C171	PE 18:1;C171_22:4	18:1		Y	0	0	0	0.795922	0.705529	0.738909
PE	PE 40:6	1C171	PE 18:0;C171_22:6	18:0	Y		0.232388	0.266412	0.237847	0	0	0
PE	PE 40:6	1C171	PE 18:1;C171_22:5	18:1		Y	0	0	0	0.78661	0.734654	0.739514
PE	PE 40:7	1C171	PE 18:1;C171_22:6	18:1		Y	0	0	0	1.0712	0.976391	0.998746
PE	PE 42:7	1C171	PE 20:1;C171_22:6	20:1	Y	Y	0.00125158	0.000875336	0.000900265	0.100019	0.0966016	0.0924257
PE	PE P-32:0	1C171	PE P-16:0_16:0;C171	16:0	Y		0.0637973	0.0746439	0.0797156	0	0	0
PE	PE P-34:1	1C171	PE P-16:0_18:1;C171	18:1	Y	Y	0.0121763	0.0121667	0.0146448	0.405114	0.392842	0.403973
PE	PE P-34:1	1C171	PE P-18:1_16:0;C171	16:0	Y		0.0519961	0.0601937	0.0643244	0	0	0
PE	PE P-36:1	1C171	PE P-18:0_18:1;C171	18:1	Y	Y	0.0024996	0.00297502	0.00293517	0.168794	0.153928	0.166212
PE	PE P-36:2	1C171	PE P-18:1_18:1;C171	18:1	Y	Y	0.00189439	0.00220306	0.00237549	0.169399	0.161891	0.166518
PE	PE P-36:4	1C171	PE P-16:0;C171_20:4	P-16:0	Y		0.135284	0.168268	0.177284	0	0	0
PE	PE P-38:4	1C171	PE P-16:0;C171_22:4	P-16:0	Y		0.192549	0.23266	0.227663	0	0	0
PE	PE P-38:4	1C171	PE P-18:0;C171_20:4	P-18:0	Y		0.0490214	0.0522835	0.0560161	0	0	0
PE	PE P-38:5	1C171	PE P-16:0;C171_22:5	P-16:0	Y		0.126799	0.174022	0.175399	0	0	0
PE	PE P-38:5	1C171	PE P-18:1;C171_20:4	P-18:1		Y	0	0	0	0.053274	0.0549046	0.0511218
PE	PE P-40:4	1C171	PE P-18:0;C171_22:4	P-18:0	Y		0.12168	0.144079	0.149313	0	0	0
PE1	PE 32:0	2C171	PE 16:0;C171_16:0;C171	16:0	Y		0.359812	0.293812	0.440427	0	0	0
PE1	PE 36:2	2C171	PE 18:1;C171_18:1;C171	18:1		Y	0	0	0	1.85929	1.86592	1.97083
PE1	PE 38:2	2C171	PE 18:1;C171_20:1;C171	20:1		Y	0	0	0	0.707383	0.688664	0.710054
PE1	PE 40:2	2C171	PE 18:1;C171_22:1;C171	22:1		Y	0	0	0	0.169893	0.154401	0.158415
PG	PG 32:0	1C171	PG 16:0;C171_16:0	16:0	Y		1.21088	0.857161	0.457706	0	0	0
PG	PG 34:0	1C171	PG 16:0;C171_18:0	16:0	Y		1.20644	0.889813	0.470763	0	0	0
PG	PG 34:0	1C171	PG 18:0;C171_16:0	18:0	Y		0.0574702	0.0653877	0.0293924	0	0	0
PG	PG 34:1	1C171	PG 16:0;C171_18:1	16:0	Y		9.91159	6.92534	3.59418	0	0	0
PG	PG 34:2	1C171	PG 16:0;C171_18:2	16:0	Y		0.108772	0.0860007	0.0379524	0	0	0
PG	PG 35:1	1C171	PG 16:0;C171_19:1	16:0	Y		0.578544	0.400348	0.213295	0	0	0
PG	PG 36:1	1C171	PG 18:0;C171_18:1	18:0	Y		3.52484	2.52751	1.3278	0	0	0
PG	PG 36:1	1C171	PG 18:1;C171_18:0	18:1	Y	Y	0.0393409	0.0235008	0.0138564	0.361315	0.440996	0.376435
PG	PG 36:1	1C171	PG 20:1;C171_16:0	20:1	Y	Y	0.125769	0.0816821	0.0428257	1.45483	1.90272	1.42095
PG	PG 36:2	1C171	PG 16:0;C171_20:2	16:0	Y		0.376302	0.34256	0.170479	0	0	0
PG	PG 36:2	1C171	PG 18:1;C171_18:1	18:1	Y	Y	0.0635098	0.052866	0.025562	1.77568	2.29754	1.69658
PG	PG 36:3	1C171	PG 18:1;C171_18:2	18:1	Y	Y	0.017245	0.0114236	0.00367381	0.0924149	0.128484	0.101628
PG	PG 36:4	1C171	PG 16:0;C171_20:4	16:0	Y		0.786264	0.605342	0.291659	0	0	0
PG	PG 37:1	1C171	PG 18:0;C171_19:1	18:0	Y		0.19303	0.138924	0.0736675	0	0	0
PG	PG 38:1	1C171	PG 20:1;C171_18:0	20:1	Y	Y	0.0889105	0.0619978	0.0319597	0.517643	0.672333	0.548519
PG	PG 38:2	1C171	PG 20:1;C171_18:1	20:1	Y	Y	0.0198042	0.0121775	0.00657752	0.255334	0.406067	0.299133
PG	PG 38:5	1C171	PG 18:1;C171_20:4	18:1		Y	0	0	0	0.228285	0.337952	0.24466
PI	PI 32:0	1C171	PI 16:0;C171_16:0	16:0	Y		0.399121	0.434567	0.465877	0	0	0
PI	PI 33:0	1C171	PI 16:0;C171_17:0	16:0	Y		0.0774385	0.0829223	0.0907808	0	0	0
PI	PI 34:0	1C171	PI 16:0;C171_18:0	16:0	Y		2.35666	2.54964	2.65006	0	0	0
PI	PI 34:1	1C171	PI 16:0;C171_18:1	16:0	Y		1.52776	1.54645	1.32146	0	0	0
PI	PI 34:1	1C171	PI 18:1;C171_16:0	18:1		Y	0	0	0	0.703509	0.677624	0.675209
PI	PI 34:2	1C171	PI 16:0;C171_18:2	16:0	Y		0.0190597	0.0290102	0.0311678	0	0	0
PI	PI 34:2	1C171	PI 18:1;C171_16:1	18:1		Y	0	0	0	0.124875	0.115668	0.117008
PI	PI 35:0	1C171	PI 16:0;C171_19:0	16:0	Y		0.00572818	0.00556201	0.0142259	0	0	0
PI	PI 35:1	1C171	PI 18:1;C171_17:0	18:1		Y	0	0	0	0.203938	0.160913	0.179449
PI	PI 36:0	1C171	PI 18:0;C171_18:0	18:0	Y		0.0471034	0.0526533	0.0619496	0	0	0
PI	PI 36:1	1C171	PI 18:0;C171_18:1	18:0	Y		0.528047	0.378136	0.291554	0	0	0
PI	PI 36:1	1C171	PI 18:1;C171_18:0	18:1	Y	Y	0.0553041	0.0554415	0.0553504	5.90325	5.40079	5.45157
PI	PI 36:1	1C171	PI 20:1;C171_16:0	20:1	Y	Y	0.00223762	0.00441197	0.00650225	0.101762	0.0918361	0.0866039
PI	PI 36:2	1C171	PI 18:0;C171_18:2	18:0	Y		0.0434586	0.0428242	0.0452685	0	0	0
PI	PI 36:2	1C171	PI 18:1;C171_18:1	18:1	Y	Y	0.0365949	0.0371264	0.0314317	2.87158	3.05242	2.7365
PI	PI 36:3	1C171	PI 18:1;C171_18:2	18:1		Y	0	0	0	0.210982	0.145257	0.129831
PI	PI 36:4	1C171	PI 16:0;C171_20:4	16:0	Y		0.382848	0.454572	0.445914	0	0	0
PI	PI 38:1	1C171	PI 18:1;C171_20:0	18:1		Y	0	0	0	0.0499045	0.0402353	0.0447272
PI	PI 38:1	1C171	PI 20:1;C171_18:0	20:1	Y	Y	0.000276751	0.0003808	0.00205197	0.129103	0.120331	0.124091
PI	PI 38:2	1C171	PI 20:1;C171_18:1	20:1	Y	Y	0.000767441	0.00934455	0.000621196	0.161913	0.152213	0.151712
PI	PI 38:4	1C171	PI 16:0;C171_22:4	16:0	Y		0.154273	0.18598	0.17593	0	0	0
PI	PI 38:4	1C171	PI 18:0;C171_20:4	18:0	Y		0.529958	0.589907	0.615178	0	0	0
PI	PI 38:5	1C171	PI 16:0;C171_22:5	16:0	Y		0.0205332	0.0647854	0.0825932	0	0	0
PI	PI 38:5	1C171	PI 18:1;C171_20:4	18:1		Y	0	0	0	0.759936	0.733769	0.669279
PI	PI 38:6	1C171	PI 16:0;C171_22:6	16:0	Y		0.0185314	0.0258677	0.0336263	0	0	0
PI	PI 40:4	1C171	PI 18:0;C171_22:4	18:0	Y		0.148687	0.179168	0.181951	0	0	0
PI	PI 40:5	1C171	PI 18:0;C171_22:5	18:0	Y		0.147633	0.174785	0.182819	0	0	0
PI	PI 40:5	1C171	PI 20:1;C171_20:4	20:1	Y	Y	0.00511635	0.0144676	0.0173302	0.283349	0.280227	0.281375
PI	PI 40:6	1C171	PI 18:0;C171_22:6	18:0	Y		0.0563318	0.0680178	0.0745494	0	0	0
PI	PI 40:6	1C171	PI 18:1;C171_22:5	18:1		Y	0	0	0	0.0583002	0.0498918	0.0466778
PI	PI 40:7	1C171	PI 18:1;C171_22:6	18:1		Y	0	0	0	0.0434206	0.0395395	0.0417768
PS	PS 32:0	1C171	PS 16:0;C171_16:0	16:0	Y		0.684177	0.776662	0.738584	0	0	0
PS	PS 34:0	1C171	PS 16:0;C171_18:0	16:0	Y		1.26642	1.37883	1.19761	0	0	0
PS	PS 34:1	1C171	PS 16:0;C171_18:1	16:0	Y		0.81101	0.758246	0.70662	0	0	0
PS	PS 34:1	1C171	PS 18:1;C171_16:0	18:1	Y	Y	0.208897	0.234165	0.143625	0.883313	0.784854	0.770722
PS	PS 36:1	1C171	PS 18:1;C171_18:0	18:1	Y	Y	0.392488	0.281299	0.198978	4.17718	3.92963	3.64896
PS	PS 36:2	1C171	PS 18:1;C171_18:1	18:1		Y	0	0	0	0.843206	0.788758	0.787483
PS	PS 40:2	1C171	PS 18:1;C171_22:1	18:1		Y	0	0	0	0.105416	0.104211	0.103176
SM	SM 34:1	1C171	SM 18:1;O2/16:0;C171	16:0	Y		0.805124	0.87458	0.876683	0	0	0
SM	SM 36:2	1C171	SM 18:1;O2/18:1;C171	18:1		Y	0	0	0	0.148123	0.128972	0.139269
SM	SM 40:1	1C171	SM 18:1;O2,C171/22:0	SPB 18:1;O2	Y		0.0459382	0.0439443	0.0558628	0	0	0
SM	SM 41:1	1C171	SM 18:1;O2,C171/23:0	SPB 18:1;O2	Y		0.0111049	0.00975219	0.0134557	0	0	0
SM	SM 41:2	1C171	SM 18:1;O2,C171/23:1	SPB 18:1;O2	Y		0.00714929	0.00503351	0.00931784	0	0	0
SM	SM 42:1	1C171	SM 18:1;O2,C171/24:0	SPB 18:1;O2	Y		0.073875	0.0641534	0.0868863	0	0	0
SM	SM 42:1	1C171	SM 18:1;O2/24:0;C171	24:0	Y		0.0428143	0.038641	0.053295	0	0	0
SM	SM 42:2	1C171	SM 18:1;O2,C171/24:1	SPB 18:1;O2	Y		0.202839	0.193917	0.239347	0	0	0
SM	SM 42:2	1C171	SM 18:1;O2/24:1;C171	24:1	Y	Y	0.00381176	0.00357425	0.00558556	1.10959	0.811001	1.21926
SM	SM 43:1	1C171	SM 18:1;O2,C171/25:0	SPB 18:1;O2	Y		0.00226194	0.00168526	0.00272339	0	0	0
SM	SM 43:2	1C171	SM 18:1;O2,C171/25:1	SPB 18:1;O2	Y		0.00301873	0.00251185	0.0038011	0	0	0
SM	SM 44:1	1C171	SM 18:1;O2,C171/26:0	SPB 18:1;O2	Y		0.00766546	0.00679315	0.00976817	0	0	0
SM	SM 44:2	1C171	SM 18:1;O2,C171/26:1	SPB 18:1;O2	Y		0.0190163	0.017389	0.0233008	0	0	0
SM	SM 44:2	1C171	SM 18:1;O2/26:1;C171	26:1	Y	Y	0.00626844	0.00541561	0.00743804	0.129439	0.0978894	0.155078
TG	TG 46:0	1C171	TG 16:0;C171_14:0_16:0	16:0	Y		0.0369505	0.0382018	0.0393256	0	0	0
TG	TG 46:0	2C171	TG 16:0;C171_16:0;C171_14:0	16:0	Y		0.0540726	0.0580352	0.0589735	0	0	0
TG	TG 46:1	1C171	TG 18:1;C171_14:0_14:0	18:1		Y	0	0	0	0.00632638	0.00530179	0.00612799
TG	TG 46:1	2C171	TG 16:0;C171_16:0;C171_14:1	16:0	Y		0.0029664	0.00297847	0.00274786	0	0	0
TG	TG 47:0	1C171	TG 16:0;C171_15:0_16:0	16:0	Y		0.00865716	0.0099329	0.00997614	0	0	0
TG	TG 47:0	2C171	TG 16:0;C171_16:0;C171_15:0	16:0	Y		0.0178882	0.0192681	0.0204787	0	0	0
TG	TG 47:1	1C171	TG 16:0;C171_15:0_16:1	16:0	Y		0.00314306	0.00646363	0.0059323	0	0	0
TG	TG 48:0	1C171	TG 16:0;C171_16:0_16:0	16:0	Y		0.128535	0.131232	0.142687	0	0	0
TG	TG 48:0	2C171	TG 16:0;C171_16:0;C171_16:0	16:0	Y		0.604309	0.64594	0.660429	0	0	0
TG	TG 48:1	1C171	TG 16:0;C171_14:0_18:1	16:0	Y		0.129476	0.148147	0.143271	0	0	0
TG	TG 48:1	1C171	TG 16:0;C171_16:0_16:1	16:0	Y		0.0109484	0.010359	0.0114954	0	0	0
TG	TG 48:1	1C171	TG 18:1;C171_14:0_16:0	18:1		Y	0	0	0	0.0553614	0.0523913	0.0552462
TG	TG 48:1	2C171	TG 16:0;C171_16:0;C171_16:1	16:0	Y		0.184374	0.198705	0.196022	0	0	0
TG	TG 48:2	1C171	TG 16:0;C171_14:1_18:1	16:0	Y		0.00650118	0.00849786	0.00821929	0	0	0
TG	TG 48:2	1C171	TG 16:0;C171_16:1_16:1	16:0	Y		0.000380665	0.000376115	0.000422781	0	0	0
TG	TG 48:2	1C171	TG 18:1;C171_14:0_16:1	18:1		Y	0	0	0	0.016031	0.0173306	0.0161555
TG	TG 49:0	1C171	TG 16:0;C171_15:0_18:0	16:0	Y		0.0113949	0.0118794	0.0127607	0	0	0
TG	TG 49:0	1C171	TG 16:0;C171_16:0_17:0	16:0	Y		0.0115428	0.0121114	0.0127304	0	0	0
TG	TG 49:1	1C171	TG 16:0;C171_15:0_18:1	16:0	Y		0.0466779	0.0489679	0.0483898	0	0	0
TG	TG 49:1	1C171	TG 16:0;C171_16:0_17:1	16:0	Y		0.00703222	0.00836891	0.00721718	0	0	0
TG	TG 49:1	1C171	TG 18:1;C171_15:0_16:0	18:1		Y	0	0	0	0.0103697	0.00969868	0.00999527
TG	TG 49:1	2C171	TG 16:0;C171_16:0;C171_17:1	16:0	Y		0.0347217	0.0376624	0.037069	0	0	0
TG	TG 50:0	1C171	TG 16:0;C171_16:0_18:0	16:0	Y		0.102154	0.100466	0.111666	0	0	0
TG	TG 50:0	3C171	TG 16:0;C171_16:0;C171_18:0;C171	16:0	Y		0.18863	0.221867	0.210615	0	0	0
TG	TG 50:1	1C171	TG 16:0;C171_16:0_18:1	16:0	Y		0.386359	0.427743	0.43742	0	0	0
TG	TG 50:1	1C171	TG 18:1;C171_16:0_16:0	18:1		Y	0	0	0	0.129808	0.119803	0.126818
TG	TG 50:1	2C171	TG 16:0;C171_16:0;C171_18:1	16:0	Y		0.403708	0.436771	0.425938	0	0	0
TG	TG 50:2	1C171	TG 16:0;C171_16:1_18:1	16:0	Y		0.00723522	0.00854518	0.00745101	0	0	0
TG	TG 50:2	1C171	TG 18:1;C171_16:0_16:1	18:1	Y	Y	0.00963455	0.00883343	0.010891	0.228885	0.219376	0.22389
TG	TG 50:2	1C171	TG 18:2;C171_16:0_16:0	18:2		Y	0	0	0	0.000112504	0.000461977	0.000365707
TG	TG 50:2	2C171	TG 16:0;C171_16:0;C171_18:2	16:0	Y		0.0650861	0.0721241	0.0705162	0	0	0
TG	TG 50:2	2C171	TG 18:1;C171_18:1;C171_14:0	18:1		Y	0	0	0	0.199814	0.183997	0.187596
TG	TG 50:3	1C171	TG 16:0;C171_16:1_18:2	16:0	Y		0.0109299	0.0111021	0.00977388	0	0	0
TG	TG 50:3	1C171	TG 18:1;C171_14:0_18:2	18:1		Y	0	0	0	0.00627934	0.00222872	0.00401329
TG	TG 50:3	1C171	TG 18:1;C171_16:1_16:1	18:1	Y	Y	0.00178694	0.00196719	0.00380121	0.0071747	0.00889875	0.0083134
TG	TG 50:3	1C171	TG 18:2;C171_16:0_16:1	18:2	Y	Y	0.000701736	0.000730473	0.00157403	0.00575827	0.00517294	0.00527895
TG	TG 50:3	2C171	TG 16:0;C171_16:0;C171_18:3	16:0	Y		0.00516659	0.00528066	0.00584362	0	0	0
TG	TG 50:3	2C171	TG 18:1;C171_18:1;C171_14:1	18:1		Y	0	0	0	0.00583574	0.00595507	0.005852
TG	TG 50:4	1C171	TG 16:0;C171_14:0_20:4	16:0	Y		0.0109376	0.0123558	0.0116405	0	0	0
TG	TG 50:4	2C171	TG 16:0;C171_16:0;C171_18:4	16:0	Y		0.00828167	0.0101849	0.00909612	0	0	0
TG	TG 51:1	1C171	TG 16:0;C171_17:0_18:1	16:0	Y		0.0376945	0.0392166	0.0412528	0	0	0
TG	TG 51:1	1C171	TG 18:1;C171_16:0_17:0	18:1		Y	0	0	0	0.0106308	0.0103145	0.0111459
TG	TG 51:1	2C171	TG 16:0;C171_16:0;C171_19:1	16:0	Y		0.0232681	0.0260276	0.0251932	0	0	0
TG	TG 51:2	1C171	TG 16:0;C171_17:1_18:1	16:0	Y		0.0378833	0.0435013	0.0437307	0	0	0
TG	TG 51:2	1C171	TG 18:1;C171_16:0_17:1	18:1		Y	0	0	0	0.0417284	0.0393624	0.0412808
TG	TG 51:2	2C171	TG 16:0;C171_16:0;C171_19:2	16:0	Y		0.000719662	0.00100757	0.00049025	0	0	0
TG	TG 51:2	2C171	TG 18:1;C171_18:1;C171_15:0	18:1		Y	0	0	0	0.0422096	0.0394963	0.037463
TG	TG 51:3	1C171	TG 18:1;C171_16:1_17:1	18:1	Y	Y	0.00185134	0.00134352	0.00115023	0.0213224	0.0200778	0.0205991
TG	TG 51:3	2C171	TG 18:1;C171_18:1;C171_15:1	18:1	Y	Y	0.00280267	0.0027606	0.00336864	0.017765	0.0180122	0.0169894
TG	TG 52:0	1C171	TG 16:0;C171_18:0_18:0	16:0	Y		0.00621759	0.00588934	0.00710085	0	0	0
TG	TG 52:0	1C171	TG 18:0;C171_16:0_18:0	18:0	Y		0.0135884	0.0116805	0.0145685	0	0	0
TG	TG 52:0	2C171	TG 16:0;C171_16:0;C171_20:0	16:0	Y		0.0180648	0.0167413	0.0184162	0	0	0
TG	TG 52:1	1C171	TG 18:0;C171_16:0_18:1	18:0	Y		0.102415	0.104605	0.112505	0	0	0
TG	TG 52:1	1C171	TG 18:1;C171_16:0_18:0	18:1		Y	0	0	0	0.138686	0.129303	0.136494
TG	TG 52:1	1C171	TG 20:1;C171_16:0_16:0	20:1		Y	0	0	0	0.0105346	0.0111174	0.0110334
TG	TG 52:2	1C171	TG 16:0;C171_18:1_18:1	16:0	Y		0.198287	0.228321	0.224975	0	0	0
TG	TG 52:2	1C171	TG 18:1;C171_16:0_18:1	18:1	Y	Y	0.0513274	0.0558622	0.0582315	0.835156	0.760953	0.800058
TG	TG 52:2	1C171	TG 20:2;C171_16:0_16:0	20:2		Y	0	0	0	0.0631915	0.0543	0.052326
TG	TG 52:2	2C171	TG 18:1;C171_18:1;C171_16:0	18:1		Y	0	0	0	1.34761	1.25124	1.30335
TG	TG 52:3	1C171	TG 16:0;C171_18:1_18:2	16:0	Y		0.0412428	0.0470452	0.045506	0	0	0
TG	TG 52:3	1C171	TG 18:1;C171_16:0_18:2	18:1		Y	0	0	0	0.0758105	0.071034	0.0778291
TG	TG 52:3	1C171	TG 18:1;C171_16:1_18:1	18:1		Y	0	0	0	0.121718	0.113674	0.117854
TG	TG 52:3	1C171	TG 18:2;C171_16:0_18:1	18:2		Y	0	0	0	0.00230016	0.00316255	0.0031082
TG	TG 52:3	2C171	TG 16:0;C171_16:0;C171_20:3	16:0	Y		0.0436957	0.047781	0.0495287	0	0	0
TG	TG 52:3	2C171	TG 18:1;C171_18:1;C171_16:1	18:1		Y	0	0	0	0.54268	0.528365	0.521992
TG	TG 52:4	1C171	TG 16:0;C171_16:0_20:4	16:0	Y		0.119037	0.134791	0.130012	0	0	0
TG	TG 52:4	1C171	TG 18:1;C171_14:0_20:3	18:1		Y	0	0	0	0.0105924	0.00718786	0.00778739
TG	TG 52:4	1C171	TG 18:1;C171_16:1_18:2	18:1		Y	0	0	0	0.0239792	0.0237725	0.0239124
TG	TG 52:4	2C171	TG 16:0;C171_16:0;C171_20:4	16:0	Y		0.390055	0.440125	0.418322	0	0	0
TG	TG 52:4	2C171	TG 18:1;C171_18:2;C171_16:1	18:1		Y	0	0	0	0.019763	0.0193311	0.0189846
TG	TG 52:5	1C171	TG 16:0;C171_16:0_20:5	16:0	Y		0.00882016	0.0113358	0.0106559	0	0	0
TG	TG 52:5	1C171	TG 16:0;C171_16:1_20:4	16:0	Y		0.0418417	0.0477423	0.0458739	0	0	0
TG	TG 52:5	1C171	TG 18:1;C171_14:0_20:4	18:1		Y	0	0	0	0.0425453	0.0400859	0.0374262
TG	TG 52:5	2C171	TG 16:0;C171_16:0;C171_20:5	16:0	Y		0.025991	0.028793	0.0290583	0	0	0
TG	TG 52:6	1C171	TG 16:0;C171_14:0_22:6	16:0	Y		0.00696779	0.00797817	0.0077189	0	0	0
TG	TG 53:1	1C171	TG 16:0;C171_18:1_19:0	16:0	Y		0.00562115	0.0056528	0.00618005	0	0	0
TG	TG 53:1	1C171	TG 18:1;C171_16:0_19:0	18:1		Y	0	0	0	0.00413502	0.00359141	0.0041622
TG	TG 53:1	1C171	TG 18:1;C171_17:0_18:0	18:1		Y	0	0	0	0.00520098	0.00482946	0.00511096
TG	TG 53:2	1C171	TG 16:0;C171_18:1_19:1	16:0	Y		0.00990165	0.0108215	0.0115163	0	0	0
TG	TG 53:2	1C171	TG 18:1;C171_16:0_19:1	18:1	Y	Y	0.00225737	0.00219552	0.0030814	0.0788887	0.074106	0.0767144
TG	TG 53:2	2C171	TG 18:1;C171_20:1;C171_15:0	18:1		Y	0	0	0	0.148853	0.13928	0.142296
TG	TG 53:3	1C171	TG 16:0;C171_18:1_19:2	16:0	Y		0.0037734	0.00336043	0.00250868	0	0	0
TG	TG 53:3	1C171	TG 18:1;C171_17:1_18:1	18:1	Y	Y	0.00844072	0.00908631	0.00922447	0.0679573	0.0661347	0.0632491
TG	TG 53:3	2C171	TG 18:1;C171_18:1;C171_17:1	18:1		Y	0	0	0	0.112084	0.102132	0.101254
TG	TG 53:4	1C171	TG 16:0;C171_17:0_20:4	16:0	Y		0.00145069	0.00174395	0.00151479	0	0	0
TG	TG 53:4	1C171	TG 18:1;C171_15:0_20:3	18:1		Y	0	0	0	0.00401931	0.00406783	0.0036085
TG	TG 53:4	1C171	TG 18:1;C171_17:1_18:2	18:1	Y	Y	0.00310179	0.00327798	0.00376591	0.00473099	0.00409525	0.00548473
TG	TG 53:5	1C171	TG 16:0;C171_15:0_22:5	16:0	Y		0.00195087	0.00233678	0.00702572	0	0	0
TG	TG 53:5	1C171	TG 16:0;C171_17:1_20:4	16:0	Y		0.00154362	0.00194736	0.00168052	0	0	0
TG	TG 53:5	1C171	TG 18:1;C171_15:0_20:4	18:1		Y	0	0	0	0.0104373	0.00797489	0.00765915
TG	TG 54:1	1C171	TG 18:0;C171_18:0_18:1	18:0	Y		0.0310473	0.031636	0.0345553	0	0	0
TG	TG 54:1	1C171	TG 18:1;C171_16:0_20:0	18:1		Y	0	0	0	0.0081145	0.00810399	0.00823584
TG	TG 54:1	1C171	TG 18:1;C171_18:0_18:0	18:1		Y	0	0	0	0.00294682	0.00255606	0.00243708
TG	TG 54:1	1C171	TG 20:1;C171_16:0_18:0	20:1	Y	Y	0.00630591	0.00572459	0.00646666	0.0158846	0.0164244	0.0175923
TG	TG 54:1	1C171	TG 22:1;C171_16:0_16:0	22:1	Y	Y	0.0272777	0.0262386	0.0307411	0.00559083	0.00522881	0.00574928
TG	TG 54:1	2C171	TG 16:0;C171_16:0;C171_22:1	16:0	Y		0.00872452	0.00789133	0.00878946	0	0	0
TG	TG 54:2	1C171	TG 16:0;C171_18:1_20:1	16:0	Y		0.0282418	0.0294581	0.032121	0	0	0
TG	TG 54:2	1C171	TG 18:0;C171_18:1_18:1	18:0	Y		0.0393853	0.0398626	0.042617	0	0	0
TG	TG 54:2	1C171	TG 18:1;C171_18:0_18:1	18:1		Y	0	0	0	0.462257	0.432764	0.448392
TG	TG 54:2	1C171	TG 20:1;C171_16:0_18:1	20:1	Y	Y	0.0224584	0.0235834	0.0234341	0.121833	0.110892	0.111011
TG	TG 54:2	1C171	TG 20:2;C171_16:0_18:0	20:2		Y	0	0	0	0.0188768	0.016333	0.0154795
TG	TG 54:2	2C171	TG 18:1;C171_18:1;C171_18:0	18:1		Y	0	0	0	0.755155	0.720462	0.740056
TG	TG 54:2	2C171	TG 18:1;C171_20:1;C171_16:0	18:1		Y	0	0	0	0.434045	0.398552	0.399559
TG	TG 54:3	1C171	TG 16:0;C171_18:0_20:3	16:0	Y		0.0316194	0.0342948	0.0350116	0	0	0
TG	TG 54:3	1C171	TG 16:0;C171_18:1_20:2	16:0	Y		0.0443549	0.049371	0.0487337	0	0	0
TG	TG 54:3	1C171	TG 18:1;C171_18:0_18:2	18:1	Y	Y	0.0289194	0.0301638	0.0317642	0.135371	0.128095	0.134318
TG	TG 54:3	1C171	TG 18:1;C171_18:1_18:1	18:1		Y	0	0	0	0.425508	0.387272	0.357651
TG	TG 54:3	2C171	TG 16:0;C171_16:0;C171_22:3	16:0	Y		0.0125643	0.0134272	0.0142579	0	0	0
TG	TG 54:3	2C171	TG 18:1;C171_18:1;C171_18:1	18:1	Y	Y	0.0326815	0.032212	0.0335063	2.48741	2.28286	2.35021
TG	TG 54:3	2C171	TG 18:1;C171_20:2;C171_16:0	18:1		Y	0	0	0	0.146902	0.131689	0.136691
TG	TG 54:3	3C171	TG 18:1;C171_18:1;C171_18:1;C171	18:1		Y	0	0	0	5.87707	5.81094	5.93695
TG	TG 54:4	1C171	TG 16:0;C171_16:0_22:4	16:0	Y		0.110823	0.136272	0.126319	0	0	0
TG	TG 54:4	1C171	TG 16:0;C171_18:0_20:4	16:0	Y		0.0613449	0.0663334	0.0687434	0	0	0
TG	TG 54:4	1C171	TG 18:1;C171_16:0_20:3	18:1		Y	0	0	0	0.0609703	0.055574	0.0573271
TG	TG 54:4	1C171	TG 18:1;C171_18:1_18:2	18:1		Y	0	0	0	0.0910081	0.0792081	0.0746063
TG	TG 54:4	2C171	TG 16:0;C171_16:0;C171_22:4	16:0	Y		0.516477	0.591136	0.558691	0	0	0
TG	TG 54:4	2C171	TG 18:1;C171_18:1;C171_18:2	18:1		Y	0	0	0	0.456911	0.44379	0.446692
TG	TG 54:4	2C171	TG 18:1;C171_18:2;C171_18:1	18:1		Y	0	0	0	0.0113371	0.0132452	0.00993871
TG	TG 54:4	3C171	TG 18:1;C171_18:1;C171_18:2;C171	18:1		Y	0	0	0	0.144054	0.15001	0.147555
TG	TG 54:5	1C171	TG 16:0;C171_18:1_20:4	16:0	Y		0.147796	0.157808	0.157358	0	0	0
TG	TG 54:5	1C171	TG 18:1;C171_16:0_20:4	18:1		Y	0	0	0	0.29151	0.276983	0.274245
TG	TG 54:5	2C171	TG 18:1;C171_18:1;C171_18:3	18:1		Y	0	0	0	0.0726754	0.06721	0.076646
TG	TG 54:6	1C171	TG 16:0;C171_16:0_22:6	16:0	Y		0.0758585	0.0788811	0.0797174	0	0	0
TG	TG 54:6	1C171	TG 16:0;C171_18:1_20:5	16:0	Y		0.00822944	0.0069192	0.00665373	0	0	0
TG	TG 54:6	1C171	TG 18:1;C171_16:0_20:5	18:1		Y	0	0	0	0.0275769	0.0256222	0.0276305
TG	TG 54:6	1C171	TG 18:1;C171_16:1_20:4	18:1		Y	0	0	0	0.0610133	0.0539475	0.0534372
TG	TG 54:6	2C171	TG 16:0;C171_16:0;C171_22:6	16:0	Y		0.26309	0.282694	0.27453	0	0	0
TG	TG 54:6	2C171	TG 18:1;C171_18:1;C171_18:4	18:1		Y	0	0	0	0.0249778	0.0329909	0.0389562
TG	TG 54:7	1C171	TG 16:0;C171_16:1_22:6	16:0	Y		0.0264696	0.0297077	0.0289613	0	0	0
TG	TG 54:7	1C171	TG 18:1;C171_14:0_22:6	18:1	Y	Y	0.00227189	0.00164575	0.00250139	0.0181974	0.0148012	0.015341
TG	TG 54:7	1C171	TG 18:1;C171_16:1_20:5	18:1		Y	0	0	0	0.0103844	0.00913294	0.0102723
TG	TG 55:2	1C171	TG 16:0;C171_18:1_21:1	16:0	Y		0.00270006	0.00287122	0.00300117	0	0	0
TG	TG 55:2	1C171	TG 18:1;C171_18:1_19:0	18:1		Y	0	0	0	0.0112539	0.00772461	0.00998558
TG	TG 55:2	1C171	TG 20:1;C171_17:0_18:1	20:1	Y	Y	0.00087611	0.00126884	0.0012259	0.0106012	0.010652	0.012708
TG	TG 55:3	1C171	TG 18:1;C171_18:1_19:1	18:1		Y	0	0	0	0.02284	0.0232083	0.0237292
TG	TG 55:3	2C171	TG 18:1;C171_18:1;C171_19:1	18:1	Y	Y	0.00426518	0.00457159	0.00454464	0.156805	0.145665	0.155329
TG	TG 55:4	1C171	TG 16:0;C171_17:0_22:4	16:0	Y		0.0156074	0.0174593	0.0163857	0	0	0
TG	TG 55:4	2C171	TG 18:1;C171_18:1;C171_19:2	18:1	Y	Y	0.00352068	0.00314489	0.0028636	0.0379088	0.0353879	0.0372999
TG	TG 55:5	1C171	TG 16:0;C171_17:0_22:5	16:0	Y		0.00231636	0.00218621	0.00264799	0	0	0
TG	TG 55:5	1C171	TG 18:1;C171_17:0_20:4	18:1		Y	0	0	0	0.00240361	0.00225044	0.00180181
TG	TG 55:6	1C171	TG 16:0;C171_17:1_22:5	16:0	Y		0.0034448	0.00532596	0.00465741	0	0	0
TG	TG 55:6	1C171	TG 18:1;C171_17:1_20:4	18:1		Y	0	0	0	0.013964	0.0118579	0.00896686
TG	TG 55:7	1C171	TG 16:0;C171_17:1_22:6	16:0	Y		0.00297821	0.00140732	0.00163372	0	0	0
TG	TG 56:1	1C171	TG 16:0;C171_16:0_24:1	16:0	Y		0.00257375	0.00188726	0.00263295	0	0	0
TG	TG 56:1	1C171	TG 16:0;C171_18:1_22:0	16:0	Y		0.00287913	0.00244512	0.00300196	0	0	0
TG	TG 56:1	1C171	TG 18:1;C171_16:0_22:0	18:1		Y	0	0	0	0.000993705	0.0011186	0.00117282
TG	TG 56:1	1C171	TG 24:1;C171_16:0_16:0	24:1		Y	0	0	0	0.00173363	0.00198841	0.00202638
TG	TG 56:1	2C171	TG 16:0;C171_16:0;C171_24:1	16:0	Y		0.00648642	0.00617607	0.00523675	0	0	0
TG	TG 56:2	1C171	TG 16:0;C171_18:1_22:1	16:0	Y		0.00813549	0.00792705	0.00897216	0	0	0
TG	TG 56:2	1C171	TG 20:1;C171_18:0_18:1	20:1	Y	Y	0.00553291	0.00504811	0.00545322	0.0552913	0.0500343	0.0532442
TG	TG 56:2	1C171	TG 22:1;C171_16:0_18:1	22:1		Y	0	0	0	0.0177713	0.0191172	0.0187635
TG	TG 56:3	1C171	TG 16:0;C171_18:0_22:3	16:0	Y		0.0073969	0.008015	0.0076197	0	0	0
TG	TG 56:3	1C171	TG 18:1;C171_18:1_20:1	18:1		Y	0	0	0	0.0568409	0.0514896	0.0496265
TG	TG 56:3	1C171	TG 20:1;C171_18:1_18:1	20:1		Y	0	0	0	0.0800786	0.0769165	0.0710708
TG	TG 56:3	1C171	TG 20:2;C171_18:0_18:1	20:2		Y	0	0	0	0.0187644	0.0175345	0.0188197
TG	TG 56:3	2C171	TG 16:0;C171_18:0;C171_22:3	16:0	Y		0.0217149	0.0213718	0.0195333	0	0	0
TG	TG 56:3	3C171	TG 18:1;C171_18:1;C171_20:1;C171	18:1		Y	0	0	0	2.21398	2.2578	2.31103
TG	TG 56:4	1C171	TG 16:0;C171_18:0_22:4	16:0	Y		0.0278294	0.02878	0.0284892	0	0	0
TG	TG 56:4	1C171	TG 18:1;C171_16:0_22:3	18:1		Y	0	0	0	0.0190523	0.0162781	0.018009
TG	TG 56:4	1C171	TG 18:1;C171_18:0_20:3	18:1		Y	0	0	0	0.0161368	0.0124722	0.0125795
TG	TG 56:4	2C171	TG 16:0;C171_18:0;C171_22:4	16:0	Y		0.14339	0.156021	0.142811	0	0	0
TG	TG 56:4	2C171	TG 18:1;C171_20:1;C171_18:2	18:1		Y	0	0	0	0.281995	0.257346	0.269253
TG	TG 56:4	3C171	TG 18:1;C171_18:1;C171_20:2;C171	18:1		Y	0	0	0	0.398915	0.394101	0.396559
TG	TG 56:5	1C171	TG 16:0;C171_18:0_22:5	16:0	Y		0.0421593	0.0441205	0.0466965	0	0	0
TG	TG 56:5	1C171	TG 16:0;C171_18:1_22:4	16:0	Y		0.0765216	0.0932002	0.0879755	0	0	0
TG	TG 56:5	1C171	TG 18:1;C171_16:0_22:4	18:1	Y	Y	0.0240578	0.0262985	0.0317335	0.149811	0.178655	0.180099
TG	TG 56:5	1C171	TG 18:1;C171_18:0_20:4	18:1		Y	0	0	0	0.166394	0.154113	0.155544
TG	TG 56:5	2C171	TG 16:0;C171_18:0;C171_22:5	16:0	Y		0.179666	0.195974	0.189574	0	0	0
TG	TG 56:5	2C171	TG 18:1;C171_18:1;C171_20:3	18:1		Y	0	0	0	0.179448	0.167269	0.165684
TG	TG 56:5	3C171	TG 18:1;C171_18:1;C171_20:3;C171	18:1		Y	0	0	0	0.0370528	0.0369145	0.0360171
TG	TG 56:6	1C171	TG 16:0;C171_18:1_22:5	16:0	Y		0.0544667	0.0607274	0.0602198	0	0	0
TG	TG 56:6	1C171	TG 18:1;C171_16:0_22:5	18:1	Y	Y	0.0378968	0.0440185	0.0450394	0.192465	0.176574	0.164565
TG	TG 56:6	1C171	TG 18:1;C171_18:1_20:4	18:1		Y	0	0	0	0.0672226	0.0513921	0.0606354
TG	TG 56:6	2C171	TG 16:0;C171_16:0;C171_24:6	16:0	Y		0.0403043	0.0431118	0.0423624	0	0	0
TG	TG 56:6	2C171	TG 16:0;C171_18:0;C171_22:6	16:0	Y		0.0710372	0.0714652	0.0726686	0	0	0
TG	TG 56:6	2C171	TG 18:1;C171_18:1;C171_20:4	18:1		Y	0	0	0	2.16798	1.99839	2.04656
TG	TG 56:7	1C171	TG 16:0;C171_18:1_22:6	16:0	Y		0.0539324	0.0583521	0.0590388	0	0	0
TG	TG 56:7	1C171	TG 16:0;C171_18:2_22:5	16:0	Y		0.0108708	0.014026	0.0148178	0	0	0
TG	TG 56:7	1C171	TG 16:0;C171_20:3_20:4	16:0	Y		0.00286606	0.00373386	0.00282383	0	0	0
TG	TG 56:7	1C171	TG 18:1;C171_16:0_22:6	18:1		Y	0	0	0	0.131829	0.120596	0.126358
TG	TG 56:7	1C171	TG 18:1;C171_16:1_22:5	18:1		Y	0	0	0	0.0363452	0.0226499	0.0230448
TG	TG 56:7	1C171	TG 18:1;C171_18:2_20:4	18:1		Y	0	0	0	0.0330489	0.0219006	0.0214238
TG	TG 56:7	2C171	TG 16:0;C171_18:1;C171_22:6	16:0	Y		0.00987679	0.0102751	0.0102536	0	0	0
TG	TG 56:7	2C171	TG 18:1;C171_18:1;C171_20:5	18:1		Y	0	0	0	0.211093	0.205013	0.209475
TG	TG 56:8	1C171	TG 16:0;C171_20:4_20:4	16:0	Y		0.0238821	0.0292914	0.0275513	0	0	0
TG	TG 56:8	1C171	TG 18:1;C171_16:1_22:6	18:1		Y	0	0	0	0.0921646	0.0881883	0.0883536
TG	TG 56:9	1C171	TG 16:0;C171_20:4_20:5	16:0	Y		0.003772	0.00412672	0.00402198	0	0	0
TG	TG 56:9	1C171	TG 18:1;C171_18:4_20:4	18:1		Y	0	0	0	0.00174981	0.00257532	0.00172388
TG	TG 57:3	1C171	TG 18:1;C171_18:1_21:1	18:1		Y	0	0	0	0.00225966	0.00156433	0.00198306
TG	TG 57:4	2C171	TG 18:1;C171_18:1;C171_21:2	18:1	Y	Y	0.0011366	0.00120015	0.00117429	0.0235706	0.0212769	0.0215021
TG	TG 57:5	1C171	TG 16:0;C171_19:1_22:4	16:0	Y		0.0113016	0.0125175	0.0122587	0	0	0
TG	TG 57:5	1C171	TG 18:1;C171_17:0_22:4	18:1	Y	Y	0.00693212	0.00610225	0.00700856	0.0470219	0.045634	0.0441365
TG	TG 57:6	1C171	TG 16:0;C171_19:1_22:5	16:0	Y		0.00881922	0.00866105	0.00960127	0	0	0
TG	TG 57:6	1C171	TG 18:1;C171_17:0_22:5	18:1	Y	Y	0.0107205	0.0114359	0.0115735	0.0871766	0.0822471	0.0804662
TG	TG 57:7	1C171	TG 18:1;C171_17:0_22:6	18:1		Y	0	0	0	0.00358224	0.00257287	0.00297635
TG	TG 57:7	1C171	TG 18:1;C171_17:1_22:5	18:1		Y	0	0	0	0.00778781	0.00692424	0.00651609
TG	TG 57:8	1C171	TG 18:1;C171_17:1_22:6	18:1		Y	0	0	0	0.00526117	0.00342134	0.0052258
TG	TG 58:1	1C171	TG 16:0;C171_18:1_24:0	16:0	Y		0.0102432	0.00852946	0.0102687	0	0	0
TG	TG 58:1	1C171	TG 18:1;C171_16:0_24:0	18:1		Y	0	0	0	0.00199254	0.00177703	0.00201893
TG	TG 58:1	2C171	TG 16:0;C171_18:0;C171_24:1	16:0	Y		0.000117346	0.000463953	0.000597928	0	0	0
TG	TG 58:1	2C171	TG 16:0;C171_24:0;C171_18:1	16:0	Y		0.000317619	0.00723194	0.000236721	0	0	0
TG	TG 58:10	1C171	TG 16:0;C171_20:4_22:6	16:0	Y		0.0278215	0.0323453	0.03053	0	0	0
TG	TG 58:10	1C171	TG 18:1;C171_20:4_20:5	18:1	Y	Y	0.00153092	0.00164261	0.00162523	0.0356696	0.0335099	0.0318671
TG	TG 58:11	1C171	TG 16:0;C171_20:5_22:6	16:0	Y		0.00132837	0.00136633	0.00138021	0	0	0
TG	TG 58:2	1C171	TG 16:0;C171_18:1_24:1	16:0	Y		0.00791845	0.00776706	0.00857372	0	0	0
TG	TG 58:2	1C171	TG 18:1;C171_16:0_24:1	18:1		Y	0	0	0	0.00932654	0.00867421	0.00972503
TG	TG 58:2	1C171	TG 22:1;C171_18:0_18:1	22:1		Y	0	0	0	0.00769464	0.00766275	0.00860021
TG	TG 58:3	1C171	TG 18:1;C171_18:1_22:1	18:1	Y	Y	0.00757424	0.0066906	0.00778865	0.0183822	0.0170534	0.0180036
TG	TG 58:3	1C171	TG 20:1;C171_18:1_20:1	20:1		Y	0	0	0	0.00669154	0.00694051	0.00570761
TG	TG 58:3	1C171	TG 22:1;C171_18:1_18:1	22:1		Y	0	0	0	0.0184444	0.0179028	0.0196022
TG	TG 58:3	2C171	TG 18:1;C171_18:1;C171_22:1	18:1		Y	0	0	0	0.193317	0.186835	0.200615
TG	TG 58:3	3C171	TG 18:1;C171_18:1;C171_22:1;C171	18:1		Y	0	0	0	0.49186	0.521929	0.524196
TG	TG 58:4	1C171	TG 18:1;C171_18:0_22:3	18:1	Y	Y	0.00495875	0.0059751	0.00555804	0.00891396	0.00977159	0.00958207
TG	TG 58:4	1C171	TG 20:1;C171_16:0_22:3	20:1		Y	0	0	0	0.0202156	0.0189849	0.0187784
TG	TG 58:5	1C171	TG 16:0;C171_18:0_24:5	16:0	Y		0.0340446	0.034661	0.0372908	0	0	0
TG	TG 58:5	1C171	TG 18:0;C171_18:1_22:4	18:0	Y		0.010534	0.0113226	0.0108536	0	0	0
TG	TG 58:5	1C171	TG 18:1;C171_16:0_24:4	18:1		Y	0	0	0	0.0837242	0.0812769	0.0847163
TG	TG 58:5	1C171	TG 18:1;C171_18:0_22:4	18:1	Y	Y	0.00782303	0.00742539	0.00821933	0.100856	0.0904646	0.0922128
TG	TG 58:5	2C171	TG 16:0;C171_18:0;C171_24:5	16:0	Y		0.0848744	0.0912194	0.0895302	0	0	0
TG	TG 58:6	1C171	TG 16:0;C171_18:1_24:5	16:0	Y		0.0209434	0.0266876	0.0246083	0	0	0
TG	TG 58:6	1C171	TG 16:0;C171_20:1_22:5	16:0	Y		0.00524187	0.0119121	0.00808639	0	0	0
TG	TG 58:6	1C171	TG 18:0;C171_18:1_22:5	18:0	Y		0.00496496	0.00635313	0.00566343	0	0	0
TG	TG 58:6	1C171	TG 18:1;C171_16:0_24:5	18:1		Y	0	0	0	0.0479502	0.0445627	0.0402959
TG	TG 58:6	1C171	TG 18:1;C171_18:0_22:5	18:1	Y	Y	0.00706602	0.00668957	0.00669523	0.100501	0.09198	0.094003
TG	TG 58:6	2C171	TG 16:0;C171_18:0;C171_24:6	16:0	Y		0.039416	0.0420249	0.0413134	0	0	0
TG	TG 58:6	2C171	TG 18:1;C171_18:1;C171_22:4	18:1		Y	0	0	0	2.14296	1.98111	2.01355
TG	TG 58:7	1C171	TG 16:0;C171_18:1_24:6	16:0	Y		0.0120286	0.0182342	0.0148994	0	0	0
TG	TG 58:7	1C171	TG 16:0;C171_20:3_22:4	16:0	Y		0.0292649	0.0308426	0.0337547	0	0	0
TG	TG 58:7	1C171	TG 18:0;C171_18:1_22:6	18:0	Y		0.0162858	0.0174854	0.0172835	0	0	0
TG	TG 58:7	1C171	TG 18:1;C171_16:0_24:6	18:1	Y	Y	0.000664206	0.00111582	0.000818135	0.0781434	0.0735942	0.0684264
TG	TG 58:7	1C171	TG 18:1;C171_18:1_22:5	18:1	Y	Y	0.00945704	0.00888145	0.00766747	0.0950652	0.0894994	0.0933834
TG	TG 58:7	1C171	TG 20:1;C171_16:0_22:6	20:1		Y	0	0	0	0.0180943	0.0153009	0.0206842
TG	TG 58:7	2C171	TG 16:0;C171_20:1;C171_22:6	16:0	Y		0.000773685	0.00140844	0.00118284	0	0	0
TG	TG 58:7	2C171	TG 18:1;C171_18:1;C171_22:5	18:1		Y	0	0	0	1.03691	1.01277	1.03328
TG	TG 58:8	1C171	TG 16:0;C171_20:4_22:4	16:0	Y		0.0419917	0.0524395	0.0474072	0	0	0
TG	TG 58:8	1C171	TG 18:1;C171_18:1_22:6	18:1		Y	0	0	0	0.140763	0.127746	0.119239
TG	TG 58:8	1C171	TG 18:1;C171_20:3_20:4	18:1		Y	0	0	0	0.0783804	0.0752761	0.0684074
TG	TG 58:8	2C171	TG 18:1;C171_18:1;C171_22:6	18:1		Y	0	0	0	0.926244	0.849397	0.864804
TG	TG 58:9	1C171	TG 16:0;C171_20:4_22:5	16:0	Y		0.0245131	0.0290632	0.0296694	0	0	0
TG	TG 58:9	1C171	TG 18:1;C171_20:4_20:4	18:1		Y	0	0	0	0.170548	0.159634	0.156098
TG	TG 58:9	2C171	TG 18:1;C171_18:2;C171_22:6	18:1		Y	0	0	0	0.00697174	0.00672086	0.00672132
TG	TG 59:3	2C171	TG 18:1;C171_18:1;C171_23:1	18:1		Y	0	0	0	0.00636378	0.00641767	0.00735371
TG	TG 59:7	1C171	TG 18:1;C171_19:1_22:5	18:1		Y	0	0	0	0.0159141	0.0146679	0.0141007
TG	TG 59:8	1C171	TG 18:1;C171_19:1_22:6	18:1	Y	Y	0.00213135	0.00222018	0.00216447	0.0137383	0.0132251	0.010396
TG	TG 60:10	1C171	TG 16:0;C171_22:4_22:6	16:0	Y		0.0323533	0.0334828	0.0324759	0	0	0
TG	TG 60:10	1C171	TG 16:0;C171_22:5_22:5	16:0	Y		0.0149547	0.0148796	0.0153092	0	0	0
TG	TG 60:10	1C171	TG 18:1;C171_20:4_22:5	18:1		Y	0	0	0	0.0611678	0.0492266	0.0417959
TG	TG 60:10	2C171	TG 18:1;C171_20:3;C171_22:6	18:1		Y	0	0	0	0.0027687	0.00246398	0.00294091
TG	TG 60:11	1C171	TG 16:0;C171_22:5_22:6	16:0	Y		0.0164706	0.0178249	0.0177205	0	0	0
TG	TG 60:11	1C171	TG 18:1;C171_20:4_22:6	18:1		Y	0	0	0	0.0864231	0.0864201	0.0879961
TG	TG 60:12	1C171	TG 16:0;C171_22:6_22:6	16:0	Y		0.0106809	0.0112233	0.0116964	0	0	0
TG	TG 60:12	1C171	TG 18:1;C171_20:5_22:6	18:1		Y	0	0	0	0.0041205	0.00429551	0.00416828
TG	TG 60:2	1C171	TG 26:1;C171_16:0_18:1	26:1		Y	0	0	0	0.00319415	0.00331332	0.00372447
TG	TG 60:2	2C171	TG 18:1;C171_18:1;C171_24:0	18:1		Y	0	0	0	0.00771849	0.00753457	0.00842587
TG	TG 60:3	1C171	TG 18:1;C171_18:1_24:1	18:1	Y	Y	0.00426826	0.00434086	0.00438229	0.0219277	0.0212724	0.0229804
TG	TG 60:3	1C171	TG 24:1;C171_18:1_18:1	24:1	Y	Y	0.000973707	0.000901577	0.000978627	0.00832014	0.00817828	0.00875399
TG	TG 60:3	2C171	TG 18:1;C171_18:1;C171_24:1	18:1		Y	0	0	0	0.0268724	0.0265895	0.0280663
TG	TG 60:6	1C171	TG 18:1;C171_18:0_24:5	18:1	Y	Y	0.00446639	0.00431611	0.00432184	0.0445588	0.0413179	0.0450982
TG	TG 60:6	1C171	TG 18:1;C171_20:0_22:5	18:1	Y	Y	0.0228948	0.0256743	0.0270624	0.0367264	0.0404638	0.0342445
TG	TG 60:6	1C171	TG 20:1;C171_18:1_22:4	20:1	Y	Y	0.00929802	0.00998236	0.010609	0.0504998	0.0529489	0.054143
TG	TG 60:6	2C171	TG 18:1;C171_18:1;C171_24:4	18:1	Y	Y	0.00990281	0.0101269	0.0102269	0.632068	0.601474	0.619382
TG	TG 60:7	1C171	TG 16:0;C171_22:3_22:4	16:0	Y		0.00985124	0.0122785	0.0107614	0	0	0
TG	TG 60:7	1C171	TG 18:1;C171_18:1_24:5	18:1		Y	0	0	0	0.132605	0.129317	0.131375
TG	TG 60:7	2C171	TG 18:1;C171_18:1;C171_24:5	18:1		Y	0	0	0	0.172689	0.164626	0.177659
TG	TG 60:8	1C171	TG 16:0;C171_22:4_22:4	16:0	Y		0.0310899	0.0379992	0.0353254	0	0	0
TG	TG 60:8	2C171	TG 18:1;C171_20:1;C171_22:6	18:1		Y	0	0	0	0.278502	0.254397	0.263867
TG	TG 60:8	2C171	TG 18:1;C171_20:1;C171_22:6	20:1		Y	0	0	0	0.278502	0.254397	0.263867
TG	TG 60:9	1C171	TG 16:0;C171_22:4_22:5	16:0	Y		0.0273198	0.0333254	0.0305735	0	0	0
TG	TG 60:9	1C171	TG 18:1;C171_20:4_22:4	18:1		Y	0	0	0	0.206566	0.200127	0.206648
TG	TG 60:9	2C171	TG 18:1;C171_20:2;C171_22:6	18:1		Y	0	0	0	0.0436627	0.0408702	0.0440254
TG	TG 62:10	1C171	TG 16:0;C171_22:4_24:6	16:0	Y		0.0182671	0.0201331	0.0200322	0	0	0
TG	TG 62:10	1C171	TG 18:0;C171_22:4_22:6	18:0	Y		0.0113089	0.0147494	0.0129568	0	0	0
TG	TG 62:10	1C171	TG 18:1;C171_22:4_22:5	18:1	Y	Y	0.00510958	0.00780968	0.00471596	0.04375	0.0419197	0.0408174
TG	TG 62:11	1C171	TG 16:0;C171_22:6_24:5	16:0	Y		0.00643526	0.00751854	0.00758114	0	0	0
TG	TG 62:11	1C171	TG 18:0;C171_22:5_22:6	18:0	Y		0.00334091	0.00338496	0.00267562	0	0	0
TG	TG 62:11	1C171	TG 18:1;C171_22:4_22:6	18:1		Y	0	0	0	0.0670681	0.062554	0.0518141
TG	TG 62:12	1C171	TG 16:0;C171_22:6_24:6	16:0	Y		0.00267296	0.00264476	0.00307526	0	0	0
TG	TG 62:12	1C171	TG 18:1;C171_22:5_22:6	18:1	Y	Y	0.00246235	0.00189379	0.00301445	0.0239178	0.0189925	0.0162638
TG	TG 62:13	1C171	TG 18:1;C171_22:6_22:6	18:1		Y	0	0	0	0.0103071	0.00969548	0.00970073
TG	TG 62:3	2C171	TG 18:1;C171_20:1;C171_24:1	18:1		Y	0	0	0	0.00202489	0.00113298	0.00295877
TG	TG 62:3	2C171	TG 18:1;C171_26:1;C171_18:1	18:1		Y	0	0	0	0.0202603	0.019287	0.0203935
TG	TG 62:6	2C171	TG 18:1;C171_20:1;C171_24:4	18:1	Y	Y	0.00210226	0.0020905	0.00213032	0.15635	0.151504	0.157653
TG	TG 62:7	2C171	TG 18:1;C171_20:1;C171_24:5	18:1	Y	Y	0.000668428	0.000588504	0.000621124	0.252281	0.242426	0.247172
TG	TG 62:8	1C171	TG 16:0;C171_22:4_24:4	16:0	Y		0.0165083	0.0195481	0.0177042	0	0	0
TG	TG 62:8	1C171	TG 18:1;C171_22:3_22:4	18:1		Y	0	0	0	0.0342316	0.0310923	0.028537
TG	TG 62:8	2C171	TG 18:1;C171_22:1;C171_22:6	18:1		Y	0	0	0	0.149395	0.141303	0.144761
TG	TG 62:9	1C171	TG 16:0;C171_22:4_24:5	16:0	Y		0.0493541	0.058202	0.0544223	0	0	0
TG	TG 62:9	1C171	TG 18:1;C171_22:4_22:4	18:1		Y	0	0	0	0.103872	0.105239	0.0997183
TG	TG 62:9	2C171	TG 18:1;C171_20:2;C171_24:6	18:1		Y	0	0	0	0.00951022	0.00892032	0.0104856
TG	TG 64:10	1C171	TG 18:1;C171_22:4_24:5	18:1	Y	Y	0.0229195	0.0259106	0.0235384	0.0828188	0.0791211	0.0757363
TG	TG 64:11	1C171	TG 18:1;C171_22:6_24:4	18:1	Y	Y	0.0052861	0.00569182	0.00578451	0.0415111	0.0414655	0.0408658
TG	TG 64:12	1C171	TG 18:1;C171_22:6_24:5	18:1		Y	0	0	0	0.00990138	0.00745533	0.00787911
TG	TG 64:13	1C171	TG 20:1;C171_22:6_22:6	20:1		Y	0	0	0	0.00599752	0.0056088	0.00471049
TG	TG 64:3	2C171	TG 20:1;C171_20:1;C171_24:1	20:1		Y	0	0	0	0.00518124	0.00394129	0.0056002
TG	TG 64:5	2C171	TG 18:1;C171_24:1;C171_22:3	18:1	Y	Y	0.000389772	0.000256468	0.000419988	0.00995443	0.00988054	0.0105725
TG	TG 64:5	2C171	TG 18:1;C171_26:1;C171_20:3	18:1		Y	0	0	0	0.00263593	0.00433324	0.00424989
TG	TG 64:6	1C171	TG 18:1;C171_22:4_24:1	18:1		Y	0	0	0	0.00587773	0.00555035	0.00554686
TG	TG 64:7	2C171	TG 20:1;C171_22:1;C171_22:5	20:1		Y	0	0	0	0.0368977	0.038032	0.0428407
TG	TG 64:8	2C171	TG 18:1;C171_24:1;C171_22:6	18:1		Y	0	0	0	0.0274435	0.0261208	0.0288467
TG	TG 64:9	1C171	TG 18:1;C171_22:4_24:4	18:1		Y	0	0	0	0.0303145	0.0304039	0.0287229
TG	TG 66:8	2C171	TG 18:1;C171_24:1;C171_24:6	18:1		Y	0	0	0	0.00640932	0.00631909	0.00640754
TG	TG 66:8	2C171	TG 18:1;C171_26:1;C171_22:6	18:1		Y	0	0	0	0.00417988	0.00414142	0.00371767
TG1	TG 46:0	2C171	TG 16:0;C171_16:0;C171_14:0	16:0	Y		0.0540726	0.0580352	0.0589735	0	0	0
TG1	TG 46:1	2C171	TG 16:0;C171_16:0;C171_14:1	16:0	Y		0.0029664	0.00297847	0.00274786	0	0	0
TG1	TG 47:0	2C171	TG 16:0;C171_16:0;C171_15:0	16:0	Y		0.0178882	0.0192681	0.0204787	0	0	0
TG1	TG 48:0	2C171	TG 16:0;C171_16:0;C171_16:0	16:0	Y		0.604309	0.64594	0.660429	0	0	0
TG1	TG 48:1	2C171	TG 16:0;C171_16:0;C171_16:1	16:0	Y		0.184374	0.198705	0.196022	0	0	0
TG1	TG 49:1	2C171	TG 16:0;C171_16:0;C171_17:1	16:0	Y		0.0347217	0.0376624	0.037069	0	0	0
TG1	TG 50:0	3C171	TG 16:0;C171_16:0;C171_18:0;C171	16:0	Y		0.18863	0.221867	0.210615	0	0	0
TG1	TG 50:1	2C171	TG 16:0;C171_16:0;C171_18:1	16:0	Y		0.403708	0.436771	0.425938	0	0	0
TG1	TG 50:2	2C171	TG 16:0;C171_16:0;C171_18:2	16:0	Y		0.0650861	0.0721241	0.0705162	0	0	0
TG1	TG 50:2	2C171	TG 18:1;C171_18:1;C171_14:0	18:1		Y	0	0	0	0.199814	0.183997	0.187596
TG1	TG 50:3	2C171	TG 16:0;C171_16:0;C171_18:3	16:0	Y		0.00516659	0.00528066	0.00584362	0	0	0
TG1	TG 50:3	2C171	TG 18:1;C171_18:1;C171_14:1	18:1		Y	0	0	0	0.00583574	0.00595507	0.005852
TG1	TG 50:4	2C171	TG 16:0;C171_16:0;C171_18:4	16:0	Y		0.00828167	0.0101849	0.00909612	0	0	0
TG1	TG 51:1	2C171	TG 16:0;C171_16:0;C171_19:1	16:0	Y		0.0232681	0.0260276	0.0251932	0	0	0
TG1	TG 51:2	2C171	TG 16:0;C171_16:0;C171_19:2	16:0	Y		0.000719662	0.00100757	0.00049025	0	0	0
TG1	TG 51:2	2C171	TG 18:1;C171_18:1;C171_15:0	18:1		Y	0	0	0	0.0422096	0.0394963	0.037463
TG1	TG 51:3	2C171	TG 18:1;C171_18:1;C171_15:1	18:1	Y	Y	0.00280267	0.0027606	0.00336864	0.017765	0.0180122	0.0169894
TG1	TG 52:0	2C171	TG 16:0;C171_16:0;C171_20:0	16:0	Y		0.0180648	0.0167413	0.0184162	0	0	0
TG1	TG 52:2	2C171	TG 18:1;C171_18:1;C171_16:0	18:1		Y	0	0	0	1.34761	1.25124	1.30335
TG1	TG 52:3	2C171	TG 16:0;C171_16:0;C171_20:3	16:0	Y		0.0436957	0.047781	0.0495287	0	0	0
TG1	TG 52:3	2C171	TG 18:1;C171_18:1;C171_16:1	18:1		Y	0	0	0	0.54268	0.528365	0.521992
TG1	TG 52:4	2C171	TG 16:0;C171_16:0;C171_20:4	16:0	Y		0.390055	0.440125	0.418322	0	0	0
TG1	TG 52:4	2C171	TG 18:1;C171_18:2;C171_16:1	18:2		Y	0	0	0	0.019763	0.0193311	0.0189846
TG1	TG 52:5	2C171	TG 16:0;C171_16:0;C171_20:5	16:0	Y		0.025991	0.028793	0.0290583	0	0	0
TG1	TG 53:2	2C171	TG 18:1;C171_20:1;C171_15:0	20:1		Y	0	0	0	0.148853	0.13928	0.142296
TG1	TG 53:3	2C171	TG 18:1;C171_18:1;C171_17:1	18:1		Y	0	0	0	0.112084	0.102132	0.101254
TG1	TG 54:1	2C171	TG 16:0;C171_16:0;C171_22:1	16:0	Y		0.00872452	0.00789133	0.00878946	0	0	0
TG1	TG 54:2	2C171	TG 18:1;C171_18:1;C171_18:0	18:1		Y	0	0	0	0.755155	0.720462	0.740056
TG1	TG 54:2	2C171	TG 18:1;C171_20:1;C171_16:0	20:1		Y	0	0	0	0.434045	0.398552	0.399559
TG1	TG 54:3	2C171	TG 16:0;C171_16:0;C171_22:3	16:0	Y		0.0125643	0.0134272	0.0142579	0	0	0
TG1	TG 54:3	2C171	TG 18:1;C171_18:1;C171_18:1	18:1	Y	Y	0.0326815	0.032212	0.0335063	2.48741	2.28286	2.35021
TG1	TG 54:3	2C171	TG 18:1;C171_20:2;C171_16:0	20:2		Y	0	0	0	0.146902	0.131689	0.136691
TG1	TG 54:3	3C171	TG 18:1;C171_18:1;C171_18:1;C171	18:1		Y	0	0	0	5.87707	5.81094	5.93695
TG1	TG 54:4	2C171	TG 16:0;C171_16:0;C171_22:4	16:0	Y		0.516477	0.591136	0.558691	0	0	0
TG1	TG 54:4	2C171	TG 18:1;C171_18:1;C171_18:2	18:1		Y	0	0	0	0.456911	0.44379	0.446692
TG1	TG 54:4	2C171	TG 18:1;C171_18:2;C171_18:1	18:2		Y	0	0	0	0.0113371	0.0132452	0.00993871
TG1	TG 54:4	3C171	TG 18:1;C171_18:1;C171_18:2;C171	18:1		Y	0	0	0	0.144054	0.15001	0.147555
TG1	TG 54:5	2C171	TG 18:1;C171_18:1;C171_18:3	18:1		Y	0	0	0	0.0726754	0.06721	0.076646
TG1	TG 54:6	2C171	TG 16:0;C171_16:0;C171_22:6	16:0	Y		0.26309	0.282694	0.27453	0	0	0
TG1	TG 54:6	2C171	TG 18:1;C171_18:1;C171_18:4	18:1		Y	0	0	0	0.0249778	0.0329909	0.0389562
TG1	TG 55:3	2C171	TG 18:1;C171_18:1;C171_19:1	18:1	Y	Y	0.00426518	0.00457159	0.00454464	0.156805	0.145665	0.155329
TG1	TG 55:4	2C171	TG 18:1;C171_18:1;C171_19:2	18:1	Y	Y	0.00352068	0.00314489	0.0028636	0.0379088	0.0353879	0.0372999
TG1	TG 56:1	2C171	TG 16:0;C171_16:0;C171_24:1	16:0	Y		0.00648642	0.00617607	0.00523675	0	0	0
TG1	TG 56:3	2C171	TG 16:0;C171_18:0;C171_22:3	18:0	Y		0.0217149	0.0213718	0.0195333	0	0	0
TG1	TG 56:3	3C171	TG 18:1;C171_18:1;C171_20:1;C171	18:1		Y	0	0	0	2.21398	2.2578	2.31103
TG1	TG 56:4	2C171	TG 16:0;C171_18:0;C171_22:4	18:0	Y		0.14339	0.156021	0.142811	0	0	0
TG1	TG 56:4	2C171	TG 18:1;C171_20:1;C171_18:2	20:1		Y	0	0	0	0.281995	0.257346	0.269253
TG1	TG 56:4	3C171	TG 18:1;C171_18:1;C171_20:2;C171	18:1		Y	0	0	0	0.398915	0.394101	0.396559
TG1	TG 56:5	2C171	TG 16:0;C171_18:0;C171_22:5	18:0	Y		0.179666	0.195974	0.189574	0	0	0
TG1	TG 56:5	2C171	TG 18:1;C171_18:1;C171_20:3	18:1		Y	0	0	0	0.179448	0.167269	0.165684
TG1	TG 56:5	3C171	TG 18:1;C171_18:1;C171_20:3;C171	18:1		Y	0	0	0	0.0370528	0.0369145	0.0360171
TG1	TG 56:6	2C171	TG 16:0;C171_16:0;C171_24:6	16:0	Y		0.0403043	0.0431118	0.0423624	0	0	0
TG1	TG 56:6	2C171	TG 16:0;C171_18:0;C171_22:6	18:0	Y		0.0710372	0.0714652	0.0726686	0	0	0
TG1	TG 56:6	2C171	TG 18:1;C171_18:1;C171_20:4	18:1		Y	0	0	0	2.16798	1.99839	2.04656
TG1	TG 56:7	2C171	TG 16:0;C171_18:1;C171_22:6	18:1	Y		0.00987679	0.0102751	0.0102536	0	0	0
TG1	TG 56:7	2C171	TG 18:1;C171_18:1;C171_20:5	18:1		Y	0	0	0	0.211093	0.205013	0.209475
TG1	TG 57:4	2C171	TG 18:1;C171_18:1;C171_21:2	18:1	Y	Y	0.0011366	0.00120015	0.00117429	0.0235706	0.0212769	0.0215021
TG1	TG 58:1	2C171	TG 16:0;C171_18:0;C171_24:1	18:0	Y		0.000117346	0.000463953	0.000597928	0	0	0
TG1	TG 58:1	2C171	TG 16:0;C171_24:0;C171_18:1	24:0	Y		0.000317619	0.00723194	0.000236721	0	0	0
TG1	TG 58:3	2C171	TG 18:1;C171_18:1;C171_22:1	18:1		Y	0	0	0	0.193317	0.186835	0.200615
TG1	TG 58:3	3C171	TG 18:1;C171_18:1;C171_22:1;C171	18:1		Y	0	0	0	0.49186	0.521929	0.524196
TG1	TG 58:5	2C171	TG 16:0;C171_18:0;C171_24:5	18:0	Y		0.0848744	0.0912194	0.0895302	0	0	0
TG1	TG 58:6	2C171	TG 16:0;C171_18:0;C171_24:6	18:0	Y		0.039416	0.0420249	0.0413134	0	0	0
TG1	TG 58:6	2C171	TG 18:1;C171_18:1;C171_22:4	18:1		Y	0	0	0	2.14296	1.98111	2.01355
TG1	TG 58:7	2C171	TG 16:0;C171_20:1;C171_22:6	20:1	Y		0.000773685	0.00140844	0.00118284	0	0	0
TG1	TG 58:7	2C171	TG 18:1;C171_18:1;C171_22:5	18:1		Y	0	0	0	1.03691	1.01277	1.03328
TG1	TG 58:8	2C171	TG 18:1;C171_18:1;C171_22:6	18:1		Y	0	0	0	0.926244	0.849397	0.864804
TG1	TG 58:9	2C171	TG 18:1;C171_18:2;C171_22:6	18:2		Y	0	0	0	0.00697174	0.00672086	0.00672132
TG1	TG 59:3	2C171	TG 18:1;C171_18:1;C171_23:1	18:1		Y	0	0	0	0.00636378	0.00641767	0.00735371
TG1	TG 60:10	2C171	TG 18:1;C171_20:3;C171_22:6	20:3		Y	0	0	0	0.0027687	0.00246398	0.00294091
TG1	TG 60:2	2C171	TG 18:1;C171_18:1;C171_24:0	18:1		Y	0	0	0	0.00771849	0.00753457	0.00842587
TG1	TG 60:3	2C171	TG 18:1;C171_18:1;C171_24:1	18:1		Y	0	0	0	0.0268724	0.0265895	0.0280663
TG1	TG 60:6	2C171	TG 18:1;C171_18:1;C171_24:4	18:1	Y	Y	0.00990281	0.0101269	0.0102269	0.632068	0.601474	0.619382
TG1	TG 60:7	2C171	TG 18:1;C171_18:1;C171_24:5	18:1		Y	0	0	0	0.172689	0.164626	0.177659
TG1	TG 60:9	2C171	TG 18:1;C171_20:2;C171_22:6	20:2		Y	0	0	0	0.0436627	0.0408702	0.0440254
TG1	TG 62:3	2C171	TG 18:1;C171_20:1;C171_24:1	20:1		Y	0	0	0	0.00202489	0.00113298	0.00295877
TG1	TG 62:3	2C171	TG 18:1;C171_26:1;C171_18:1	26:1		Y	0	0	0	0.0202603	0.019287	0.0203935
TG1	TG 62:6	2C171	TG 18:1;C171_20:1;C171_24:4	20:1	Y	Y	0.00210226	0.0020905	0.00213032	0.15635	0.151504	0.157653
TG1	TG 62:7	2C171	TG 18:1;C171_20:1;C171_24:5	20:1	Y	Y	0.000668428	0.000588504	0.000621124	0.252281	0.242426	0.247172
TG1	TG 62:8	2C171	TG 18:1;C171_22:1;C171_22:6	22:1		Y	0	0	0	0.149395	0.141303	0.144761
TG1	TG 62:9	2C171	TG 18:1;C171_20:2;C171_24:6	20:2		Y	0	0	0	0.00951022	0.00892032	0.0104856
TG1	TG 64:3	2C171	TG 20:1;C171_20:1;C171_24:1	20:1		Y	0	0	0	0.00518124	0.00394129	0.0056002
TG1	TG 64:5	2C171	TG 18:1;C171_24:1;C171_22:3	24:1	Y	Y	0.000389772	0.000256468	0.000419988	0.00995443	0.00988054	0.0105725
TG1	TG 64:5	2C171	TG 18:1;C171_26:1;C171_20:3	26:1		Y	0	0	0	0.00263593	0.00433324	0.00424989
TG1	TG 64:7	2C171	TG 20:1;C171_22:1;C171_22:5	22:1		Y	0	0	0	0.0368977	0.038032	0.0428407
TG1	TG 64:8	2C171	TG 18:1;C171_24:1;C171_22:6	24:1		Y	0	0	0	0.0274435	0.0261208	0.0288467
TG1	TG 66:8	2C171	TG 18:1;C171_24:1;C171_24:6	24:1		Y	0	0	0	0.00640932	0.00631909	0.00640754
TG1	TG 66:8	2C171	TG 18:1;C171_26:1;C171_22:6	26:1		Y	0	0	0	0.00417988	0.00414142	0.00371767
TG2	TG 50:0	3C171	TG 16:0;C171_16:0;C171_18:0;C171	18:0	Y		0.18863	0.221867	0.210615	0	0	0
TG2	TG 54:3	3C171	TG 18:1;C171_18:1;C171_18:1;C171	18:1		Y	0	0	0	5.87707	5.81094	5.93695
TG2	TG 54:4	3C171	TG 18:1;C171_18:1;C171_18:2;C171	18:2		Y	0	0	0	0.144054	0.15001	0.147555
TG2	TG 56:3	3C171	TG 18:1;C171_18:1;C171_20:1;C171	20:1		Y	0	0	0	2.21398	2.2578	2.31103
TG2	TG 56:4	3C171	TG 18:1;C171_18:1;C171_20:2;C171	20:2		Y	0	0	0	0.398915	0.394101	0.396559
TG2	TG 56:5	3C171	TG 18:1;C171_18:1;C171_20:3;C171	20:3		Y	0	0	0	0.0370528	0.0369145	0.0360171
TG2	TG 58:3	3C171	TG 18:1;C171_18:1;C171_22:1;C171	22:1		Y	0	0	0	0.49186	0.521929	0.524196

## Sheet: Figures 4a
		pmol/ug protein
Subclass	Clicked chain	PA;Y-treated cells					OA;Y-treated cells
		r1	r2	r3	Mean	SD	r1	r2	r3	Mean	SD
Cer	16:0;C171	0.311616	0.363403	0.371318	0.348779	0.0324269	0	0	0	0	0
HexCer	16:0;C171	0.0874769	0.095163	0.0900288	0.0908896	0.00391469	0	0	0	0	0
Hex2Cer	16:0;C171	0.0167726	0.0202871	0.0267561	0.0212719	0.00506412	0	0	0	0	0
Hex3Cer	16:0;C171	0.00254216	0.00312539	0.00583957	0.00383571	0.00175973	0	0	0	0	0
HexNAc-Hex3Cer	16:0;C171	0.00748372	0.00812104	0.0135715	0.00972541	0.003346	0	0	0	0	0
SM	16:0;C171	0.805124	0.87458	0.876683	0.852129	0.0407209	0	0	0	0	0
Cer	18:0;C171	0.0171365	0.0179682	0.0192518	0.0181188	0.00106569	0	0	0	0	0
HexCer	18:0;C171	0.010105	0.0111137	0.0112633	0.0108274	0.000630011	0	0	0	0	0
Hex2Cer	18:0;C171	0.00161586	0.00195948	0.00302708	0.00220081	0.000735906	0	0	0	0	0
Hex3Cer	18:0;C171	0	0	0	0	0	0	0	0	0	0
HexNAc-Hex3Cer	18:0;C171	0	0	0	0	0	0	0	0	0	0
SM	18:0;C171	0	0	0	0	0	0	0	0	0	0
Cer	18:1;C171	0	0	0	0	0	0.012747	0.0121485	0.0114589	0.0121181	0.000644599
HexCer	18:1;C171	0	0	0	0	0	0.0103789	0.00951028	0.00980443	0.00989786	0.000441765
Hex2Cer	18:1;C171	0	0	0	0	0	0.00635818	0.00642999	0.00706029	0.00661615	0.000386306
Hex3Cer	18:1;C171	0	0	0	0	0	0	0	0	0	0
HexNAc-Hex3Cer	18:1;C171	0	0	0	0	0	0.0021399	0.00343328	0.00352803	0.00303374	0.000775535
SM	18:1;C171	0	0	0	0	0	0.148123	0.128972	0.139269	0.138788	0.00958432
Cer	22:0;C171	0.0195666	0.0206566	0.0227298	0.0209843	0.00160685	0	0	0	0	0
HexCer	22:0;C171	0.012688	0.0134258	0.0147404	0.0136181	0.00103959	0	0	0	0	0
Hex2Cer	22:0;C171	0.00176455	0.00212623	0.00392438	0.00260505	0.00115679	0	0	0	0	0
Hex3Cer	22:0;C171	0	0	0	0	0	0	0	0	0	0
HexNAc-Hex3Cer	22:0;C171	0	0	0	0	0	0	0	0	0	0
SM	22:0;C171	0	0	0	0	0	0	0	0	0	0
Cer	24:0;C171	0.269544	0.268154	0.309868	0.282522	0.0236923	0	0	0	0	0
HexCer	24:0;C171	0.0955907	0.0918857	0.111104	0.0995266	0.0101956	0	0	0	0	0
Hex2Cer	24:0;C171	0.0118986	0.0131583	0.0219956	0.0156841	0.00550201	0	0	0	0	0
Hex3Cer	24:0;C171	0.00385379	0.00452582	0.00645554	0.00494505	0.00135059	0	0	0	0	0
HexNAc-Hex3Cer	24:0;C171	0.00265804	0.00252948	0.00473934	0.00330896	0.00124042	0	0	0	0	0
SM	24:0;C171	0.0428143	0.038641	0.053295	0.0449168	0.00754981	0	0	0	0	0
Cer	24:1;C171	0.0155883	0.0161191	0.017334	0.0163471	0.000894944	0.471656	0.453636	0.464288	0.463193	0.00905936
HexCer	24:1;C171	0.00858883	0.00765525	0.00932407	0.00852271	0.000836374	0.470929	0.416872	0.477166	0.454989	0.0331572
Hex2Cer	24:1;C171	0.00300914	0.00319153	0.0057007	0.00396712	0.00150409	0.155014	0.128974	0.162483	0.148823	0.0175911
Hex3Cer	24:1;C171	0	0	0	0	0	0.0101836	0.00925401	0.0116355	0.0103577	0.00120024
HexNAc-Hex3Cer	24:1;C171	0.000253105	0.000136391	0.000328798	0.000239431	9.69295e-05	0.0267897	0.0302411	0.0315586	0.0295298	0.00246274
SM	24:1;C171	0.00381176	0.00357425	0.00558556	0.00432386	0.0010991	1.10959	0.811001	1.21926	1.04662	0.21129
Cer	26:0;C171	0	0	0	0	0	0	0	0	0	0
HexCer	26:0;C171	0.00778725	0.00701612	0.00897359	0.00792565	0.000986045	0	0	0	0	0
Hex2Cer	26:0;C171	0	0	0	0	0	0	0	0	0	0
Hex3Cer	26:0;C171	0	0	0	0	0	0	0	0	0	0
HexNAc-Hex3Cer	26:0;C171	0	0	0	0	0	0	0	0	0	0
SM	26:0;C171	0	0	0	0	0	0	0	0	0	0
Cer	26:1;C171	0.00780967	0.00808647	0.00852901	0.00814172	0.00036284	0.162152	0.156579	0.169061	0.162597	0.00625283
HexCer	26:1;C171	0.001946	0.00192086	0.00188041	0.00191576	3.30881e-05	0.0764083	0.0680114	0.0799492	0.0747896	0.00613127
Hex2Cer	26:1;C171	0	0	0	0	0	0.0179095	0.0153409	0.0198918	0.0177141	0.00228174
Hex3Cer	26:1;C171	0	0	0	0	0	0	0	0	0	0
HexNAc-Hex3Cer	26:1;C171	0.000594312	0.000582661	0.00117073	0.000782566	0.000336207	0.0023654	0.00216713	0.00328082	0.00260445	0.000594084
SM	26:1;C171	0.00626844	0.00541561	0.00743804	0.00637403	0.00101534	0.129439	0.0978894	0.155078	0.127469	0.0286451
Cer	SPB 18:1;O2,C171	0.862278	0.902753	0.972062	0.912364	0.0555196	0	0	0	0	0
HexCer	SPB 18:1;O2,C171	0.223282	0.228829	0.252711	0.234941	0.0156372	0.00846469	0.0071879	0.00853188	0.00806149	0.000757299
Hex2Cer	SPB 18:1;O2,C171	0.0354291	0.0392242	0.0634893	0.0460476	0.0152237	0	0	0	0	0
Hex3Cer	SPB 18:1;O2,C171	0.00628076	0.00769782	0.0145327	0.00950374	0.00441242	0	0	0	0	0
HexNAc-Hex3Cer	SPB 18:1;O2,C171	0.0131238	0.0142803	0.0237226	0.0170423	0.0058142	0	0	0	0	0
SM	SPB 18:1;O2,C171	0.372869	0.34518	0.444463	0.387504	0.0512341	0	0	0	0	0
Cer	SPB 20:1;O2,C171	0.0163775	0.0160433	0.0182372	0.016886	0.00118202	0	0	0	0	0
HexCer	SPB 20:1;O2,C171	0.0194738	0.0192789	0.0220465	0.0202664	0.00154469	0	0	0	0	0
Hex2Cer	SPB 20:1;O2,C171	0	0	0	0	0	0	0	0	0	0
Hex3Cer	SPB 20:1;O2,C171	0	0	0	0	0	0	0	0	0	0
HexNAc-Hex3Cer	SPB 20:1;O2,C171	0	0	0	0	0	0	0	0	0	0
SM	SPB 20:1;O2,C171	0	0	0	0	0	0	0	0	0	0

## Sheet: Figure 4b
									pmol/ug protein
Subclass	SPB	FA	Bulk	ID	Native analog ID?	C171@FA ID?	C171@SPB ID?	2C171@FASPB-clicked ID?	Native analog									C171@FA									C171@SPB									2C171@FA&SPB
									PA;Y-treated cells			OA;Y-treated cells			Vehicle-treated cells			PA;Y-treated cells			OA;Y-treated cells			Vehicle-treated cells			PA;Y-treated cells			OA;Y-treated cells			Vehicle-treated cells			PA;Y-treated cells			OA;Y-treated cells			Vehicle-treated cells
									r1	r2	r3	r1	r2	r3	r1	r2	r3	r1	r2	r3	r1	r2	r3	r1	r2	r3	r1	r2	r3	r1	r2	r3	r1	r2	r3	r1	r2	r3	r1	r2	r3	r1	r2	r3
SM	SPB 18:1;O2	16:0	SM 34:1;O2	SM 18:1;O2/16:0	Y	Y			9.29359	10.707	9.93739	12.5253	12.7209	12.5913	10.1229	11.0155	10.4762	0.805124	0.87458	0.876683	0	0	0	0	0	0	0	0	0	0	0	0	0	0	0	0	0	0	0	0	0	0	0	0
SM	SPB 18:1;O2	18:1	SM 36:2;O2	SM 18:1;O2/18:1		Y			0	0	0	0	0	0	0	0	0	0	0	0	0.148123	0.128972	0.139269	0	0	0	0	0	0	0	0	0	0	0	0	0	0	0	0	0	0	0	0	0
SM	SPB 18:1;O2	22:0	SM 40:1;O2	SM 18:1;O2/22:0	Y		Y		0.331394	0.358717	0.370932	0.375628	0.36047	0.41007	0.450638	0.501652	0.446771	0	0	0	0	0	0	0	0	0	0.0459382	0.0439443	0.0558628	0	0	0	0	0	0	0	0	0	0	0	0	0	0	0
SM	SPB 18:1;O2	22:1	SM 40:2;O2	SM 18:1;O2/22:1	Y				0.0817827	0.0939092	0.091497	0.0917068	0.0951321	0.0992955	0.116067	0.125456	0.116089	0	0	0	0	0	0	0	0	0	0	0	0	0	0	0	0	0	0	0	0	0	0	0	0	0	0	0
SM	SPB 18:1;O2	24:0	SM 42:1;O2	SM 18:1;O2/24:0	Y	Y	Y		0.560485	0.603198	0.613143	0.620155	0.604064	0.687508	0.725648	0.782172	0.737946	0.0428143	0.038641	0.053295	0	0	0	0	0	0	0.073875	0.0641534	0.0868863	0	0	0	0	0	0	0	0	0	0	0	0	0	0	0
SM	SPB 18:1;O2	24:1	SM 42:2;O2	SM 18:1;O2/24:1	Y	Y	Y		1.24947	1.32655	1.3683	1.38875	1.41013	1.50781	1.78457	1.96839	1.77486	0.00381176	0.00357425	0.00558556	1.10959	0.811001	1.21926	0	0	0	0.202839	0.193917	0.239347	0	0	0	0	0	0	0	0	0	0	0	0	0	0	0
SM	SPB 18:1;O2	26:0	SM 44:1;O2	SM 18:1;O2/26:0	Y		Y		0.0354631	0.0382958	0.0361199	0.0383907	0.0383054	0.0428924	0.0445145	0.0450655	0.0439557	0	0	0	0	0	0	0	0	0	0.00766546	0.00679315	0.00976817	0	0	0	0	0	0	0	0	0	0	0	0	0	0	0
SM	SPB 18:1;O2	26:1	SM 44:2;O2	SM 18:1;O2/26:1	Y	Y	Y		0.121339	0.122183	0.126183	0.128462	0.127084	0.137476	0.151044	0.168203	0.153186	0.00626844	0.00541561	0.00743804	0.129439	0.0978894	0.155078	0	0	0	0.0190163	0.017389	0.0233008	0	0	0	0	0	0	0	0	0	0	0	0	0	0	0
Cer	SPB 18:1;O2	16:0	Cer 34:1;O2	Cer 18:1;O2/16:0	Y	Y			0.154233	0.176284	0.167094	0.340754	0.286136	0.29421	0.179738	0.194034	0.189412	0.264479	0.310191	0.318506	0	0	0	0	0	0	0	0	0	0	0	0	0	0	0	0	0	0	0	0	0	0	0	0
Cer	SPB 18:1;O2	18:0	Cer 36:1;O2	Cer 18:1;O2/18:0	Y	Y	Y		0.0108992	0.0125713	0.0111669	0.0124874	0.0106845	0.0115545	0.0101318	0.0113574	0.011055	0.0171365	0.0179682	0.0192518	0	0	0	0	0	0	0.00312215	0.00366602	0.0033503	0	0	0	0	0	0	0	0	0	0	0	0	0	0	0
Cer	SPB 18:1;O2	18:1	Cer 36:2;O2	Cer 18:1;O2/18:1		Y			0	0	0	0	0	0	0	0	0	0	0	0	0.012747	0.0121485	0.0114589	0	0	0	0	0	0	0	0	0	0	0	0	0	0	0	0	0	0	0	0	0
Cer	SPB 18:1;O2	20:0	Cer 38:1;O2	Cer 18:1;O2/20:0					0	0	0	0	0	0	0	0	0	0	0	0	0	0	0	0	0	0	0	0	0	0	0	0	0	0	0	0	0	0	0	0	0	0	0	0
Cer	SPB 18:1;O2	22:0	Cer 40:1;O2	Cer 18:1;O2/22:0	Y	Y	Y		0.062441	0.0614342	0.062703	0.0594187	0.057808	0.0598565	0.0665543	0.0762729	0.0700304	0.0195666	0.0206566	0.0227298	0	0	0	0	0	0	0.06939	0.0737414	0.0762392	0	0	0	0	0	0	0	0	0	0	0	0	0	0	0
Cer	SPB 18:1;O2	22:1	Cer 40:2;O2	Cer 18:1;O2/22:1	Y				0.0106455	0.0111959	0.0116809	0.00754316	0.00709126	0.00723292	0.00851791	0.00874093	0.00845238	0	0	0	0	0	0	0	0	0	0	0	0	0	0	0	0	0	0	0	0	0	0	0	0	0	0	0
Cer	SPB 18:1;O2	24:0	Cer 42:1;O2	Cer 18:1;O2/24:0	Y	Y	Y	Y	0.158729	0.155047	0.162357	0.162038	0.153491	0.155609	0.242368	0.253287	0.25446	0.139071	0.136404	0.153699	0	0	0	0	0	0	0.247811	0.252999	0.276964	0	0	0	0	0	0	0.103866	0.104518	0.126265	0	0	0	0	0	0
Cer	SPB 18:1;O2	24:1	Cer 42:2;O2	Cer 18:1;O2/24:1	Y	Y	Y		0.193415	0.196925	0.201898	0.20339	0.19233	0.193294	0.237461	0.258613	0.247737	0.0137833	0.0142671	0.0154439	0.429254	0.414373	0.424486	0	0	0	0.247122	0.265499	0.277965	0	0	0	0	0	0	0	0	0	0	0	0	0	0	0
Cer	SPB 18:1;O2	26:0	Cer 44:1;O2	Cer 18:1;O2/26:0	Y		Y		0.0276331	0.0246576	0.0248167	0.0235556	0.0218971	0.0218413	0.0375813	0.0381344	0.0395109	0	0	0	0	0	0	0	0	0	0.0354435	0.0358268	0.0393905	0	0	0	0	0	0	0	0	0	0	0	0	0	0	0
Cer	SPB 18:1;O2	26:1	Cer 44:2;O2	Cer 18:1;O2/26:1	Y	Y	Y		0.0331985	0.0333547	0.0348962	0.0313576	0.0306971	0.0318358	0.0522718	0.0575099	0.053377	0.00612177	0.00633333	0.00668114	0.14492	0.139206	0.151267	0	0	0	0.0635405	0.0667816	0.0699374	0	0	0	0	0	0	0	0	0	0	0	0	0	0	0
HexCer	SPB 18:1;O2	16:0	HexCer 34:1;O2	HexCer 18:1;O2/16:0	Y	Y			0.52151	0.598679	0.574563	0.926968	0.848181	0.870244	0.662154	0.716286	0.687396	0.0870408	0.0945044	0.089417	0	0	0	0	0	0	0	0	0	0	0	0	0	0	0	0	0	0	0	0	0	0	0	0
HexCer	SPB 18:1;O2	18:0	HexCer 36:1;O2	HexCer 18:1;O2/18:0		Y			0	0	0	0	0	0	0	0	0	0.010105	0.0111137	0.0112633	0	0	0	0	0	0	0	0	0	0	0	0	0	0	0	0	0	0	0	0	0	0	0	0
HexCer	SPB 18:1;O2	18:1	HexCer 36:2;O2	HexCer 18:1;O2/18:1		Y			0	0	0	0	0	0	0	0	0	0	0	0	0.0103789	0.00951028	0.00980443	0	0	0	0	0	0	0	0	0	0	0	0	0	0	0	0	0	0	0	0	0
HexCer	SPB 18:1;O2	22:0	HexCer 40:1;O2	HexCer 18:1;O2/22:0	Y	Y	Y		0.278621	0.317225	0.315988	0.343177	0.332886	0.3342	0.36575	0.413699	0.372671	0.0112314	0.0118987	0.0131692	0	0	0	0	0	0	0.0334442	0.0353427	0.0372719	0	0	0	0	0	0	0	0	0	0	0	0	0	0	0
HexCer	SPB 18:1;O2	22:1	HexCer 40:2;O2	HexCer 18:1;O2/22:1	Y		Y		0.0161025	0.0202079	0.0203915	0.0216462	0.0200274	0.0203624	0.0226996	0.0230711	0.0224819	0	0	0	0	0	0	0	0	0	0.00226455	0.00246922	0.00248266	0.00846469	0.0071879	0.00853188	0	0	0	0	0	0	0	0	0	0	0	0
HexCer	SPB 18:1;O2	24:0	HexCer 42:1;O2	HexCer 18:1;O2/24:0	Y	Y	Y	Y	1.02253	1.05142	1.08363	1.16712	1.08691	1.12312	1.29252	1.47054	1.35692	0.0839745	0.0799241	0.0930182	0	0	0	0	0	0	0.0621787	0.0620298	0.0698771	0	0	0	0	0	0	0.00989324	0.0102277	0.0161146	0	0	0	0	0	0
HexCer	SPB 18:1;O2	24:1	HexCer 42:2;O2	HexCer 18:1;O2/24:1	Y	Y	Y		0.477397	0.526504	0.531303	0.576407	0.562596	0.57074	0.670609	0.746155	0.683797	0.00858883	0.00765525	0.00932407	0.448766	0.397027	0.456278	0	0	0	0.0698001	0.0728445	0.0765766	0	0	0	0	0	0	0	0	0	0	0	0	0	0	0
HexCer	SPB 18:1;O2	26:0	HexCer 44:1;O2	HexCer 18:1;O2/26:0	Y	Y	Y		0.0779796	0.0793568	0.0832201	0.0853648	0.0844754	0.0858875	0.101285	0.107468	0.102285	0.00778725	0.00701612	0.00897359	0	0	0	0	0	0	0.0089785	0.00882576	0.0102126	0	0	0	0	0	0	0	0	0	0	0	0	0	0	0
HexCer	SPB 18:1;O2	26:1	HexCer 44:2;O2	HexCer 18:1;O2/26:1	Y	Y	Y		0.119731	0.129932	0.13488	0.136821	0.135685	0.139212	0.16624	0.185785	0.165806	0.001946	0.00192086	0.00188041	0.0764083	0.0680114	0.0799492	0	0	0	0.013683	0.0136706	0.0147992	0	0	0	0	0	0	0	0	0	0	0	0	0	0	0
Hex2Cer	SPB 18:1;O2	16:0	Hex2Cer 34:1;O2	Hex2Cer 18:1;O2/16:0	Y	Y			1.95348	1.9344	2.06914	2.29389	2.28448	2.20813	1.94146	2.38102	2.14453	0.0167726	0.0202871	0.0267561	0	0	0	0	0	0	0	0	0	0	0	0	0	0	0	0	0	0	0	0	0	0	0	0
Hex2Cer	SPB 18:1;O2	18:0	Hex2Cer 36:1;O2	Hex2Cer 18:1;O2/18:0	Y	Y			0.0745047	0.0680559	0.0728443	0.0868105	0.0758439	0.0846586	0.065073	0.0861642	0.0791815	0.00161586	0.00195948	0.00302708	0	0	0	0	0	0	0	0	0	0	0	0	0	0	0	0	0	0	0	0	0	0	0	0
Hex2Cer	SPB 18:1;O2	18:1	Hex2Cer 36:2;O2	Hex2Cer 18:1;O2/18:1		Y			0	0	0	0	0	0	0	0	0	0	0	0	0.00635818	0.00642999	0.00706029	0	0	0	0	0	0	0	0	0	0	0	0	0	0	0	0	0	0	0	0	0
Hex2Cer	SPB 18:1;O2	20:0	Hex2Cer 38:1;O2	Hex2Cer 18:1;O2/20:0	Y				0.0367065	0.0450464	0.0370301	0.0406012	0.0310899	0.051998	0.0407132	0.047234	0.0408775	0	0	0	0	0	0	0	0	0	0	0	0	0	0	0	0	0	0	0	0	0	0	0	0	0	0	0
Hex2Cer	SPB 18:1;O2	22:0	Hex2Cer 40:1;O2	Hex2Cer 18:1;O2/22:0	Y	Y	Y		0.805393	0.835988	0.910339	0.919538	0.993788	0.952817	0.821592	0.963551	0.87304	0.00176455	0.00212623	0.00392438	0	0	0	0	0	0	0.00661895	0.00718032	0.0113761	0	0	0	0	0	0	0	0	0	0	0	0	0	0	0
Hex2Cer	SPB 18:1;O2	22:1	Hex2Cer 40:2;O2	Hex2Cer 18:1;O2/22:1	Y				0.11201	0.105688	0.115727	0.120359	0.130116	0.118086	0.109592	0.132592	0.118084	0	0	0	0	0	0	0	0	0	0	0	0	0	0	0	0	0	0	0	0	0	0	0	0	0	0	0
Hex2Cer	SPB 18:1;O2	24:0	Hex2Cer 42:1;O2	Hex2Cer 18:1;O2/24:0	Y	Y	Y		1.91863	1.92741	2.15911	2.23099	2.26319	2.2557	1.89966	2.22583	2.04859	0.0118986	0.0131583	0.0219956	0	0	0	0	0	0	0.00937535	0.00998207	0.0171221	0	0	0	0	0	0	0	0	0	0	0	0	0	0	0
Hex2Cer	SPB 18:1;O2	24:1	Hex2Cer 42:2;O2	Hex2Cer 18:1;O2/24:1	Y	Y	Y		1.91163	2.00133	2.14207	2.2372	2.36225	2.21463	1.9246	2.31416	2.11473	0.00133464	0.00150205	0.0025491	0.144471	0.119406	0.15089	0	0	0	0.0140704	0.0160417	0.0248736	0	0	0	0	0	0	0	0	0	0	0	0	0	0	0
Hex2Cer	SPB 18:1;O2	26:0	Hex2Cer 44:1;O2	Hex2Cer 18:1;O2/26:0	Y		Y		0.190725	0.186701	0.218749	0.221799	0.229258	0.222159	0.188929	0.214923	0.199798	0	0	0	0	0	0	0	0	0	0.00135656	0.00140836	0.00254247	0	0	0	0	0	0	0	0	0	0	0	0	0	0	0
Hex2Cer	SPB 18:1;O2	26:1	Hex2Cer 44:2;O2	Hex2Cer 18:1;O2/26:1	Y	Y	Y		0.306332	0.315107	0.344793	0.365522	0.39264	0.363832	0.30479	0.364111	0.33009	0	0	0	0.0179095	0.0153409	0.0198918	0	0	0	0.00273557	0.00318942	0.00514437	0	0	0	0	0	0	0	0	0	0	0	0	0	0	0
Hex3Cer	SPB 18:1;O2	16:0	Hex3Cer 34:1;O2	Hex3Cer 18:1;O2/16:0	Y	Y			0.151873	0.137877	0.198449	0.144821	0.154392	0.13472	0.191725	0.188005	0.180469	0.00254216	0.00312539	0.00583957	0	0	0	0	0	0	0	0	0	0	0	0	0	0	0	0	0	0	0	0	0	0	0	0
Hex3Cer	SPB 18:1;O2	22:0	Hex3Cer 40:1;O2	Hex3Cer 18:1;O2/22:0	Y		Y		0.0515671	0.0520773	0.0857835	0.0535454	0.049296	0.0468546	0.0661625	0.0679714	0.0654181	0	0	0	0	0	0	0	0	0	0.000840459	0.00111274	0.00229663	0	0	0	0	0	0	0	0	0	0	0	0	0	0	0
Hex3Cer	SPB 18:1;O2	24:0	Hex3Cer 42:1;O2	Hex3Cer 18:1;O2/24:0	Y	Y	Y		0.179085	0.17136	0.25453	0.181608	0.178517	0.16427	0.201494	0.187874	0.19557	0.00385379	0.00452582	0.00645554	0	0	0	0	0	0	0.00203772	0.00242949	0.00485654	0	0	0	0	0	0	0	0	0	0	0	0	0	0	0
Hex3Cer	SPB 18:1;O2	24:1	Hex3Cer 42:2;O2	Hex3Cer 18:1;O2/24:1	Y	Y	Y		0.206673	0.216807	0.284934	0.20878	0.211099	0.175058	0.240073	0.236293	0.23143	0	0	0	0.0101836	0.00925401	0.0116355	0	0	0	0.00340258	0.00415559	0.00737949	0	0	0	0	0	0	0	0	0	0	0	0	0	0	0
Hex3Cer	SPB 18:1;O2	26:0	Hex3Cer 44:1;O2	Hex3Cer 18:1;O2/26:0	Y				0.0167093	0.0183864	0.0292884	0.0171818	0.0178498	0.0170421	0.0212377	0.0180853	0.0205955	0	0	0	0	0	0	0	0	0	0	0	0	0	0	0	0	0	0	0	0	0	0	0	0	0	0	0
Hex3Cer	SPB 18:1;O2	26:1	Hex3Cer 44:2;O2	Hex3Cer 18:1;O2/26:1	Y				0.0328918	0.034494	0.0462954	0.0308725	0.026878	0.0255012	0.0340997	0.0327109	0.0323256	0	0	0	0	0	0	0	0	0	0	0	0	0	0	0	0	0	0	0	0	0	0	0	0	0	0	0
HexNAc-Hex2Cer	SPB 18:1;O2	16:0	HexNAc-Hex2Cer 34:1;O2	HexNAc-Hex2Cer 18:1;O2/16:0	Y				0.0298672	0.0241106	0.0308012	0.0246435	0.0293902	0.0282691	0.0525639	0.0623794	0.0473593	0	0	0	0	0	0	0	0	0	0	0	0	0	0	0	0	0	0	0	0	0	0	0	0	0	0	0
HexNAc-Hex2Cer	SPB 18:1;O2	24:0	HexNAc-Hex2Cer 42:1;O2	HexNAc-Hex2Cer 18:1;O2/24:0	Y				0.0267146	0.0271877	0.0322888	0.0212007	0.0224717	0.0232706	0.0492316	0.057559	0.0456859	0	0	0	0	0	0	0	0	0	0	0	0	0	0	0	0	0	0	0	0	0	0	0	0	0	0	0
HexNAc-Hex2Cer	SPB 18:1;O2	24:1	HexNAc-Hex2Cer 42:2;O2	HexNAc-Hex2Cer 18:1;O2/24:1	Y				0.0125161	0.0139316	0.021324	0.0159286	0.0107717	0.0108982	0.0676981	0.0752478	0.0636805	0	0	0	0	0	0	0	0	0	0	0	0	0	0	0	0	0	0	0	0	0	0	0	0	0	0	0
HexNAc-Hex3Cer	SPB 18:1;O2	16:0	HexNAc-Hex3Cer 34:1;O2	HexNAc-Hex3Cer 18:1;O2/16:0	Y	Y			0.110196	0.103783	0.133099	0.0879327	0.130464	0.106129	0.159042	0.195474	0.165363	0.00748372	0.00812104	0.0135715	0	0	0	0	0	0	0	0	0	0	0	0	0	0	0	0	0	0	0	0	0	0	0	0
HexNAc-Hex3Cer	SPB 18:1;O2	18:1	HexNAc-Hex3Cer 36:2;O2	HexNAc-Hex3Cer 18:1;O2/18:1		Y			0	0	0	0	0	0	0	0	0	0	0	0	0.0021399	0.00343328	0.00352803	0	0	0	0	0	0	0	0	0	0	0	0	0	0	0	0	0	0	0	0	0
HexNAc-Hex3Cer	SPB 18:1;O2	22:0	HexNAc-Hex3Cer 40:1;O2	HexNAc-Hex3Cer 18:1;O2/22:0	Y		Y		0.0291528	0.0315335	0.0368996	0.0232547	0.0291588	0.0243154	0.0564305	0.0670088	0.0548169	0	0	0	0	0	0	0	0	0	0.0021083	0.00248387	0.0040751	0	0	0	0	0	0	0	0	0	0	0	0	0	0	0
HexNAc-Hex3Cer	SPB 18:1;O2	24:0	HexNAc-Hex3Cer 42:1;O2	HexNAc-Hex3Cer 18:1;O2/24:0	Y	Y	Y		0.139805	0.134972	0.173269	0.111027	0.158214	0.125346	0.192711	0.23121	0.194117	0.00265804	0.00252948	0.00473934	0	0	0	0	0	0	0.00357417	0.00372735	0.00658304	0	0	0	0	0	0	0	0	0	0	0	0	0	0	0
HexNAc-Hex3Cer	SPB 18:1;O2	24:1	HexNAc-Hex3Cer 42:2;O2	HexNAc-Hex3Cer 18:1;O2/24:1	Y	Y	Y		0.111269	0.111061	0.142982	0.0932966	0.134611	0.110816	0.174028	0.198877	0.173854	0.000253105	0.000136391	0.000328798	0.0267897	0.0302411	0.0315586	0	0	0	0.0065199	0.00733456	0.0113469	0	0	0	0	0	0	0	0	0	0	0	0	0	0	0
HexNAc-Hex3Cer	SPB 18:1;O2	26:1	HexNAc-Hex3Cer 44:2;O2	HexNAc-Hex3Cer 18:1;O2/26:1	Y	Y	Y		0.0182831	0.016507	0.0299278	0.0114265	0.0212762	0.0163985	0.031376	0.0398602	0.0307826	0.000594312	0.000582661	0.00117073	0.0023654	0.00216713	0.00328082	0	0	0	0.000921463	0.000734507	0.00171762	0	0	0	0	0	0	0	0	0	0	0	0	0	0	0
									pmol/ug protein, sum per subclass
								Subclass	Native analog									C171@FA									C171@SPB									Total (Sum Native analog, C171@FA, C171@SPB)
									PA;Y-treated cells			OA;Y-treated cells			Vehicle-treated cells			PA;Y-treated cells			OA;Y-treated cells			Vehicle-treated cells			PA;Y-treated cells			OA;Y-treated cells			Vehicle-treated cells			PA;Y-treated cells			OA;Y-treated cells			Vehicle-treated cells
									r1	r2	r3	r1	r2	r3	r1	r2	r3	r1	r2	r3	r1	r2	r3	r1	r2	r3	r1	r2	r3	r1	r2	r3	r1	r2	r3	r1	r2	r3	r1	r2	r3	r1	r2	r3
								SM	11.6735	13.2498	12.5436	15.1684	15.3561	15.4763	13.3954	14.6065	13.749	0.858019	0.922211	0.943001	1.38715	1.03786	1.51361	0	0	0	0.349334	0.326197	0.415165	0	0	0	0	0	0	12.8809	14.4983	13.9017	16.5555	16.394	16.99	13.3954	14.6065	13.749
								Cer	0.651194	0.67147	0.676612	0.840545	0.760135	0.775435	0.834624	0.897949	0.874035	0.564024	0.610338	0.662577	0.586921	0.565728	0.587212	0	0	0	0.770295	0.803031	0.870112	0	0	0	0	0	0	1.98551	2.08484	2.2093	1.42747	1.32586	1.36265	0.834624	0.897949	0.874035
								HexCer	2.51387	2.72332	2.74398	3.2575	3.07076	3.14377	3.28126	3.66301	3.39135	0.220567	0.224261	0.24316	0.535553	0.474549	0.546031	0	0	0	0.200242	0.20541	0.227335	0.00846469	0.0071879	0.00853188	0	0	0	2.93468	3.15299	3.21447	3.80152	3.5525	3.69833	3.28126	3.66301	3.39135
								Hex2Cer	7.30941	7.41973	8.0698	8.51671	8.76266	8.47202	7.29641	8.72958	7.94892	0.0333862	0.0390331	0.0582522	0.168739	0.141177	0.177843	0	0	0	0.0341568	0.0378019	0.0610586	0	0	0	0	0	0	7.37695	7.49656	8.18911	8.68545	8.90384	8.64986	7.29641	8.72958	7.94892
								Hex3Cer	0.6388	0.631002	0.89928	0.636809	0.638033	0.563446	0.754792	0.73094	0.725808	0.00639594	0.00765121	0.0122951	0.0101836	0.00925401	0.0116355	0	0	0	0.00628076	0.00769782	0.0145327	0	0	0	0	0	0	0.651477	0.646351	0.926108	0.646992	0.647287	0.575081	0.754792	0.73094	0.725808
								HexNAc-Hex3Cer	0.408706	0.397856	0.516177	0.326938	0.473724	0.383005	0.613587	0.73243	0.618933	0.0109892	0.0113696	0.0198103	0.031295	0.0358415	0.0383674	0	0	0	0.0131238	0.0142803	0.0237226	0	0	0	0	0	0	0.432819	0.423506	0.55971	0.358233	0.509565	0.421372	0.613587	0.73243	0.618933
									pmol/ug protein, sum per subclass, averaging
								Subclass	Native Analog						C171@FA						C171@SPB						Total (Sum Native analog, C171@FA, C171@SPB)
									PA;Y-treated cells		OA;Y-treated cells		Vehicle-treated cells		PA;Y-treated cells		OA;Y-treated cells		Vehicle-treated cells		PA;Y-treated cells		OA;Y-treated cells		Vehicle-treated cells		PA;Y-treated cells		OA;Y-treated cells		Vehicle-treated cells
									Mean	SD	Mean	SD	Mean	SD	Mean	SD	Mean	SD	Mean	SD	Mean	SD	Mean	SD	Mean	SD	Mean	SD	Mean	SD	Mean	SD
								SM	12.489	0.789576	15.3336	0.155222	13.917	0.622769	0.907744	0.0442999	1.31288	0.246418	0	0	0.363565	0.0461598	0	0	0	0	13.7603	0.817912	16.6465	0.308225	13.917	0.622769
								Cer	0.666425	0.013439	0.792038	0.0426986	0.868869	0.0319771	0.612313	0.0493059	0.579954	0.0123209	0	0	0.814479	0.0508834	0	0	0	0	2.09322	0.112128	1.37199	0.051442	0.868869	0.0319771
								HexCer	2.66039	0.12731	3.15734	0.094107	3.44521	0.196489	0.229329	0.0121195	0.518711	0.0386027	0	0	0.210996	0.0143838	0.00806149	0.000757299	0	0	3.10071	0.147041	3.68411	0.125117	3.44521	0.196489
								Hex2Cer	7.59964	0.410885	8.5838	0.156506	7.99164	0.717537	0.0435572	0.0130357	0.162586	0.0190917	0	0	0.0443391	0.0145937	0	0	0	0	7.68754	0.438469	8.74638	0.137517	7.99164	0.717537
								Hex3Cer	0.723027	0.152689	0.612762	0.0427137	0.73718	0.015467	0.00878075	0.00310756	0.0103577	0.00120024	0	0	0.00950374	0.00441242	0	0	0	0	0.741312	0.160058	0.62312	0.041603	0.73718	0.015467
								HexNAc-Hex3Cer	0.440913	0.0654057	0.394555	0.0740714	0.654983	0.0671238	0.0140564	0.00498672	0.035168	0.00358401	0	0	0.0170423	0.0058142	0	0	0	0	0.472012	0.0760915	0.429723	0.076011	0.654983	0.0671238
									mol %, sum per subclass
								Subclass	Native analog									C171@FA									C171@SPB
									PA;Y-treated cells			OA;Y-treated cells			Vehicle-treated cells			PA;Y-treated cells			OA;Y-treated cells			Vehicle-treated cells			PA;Y-treated cells			OA;Y-treated cells			Vehicle-treated cells
									r1	r2	r3	r1	r2	r3	r1	r2	r3	r1	r2	r3	r1	r2	r3	r1	r2	r3	r1	r2	r3	r1	r2	r3	r1	r2	r3
								SM	90.6268	91.3892	90.2302	91.6212	93.6692	91.0911	100	100	100	6.66118	6.36084	6.78334	8.3788	6.33075	8.90885	0	0	0	2.71204	2.24991	2.98643	0	0	0	0	0	0
								Cer	32.7973	32.2073	30.6256	58.8837	57.3314	56.9065	100	100	100	28.407	29.2751	29.9903	41.1163	42.6686	43.0935	0	0	0	38.7958	38.5176	39.384	0	0	0	0	0	0
								HexCer	85.6608	86.3726	85.3632	85.6895	86.4395	85.005	100	100	100	7.51589	7.11264	7.56456	14.0879	13.3582	14.7643	0	0	0	6.82332	6.51477	7.07223	0.222666	0.202334	0.230696	0	0	0
								Hex2Cer	99.0844	98.9751	98.5431	98.0572	98.4144	97.944	100	100	100	0.452575	0.52068	0.711338	1.94278	1.58557	2.05602	0	0	0	0.463021	0.504257	0.745607	0	0	0	0	0	0
								Hex3Cer	98.0542	97.6253	97.1032	98.426	98.5703	97.9767	100	100	100	0.98176	1.18375	1.32761	1.57399	1.42966	2.02327	0	0	0	0.96408	1.19097	1.56922	0	0	0	0	0	0
								HexNAc-Hex3Cer	94.4289	93.9434	92.2222	91.2641	92.9663	90.8947	100	100	100	2.53898	2.68463	3.5394	8.73593	7.03375	9.10535	0	0	0	3.03217	3.37192	4.23838	0	0	0	0	0	0
									mol %, sum per subclass, averaging
								Subclass	Native Analog						C171@FA						C171@SPB
									PA;Y-treated cells		OA;Y-treated cells		Vehicle-treated cells		PA;Y-treated cells		OA;Y-treated cells		Vehicle-treated cells		PA;Y-treated cells		OA;Y-treated cells		Vehicle-treated cells
									Mean	SD	Mean	SD	Mean	SD	Mean	SD	Mean	SD	Mean	SD	Mean	SD	Mean	SD	Mean	SD
								SM	90.7488	0.589055	92.1272	1.3615	100	0	6.60179	0.217419	7.8728	1.3615	0	0	2.64946	0.372227	0	0	0	0
								Cer	31.8767	1.12292	57.7072	1.0408	100	0	29.2241	0.792916	42.2928	1.0408	0	0	38.8992	0.442358	0	0	0	0
								HexCer	85.7989	0.518659	85.7113	0.717477	100	0	7.39769	0.248064	14.0701	0.703214	0	0	6.80344	0.279258	0.218565	0.014619	0	0
								Hex2Cer	98.8675	0.286253	98.1385	0.245541	100	0	0.561531	0.134131	1.86146	0.245541	0	0	0.570962	0.152646	0	0	0	0
								Hex3Cer	97.5942	0.476256	98.3244	0.309586	100	0	1.16438	0.173738	1.67564	0.309586	0	0	1.24142	0.305708	0	0	0	0
								HexNAc-Hex3Cer	93.5315	1.15956	91.7083	1.10495	100	0	2.921	0.540475	8.29168	1.10495	0	0	3.54749	0.621975	0	0	0	0

## Sheet: Figure S3
	sum area						sum area nomalized							Recovery, %
ID	Before extraction			After extraction			Before extraction			After extraction
	r1	r2	r3	r1	r2	r3	r1	r2	r3	r1	r2	r3	Average	r1	r2	r3
CE 18:1-[2]H7	16775690	16954382	15708969	19337592	18606088	20127928	1.7117e+07	1.80004e+07	15708969	19337592	18606088	20127928	1.93572e+07	88.4269	92.991	81.1531
CE-[2]H7 17:0;C171	54936900	56191800	57996328	69036464	68706648	74415560	5.60545e+07	5.96588e+07	57996328	69036464	68706648	74415560	7.07196e+07	79.2631	84.3597	82.0089
CE-[2]H7 17:0;Y	102247	135349	85894	151362	171112	184295	104327	143700	85894	151362	171112	184295	168923	61.7601	85.0683	50.848
Cer 18:0;O2,Y/15:1-[2]H8	5745682	5394155	6019456	6688429	5890070	6293756	5.86257e+06	5.72697e+06	6019456	6688429	5890070	6293756	6.29075e+06	93.1935	91.0379	95.6874
Cer 18:0;O2;C171/15:1-[2]H8	24552886	23906480	24629513	30148258	30299696	31740232	2.50524e+07	2.53815e+07	24629513	30148258	30299696	31740232	3.07294e+07	81.5258	82.5968	80.1497
Cer 18:1;O2,C171/6:0	82551995	79740887	86113100	112739498	110256327	117145237	8.42314e+07	8.46608e+07	86113100	112739498	110256327	117145237	113380354	74.291	74.6697	75.9506
Cer 18:1;O2,Y/6:0	92033025	91449288	88973317	106861345	101444039	105129286	9.39053e+07	9.70916e+07	88973317	106861345	101444039	105129286	1.04478e+08	89.8803	92.93	85.1597
Cer 18:1;O2/12:0	27620190	27431316	27829521	31899699	30736577	32396934	2.81821e+07	2.91238e+07	27829521	31899699	30736577	32396934	3.16777e+07	88.965	91.9378	87.852
DG 15:0/18:1-[2]H7	2559731	2730124	2626388	3084601	2786913	3085120	2.61181e+06	2.89857e+06	2626388	3084601	2786913	3085120	2.98554e+06	87.4817	97.0868	87.9701
DG 17:0;C171_15:1-[2]H8	22407602	22139762	22905566	27416844	26915016	28423886	2.28635e+07	2.35058e+07	22905566	27416844	26915016	28423886	2.75852e+07	82.8829	85.2113	83.0356
DG 17:0;Y_15:1-[2]H8	795063	848544	828811	949263	923017	1021361	811238	900898	828811	949263	923017	1021361	964547	84.1056	93.4012	85.9275
HexCer 18:1;O2/12:0	7364373	7244893	7414545	8967477	8421870	8858839	7.51419e+06	7.6919e+06	7414545	8967477	8421870	8858839	8.7494e+06	85.8824	87.9134	84.7435
HexCer 18:1;O2/15:0;C171-[13]C2	17980308	17362542	18256068	34394555	34207101	36492213	1.83461e+07	1.84338e+07	18256068	34394555	34207101	36492213	3.50313e+07	52.3706	52.6209	52.1136
HexCer 18:1;O2/15:0;Y-[13]C2	3961178	3959252	4022619	4665996	4544875	4746213	4.04176e+06	4.20353e+06	4022619	4665996	4544875	4746213	4.65236e+06	86.8755	90.3527	86.464
LPC 18:1-[2]H7	28402809	27783387	27979742	36178863	35170370	36444882	2.89806e+07	2.94976e+07	27979742	36178863	35170370	36444882	3.59314e+07	80.6555	82.0943	77.87
LPC-[13]C3 19:1;C171	3385	7756	4369	28752	18769	24344	3453.86	8234.54	4369	28752	18769	24344	23955	14.4181	34.375	18.2384
LPC-[13]C3 19:1;Y	4122083	4113921	4156413	5457635	5271619	5405770	4.20594e+06	4.36775e+06	4156413	5457635	5271619	5405770	5.37834e+06	78.2015	81.2099	77.2806
MG-[13]C3 19:1;C171	39150580	37739568	39761924	56896688	56291452	59462772	3.9947e+07	4.00681e+07	39761924	56896688	56291452	59462772	57550304	69.4124	69.6227	69.0907
MG-[13]C3 19:1;Y	182543	186062	187193	220520	214352	227827	186257	197542	187193	220520	214352	227827	220900	84.3173	89.426	84.7412
PA 15:0/18:1-[2]H7	233313	169547	289979	542680	471423	235097	238059	180008	289979	542680	471423	235097	416400	57.1709	43.2296	69.6395
PA 17:0;C171_15:1-[2]H8	1552112	1364925	1511314	2425002	2471447	1819914	1.58369e+06	1.44914e+06	1511314	2425002	2471447	1819914	2.23879e+06	70.7386	64.7288	67.5059
PA 17:0;Y_15:1-[2]H8	46051	37913	44550	109125	104001	47916	46987.9	40252.2	44550	109125	104001	47916	87014	54.0003	46.2594	51.1987
PC 15:0/18:1-[2]H7	219905790	228532700	230303830	273429653	257014917	278394549	2.24379e+08	2.42633e+08	230303830	273429653	257014917	278394549	2.69613e+08	83.2228	89.993	85.4201
PC 17:0;C171_15:1-[2]H8	138930577	151183320	122854746	315212096	282538384	329661047	1.41757e+08	1.60511e+08	122854746	315212096	282538384	329661047	3.09137e+08	45.8557	51.9223	39.7412
PC 17:0;Y_15:1-[2]H8	38697572	38803202	38739238	45530190	43287700	46457114	3.94848e+07	4.11973e+07	38739238	45530190	43287700	46457114	45091668	87.5657	91.3635	85.9122
PE 15:0/18:1-[2]H7	5925753	5824983	6050549	8427747	7947187	8729937	6.04631e+06	6.18438e+06	6050549	8427747	7947187	8729937	8.36829e+06	72.2526	73.9025	72.3033
PE 17:0;C171_15:1-[2]H8	7911627	7011245	7308600	11217224	11603961	11558616	8.07258e+06	7.44383e+06	7308600	11217224	11603961	11558616	1.14599e+07	70.4418	64.9553	63.7752
PE 17:0;Y_15:1-[2]H8	709329	687277	711129	1026453	959002	1064189	723759	729681	711129	1026453	959002	1064189	1016548	71.1978	71.7803	69.9553
PI 15:0/18:1-[2]H7	191512	166068	188155	682117	621325	341058	195408	176314	188155	682117	621325	341058	548167	35.6476	32.1643	34.3244
PI 17:0;C171_15:1-[2]H8	837143	708507	757049	3993148	4151718	4065971	854174	752221	757049	3993148	4151718	4065971	4070279	20.9856	18.4808	18.5994
PI 17:0;Y_15:1-[2]H8	33776	28288	31939	171572	154857	75692	34463.1	30033.3	31939	171572	154857	75692	134040	25.711	22.4062	23.8279
PS 15:0/18:1-[2]H7	555741	569142	591989	1005602	988628	685665	567047	604257	591989	1005602	988628	685665	893298	63.4779	67.6434	66.27
PS 17:0;C171_15:1-[2]H8	1463972	1265718	1368215	2562182	2968254	2189754	1.49375e+06	1.34381e+06	1368215	2562182	2968254	2189754	2.5734e+06	58.046	52.2194	53.1677
PS 17:0;Y_15:1-[2]H8	44895	35047	39270	78432	74314	56850	45808.3	37209.4	39270	78432	74314	56850	69865.3	65.5666	53.2587	56.2081
SM 18:1;O2/15:0;C171-[13]C2	3832962	4197140	3377307	11236342	10533038	11163236	3.91094e+06	4.4561e+06	3377307	11236342	10533038	11163236	1.09775e+07	35.6267	40.5929	30.7656
SM 18:1;O2/15:0;Y-[13]C2	5655508	5608006	5651454	6976218	6577856	6749536	5.77056e+06	5.95401e+06	5651454	6976218	6577856	6749536	6767870	85.2641	87.9747	83.5042
SM 18:1;O2/18:1-[2]H9	26578370	26825140	27436982	32184036	30807279	33908896	2.71191e+07	2.84802e+07	27436982	32184036	30807279	33908896	3.23001e+07	83.9598	88.1739	84.944
TG 15:0/18:1-[2]H7/15:0	60815760	65308009	64288188	75190117	71600744	74365589	6.2053e+07	6.93374e+07	64288188	75190117	71600744	74365589	7.37188e+07	84.1752	94.0566	87.2073
TG 17:0;C171_15:1-[2]H8_16:0	160478928	164131120	169286016	201616160	200740208	215538720	1.63744e+08	1.74258e+08	169286016	201616160	200740208	215538720	2.05965e+08	79.5007	84.6055	82.1916
TG 17:0;Y_15:1-[2]H8_16:0	39951478	40908693	41429055	47759355	45437901	49145408	4.07642e+07	4.34327e+07	41429055	47759355	45437901	49145408	4.74476e+07	85.9143	91.5384	87.3155
PC 16:0_18:1 (for normalization)	2365291634	2273159083	2413410539

## Sheet: Figure S5
									pmol/ug protein
Subclass	SPB	FA	Bulk	ID	Native analog ID?	C171@FA ID?	C171@SPB ID?	2C171@FASPB-clicked ID?	Native analog									C171@FA									C171@SPB
									PA;Y-treated cells			OA;Y-treated cells			Vehicle-treated cells			PA;Y-treated cells			OA;Y-treated cells			Vehicle-treated cells			PA;Y-treated cells			OA;Y-treated cells			Vehicle-treated cells
									r1	r2	r3	r1	r2	r3	r1	r2	r3	r1	r2	r3	r1	r2	r3	r1	r2	r3	r1	r2	r3	r1	r2	r3	r1	r2	r3
SM	SPB 18:1;O2	16:0	SM 34:1;O2	SM 18:1;O2/16:0	Y	Y			9.29359	10.707	9.93739	12.5253	12.7209	12.5913	10.1229	11.0155	10.4762	0.805124	0.87458	0.876683	0	0	0	0	0	0	0	0	0	0	0	0	0	0	0
SM	SPB 18:1;O2	18:0	SM 36:1;O2	SM 18:1;O2/18:0					0	0	0	0	0	0	0	0	0	0	0	0	0	0	0	0	0	0	0	0	0	0	0	0	0	0	0
SM	SPB 18:1;O2	18:1	SM 36:2;O2	SM 18:1;O2/18:1		Y			0	0	0	0	0	0	0	0	0	0	0	0	0.148123	0.128972	0.139269	0	0	0	0	0	0	0	0	0	0	0	0
SM	SPB 18:1;O2	20:0	SM 38:1;O2	SM 18:1;O2/20:0					0	0	0	0	0	0	0	0	0	0	0	0	0	0	0	0	0	0	0	0	0	0	0	0	0	0	0
SM	SPB 18:1;O2	22:0	SM 40:1;O2	SM 18:1;O2/22:0	Y		Y		0.331394	0.358717	0.370932	0.375628	0.36047	0.41007	0.450638	0.501652	0.446771	0	0	0	0	0	0	0	0	0	0.0459382	0.0439443	0.0558628	0	0	0	0	0	0
SM	SPB 18:1;O2	22:1	SM 40:2;O2	SM 18:1;O2/22:1	Y				0.0817827	0.0939092	0.091497	0.0917068	0.0951321	0.0992955	0.116067	0.125456	0.116089	0	0	0	0	0	0	0	0	0	0	0	0	0	0	0	0	0	0
SM	SPB 18:1;O2	24:0	SM 42:1;O2	SM 18:1;O2/24:0	Y	Y	Y		0.560485	0.603198	0.613143	0.620155	0.604064	0.687508	0.725648	0.782172	0.737946	0.0428143	0.038641	0.053295	0	0	0	0	0	0	0.073875	0.0641534	0.0868863	0	0	0	0	0	0
SM	SPB 18:1;O2	24:1	SM 42:2;O2	SM 18:1;O2/24:1	Y	Y	Y		1.24947	1.32655	1.3683	1.38875	1.41013	1.50781	1.78457	1.96839	1.77486	0.00381176	0.00357425	0.00558556	1.10959	0.811001	1.21926	0	0	0	0.202839	0.193917	0.239347	0	0	0	0	0	0
SM	SPB 18:1;O2	26:0	SM 44:1;O2	SM 18:1;O2/26:0	Y		Y		0.0354631	0.0382958	0.0361199	0.0383907	0.0383054	0.0428924	0.0445145	0.0450655	0.0439557	0	0	0	0	0	0	0	0	0	0.00766546	0.00679315	0.00976817	0	0	0	0	0	0
SM	SPB 18:1;O2	26:1	SM 44:2;O2	SM 18:1;O2/26:1	Y	Y	Y		0.121339	0.122183	0.126183	0.128462	0.127084	0.137476	0.151044	0.168203	0.153186	0.00626844	0.00541561	0.00743804	0.129439	0.0978894	0.155078	0	0	0	0.0190163	0.017389	0.0233008	0	0	0	0	0	0
Cer	SPB 18:1;O2	16:0	Cer 34:1;O2	Cer 18:1;O2/16:0	Y	Y			0.154233	0.176284	0.167094	0.340754	0.286136	0.29421	0.179738	0.194034	0.189412	0.264479	0.310191	0.318506	0	0	0	0	0	0	0	0	0	0	0	0	0	0	0
Cer	SPB 18:1;O2	18:0	Cer 36:1;O2	Cer 18:1;O2/18:0	Y	Y	Y		0.0108992	0.0125713	0.0111669	0.0124874	0.0106845	0.0115545	0.0101318	0.0113574	0.011055	0.0171365	0.0179682	0.0192518	0	0	0	0	0	0	0.00312215	0.00366602	0.0033503	0	0	0	0	0	0
Cer	SPB 18:1;O2	18:1	Cer 36:2;O2	Cer 18:1;O2/18:1		Y			0	0	0	0	0	0	0	0	0	0	0	0	0.012747	0.0121485	0.0114589	0	0	0	0	0	0	0	0	0	0	0	0
Cer	SPB 18:1;O2	20:0	Cer 38:1;O2	Cer 18:1;O2/20:0					0	0	0	0	0	0	0	0	0	0	0	0	0	0	0	0	0	0	0	0	0	0	0	0	0	0	0
Cer	SPB 18:1;O2	22:0	Cer 40:1;O2	Cer 18:1;O2/22:0	Y	Y	Y		0.062441	0.0614342	0.062703	0.0594187	0.057808	0.0598565	0.0665543	0.0762729	0.0700304	0.0195666	0.0206566	0.0227298	0	0	0	0	0	0	0.06939	0.0737414	0.0762392	0	0	0	0	0	0
Cer	SPB 18:1;O2	22:1	Cer 40:2;O2	Cer 18:1;O2/22:1	Y				0.0106455	0.0111959	0.0116809	0.00754316	0.00709126	0.00723292	0.00851791	0.00874093	0.00845238	0	0	0	0	0	0	0	0	0	0	0	0	0	0	0	0	0	0
Cer	SPB 18:1;O2	24:0	Cer 42:1;O2	Cer 18:1;O2/24:0	Y	Y	Y	Y	0.158729	0.155047	0.162357	0.162038	0.153491	0.155609	0.242368	0.253287	0.25446	0.242937	0.240922	0.279964	0	0	0	0	0	0	0.351677	0.357516	0.403229	0	0	0	0	0	0
Cer	SPB 18:1;O2	24:1	Cer 42:2;O2	Cer 18:1;O2/24:1	Y	Y	Y		0.193415	0.196925	0.201898	0.20339	0.19233	0.193294	0.237461	0.258613	0.247737	0.0137833	0.0142671	0.0154439	0.429254	0.414373	0.424486	0	0	0	0.247122	0.265499	0.277965	0	0	0	0	0	0
Cer	SPB 18:1;O2	26:0	Cer 44:1;O2	Cer 18:1;O2/26:0	Y		Y		0.0276331	0.0246576	0.0248167	0.0235556	0.0218971	0.0218413	0.0375813	0.0381344	0.0395109	0	0	0	0	0	0	0	0	0	0.0354435	0.0358268	0.0393905	0	0	0	0	0	0
Cer	SPB 18:1;O2	26:1	Cer 44:2;O2	Cer 18:1;O2/26:1	Y	Y	Y		0.0331985	0.0333547	0.0348962	0.0313576	0.0306971	0.0318358	0.0522718	0.0575099	0.053377	0.00612177	0.00633333	0.00668114	0.14492	0.139206	0.151267	0	0	0	0.0635405	0.0667816	0.0699374	0	0	0	0	0	0
HexCer	SPB 18:1;O2	16:0	HexCer 34:1;O2	HexCer 18:1;O2/16:0	Y	Y			0.52151	0.598679	0.574563	0.926968	0.848181	0.870244	0.662154	0.716286	0.687396	0.0870408	0.0945044	0.089417	0	0	0	0	0	0	0	0	0	0	0	0	0	0	0
HexCer	SPB 18:1;O2	18:0	HexCer 36:1;O2	HexCer 18:1;O2/18:0		Y			0	0	0	0	0	0	0	0	0	0.010105	0.0111137	0.0112633	0	0	0	0	0	0	0	0	0	0	0	0	0	0	0
HexCer	SPB 18:1;O2	18:1	HexCer 36:2;O2	HexCer 18:1;O2/18:1		Y			0	0	0	0	0	0	0	0	0	0	0	0	0.0103789	0.00951028	0.00980443	0	0	0	0	0	0	0	0	0	0	0	0
HexCer	SPB 18:1;O2	20:0	HexCer 38:1;O2	HexCer 18:1;O2/20:0					0	0	0	0	0	0	0	0	0	0	0	0	0	0	0	0	0	0	0	0	0	0	0	0	0	0	0
HexCer	SPB 18:1;O2	22:0	HexCer 40:1;O2	HexCer 18:1;O2/22:0	Y	Y	Y		0.278621	0.317225	0.315988	0.343177	0.332886	0.3342	0.36575	0.413699	0.372671	0.0112314	0.0118987	0.0131692	0	0	0	0	0	0	0.0334442	0.0353427	0.0372719	0	0	0	0	0	0
HexCer	SPB 18:1;O2	22:1	HexCer 40:2;O2	HexCer 18:1;O2/22:1	Y		Y		0.0161025	0.0202079	0.0203915	0.0216462	0.0200274	0.0203624	0.0226996	0.0230711	0.0224819	0	0	0	0	0	0	0	0	0	0.00226455	0.00246922	0.00248266	0.00846469	0.0071879	0.00853188	0	0	0
HexCer	SPB 18:1;O2	24:0	HexCer 42:1;O2	HexCer 18:1;O2/24:0	Y	Y	Y	Y	1.02253	1.05142	1.08363	1.16712	1.08691	1.12312	1.29252	1.47054	1.35692	0.0938677	0.0901518	0.109133	0	0	0	0	0	0	0.0720719	0.0722575	0.0859917	0	0	0	0	0	0
HexCer	SPB 18:1;O2	24:1	HexCer 42:2;O2	HexCer 18:1;O2/24:1	Y	Y	Y		0.477397	0.526504	0.531303	0.576407	0.562596	0.57074	0.670609	0.746155	0.683797	0.00858883	0.00765525	0.00932407	0.448766	0.397027	0.456278	0	0	0	0.0698001	0.0728445	0.0765766	0	0	0	0	0	0
HexCer	SPB 18:1;O2	26:0	HexCer 44:1;O2	HexCer 18:1;O2/26:0	Y	Y	Y		0.0779796	0.0793568	0.0832201	0.0853648	0.0844754	0.0858875	0.101285	0.107468	0.102285	0.00778725	0.00701612	0.00897359	0	0	0	0	0	0	0.0089785	0.00882576	0.0102126	0	0	0	0	0	0
HexCer	SPB 18:1;O2	26:1	HexCer 44:2;O2	HexCer 18:1;O2/26:1	Y	Y	Y		0.119731	0.129932	0.13488	0.136821	0.135685	0.139212	0.16624	0.185785	0.165806	0.001946	0.00192086	0.00188041	0.0764083	0.0680114	0.0799492	0	0	0	0.013683	0.0136706	0.0147992	0	0	0	0	0	0
Hex2Cer	SPB 18:1;O2	16:0	Hex2Cer 34:1;O2	Hex2Cer 18:1;O2/16:0	Y	Y			1.95348	1.9344	2.06914	2.29389	2.28448	2.20813	1.94146	2.38102	2.14453	0.0167726	0.0202871	0.0267561	0	0	0	0	0	0	0	0	0	0	0	0	0	0	0
Hex2Cer	SPB 18:1;O2	18:0	Hex2Cer 36:1;O2	Hex2Cer 18:1;O2/18:0	Y	Y			0.0745047	0.0680559	0.0728443	0.0868105	0.0758439	0.0846586	0.065073	0.0861642	0.0791815	0.00161586	0.00195948	0.00302708	0	0	0	0	0	0	0	0	0	0	0	0	0	0	0
Hex2Cer	SPB 18:1;O2	18:1	Hex2Cer 36:2;O2	Hex2Cer 18:1;O2/18:1		Y			0	0	0	0	0	0	0	0	0	0	0	0	0.00635818	0.00642999	0.00706029	0	0	0	0	0	0	0	0	0	0	0	0
Hex2Cer	SPB 18:1;O2	20:0	Hex2Cer 38:1;O2	Hex2Cer 18:1;O2/20:0	Y				0.0367065	0.0450464	0.0370301	0.0406012	0.0310899	0.051998	0.0407132	0.047234	0.0408775	0	0	0	0	0	0	0	0	0	0	0	0	0	0	0	0	0	0
Hex2Cer	SPB 18:1;O2	22:0	Hex2Cer 40:1;O2	Hex2Cer 18:1;O2/22:0	Y	Y	Y		0.805393	0.835988	0.910339	0.919538	0.993788	0.952817	0.821592	0.963551	0.87304	0.00176455	0.00212623	0.00392438	0	0	0	0	0	0	0.00661895	0.00718032	0.0113761	0	0	0	0	0	0
Hex2Cer	SPB 18:1;O2	22:1	Hex2Cer 40:2;O2	Hex2Cer 18:1;O2/22:1	Y				0.11201	0.105688	0.115727	0.120359	0.130116	0.118086	0.109592	0.132592	0.118084	0	0	0	0	0	0	0	0	0	0	0	0	0	0	0	0	0	0
Hex2Cer	SPB 18:1;O2	24:0	Hex2Cer 42:1;O2	Hex2Cer 18:1;O2/24:0	Y	Y	Y		1.91863	1.92741	2.15911	2.23099	2.26319	2.2557	1.89966	2.22583	2.04859	0.0118986	0.0131583	0.0219956	0	0	0	0	0	0	0.00937535	0.00998207	0.0171221	0	0	0	0	0	0
Hex2Cer	SPB 18:1;O2	24:1	Hex2Cer 42:2;O2	Hex2Cer 18:1;O2/24:1	Y	Y	Y		1.91163	2.00133	2.14207	2.2372	2.36225	2.21463	1.9246	2.31416	2.11473	0.00133464	0.00150205	0.0025491	0.144471	0.119406	0.15089	0	0	0	0.0140704	0.0160417	0.0248736	0	0	0	0	0	0
Hex2Cer	SPB 18:1;O2	26:0	Hex2Cer 44:1;O2	Hex2Cer 18:1;O2/26:0	Y		Y		0.190725	0.186701	0.218749	0.221799	0.229258	0.222159	0.188929	0.214923	0.199798	0	0	0	0	0	0	0	0	0	0.00135656	0.00140836	0.00254247	0	0	0	0	0	0
Hex2Cer	SPB 18:1;O2	26:1	Hex2Cer 44:2;O2	Hex2Cer 18:1;O2/26:1	Y	Y	Y		0.306332	0.315107	0.344793	0.365522	0.39264	0.363832	0.30479	0.364111	0.33009	0	0	0	0.0179095	0.0153409	0.0198918	0	0	0	0.00273557	0.00318942	0.00514437	0	0	0	0	0	0
Hex3Cer	SPB 18:1;O2	16:0	Hex3Cer 34:1;O2	Hex3Cer 18:1;O2/16:0	Y	Y			0.151873	0.137877	0.198449	0.144821	0.154392	0.13472	0.191725	0.188005	0.180469	0.00254216	0.00312539	0.00583957	0	0	0	0	0	0	0	0	0	0	0	0	0	0	0
Hex3Cer	SPB 18:1;O2	18:0	Hex3Cer 36:1;O2	Hex3Cer 18:1;O2/18:0					0	0	0	0	0	0	0	0	0	0	0	0	0	0	0	0	0	0	0	0	0	0	0	0	0	0	0
Hex3Cer	SPB 18:1;O2	18:1	Hex3Cer 36:2;O2	Hex3Cer 18:1;O2/18:1					0	0	0	0	0	0	0	0	0	0	0	0	0	0	0	0	0	0	0	0	0	0	0	0	0	0	0
Hex3Cer	SPB 18:1;O2	20:0	Hex3Cer 38:1;O2	Hex3Cer 18:1;O2/20:0					0	0	0	0	0	0	0	0	0	0	0	0	0	0	0	0	0	0	0	0	0	0	0	0	0	0	0
Hex3Cer	SPB 18:1;O2	22:0	Hex3Cer 40:1;O2	Hex3Cer 18:1;O2/22:0	Y		Y		0.0515671	0.0520773	0.0857835	0.0535454	0.049296	0.0468546	0.0661625	0.0679714	0.0654181	0	0	0	0	0	0	0	0	0	0.000840459	0.00111274	0.00229663	0	0	0	0	0	0
Hex3Cer	SPB 18:1;O2	22:1	Hex3Cer 40:2;O2	Hex3Cer 18:1;O2/22:1					0	0	0	0	0	0	0	0	0	0	0	0	0	0	0	0	0	0	0	0	0	0	0	0	0	0	0
Hex3Cer	SPB 18:1;O2	24:0	Hex3Cer 42:1;O2	Hex3Cer 18:1;O2/24:0	Y	Y	Y		0.179085	0.17136	0.25453	0.181608	0.178517	0.16427	0.201494	0.187874	0.19557	0.00385379	0.00452582	0.00645554	0	0	0	0	0	0	0.00203772	0.00242949	0.00485654	0	0	0	0	0	0
Hex3Cer	SPB 18:1;O2	24:1	Hex3Cer 42:2;O2	Hex3Cer 18:1;O2/24:1	Y	Y	Y		0.206673	0.216807	0.284934	0.20878	0.211099	0.175058	0.240073	0.236293	0.23143	0	0	0	0.0101836	0.00925401	0.0116355	0	0	0	0.00340258	0.00415559	0.00737949	0	0	0	0	0	0
Hex3Cer	SPB 18:1;O2	26:0	Hex3Cer 44:1;O2	Hex3Cer 18:1;O2/26:0	Y				0.0167093	0.0183864	0.0292884	0.0171818	0.0178498	0.0170421	0.0212377	0.0180853	0.0205955	0	0	0	0	0	0	0	0	0	0	0	0	0	0	0	0	0	0
Hex3Cer	SPB 18:1;O2	26:1	Hex3Cer 44:2;O2	Hex3Cer 18:1;O2/26:1	Y				0.0328918	0.034494	0.0462954	0.0308725	0.026878	0.0255012	0.0340997	0.0327109	0.0323256	0	0	0	0	0	0	0	0	0	0	0	0	0	0	0	0	0	0
HexNAc-Hex3Cer	SPB 18:1;O2	16:0	HexNAc-Hex3Cer 34:1;O2	HexNAc-Hex3Cer 18:1;O2/16:0	Y	Y			0.110196	0.103783	0.133099	0.0879327	0.130464	0.106129	0.159042	0.195474	0.165363	0.00748372	0.00812104	0.0135715	0	0	0	0	0	0	0	0	0	0	0	0	0	0	0
HexNAc-Hex3Cer	SPB 18:1;O2	18:0	HexNAc-Hex3Cer 36:1;O2	HexNAc-Hex3Cer 18:1;O2/18:0					0	0	0	0	0	0	0	0	0	0	0	0	0	0	0	0	0	0	0	0	0	0	0	0	0	0	0
HexNAc-Hex3Cer	SPB 18:1;O2	18:1	HexNAc-Hex3Cer 36:2;O2	HexNAc-Hex3Cer 18:1;O2/18:1		Y			0	0	0	0	0	0	0	0	0	0	0	0	0.0021399	0.00343328	0.00352803	0	0	0	0	0	0	0	0	0	0	0	0
HexNAc-Hex3Cer	SPB 18:1;O2	20:0	HexNAc-Hex3Cer 38:1;O2	HexNAc-Hex3Cer 18:1;O2/20:0					0	0	0	0	0	0	0	0	0	0	0	0	0	0	0	0	0	0	0	0	0	0	0	0	0	0	0
HexNAc-Hex3Cer	SPB 18:1;O2	22:0	HexNAc-Hex3Cer 40:1;O2	HexNAc-Hex3Cer 18:1;O2/22:0	Y		Y		0.0291528	0.0315335	0.0368996	0.0232547	0.0291588	0.0243154	0.0564305	0.0670088	0.0548169	0	0	0	0	0	0	0	0	0	0.0021083	0.00248387	0.0040751	0	0	0	0	0	0
HexNAc-Hex3Cer	SPB 18:1;O2	22:1	HexNAc-Hex3Cer 40:2;O2	HexNAc-Hex3Cer 18:1;O2/22:1					0	0	0	0	0	0	0	0	0	0	0	0	0	0	0	0	0	0	0	0	0	0	0	0	0	0	0
HexNAc-Hex3Cer	SPB 18:1;O2	24:0	HexNAc-Hex3Cer 42:1;O2	HexNAc-Hex3Cer 18:1;O2/24:0	Y	Y	Y		0.139805	0.134972	0.173269	0.111027	0.158214	0.125346	0.192711	0.23121	0.194117	0.00265804	0.00252948	0.00473934	0	0	0	0	0	0	0.00357417	0.00372735	0.00658304	0	0	0	0	0	0
HexNAc-Hex2Cer	SPB 18:1;O2	24:1	HexNAc-Hex2Cer 42:2;O2	HexNAc-Hex2Cer 18:1;O2/24:1	Y				0.0125161	0.0139316	0.021324	0.0159286	0.0107717	0.0108982	0.0676981	0.0752478	0.0636805	0	0	0	0	0	0	0	0	0	0	0	0	0	0	0	0	0	0
HexNAc-Hex3Cer	SPB 18:1;O2	24:1	HexNAc-Hex3Cer 42:2;O2	HexNAc-Hex3Cer 18:1;O2/24:1	Y	Y	Y		0.111269	0.111061	0.142982	0.0932966	0.134611	0.110816	0.174028	0.198877	0.173854	0.000253105	0.000136391	0.000328798	0.0267897	0.0302411	0.0315586	0	0	0	0.0065199	0.00733456	0.0113469	0	0	0	0	0	0
HexNAc-Hex3Cer	SPB 18:1;O2	26:1	HexNAc-Hex3Cer 44:2;O2	HexNAc-Hex3Cer 18:1;O2/26:1	Y	Y	Y		0.0182831	0.016507	0.0299278	0.0114265	0.0212762	0.0163985	0.031376	0.0398602	0.0307826	0.000594312	0.000582661	0.00117073	0.0023654	0.00216713	0.00328082	0	0	0	0.000921463	0.000734507	0.00171762	0	0	0	0	0	0
Subclass	SPB	FA	Bulk	ID	Native analog ID?	C171@FA ID?	C171@SPB ID?	2C171@FASPB-clicked ID?	Native Analog						C171@FA						C171@SPB
									PA;Y-treated cells		OA;Y-treated cells		Vehicle-treated cells		PA;Y-treated cells		OA;Y-treated cells		Vehicle-treated cells		PA;Y-treated cells		OA;Y-treated cells		Vehicle-treated cells
									Mean	SD	Mean	SD	Mean	SD	Mean	SD	Mean	SD	Mean	SD	Mean	SD	Mean	SD	Mean	SD
SM	SPB 18:1;O2	16:0	SM 34:1;O2	SM 18:1;O2/16:0	Y	Y			9.97933	0.707634	12.6125	0.0995443	10.5382	0.449541	0.852129	0.0407209	0	0	0	0	0	0	0	0	0	0
SM	SPB 18:1;O2	18:0	SM 36:1;O2	SM 18:1;O2/18:0					0	0	0	0	0	0	0	0	0	0	0	0	0	0	0	0	0	0
SM	SPB 18:1;O2	18:1	SM 36:2;O2	SM 18:1;O2/18:1		Y			0	0	0	0	0	0	0	0	0.138788	0.00958432	0	0	0	0	0	0	0	0
SM	SPB 18:1;O2	20:0	SM 38:1;O2	SM 18:1;O2/20:0					0	0	0	0	0	0	0	0	0	0	0	0	0	0	0	0	0	0
SM	SPB 18:1;O2	22:0	SM 40:1;O2	SM 18:1;O2/22:0	Y		Y		0.353681	0.0202445	0.382056	0.0254174	0.466354	0.0306303	0	0	0	0	0	0	0.0485818	0.0063839	0	0	0	0
SM	SPB 18:1;O2	22:1	SM 40:2;O2	SM 18:1;O2/22:1	Y				0.089063	0.0064192	0.0953781	0.00380035	0.119204	0.00541453	0	0	0	0	0	0	0	0	0	0	0	0
SM	SPB 18:1;O2	24:0	SM 42:1;O2	SM 18:1;O2/24:0	Y	Y	Y		0.592275	0.0279768	0.637242	0.044269	0.748588	0.0297271	0.0449168	0.00754981	0	0	0	0	0.0749716	0.0114061	0	0	0	0
SM	SPB 18:1;O2	24:1	SM 42:2;O2	SM 18:1;O2/24:1	Y	Y	Y		1.31477	0.0602824	1.43556	0.0634732	1.84261	0.109037	0.00432386	0.0010991	1.04662	0.21129	0	0	0.212035	0.0240703	0	0	0	0
SM	SPB 18:1;O2	26:0	SM 44:1;O2	SM 18:1;O2/26:0	Y		Y		0.0366263	0.00148268	0.0398628	0.00262403	0.0445119	0.0005549	0	0	0	0	0	0	0.00807559	0.00152932	0	0	0	0
SM	SPB 18:1;O2	26:1	SM 44:2;O2	SM 18:1;O2/26:1	Y	Y	Y		0.123235	0.00258788	0.131007	0.00564425	0.157478	0.00935038	0.00637403	0.00101534	0.127469	0.0286451	0	0	0.019902	0.00305382	0	0	0	0
Cer	SPB 18:1;O2	16:0	Cer 34:1;O2	Cer 18:1;O2/16:0	Y	Y			0.16587	0.0110765	0.307034	0.0294806	0.187728	0.00729529	0.297726	0.029091	0	0	0	0	0	0	0	0	0	0
Cer	SPB 18:1;O2	18:0	Cer 36:1;O2	Cer 18:1;O2/18:0	Y	Y	Y		0.0115458	0.000898107	0.0115755	0.000901617	0.0108481	0.000638491	0.0181188	0.00106569	0	0	0	0	0.00337949	0.000273108	0	0	0	0
Cer	SPB 18:1;O2	18:1	Cer 36:2;O2	Cer 18:1;O2/18:1		Y			0	0	0	0	0	0	0	0	0.0121181	0.000644599	0	0	0	0	0	0	0	0
Cer	SPB 18:1;O2	20:0	Cer 38:1;O2	Cer 18:1;O2/20:0					0	0	0	0	0	0	0	0	0	0	0	0	0	0	0	0	0	0
Cer	SPB 18:1;O2	22:0	Cer 40:1;O2	Cer 18:1;O2/22:0	Y	Y	Y		0.0621928	0.000669837	0.0590277	0.00107878	0.0709525	0.0049245	0.0209843	0.00160685	0	0	0	0	0.0731236	0.00346615	0	0	0	0
Cer	SPB 18:1;O2	22:1	Cer 40:2;O2	Cer 18:1;O2/22:1	Y				0.0111741	0.000518037	0.00728911	0.000231128	0.00857041	0.000151267	0	0	0	0	0	0	0	0	0	0	0	0
Cer	SPB 18:1;O2	24:0	Cer 42:1;O2	Cer 18:1;O2/24:0	Y	Y	Y	Y	0.158711	0.00365506	0.157046	0.00445103	0.250038	0.0066685	0.254607	0.0219824	0	0	0	0	0.370807	0.0282295	0	0	0	0
Cer	SPB 18:1;O2	24:1	Cer 42:2;O2	Cer 18:1;O2/24:1	Y	Y	Y		0.197412	0.00426242	0.196338	0.00612609	0.247937	0.0105773	0.0144981	0.000854027	0.422705	0.00759875	0	0	0.263528	0.0155155	0	0	0	0
Cer	SPB 18:1;O2	26:0	Cer 44:1;O2	Cer 18:1;O2/26:0	Y		Y		0.0257025	0.00167386	0.0224314	0.00097405	0.0384088	0.000993627	0	0	0	0	0	0	0.0368869	0.00217663	0	0	0	0
Cer	SPB 18:1;O2	26:1	Cer 44:2;O2	Cer 18:1;O2/26:1	Y	Y	Y		0.0338165	0.000938325	0.0312968	0.000571821	0.0543863	0.00276105	0.00637875	0.000282434	0.145131	0.00603355	0	0	0.0667532	0.00319853	0	0	0	0
HexCer	SPB 18:1;O2	16:0	HexCer 34:1;O2	HexCer 18:1;O2/16:0	Y	Y			0.564917	0.0394784	0.881798	0.0406443	0.688612	0.0270866	0.0903208	0.00381301	0	0	0	0	0	0	0	0	0	0
HexCer	SPB 18:1;O2	18:0	HexCer 36:1;O2	HexCer 18:1;O2/18:0		Y			0	0	0	0	0	0	0.0108274	0.000630011	0	0	0	0	0	0	0	0	0	0
HexCer	SPB 18:1;O2	18:1	HexCer 36:2;O2	HexCer 18:1;O2/18:1		Y			0	0	0	0	0	0	0	0	0.00989786	0.000441765	0	0	0	0	0	0	0	0
HexCer	SPB 18:1;O2	20:0	HexCer 38:1;O2	HexCer 18:1;O2/20:0					0	0	0	0	0	0	0	0	0	0	0	0	0	0	0	0	0	0
HexCer	SPB 18:1;O2	22:0	HexCer 40:1;O2	HexCer 18:1;O2/22:0	Y	Y	Y		0.303944	0.0219392	0.336754	0.00560078	0.38404	0.0259171	0.0120998	0.000984414	0	0	0	0	0.0353529	0.00191385	0	0	0	0
HexCer	SPB 18:1;O2	22:1	HexCer 40:2;O2	HexCer 18:1;O2/22:1	Y		Y		0.0189006	0.00242499	0.0206787	0.000854493	0.0227509	0.000297916	0	0	0	0	0	0	0.00240548	0.000122229	0.00806149	0.000757299	0	0
HexCer	SPB 18:1;O2	24:0	HexCer 42:1;O2	HexCer 18:1;O2/24:0	Y	Y	Y	Y	1.05252	0.0305669	1.12572	0.0401665	1.37333	0.0901383	0.0977174	0.0100591	0	0	0	0	0.0767737	0.00798354	0	0	0	0
HexCer	SPB 18:1;O2	24:1	HexCer 42:2;O2	HexCer 18:1;O2/24:1	Y	Y	Y		0.511735	0.0298343	0.569914	0.00694206	0.700187	0.040352	0.00852271	0.000836374	0.434024	0.0322591	0	0	0.0730738	0.00339403	0	0	0	0
HexCer	SPB 18:1;O2	26:0	HexCer 44:1;O2	HexCer 18:1;O2/26:0	Y	Y	Y		0.0801855	0.00271675	0.0852425	0.000713962	0.103679	0.00331899	0.00792565	0.000986045	0	0	0	0	0.00933895	0.000760438	0	0	0	0
HexCer	SPB 18:1;O2	26:1	HexCer 44:2;O2	HexCer 18:1;O2/26:1	Y	Y	Y		0.128181	0.00772483	0.137239	0.00180017	0.17261	0.0114117	0.00191576	3.30881e-05	0.0747896	0.00613127	0	0	0.0140509	0.000648041	0	0	0	0
Hex2Cer	SPB 18:1;O2	16:0	Hex2Cer 34:1;O2	Hex2Cer 18:1;O2/16:0	Y	Y			1.98567	0.0729109	2.26217	0.0470306	2.15567	0.21999	0.0212719	0.00506412	0	0	0	0	0	0	0	0	0	0
Hex2Cer	SPB 18:1;O2	18:0	Hex2Cer 36:1;O2	Hex2Cer 18:1;O2/18:0	Y	Y			0.0718017	0.00334847	0.0824377	0.00581088	0.0768062	0.0107443	0.00220081	0.000735906	0	0	0	0	0	0	0	0	0	0
Hex2Cer	SPB 18:1;O2	18:1	Hex2Cer 36:2;O2	Hex2Cer 18:1;O2/18:1		Y			0	0	0	0	0	0	0	0	0.00661615	0.000386306	0	0	0	0	0	0	0	0
Hex2Cer	SPB 18:1;O2	20:0	Hex2Cer 38:1;O2	Hex2Cer 18:1;O2/20:0	Y				0.0395943	0.00472438	0.0412297	0.0104682	0.0429416	0.00371826	0	0	0	0	0	0	0	0	0	0	0	0
Hex2Cer	SPB 18:1;O2	22:0	Hex2Cer 40:1;O2	Hex2Cer 18:1;O2/22:0	Y	Y	Y		0.850573	0.0539718	0.955381	0.0371914	0.886061	0.0718699	0.00260505	0.00115679	0	0	0	0	0.00839178	0.00259967	0	0	0	0
Hex2Cer	SPB 18:1;O2	22:1	Hex2Cer 40:2;O2	Hex2Cer 18:1;O2/22:1	Y				0.111142	0.00507539	0.122854	0.00639133	0.120089	0.0116303	0	0	0	0	0	0	0	0	0	0	0	0
Hex2Cer	SPB 18:1;O2	24:0	Hex2Cer 42:1;O2	Hex2Cer 18:1;O2/24:0	Y	Y	Y		2.00171	0.136377	2.24996	0.0168513	2.05803	0.163289	0.0156841	0.00550201	0	0	0	0	0.0121598	0.00430814	0	0	0	0
Hex2Cer	SPB 18:1;O2	24:1	Hex2Cer 42:2;O2	Hex2Cer 18:1;O2/24:1	Y	Y	Y		2.01834	0.116159	2.27136	0.0795146	2.11783	0.194795	0.00179526	0.000658185	0.138256	0.0166373	0	0	0.0183286	0.0057532	0	0	0	0
Hex2Cer	SPB 18:1;O2	26:0	Hex2Cer 44:1;O2	Hex2Cer 18:1;O2/26:0	Y		Y		0.198725	0.0174575	0.224405	0.00420641	0.201216	0.0130547	0	0	0	0	0	0	0.00176913	0.000670231	0	0	0	0
Hex2Cer	SPB 18:1;O2	26:1	Hex2Cer 44:2;O2	Hex2Cer 18:1;O2/26:1	Y	Y	Y		0.322077	0.0201557	0.373998	0.0161666	0.332997	0.0297672	0	0	0.0177141	0.00228174	0	0	0.00368979	0.00127998	0	0	0	0
Hex3Cer	SPB 18:1;O2	16:0	Hex3Cer 34:1;O2	Hex3Cer 18:1;O2/16:0	Y	Y			0.162733	0.0317127	0.144644	0.00983733	0.186733	0.00573471	0.00383571	0.00175973	0	0	0	0	0	0	0	0	0	0
Hex3Cer	SPB 18:1;O2	18:0	Hex3Cer 36:1;O2	Hex3Cer 18:1;O2/18:0					0	0	0	0	0	0	0	0	0	0	0	0	0	0	0	0	0	0
Hex3Cer	SPB 18:1;O2	18:1	Hex3Cer 36:2;O2	Hex3Cer 18:1;O2/18:1					0	0	0	0	0	0	0	0	0	0	0	0	0	0	0	0	0	0
Hex3Cer	SPB 18:1;O2	20:0	Hex3Cer 38:1;O2	Hex3Cer 18:1;O2/20:0					0	0	0	0	0	0	0	0	0	0	0	0	0	0	0	0	0	0
Hex3Cer	SPB 18:1;O2	22:0	Hex3Cer 40:1;O2	Hex3Cer 18:1;O2/22:0	Y		Y		0.0631426	0.0196092	0.0498987	0.00338584	0.0665173	0.0013131	0	0	0	0	0	0	0.00141661	0.000774183	0	0	0	0
Hex3Cer	SPB 18:1;O2	22:1	Hex3Cer 40:2;O2	Hex3Cer 18:1;O2/22:1					0	0	0	0	0	0	0	0	0	0	0	0	0	0	0	0	0	0
Hex3Cer	SPB 18:1;O2	24:0	Hex3Cer 42:1;O2	Hex3Cer 18:1;O2/24:0	Y	Y	Y		0.201659	0.0459506	0.174798	0.00924787	0.19498	0.00682922	0.00494505	0.00135059	0	0	0	0	0.00310792	0.00152697	0	0	0	0
Hex3Cer	SPB 18:1;O2	24:1	Hex3Cer 42:2;O2	Hex3Cer 18:1;O2/24:1	Y	Y	Y		0.236138	0.0425609	0.198313	0.0201722	0.235932	0.00433291	0	0	0.0103577	0.00120024	0	0	0.00497922	0.00211251	0	0	0	0
Hex3Cer	SPB 18:1;O2	26:0	Hex3Cer 44:1;O2	Hex3Cer 18:1;O2/26:0	Y				0.0214614	0.00683007	0.0173579	0.000431685	0.0199728	0.00166589	0	0	0	0	0	0	0	0	0	0	0	0
Hex3Cer	SPB 18:1;O2	26:1	Hex3Cer 44:2;O2	Hex3Cer 18:1;O2/26:1	Y				0.0378938	0.00732002	0.0277506	0.00278992	0.0330454	0.000933147	0	0	0	0	0	0	0	0	0	0	0	0
HexNAc-Hex3Cer	SPB 18:1;O2	16:0	HexNAc-Hex3Cer 34:1;O2	HexNAc-Hex3Cer 18:1;O2/16:0	Y	Y			0.115693	0.0154114	0.108175	0.0213393	0.173293	0.0194676	0.00972541	0.003346	0	0	0	0	0	0	0	0	0	0
HexNAc-Hex3Cer	SPB 18:1;O2	18:0	HexNAc-Hex3Cer 36:1;O2	HexNAc-Hex3Cer 18:1;O2/18:0					0	0	0	0	0	0	0	0	0	0	0	0	0	0	0	0	0	0
HexNAc-Hex3Cer	SPB 18:1;O2	18:1	HexNAc-Hex3Cer 36:2;O2	HexNAc-Hex3Cer 18:1;O2/18:1		Y			0	0	0	0	0	0	0	0	0.00303374	0.000775535	0	0	0	0	0	0	0	0
HexNAc-Hex3Cer	SPB 18:1;O2	20:0	HexNAc-Hex3Cer 38:1;O2	HexNAc-Hex3Cer 18:1;O2/20:0					0	0	0	0	0	0	0	0	0	0	0	0	0	0	0	0	0	0
HexNAc-Hex3Cer	SPB 18:1;O2	22:0	HexNAc-Hex3Cer 40:1;O2	HexNAc-Hex3Cer 18:1;O2/22:0	Y		Y		0.0325286	0.00396808	0.0255763	0.00314751	0.0594187	0.00662255	0	0	0	0	0	0	0.00288909	0.00104414	0	0	0	0
HexNAc-Hex3Cer	SPB 18:1;O2	22:1	HexNAc-Hex3Cer 40:2;O2	HexNAc-Hex3Cer 18:1;O2/22:1					0	0	0	0	0	0	0	0	0	0	0	0	0	0	0	0	0	0
HexNAc-Hex3Cer	SPB 18:1;O2	24:0	HexNAc-Hex3Cer 42:1;O2	HexNAc-Hex3Cer 18:1;O2/24:0	Y	Y	Y		0.149348	0.0208561	0.131529	0.0241933	0.206012	0.0218328	0.00330896	0.00124042	0	0	0	0	0.00462819	0.00169469	0	0	0	0
HexNAc-Hex2Cer	SPB 18:1;O2	24:1	HexNAc-Hex2Cer 42:2;O2	HexNAc-Hex2Cer 18:1;O2/24:1	Y				0.0159239	0.00472984	0.0125328	0.00294151	0.0688755	0.00587281	0	0	0	0	0	0	0	0	0	0	0	0
HexNAc-Hex3Cer	SPB 18:1;O2	24:1	HexNAc-Hex3Cer 42:2;O2	HexNAc-Hex3Cer 18:1;O2/24:1	Y	Y	Y		0.121771	0.0183698	0.112908	0.0207365	0.182253	0.0143972	0.000239431	9.69295e-05	0.0295298	0.00246274	0	0	0.00840044	0.00258399	0	0	0	0
HexNAc-Hex3Cer	SPB 18:1;O2	26:1	HexNAc-Hex3Cer 44:2;O2	HexNAc-Hex3Cer 18:1;O2/26:1	Y	Y	Y		0.0215726	0.00729006	0.0163671	0.00492489	0.0340063	0.00507834	0.000782566	0.000336207	0.00260445	0.000594084	0	0	0.00112453	0.000522069	0	0	0	0
