# Supplementary material for: LC‐MS and High‐Throughput Data Processing Solutions for Lipid Metabolic Tracing Using Bioorthogonal Click Chemistry
Source: Angew Chem Int Ed Engl. 2025 May 2;64(27):e202501884. doi: 10.1002/anie.202501884 (PMC12207371; doi:10.1002/anie.202501884)
Supplement: Supplementary file 2 — Supporting Information [file ANIE-64-e202501884-s001.zip › anie202501884-supp-0002-SuppMat/Table S2.xlsx]

## Sheet: Table S2
Table S2. Composition of Master Internal Standard Mix.
ISTD Group	Isotope Type	Class	Label	Bulk	Lipid Name	Chemical Formula (Neutral or Charged for C171)	Spike Amount per sample, pmol	Exact Mass (Neutral or Charged for C171)	Retention time (min)	ESI(+)		Amount taken for recovery experiment (pmol/sample)		Amount taken for external calibration experiment (pmol/sample)
										Most Abundant Adduct	m/z	C171-derivatized (equivalent of alkynes taken for preparation)	Alkyne and non-alkyne	Concentration level 1	Concentration level 2	Concentration level 3	Concentration level 4	Concentration level 5	Concentration level 6	Concentration level 7	Concentration level 8	Concentration level 9
Click ISTD Mix	[13]C	LPC	Y	LPC-[13]C3 19:1	LPC-[13]C3 19:1;Y	C24[13]C3H50NO7P	56.1125	534.343	5.9	[M+H]+	535.35	37.4083	37.4083	0.467604	1.16901	2.33802	4.67604	9.35209	18.7042	37.4083	74.8167	149.633
Click ISTD Mix	[13]C	LPC	C171	LPC-[13]C3 19:1	LPC-[13]C3 19:1;C171	C32[13]C3H69N5O7P+		705.503	1.39	[cM+H]2+	353.255
Click ISTD Mix	[2]H	PA	Y	PA-[2]H8 32:1	PA 17:0;Y_15:1-[2]H8	C35H55[2]H8O8P	19.2044	650.476	18.59	[M+NH4]+, [M+Na]+	668.5101, 673.4655	12.8029	12.8029	0.160037	0.400091	0.800183	1.60037	3.20073	6.40146	12.8029	25.6058	51.2117
Click ISTD Mix	[2]H	PA	C171	PA-[2]H8 32:1	PA 17:0;C171_15:1-[2]H8	C43H74[2]H8N4O8P+		821.637	14.73	[cM]+	821.637
Click ISTD Mix	[13]C	PA	2Y	PA-[13]C3 38:2	PA-[13]C3 19:1;Y_19:1;Y	C38[13]C3H69O8P	41.4403	723.483	18.64	[M+NH4]+, [M+Na]+	741.5169, 746.4723	27.6268	27.6268	0.345336	0.863339	1.72668	3.45336	6.90671	13.8134	27.6268	55.2537	110.507
Click ISTD Mix	[13]C	PA	C171,Y	PA-[13]C3 38:2	PA-[13]C3 19:1;C171_19:1;Y	C46[13]C3H88N4O8P+		894.644	ND	[cM]+	894.644
Click ISTD Mix	[13]C	PA	2C171	PA-[13]C3 38:2	PA-[13]C3 19:1;C171_19:1;C171	C54[13]C3H107N8O8P++		1065.8	10.65	[ccM]2+	532.902
Click ISTD Mix	[2]H	PC	Y	PC-[2]H8 32:1	PC 17:0;Y_15:1-[2]H8	C40H66[2]H8NO8P	169.828	735.565	18.18	[M+H]+	736.573	113.218	113.218	1.41523	3.53808	7.07615	14.1523	28.3046	56.6092	113.218	226.437	452.874
Click ISTD Mix	[2]H	PC	C171	PC-[2]H8 32:1	PC 17:0;C171_15:1-[2]H8	C48H85[2]H8N5O8P		906.726	12.45	[cM+H]2+, [cM]+	453.8665, 906.7258
Click ISTD Mix	[13]C	PC	2Y	PC-[13]C3 38:2	PC-[13]C3 19:1;Y_19:1;Y	C43[13]C3H80NO8P	74.1582	808.572	18.38	[M+H]+	809.58	49.4388	49.4388	0.617985	1.54496	3.08993	6.17985	12.3597	24.7194	49.4388	98.8776	197.755
Click ISTD Mix	[13]C	PC	C171,Y	PC-[13]C3 38:2	PC-[13]C3 19:1;C171_19:1;Y	C51[13]C3H99N5O8P+		979.733	14.8	[cM+H]2+, [cM]+	490.3699, 979.7326
Click ISTD Mix	[13]C	PC	2C171	PC-[13]C3 38:2	PC-[13]C3 19:1;C171_19:1;C171	C59[13]C3H118N9O8P++		1726.34	9.9	[ccM+H]3+, [ccM]2+	383.9668, 575.4465
Click ISTD Mix	[2]H	PE	Y	PE-[2]H8 32:1	PE 17:0;Y_15:1-[2]H8	C37H60[2]H8NO8P	54.0376	693.519	18.36	[M+H]+	694.526	36.0251	36.0251	0.450314	1.12578	2.25157	4.50314	9.00627	18.0125	36.0251	72.0502	144.1
Click ISTD Mix	[2]H	PE	C171	PE-[2]H8 32:1	PE 17:0;C171_15:1-[2]H8	C45H79[2]H8N5O8P+		864.679	12.64	[cM+H]2+, [cM]+	432.8431, 864.6789
Click ISTD Mix	[13]C	PE	2Y	PE-[13]C3 38:2	PE-[13]C3 19:1;Y_19:1;Y	C40[13]C3H74NO8P	39.1134	766.525	18.56	[M+H]+	767.533	26.0756	26.0756	0.325945	0.814862	1.62972	3.25945	6.51889	13.0378	26.0756	52.1512	104.302
Click ISTD Mix	[13]C	PE	C171,Y	PE-[13]C3 38:2	PE-[13]C3 19:1;C171_19:1;Y	C48[13]C3H93N5O8P+		937.686	14.9	[cM+H]2+, [cM]+	469.3465, 937.6857
Click ISTD Mix	[13]C	PE	2C171	PE-[13]C3 38:2	PE-[13]C3 19:1;C171_19:1;C171	C56[13]C3H112N9O8P++		1108.85	10	[ccM+H]3+, [ccM]2+	369.9511, 554.4231
Click ISTD Mix	[2]H	PI	Y	PI-[2]H8 32:1	PI 17:0;Y_15:1-[2]H8	C41H65[2]H8O13P	46.1236	812.529	17.2	[M+NH4]+, [M+H]+	830.5629, 813.5364	30.749	30.749	0.384363	0.960907	1.92181	3.84363	7.68726	15.3745	30.749	61.4981	122.996
Click ISTD Mix	[2]H	PI	C171	PI-[2]H8 32:1	PI 17:0;C171_15:1-[2]H8	C49H84[2]H8N4O13P+		983.689	13.08	[cM]+	983.689
Click ISTD Mix	[2]H	PS	Y	PS-[2]H8 32:1	PS 17:0;Y_15:1-[2]H8	C38H60[2]H8NO10P	50.8151	737.508	17.36	[M+H]+, [M+Na]+	738.5156, 760.4975	33.8767	33.8767	0.423459	1.05865	2.11729	4.23459	8.46918	16.9384	33.8767	67.7534	135.507
Click ISTD Mix	[2]H	PS	C171	PS-[2]H8 32:1	PS 17:0;C171_15:1-[2]H8	C46H79[2]H8N5O10P+		908.669	13.11	[cM+H]2+, [cM]+	454.8380, 908.6687
Extra spiked Click Cer	NA	Cer	Y	Cer-[2]H8 24:1	Cer 18:1;O2,Y/6:0	C24H43NO3	50	393.324	9.87	[cM]+	564.485	67	100	0.416667	1.04167	2.08333	4.16667	8.33333	16.6667	33.3333	66.6667	133.333
Extra spiked Click Cer	NA	Cer	C171	Cer-[2]H8 24:1	Cer 18:1;O2,C171/6:0	C32H62N5O3+		564.485	1.7	[cM]+, [cM+H]2+	564.4847, 282.7460
Click ISTD Mix	[2]H	Cer	Y	Cer-[2]H8 33:1	Cer 18:0;O2,Y/15:1-[2]H8	C33H53[2]H8NO3	23.6791	527.515	17.85	[M+H]+	528.523	15.7861	15.7861	0.197326	0.493315	0.986629	1.97326	3.94652	7.89303	15.7861	31.5721	63.1443
Click ISTD Mix	[2]H	Cer	C171	Cer-[2]H8 33:1	Cer 18:0;O2;C171/15:1-[2]H8	C41H72[2]H8N5O3+		698.676	11.45	[cM]+, [cM+H]2+	698.6758, 349.8415
Click ISTD Mix	[13]C	HexCer	Y	HexCer-[13]C2 33:1	HexCer 18:1;O2/15:0;Y-[13]C2	C37[13]C2H71NO8	46.932	683.525	17.58	[M+H]+	684.532	31.288	31.288	0.3911	0.97775	1.9555	3.911	7.822	15.644	31.288	62.576	125.152
Click ISTD Mix	[13]C	HexCer	C171	HexCer-[13]C2 33:1	HexCer 18:1;O2/15:0;C171-[13]C2	C45[13]C2H90N5O8+		854.685	11.18	[cM]+, [cM+H]2+	854.6851, 427.8462
Click ISTD Mix	[13]C	SM	Y	SM-[13]C2 33:1	SM 18:1;O2/15:0;Y-[13]C2	C36[13]C2H73N2O6P	46.7279	686.527	17.1	[M+H]+	687.535	31.152	31.152	0.3894	0.973499	1.947	3.894	7.78799	15.576	31.152	62.3039	124.608
Click ISTD Mix	[13]C	SM	C171	SM-[13]C2 33:1	SM 18:1;O2/15:0;C171-[13]C2	C44[13]C2H92N6O6P+		857.688	10.6	[cM+H]2+, [cM]+	429.3475, 857.6877
Click ISTD Mix	[13]C	MG	Y	MG-[13]C3 19:1	MG-[13]C3 19:1;Y	C19[13]C3H38O4	40.594	369.287	10.98	[M+Na]+	392.276	27.0627	27.0627	0.338283	0.845708	1.69142	3.38283	6.76567	13.5313	27.0627	54.1253	108.251
Click ISTD Mix	[13]C	MG	C171	MG-[13]C3 19:1	MG-[13]C3 19:1;C171	C27[13]C3H57N4O4+		540.447	2.1	[cM]+	540.447
Click ISTD Mix	[2]H	DG	Y	DG-[2]H8 32:1	DG 17:0;Y_15:1-[2]H8	C35H54[2]H8O5	21.8948	570.51	20.28	[M+Na]+, [M+NH4]+	593.4991, 588.5437	14.5965	14.5965	0.182456	0.456141	0.912281	1.82456	3.64913	7.29825	14.5965	29.193	58.386
Click ISTD Mix	[2]H	DG	C171	DG-[2]H8 32:1	DG 17:0;C171_15:1-[2]H8	C43H73[2]H8N4O5+		741.67	15.17	[cM]+	741.67
Click ISTD Mix	[13]C	DG	2Y	DG-[13]C3 38:2	DG-[13]C3 19:1;Y_19:1;Y	C38[13]C3H68O5	23.2936	643.517	20.31	[M+Na]+, [M+NH4]+	666.5059, 661.5505	15.5291	15.5291	0.194113	0.485283	0.970567	1.94113	3.88227	7.76453	15.5291	31.0581	62.1163
Click ISTD Mix	[13]C	DG	C171,Y	DG-[13]C3 38:2	DG-[13]C3 19:1;C171_19:1;Y	C46[13]C3H87N4O5+		814.677	ND	[cM]+	814.677
Click ISTD Mix	[13]C	DG	2C171	DG-[13]C3 38:2	DG-[13]C3 19:1;C171_19:1;C171	C54[13]C3H106N8O5++		985.838	10.4	[ccM]2+	492.919
Click ISTD Mix	[2]H	TG	Y	TG-[2]H8 48:1	TG 17:0;Y_15:1-[2]H8_16:0	C51H84[2]H8O6	154.45	808.74	26.06	[M+NH4]+	826.773	102.967	102.967	1.28709	3.21771	6.43543	12.8709	25.7417	51.4834	102.967	205.934	411.867
Click ISTD Mix	[2]H	TG	C171	TG-[2]H8 48:1	TG 17:0;C171_15:1-[2]H8_16:0	C59H103[2]H8N4O6+		979.9	22.15	[cM]+	979.9
Click ISTD Mix	[2]H	TG	2Y	TG-[2]H8 49:1	TG 17:0;Y_17:0;Y_15:1-[2]H8	C52H82[2]H8O6	30.5132	818.724	24.72	[M+NH4]+	836.758	20.3422	20.3422	0.254277	0.635692	1.27138	2.54277	5.08554	10.1711	20.3422	40.6843	81.3686
Click ISTD Mix	[2]H	TG	C171,Y	TG-[2]H8 49:1	TG 17:0;C171_17:0;Y_15:1-[2]H8	C60H101[2]H8N4O6+		989.884	21.5	[cM]+	989.884
Click ISTD Mix	[2]H	TG	2C171	TG-[2]H8 49:1	TG 17:0;C171_17:0;C171_15:1-[2]H8	C68H120[2]H8N8O6++		1161.04	16.7	[ccM]2+	580.522
Click ISTD Mix	[13]C	TG	3Y	TG-[13]C3 49:1	TG-[13]C3 19:1;Y_15:0;Y_15:0;Y	C49[13]C3H86O6	55.5409	809.653	22.98	[M+NH4]+	827.686	37.0273	37.0273	0.462841	1.1571	2.3142	4.62841	9.25682	18.5136	37.0273	74.0545	148.109
Click ISTD Mix	[13]C	TG	C171,2Y	TG-[13]C3 49:1	TG-[13]C3 19:1;C171_15:0;Y_15:0;Y	C57[13]C3H105N4O6+		980.813	22.15	[cM]+	980.813
Click ISTD Mix	[13]C	TG	2C171,Y	TG-[13]C3 49:1	TG-[13]C3 19:1;C171_15:0;C171_15:0;Y	C65[13]C3H124N8O6++		1151.97	17.8	[ccM]2+	575.987
Click ISTD Mix	[13]C	TG	3C171	TG-[13]C3 49:1	TG-[13]C3 19:1;C171_15:0;C171_15:0;C171	C73[13]C3H143N12O6+++		1323.13	12	[cccM]3+	441.045
Click ISTD Mix	[13]C	TG	3Y	TG-[13]C3 57:3	TG-[13]C3 19:1;Y_19:1;Y_19:1;Y	C57[13]C3H98O6	48.9986	917.746	24.62	[M+NH4]+	935.78	32.6657	32.6657	0.408321	1.0208	2.04161	4.08321	8.16643	16.3329	32.6657	65.3314	130.663
Click ISTD Mix	[13]C	TG	C171,2Y	TG-[13]C3 57:3	TG-[13]C3 19:1;C171_19:1;Y_19:1;Y	C65[13]C3H117N4O6+		1088.91	22.7	[cM]+	1088.91
Click ISTD Mix	[13]C	TG	2C171,Y	TG-[13]C3 57:3	TG-[13]C3 19:1;C171_19:1;C171_19:1;Y	C73[13]C3H136N8O6++		1260.07	17.7	[ccM]2+	630.034
Click ISTD Mix	[13]C	TG	3C171	TG-[13]C3 57:3	TG-[13]C3 19:1;C171_19:1;C171_19:1;C171	C81[13]C3H155N12O6+++		1431.23	14.2	[cccM]3+	477.076
Click ISTD Mix	[2]H	CE	Y	CE-[2]H7 17:0	CE-[2]H7 17:0;Y	C44H67[2]H7O2	38.9347	641.613	30.5	[M+NH4]+	659.647	25.9565	25.9565	0.324456	0.81114	1.62228	3.24456	6.48912	12.9782	25.9565	51.913	103.826
Click ISTD Mix	[2]H	CE	C171	CE-[2]H7 17:0	CE-[2]H7 17:0;C171	C52H86[2]H7N4O2+		812.773	23.24	[cM]+	812.773
SPLASH LipidoMIX	[2]H	PC	NA	PC-[2]H7 33:1	PC 15:0/18:1-[2]H7	C41H73D7NO8P	299.956	752.61	21.25	[M+H]+	753.613		199.971	2.49963	6.24909	12.4982	24.9963	49.9927	99.9854	199.971	399.942	799.883
SPLASH LipidoMIX	[2]H	PE	NA	PE-[2]H7 33:1	PE 15:0/18:1-[2]H7	C38H67D7NO8P	11.181	710.56	21.35	[M+H]+	711.566		107.454	0.0931747	0.232937	0.465873	0.931747	1.86349	3.72699	7.45398	14.908	29.8159
SPLASH LipidoMIX	[2]H	PS	NA	PS-[2]H7 33:1	PS 15:0/18:1-[2]H7	C39H66D7NNaO10P	7.52876	776.53	20.4	[M+H]+	755.556		105.019	0.0627397	0.156849	0.313698	0.627397	1.25479	2.50959	5.01918	10.0384	20.0767
SPLASH LipidoMIX	[2]H	PG	NA	PG-[2]H7 33:1	PG 15:0/18:1-[2]H7	C39H67D7NaO10P	52.4201	763.54	20.51	[M+NH4]+	759.587		34.9467	0.436834	1.09209	2.18417	4.36834	8.73668	17.4734	34.9467	69.8935	139.787
SPLASH LipidoMIX	[2]H	PI	NA	PI-[2]H7 33:1	PI 15:0/18:1-[2]H7	C42H75D7NO13P	15.0508	846.6	19.9	[M+NH4]+	847.604		110.034	0.125423	0.313559	0.627117	1.25423	2.50847	5.01694	10.0339	20.0678	40.1355
SPLASH LipidoMIX	[2]H	PA	NA	PA-[2]H7 33:1	PA 15:0/18:1-[2]H7	C36H61D7NaO8P	15.0013	689.5	21.9	[M+NH4]+	685.551		110.001	0.125011	0.312527	0.625054	1.25011	2.50022	5.00043	10.0009	20.0017	40.0035
SPLASH LipidoMIX	[2]H	LPC	NA	LPC-[2]H7 18:1	LPC 18:1-[2]H7	C26H45D7NO7P	67.5216	528.39	10.8	[M+H]+	529.399		45.0144	0.56268	1.4067	2.8134	5.6268	11.2536	22.5072	45.0144	90.0287	180.057
SPLASH LipidoMIX	[2]H	LPE	NA	LPE-[2]H7 18:1	LPE 18:1-[2]H7	C23H39D7NO7P	15.1036	486.35	10.8	[M+H]+	487.352		10.069	0.125863	0.314658	0.629315	1.25863	2.51726	5.03452	10.069	20.1381	40.2762
SPLASH LipidoMIX	[2]H	CE	NA	CE-[2]H7 18:1	CE 18:1-[2]H7	C45H71D7O2	750.046	657.64	30.4	[2M+NH4]+, [M+NH4]+	1333.3221, 675.6779		500.03	6.25038	15.6259	31.2519	62.5038	125.008	250.015	500.03	1000.06	2000.12
SPLASH LipidoMIX	[2]H	MG	NA	MG-[2]H7 18:1	MG 18:1-[2]H7	C21H33D7O4	7.42595	363.34	9.9	[M+Na]+	386.326		4.95063	0.0618829	0.154707	0.309414	0.618829	1.23766	2.47532	4.95063	9.90126	19.8025
SPLASH LipidoMIX	[2]H	DG	NA	DG-[2]H7 33:1	DG 15:0/18:1-[2]H7	C36H61D7O5	22.4497	587.55	22.9	[M+Na]+, [M+K]+, [M+NH4]+	610.5398, 626.5138, 605.5844		14.9665	0.187081	0.467703	0.935406	1.87081	3.74162	7.48325	14.9665	29.933	59.866
SPLASH LipidoMIX	[2]H	TG	NA	TG-[2]H7 48:1	TG 15:0/18:1-[2]H7/15:0	C51H89D7O6	97.4925	811.77	27.85	[M+NH4]+	829.798		64.995	0.812438	2.03109	4.06219	8.12438	16.2488	32.4975	64.995	129.99	259.98
SPLASH LipidoMIX	[2]H	SM	NA	SM-[2]H9 36:2	SM 18:1;O2/18:1-[2]H9	C41H72D9N2O6P	60.1528	737.64	20.65	[M+H]+	738.647		40.1019	0.501274	1.25318	2.50637	5.01274	10.0255	20.0509	40.1019	80.2038	160.408
SPLASH LipidoMIX	[2]H	ST	NA	ST-2[H]7 27:1;O	ST-2[H]7 27:1;O	C27H39D7O	374.895	393.4	19.74	[M+NH4]+	411.433		249.93	3.12413	7.81032	15.6206	31.2413	62.4825	124.965	249.93	499.86	999.721
Cer/Sph Mix I	NA	SPB	NA	SPB 17:0;O2	SPB 17:0;O2	C17H37NO2	37.35	287.282	5.24	[M+H]+	288.29		24.9	0.31125	0.778125	1.55625	3.1125	6.225	12.45	24.9	49.8	99.6
Cer/Sph Mix I	NA	SPB	NA	SPB 17:1;O2	SPB 17:1;O2	C17H35NO2	37.35	285.267	4.31	[M+H]+	286.274		24.9	0.31125	0.778125	1.55625	3.1125	6.225	12.45	24.9	49.8	99.6
Cer/Sph Mix I	NA	SPBP	NA	SPBP 17:0;O2	SPBP 17:0;O2	C17H38NO5P	37.2	367.249	4.82	[M+H]+	368.256		24.8	0.31	0.775	1.55	3.1	6.2	12.4	24.8	49.6	99.2
Cer/Sph Mix I	NA	SPBP	NA	SPBP 17:1;O2	SPBP 17:1;O2	C17H36NO5P	37.35	365.233	3.97	[M+H]+	366.24		24.9	0.31125	0.778125	1.55625	3.1125	6.225	12.45	24.9	49.8	99.6
Cer/Sph Mix I	NA	Cer	NA	Cer 30:1;O2	Cer 18:1;O2/12:0	C30H59NO3	35.25	481.45	19.36	[M+H]+	482.457		23.5	0.29375	0.734375	1.46875	2.9375	5.875	11.75	23.5	47	94
Cer/Sph Mix I	NA	Cer	NA	Cer 43:1;O2	Cer 18:1;O2/25:0	C43H85NO3	39	663.653	25.46	[M+H]+	664.66		26	0.325	0.8125	1.625	3.25	6.5	13	26	52	104
Cer/Sph Mix I	NA	CerP	NA	CerP 30:1;O2	CerP 18:1;O2/12:0	C30H60NO6P	38.1	561.416	17.93	[M+H]+	562.423		25.4	0.3175	0.79375	1.5875	3.175	6.35	12.7	25.4	50.8	101.6
Cer/Sph Mix I	NA	HexCer	NA	HexCer 30:1;O2	HexCer 18:1;O2/12:0	C36H69NO8	37.8	643.502	18.37	[M+H]+	644.51		25.2	0.315	0.7875	1.575	3.15	6.3	12.6	25.2	50.4	100.8
Cer/Sph Mix I	NA	Hex2Cer	NA	Hex2Cer 30:1;O2	Hex2Cer 18:1;O2/12:0	C42H79NO13	38.7	805.555	17.97	[M+H]+	806.562		25.8	0.3225	0.80625	1.6125	3.225	6.45	12.9	25.8	51.6	103.2
Cer/Sph Mix I	NA	SM	NA	SM 30:1;O2	SM 18:1;O2/12:0	C35H71N2O6P	38.7	646.505	17.92	[M+H]+	647.512		25.8	0.3225	0.80625	1.6125	3.225	6.45	12.9	25.8	51.6	103.2
