# Supplementary material for: LC‐MS and High‐Throughput Data Processing Solutions for Lipid Metabolic Tracing Using Bioorthogonal Click Chemistry
Source: Angew Chem Int Ed Engl. 2025 May 2;64(27):e202501884. doi: 10.1002/anie.202501884 (PMC12207371; doi:10.1002/anie.202501884)
Supplement: Supplementary file 2 — Supporting Information [file ANIE-64-e202501884-s001.zip › anie202501884-supp-0002-SuppMat/Table S4.xlsx]

## Sheet: Content
Table S4. Generalized MS/MS fragmentation patterns of C171-derivatized alkyne-containing lipids from Click Internal Standard Mix.
Information is complementary to Supplementary File 1.
Each tab corresponds to a specific C171-derivatized lipid standard with the following information:
List of fragment ions derived from [cM]+ and/or [cM+H]2+ (one C171 unit per structure), [ccM]2+ and/or [ccM+H]3+ (two C171 units per structure), [cccM]3+ (three C171 units per structure) precursors with ion formulas and the corresponding m/z values.
Relative fragment ion abundance (% of a sum) at a given normalized collision energy (nCE).
The ion abundances are derived from integrating "precursor → fragment" transitions using data files from the DDA experiment with an inclusion list of precursors in Skyline v. 24.1.0.199.
Relative fragment ion abundace is highlighted as in Supplementary Data File 1:
Content:
1. LPC-[13]C3 19:1;C171
2. PC 17:0;C171_15:1-[2]H8
3. PC-[13]C3 19:1;C171_19:1;C171
4. PE 17:0;C171_15:1-[2]H8
5. PE-[13]C3 19:1;C171_19:1;C171
6. PA 17:0;C171_15:1-[2]H8
7. PA-[13]C3 19:1;C171_19:1;C171
8. PI 17:0;C171_15:1-[2]H8
9. PS 17:0;C171_15:1-[2]H8
10. Cer 18:0;O2;C171/15:1-[2]H8
11. HexCer 18:1;O2/15:0;C171-[13]C2
12. SM 18:1;O2/15:0;C171-[13]C2
13. MG-[13]C3 19:1;C171
14. DG 17:0;C171_15:1-[2]H8
15. DG-[13]C3 19:1;C171_19:1;C171
16. TG 17:0;C171_15:1-[2]H8_16:0
17. TG 17:0;C171_17:0;C171_15:1-[2]H8
18. TG-[13]C3 19:1;C171_19:1;C171_19:1;C171
19. CE-[2]H7 17:0;C171

## Sheet: LPC
LPC-[13]C3 19:1;C171
[cM+H]2+
Fragment ion	Adduct type	z	Ion formula	m/z	Fragment Relative Abundance (%)
					Normalized HCD Collision Energy: 27-37-47%		Legend
[HG+H]-H3PO4	M	1	C5H12N	86.0964	4.55222		cFA = C27H51N4O2+, [cFA] = 463.4007
[HG+H]-HPO3	M	1	C5H14NO	104.107	19.6315		cMG = C27[13]C3H57N4O4+, [cMG] = 540.4475, [cMG+H] = 270.7274
[HG+H]-C3H9N	M	1	C2H6O4P	125	1.30061		cLPA = C27[13]C3H58N4O7P+, [cLPA] = 620.4139
[HG+H]	M	1	C5H15NO4P	184.073	25.9651		HG = C5H14O4NP, [HG+H] = 184.0733
[cMG+H]-H2O-C4H11N	cM+H	2	C26[13]C3H45N3O3	225.178	0.269264
[cM+H]-H2O-C4H11N	cM+H	2	C31[13]C3H57N4O6P	307.705	1.29864
[cM+H]-C4H11N	cM+H	2	C31[13]C3H59N4O7P	316.711	3.34942
[cM+H]-H2O	cM+H	2	C35[13]C3H68N5O6P	344.25	0.099164
[cM+H]	cM+H	2	C35[13]C3H70N5O7P	353.255	2.08894
[cFA]-C4H11N-H2O	cM	1	C23H38N3O	372.301	4.03565
[cFA]-C4H11N	cM	1	C23H40N3O2	390.312	1.62191
[cMG]-H2O-C4H11N-N2	cM	1	C26[13]C3H44NO3	421.342	0.07632
[cMG]-H2O-C4H11N	cM	1	C26[13]C3H44N3O3	449.348	21.1203
[cMG]-C4H11N	cM	1	C26[13]C3H46N3O4	467.358	0.232294
[cMG]-H2O	cM	1	C30[13]C3H55N4O3	522.437	1.84033
[cLPA]-H2O-C4H11N	cM	1	C26[13]C3H45N3O6P	529.314	11.7436
[cLPA]-H2O	cM	1	C30[13]C3H56N4O6P	602.403	0.774726
◄ Back to Content

## Sheet: PC
PC 17:0;C171_15:1-[2]H8
[cM]+
Fragment ion	Adduct type	z	Ion formula	m/z	Fragment Relative Abundance (%)
					Normalized HCD Collision Energy: 27-37-47%		Legend
[HG+H]	M	1	C5H15NO4P	184.073	0.591978		cFA = C25H49N4O2+, [cFA] = 437.3851
[HG+H]+CH2	M	1	C6H17NO4P	198.089	1.21924		cMG = C28H55N4O4+, [cMG] = 511.4218
[HG+H]+C2H4	M	1	C7H19NO4P	212.105	0.756446		cLPA = C28H56N4O7P+, [cLPA] = 591.3882
[cFA]-C4H11N-H2O-N2	cM	1	C21H36NO	318.279	0.00926544		cLPC = C33H67N5O7P+, [cLPC+H] = 338.7423
[cFA]-C4H11N-CH2O2	cM	1	C20H36N3	318.29	0.0825224		cDG = C43H73[2]H8N4O5+, [cDG] = 741.6704, [cDG+H] = 371.3388
[cFA]-C4H11N-H2O	cM	1	C21H36N3O	346.285	1.73114		HG = C5H14O4NP, [HG+H] = 184.0733
[cFA]-C4H11N	cM	1	C21H38N3O2	364.296	1.87489
[cFA]+C3H4-C4H11N	cM	1	C24H42N3O2	404.327	3.47207
[cDG]-H2O-C4H11N-N2	cM	1	C39H68[2]H8NO4	622.564	0.548542
[cDG]-H2O-C4H11N	cM	1	C39H68[2]H8N3O4	650.571	56.0914
[cDG]-H2O	cM	1	C43H79[2]H8N4O4	723.66	10.8246
[cM]-C4H11N-C3H9N	cM	1	C41H73[2]H8N3O8P	774.563	5.95126
[cM]-C4H11N	cM	1	C44H82[2]H8N4O8P	833.637	0.145556
[cM]-C3H9N	cM	1	C45H84[2]H8N4O8P	847.652	16.4086
[cM]	ccM	1	C48H93[2]H8N5O8P	906.726	0.290428
[cM+H]2+
Fragment ion	Adduct type	z	Ion formula	m/z	Fragment Relative Abundance (%)
					Normalized HCD Collision Energy: 27-37-47%
[HG+H]-HPO3	M	1	C5H14NO	104.107	0.736607
[HG+H]-C3H9N	M	1	C2H6O4P	125	2.08114
[HG+H]	M	1	C5H15NO4P	184.073	50.2889
[cLPC+H]-C4H11N-H2O	cM+H	2	C29H55N4O6P	293.192	0.0518897
[cLPC+H]-C4H11N	cM+H	2	C29H57N4O7P	302.198	0.140865
[cFA]-C4H11N-CH2O2	cM	1	C20H36N3	318.29	0.136217
[cFA]-C4H11N-CH2O	cM	1	C20H36N3O	334.285	0.0118702
[cFA]-C4H11N-H2O	cM	1	C21H36N3O	346.285	1.04778
[cFA]-C4H11N	cM	1	C21H38N3O2	364.296	1.3168
[cFA]+C3H4-C4H11N	cM	1	C24H42N3O2	404.327	2.32156
[cM+H]-C4H11N	cM+H	2	C44H83[2]H8N4O8P	417.322	0.40588
[cMG]-H2O-C4H11N	cM	1	C24H42N3O3	420.322	0.521422
[cM+H]	ccM+H	2	C48H94[2]H8N5O8P	453.867	0.591778
[cLPA]-H2O-C4H11N	cM	1	C24H43N3O6P	500.288	0.39795
[cDG]-H2O-C4H11N-N2	cM	1	C39H68[2]H8NO4	622.564	0.255624
[cDG]-H2O-C4H11N	cM	1	C39H68[2]H8N3O4	650.571	32.4602
[cDG]-H2O	cM	1	C43H79[2]H8N4O4	723.66	7.23353
◄ Back to Content

## Sheet: PC;2C171
PC-[13]C3 19:1;C171_19:1;C171
[ccM]2+
Fragment ion	Adduct type	z	Ion formula	m/z	Fragment Relative Abundance (%)
					Normalized HCD Collision Energy: 27-37-47%		Legend
[ccDG]-2C4H11N-H2O-N2	ccM	2	C49[13]C3H82N4O4	396.821	2.34545		cFA = C27H51N4O2+, [cFA] = 463.4007
[ccDG]-2C4H11N-H2O	ccM	2	C49[13]C3H82N6O4	410.824	60.8713		ccDG = C54[13]C3H106N8O5++, [ccDG] = 492.9188
[ccDG]-C4H11N-H2O	ccM	2	C53[13]C3H93N7O4	447.369	6.35237		cMG = C27[13]C3H57N4O4+, [cMG] = 540.4475, [cMG+H] = 270.7274
[ccM]-C3H9N-2C4H11N	ccM	2	C51[13]C3H87N6O8P	472.821	9.76843
[ccDG]-H2O	ccM	2	C57[13]C3H104N8O4	483.913	1.84828
[ccM]-C3H9N-C4H11N	ccM	2	C55[13]C3H98N7O8P	509.365	10.0696
[ccM]-C3H9N	ccM	2	C59[13]C3H109N8O8P	545.91	8.74464
[ccM]	ccM	2	C62[13]C3H118N9O8P	575.447	0
[ccM+H]3+
Fragment ion	Adduct type	z	Ion formula	m/z	Fragment Relative Abundance (%)
					Normalized HCD Collision Energy: 27-37-47%
[HG+H]-C3H9N	M	1	C2H6O4P	125	1.84182
[HG+H]	M	1	C5H15NO4P	184.073	33.9126
[cLPC+H]-H2O-C4H11N	cM+H	2	C31[13]C3H57N4O6P	307.705	0.027717
[ccM+H]-2C4H11N	ccM+H	3	C54[13]C3H97N7O8P	335.241	0.023618
[ccM+H]-C4H11N	ccM+H	3	C58[13]C3H108N8O8P	359.604	0.093636
[cFA]-C4H11N-H2O	cM	1	C23H38N3O	372.301	1.54799
[ccM+H]	ccM+H	3	C62[13]C3H119N9O8P	383.967	0.0414085
[cFA]-C4H11N	cM	1	C23H40N3O2	390.312	1.24217
[ccDG]-2C4H11N-H2O-N2	ccM	2	C49[13]C3H82N4O4	396.821	1.50921
[ccDG]-2C4H11N-H2O	ccM	2	C49[13]C3H82N6O4	410.824	46.1625
[ccDG]-2C4H11N	ccM	2	C49[13]C3H84N6O5	419.83	0.0328452
[ccDG]-C4H11N-H2O-N2	ccM	2	C53[13]C3H93N5O4	433.366	0.000731709
[ccDG]-C4H11N-H2O	ccM	2	C53[13]C3H93N7O4	447.369	9.66478
[ccDG]-H2O	ccM	2	C57[13]C3H104N8O4	483.913	3.89898
◄ Back to Content

## Sheet: PE
PE 17:0;C171_15:1-[2]H8
[cM]+
Fragment ion	Adduct type	z	Ion formula	m/z	Fragment Relative Abundance (%)
					Normalized HCD Collision Energy: 27-37-47%		Legend
[cFA]-C4H11N-H2O-N2	cM	1	C21H36NO	318.279	0.0829327		cFA = C25H49N4O2+, [cFA] = 437.3851
[cFA]-C4H11N-H2O	cM	1	C21H36N3O	346.285	9.64809		cMG = C28H55N4O4+, [cMG] = 511.4218
[cFA]-C4H11N	cM	1	C21H38N3O2	364.296	4.13108		cLPA = C28H56N4O7P+, [cLPA] = 591.3882
[cFA]+C3H4-C4H11N	cM	1	C24H42N3O2	404.327	1.04987		cDG = C43H73[2]H8N4O5+, [cDG] = 741.6704, [cDG+H] = 371.3388
[cFA]-H2O	cM	1	C25H47N4O	419.374	0.0561716		cPA = C43H74[2]H8N4O8P+, [cPA] = 906.7259
[cMG]-H2O-C4H11N	cM	1	C24H42N3O3	420.322	0.739184		FA = C15H20[2]H8O2, [M+H] = 249.2665
[cLPA]-H2O-C4H11N	cM	1	C24H43N3O6P	500.288	6.03474
[cLPA]-H2O	cM	1	C28H54N4O6P	573.378	0.250949
[cDG]-H2O-C4H11N	cM	1	C39H68[2]H8N3O4	650.571	29.1031
[cDG]-C4H11N	cM	1	C39H70[2]H8N3O5	668.581	19.359
[cDG]-H2O	cM	1	C43H79[2]H8N4O4	723.66	5.51299
[cDG]	cM	1	C43H81[2]H8N4O5	741.67	3.57154
[cPA]-C4H11N	cM	1	C39H71[2]H8N3O8P	748.548	0.446144
[cM]-C4H11N	cM	1	C41H76[2]H8N4O8P	791.59	5.19361
[cPA]	cM	1	C43H82[2]H8N4O8P	821.637	1.08069
[cM]	cM	1	C45H87[2]H8N5O8P	864.679	13.7399
[cM+H]2+
Fragment ion	Adduct type	z	Ion formula	m/z	Fragment Relative Abundance (%)
					Normalized HCD Collision Energy: 27-37-47%
[FA+H]-H2O	M	1	C15H27[2]H8O	231.256	1.52685
[cMG+H]-H2O	cM+H	2	C28H54N4O3	247.209	0.756579
[cDG+H]-H2O-C4H11N	cM+H	2	C39H69[2]H8N3O4	325.789	13.1933
[cFA]-C4H11N-N2	cM	1	C21H38NO2	336.29	0.180696
[cFA]-C4H11N-H2O	cM	1	C21H36N3O	346.285	1.80222
[cDG+H]-H2O	cM+H	2	C43H80[2]H8N4O4	362.334	28.2317
[cFA]-C4H11N	cM	1	C21H38N3O2	364.296	19.5073
[cMG]-H2O-C4H11N-N2	cM	1	C24H42NO3	392.316	0.103594
[cMG]-H2O-C4H11N	cM	1	C24H42N3O3	420.322	15.3555
[cM+H]	cM+H	2	C45H88[2]H8N5O8P	432.843	0
[cFA]	cM	1	C25H49N4O2	437.385	4.21006
[cMG]-H2O	cM	1	C28H53N4O3	493.411	2.90731
[cLPA]-H2O-C4H11N	cM	1	C24H43N3O6P	500.288	1.23019
[cLPA]-C4H11N	cM	1	C24H45N3O7P	518.299	0.682441
[cLPA]-H2O	cM	1	C28H54N4O6P	573.378	0.0853641
[cLPA]	cM	1	C28H56N4O7P	591.388	0.972033
[cDG]-H2O-C4H11N	cM	1	C39H68[2]H8N3O4	650.571	5.99026
[cDG]-C4H11N	cM	1	C39H70[2]H8N3O5	668.581	1.27376
[cDG]-H2O	cM	1	C43H79[2]H8N4O4	723.66	0.621171
[cDG]	cM	1	C43H81[2]H8N4O5	741.67	0.0433778
[cPA]-C4H11N	cM	1	C39H71[2]H8N3O8P	748.548	0.269145
[cPA]	cM	1	C43H82[2]H8N4O8P	821.637	1.05721
◄ Back to Content

## Sheet: PE;2C171
PE-[13]C3 19:1;C171_19:1;C171
[ccM]2+
Fragment ion	Adduct type	z	Ion formula	m/z	Fragment Relative Abundance (%)
					Normalized HCD Collision Energy: 27-37-47%		Legend
[cFA]-C4H11N-H2O	cM	1	C23H38N3O	372.301	17.7465		cFA = C27H51N4O2+, [cFA] = 463.4007
[ccDG]-2C4H11N-H2O	ccM	2	C49[13]C3H82N6O4	410.824	30.6447		ccDG = C54[13]C3H106N8O5++, [ccDG] = 492.9188
[ccDG]-2C4H11N	ccM	2	C49[13]C3H84N6O5	419.83	36.7369		cMG = C27[13]C3H57N4O4+, [cMG] = 540.4475, [cMG+H] = 270.7274
[ccM]-2C4H11N	ccM	2	C51[13]C3H90N7O8P	481.334	3.64495
[ccM]-C4H11N	ccM	2	C55[13]C3H101N8O8P	517.879	3.68387
[cLPA]-C4H11N-H2O	cM	1	C26[13]C3H45N3O6P	529.314	4.02189
[ccM]	ccM	2	C59[13]C3H112N9O8P	554.423	3.52113
[ccM+H]3+
Fragment ion	Adduct type	z	Ion formula	m/z	Fragment Relative Abundance (%)
					Normalized HCD Collision Energy: 27-37-47%
[ccDG+H]-2C4H11N-H2O	ccM+H	3	C49[13]C3H83N6O4	274.219	1.85602
[ccDG+H]-C4H11N-H2O	ccM+H	3	C53[13]C3H94N7O4	298.582	11.4273
[ccDG+H]-H2O	ccM+H	3	C57[13]C3H105N8O4	322.945	12.8278
[ccM+H]	ccM+H	3	C59[13]C3H113N9O8P	369.951	0
[cFA]-C4H11N-H2O	cM	1	C23H38N3O	372.301	2.3505
[cFA]-C4H11N	cM	1	C23H40N3O2	390.312	34.2885
[ccDG]-2C4H11N-H2O	ccM	2	C49[13]C3H82N6O4	410.824	10.1197
[ccDG]-2C4H11N	ccM	2	C49[13]C3H84N6O5	419.83	1.51038
[cMG]-H2O-C4H11N	cM	1	C26[13]C3H44N3O3	449.348	22.0135
[ccPA]-2C4H11N	ccM	2	C49[13]C3H85N6O8P	459.813	0.376629
[cFA]	cM	1	C27H51N4O2	463.401	3.22961
◄ Back to Content

## Sheet: PA
PA 17:0;C171_15:1-[2]H8
[cM]+
Fragment ion	Adduct type	z	Ion formula	m/z	Fragment Relative Abundance (%)
					Normalized HCD Collision Energy: 27-37-47%		Legend
[cFA]-C4H11N-H2O	cM	1	C21H36N3O	346.285	4.04119		cFA = C25H49N4O2+, [cFA] = 437.3851
[cFA]-C4H11N	cM	1	C21H38N3O2	364.296	4.96863		cDG = C43H73[2]H8N4O5+, [cDG] = 741.6704
[cFA]+C3H4-C4H11N	cM	1	C24H42N3O2	404.327	2.67276		cMG = C28H55N4O4+, [cMG] = 511.4218
[cDG]-H2O-C4H11N	cM	1	C39H68[2]H8N3O4	650.571	52.0135
[cDG]-C4H11N	cM	1	C39H70[2]H8N3O5	668.581	13.0649
[cDG]-H2O	cM	1	C43H79[2]H8N4O4	723.66	8.04779
[cM]-C4H11N	cM	1	C39H71[2]H8N3O8P	748.548	2.37131
[cM]	cM	1	C43H82[2]H8N4O8P	821.637	12.82
◄ Back to Content

## Sheet: PA;2C171
PA-[13]C3 19:1;C171_19:1;C171
[ccM]2+
Fragment ion	Adduct type	z	Ion formula	m/z	Fragment Relative Abundance (%)
					Normalized HCD Collision Energy: 27-37-47%		Legend
[cFA]-C4H11N-H2O	cM	1	C23H38N3O	372.301	4.3323		cFA = C27H51N4O2+, [cFA] = 463.4007
[cFA]-C4H11N	cM	1	C23H40N3O2	390.312	2.8938		ccDG = C54[13]C3H106N8O5++, [ccDG] = 492.9188
[ccDG]-2C4H11N-H2O-N2	ccM	2	C49[13]C3H82N4O4	396.821	2.13679		cMG = C27[13]C3H57N4O4+, [cMG] = 540.4475, [cMG+H] = 270.7274
[ccDG]-2C4H11N-N2	ccM	2	C49[13]C3H84N4O5	405.827	0.970285
[ccDG]-2C4H11N-H2O	ccM	2	C49[13]C3H82N6O4	410.824	39.6319
[ccDG]-2C4H11N	ccM	2	C49[13]C3H84N6O5	419.83	14.8627
[ccDG]-C4H11N-H2O	ccM	2	C53[13]C3H93N7O4	447.369	5.1251
[cMG]-H2O-C4H11N	cM	1	C26[13]C3H44N3O3	449.348	0.333783
[ccDG]-C4H11N	ccM	2	C53[13]C3H95N7O5	456.374	1.30763
[ccM]-2C4H11N	ccM	2	C49[13]C3H85N6O8P	459.813	9.48816
[ccDG]-H2O	ccM	2	C57[13]C3H104N8O4	483.913	1.59139
[ccDG]	ccM	2	C57[13]C3H106N8O5	492.919	0.300531
[ccM]-C4H11N	ccM	2	C53[13]C3H96N7O8P	496.357	9.217
[cLPA]-C4H11N-H2O	cM	1	C26[13]C3H45N3O6P	529.314	2.13297
[ccM]	ccM	2	C57[13]C3H107N8O8P	532.902	5.67564
◄ Back to Content

## Sheet: PI
PI 17:0;C171_15:1-[2]H8
[cM]+
Fragment ion	Adduct type	z	Ion formula	m/z	Fragment Relative Abundance (%)
					Normalized HCD Collision Energy: 27-37-47%		Legend
[cFA]-C4H11N-CH2O2	cM	1	C20H36N3	318.29	0.0616372		cFA = C25H49N4O2+, [cFA] = 437.3851
[cFA]-C4H11N-N2	cM	1	C21H38NO2	336.29	0.119809		cMG = C28H55N4O4+, [cMG] = 511.4218
[cFA]-C4H11N-H2O	cM	1	C21H36N3O	346.285	5.16421		cDG = C43H73[2]H8N4O5+, [cDG] = 741.6704
[cFA]-C4H11N	cM	1	C21H38N3O2	364.296	4.51803		cLPA = C28H56N4O7P+, [cLPA] = 591.3882
[cFA]+C3H4-C4H11N	cM	1	C24H42N3O2	404.327	2.64609
[cMG]-H2O-C4H11N	cM	1	C24H42N3O3	420.322	0.752522
[cLPA]-H2O-C4H11N	cM	1	C24H43N3O6P	500.288	2.67718
[cLPA]-H2O	cM	1	C28H54N4O6P	573.378	0.445358
[cDG]-H2O-C4H11N-N2	cM	1	C39H68[2]H8NO4	622.564	0.416592
[cDG]-H2O-C4H11N	cM	1	C39H68[2]H8N3O4	650.571	43.9533
[cDG]-C4H11N	cM	1	C39H70[2]H8N3O5	668.581	12.7123
[cDG]-H2O	cM	1	C43H79[2]H8N4O4	723.66	10.8055
[cDG]	cM	1	C43H81[2]H8N4O5	741.67	1.48154
[cM]-C4H11N	cM	1	C45H81[2]H8N3O13P	910.6	4.04188
[cM]	cM	1	C49H92[2]H8N4O13P	983.689	10.2041
◄ Back to Content

## Sheet: PS
PS 17:0;C171_15:1-[2]H8
[cM]+
Fragment ion	Adduct type	z	Ion formula	m/z	Fragment Relative Abundance (%)
					Normalized HCD Collision Energy: 27-37-47%		Legend
[cFA]-C4H11N-H2O	cM	1	C21H36N3O	346.285	7.22214		cFA = C25H49N4O2+, [cFA] = 437.3851
[cFA]-C4H11N	cM	1	C21H38N3O2	364.296	3.52074		cMG = C28H55N4O4+, [cMG] = 511.4218
[cFA]+C3H4-C4H11N	cM	1	C24H42N3O2	404.327	2.47376		cDG = C43H73[2]H8N4O5+, [cDG] = 741.6704
[cFA]-H2O	cM	1	C25H47N4O	419.374	0.148378		cLPA = C28H56N4O7P+, [cLPA] = 591.3882
[cMG]-H2O-C4H11N	cM	1	C24H42N3O3	420.322	0.279688		cPA = C43H74[2]H8N4O8P+, [cPA] = 906.7259
[cLPA]-H2O-C4H11N	cM	1	C24H43N3O6P	500.288	4.49799
[cLPA]-H2O	cM	1	C28H54N4O6P	573.378	0.296544
[cDG]-C4H11N-N2-H2O	cM	1	C39H68[2]H8NO4	622.564	0.210555
[cDG]-C4H11N-N2	cM	1	C39H70[2]H8NO5	640.575	0.0218218
[cDG]-C4H11N-H2O	cM	1	C39H68[2]H8N3O4	650.571	41.7006
[cDG]-C4H11N	cM	1	C39H70[2]H8N3O5	668.581	12.3901
[cDG]-H2O	cM	1	C43H79[2]H8N4O4	723.66	9.96594
[cDG]	cM	1	C43H81[2]H8N4O5	741.67	1.48926
[cPA]-C4H11N	cM	1	C39H71[2]H8N3O8P	748.548	1.77578
[cPA]	cM	1	C43H82[2]H8N4O8P	821.637	4.44059
[cM]-C4H11N	cM	1	C42H76[2]H8N4O10P	835.58	1.66484
[cM]	cM	1	C46H87[2]H8N5O10P	908.669	7.90127
◄ Back to Content

[truncated: 10 more sheets: dhCer, HexCer, SM, MG, DG, DG;2C171, TG, TG;2C171, TG;3C171, CE]
