# Supplementary material for: LC‐MS and High‐Throughput Data Processing Solutions for Lipid Metabolic Tracing Using Bioorthogonal Click Chemistry
Source: Angew Chem Int Ed Engl. 2025 May 2;64(27):e202501884. doi: 10.1002/anie.202501884 (PMC12207371; doi:10.1002/anie.202501884)
Supplement: Supplementary file 2 — Supporting Information [file ANIE-64-e202501884-s001.zip › anie202501884-supp-0002-SuppMat/Table S5.xlsx]

## Sheet: Content
Table S5. Generalized MS/MS fragmentation patterns of C171-derivatized alkyne-containing lipids produced endogenously from FA;Y.
Information is complementary to Supplementary File 2.
Each tab corresponds to a specific lipid subclass/type with the following information:
Table on the left: Generalized list of fragment ions derived from [cM]+ and/or [cM+H]2+ (one C171 unit per structure), or [ccM]2+ (two C171 units per structure) precursor ions.
Relative fragment ion abundance (% of a sum) at a given normalized collision energy (nCE) is averaged over multiple species (n is specified at the bottom of each table).
For most precursors, data on the relative abundance of fragment ions for different nCEs are given.
The ion abundances are derived from integrating "precursor → fragment" transitions using data files from the DDA experiment with an inclusion list of precursors in Skyline v. 24.1.0.199.
Relative fragment ion abundace for optimal nCE (based on the number of fragment ions and the abundance of precursor ions) is highlighted as in Supplementary Data File 2:
Table on the right: List of ion formulas and corresponding m/z values that can be obtained by applying the fragmentation patterns to the specific C171-derivatized lipid indicated at the top.
Content (hyperlink):
1. LPC;C171
2. PC;C171
3. PC O- C171@FOH
4. PC O- C171@FA
5. LPE;C171
6. PE;C171
7. PE P- C171@FOH
8. PE P- C171@FA
9. PI;C171
10. PS;C171
11. PG;C171
12. BMP;C171
13. CL;C171
14. dhCer C171@FA
15. Cer C171@FA
16. Cer C171@SPB
17. Cer 2C171@FA&SPB
18. HexCer C171@FA
19. HexCer C171@SPB
20. HexCer 2C171@FA&SPB
21. Hex2Cer C171@FA
22. Hex2Cer C171@SPB
23. Hex3Cer C171@FA
24. Hex3Cer C171@SPB
25. HexNAc-Hex3Cer C171@FA
26. HexNAc-Hex3Cer C171@SPB
27. SM C171@FA
28. SM C171@SPB
29. FA;C171
30. MG;C171
31. DG;C171
32. TG;C171
33. CE;C171

## Sheet: LPC
LPC
[cM+H]2+																		LPC 18:1;C171
Fragment ion	Adduct type	z	Fragment Relative Abundance (%)															Fragment ion	Adduct type	z	Ion formula	m/z
			Normalized HCD Collision Energy: 20%	Normalized HCD Collision Energy: 30%	Normalized HCD Collision Energy: 40%	Normalized HCD Collision Energy: 50%	Normalized HCD Collision Energy: 60%	Normalized HCD Collision Energy: 25-35-45%	Normalized HCD Collision Energy: 25-35-60%	Normalized HCD Collision Energy: 25-40-45%	Normalized HCD Collision Energy: 27-37-47%	Normalized HCD Collision Energy: 30-40-50%	Normalized HCD Collision Energy: 35-45-55%	Normalized HCD Collision Energy: 35-45-60%	Normalized HCD Collision Energy: 40-45-50%	Normalized HCD Collision Energy: 40-50-55%								Legend
[HG+H]-H3PO4	M	1						3.60777										[HG+H]-H3PO4	M	1	C5H12N	86.0964		cFA = C26H49O2N4+, [cFA] = 449.3850
[HG+H]-HPO3	M	1						17.4201										[HG+H]-HPO3	M	1	C5H14NO	104.107		cMG = C29H55O4N4+, [cMG] = 523.4218, [cMG+H] = 262.2145
[HG+H]-C3H9N	M	1						1.16082										[HG+H]-C3H9N	M	1	C2H6O4P	125		cLPA = C29H56O7N4P+, [cLPA] = 603.3881
[HG+H]	M	1						26.8459										[HG+H]	M	1	C5H15NO4P	184.073		HG = C5H14O4NP, [HG+H] = 184.0733
[cMG+H]-H2O-C4H11N	cM+H	2						1.02471										[cMG+H]-H2O-C4H11N	cM+H	2	C25H43O3N3	216.665
[cM+H]-H2O-C4H11N	cM+H	2						1.39372										[cM+H]-H2O-C4H11N	cM+H	2	C30H55N4O6P	299.192
[cM+H]-C4H11N	cM+H	2						3.57917										[cM+H]-C4H11N	cM+H	2	C30H57O7N4P	308.198
[cM+H]-H2O	cM+H	2						0.429072										[cM+H]-H2O	cM+H	2	C34H66O6N5P	335.737
[cM+H]	cM+H	2						3.66422										[cM+H]	cM+H	2	C34H68O7N5P	344.742
[cFA]-C4H11N-H2O	cM	1						3.36033										[cFA]-C4H11N-H2O	cM	1	C22H36N3O	358.285
[cFA]-C4H11N	cM	1						1.46635										[cFA]-C4H11N	cM	1	C22H38N3O2	376.296
[cMG]-H2O-C4H11N-N2	cM	1						0.442801										[cMG]-H2O-C4H11N-N2	cM	1	C25H42O3N	404.316
[cMG]-H2O-C4H11N	cM	1						19.0272										[cMG]-H2O-C4H11N	cM	1	C25H42O3N3	432.322
[cMG]-C4H11N	cM	1						0.438714										[cMG]-C4H11N	cM	1	C25H43O4N3	450.333
[cMG]-H2O	cM	1						3.80751										[cMG]-H2O	cM	1	C29H53O3N4	505.411
[cLPA]-H2O-C4H11N	cM	1						10.0143										[cLPA]-H2O-C4H11N	cM	1	C25H43N3O6P	512.288
[cLPA]-H2O	cM	1						2.31737										[cLPA]-H2O	cM	1	C29H54O6N4P	585.378
		n = 1
◄ Back to Content

## Sheet: PC
PC
[cM]+																		PC 18:1;C171_18:0
Fragment ion	Adduct type	z	Fragment Relative Abundance (%)															Fragment ion	Adduct type	z	Ion formula	m/z
			Normalized HCD Collision Energy: 20%	Normalized HCD Collision Energy: 30%	Normalized HCD Collision Energy: 40%	Normalized HCD Collision Energy: 50%	Normalized HCD Collision Energy: 60%	Normalized HCD Collision Energy: 25-35-45%	Normalized HCD Collision Energy: 25-35-60%	Normalized HCD Collision Energy: 25-40-45%	Normalized HCD Collision Energy: 27-37-47%	Normalized HCD Collision Energy: 30-40-50%	Normalized HCD Collision Energy: 35-45-55%	Normalized HCD Collision Energy: 35-45-60%	Normalized HCD Collision Energy: 40-45-50%	Normalized HCD Collision Energy: 40-50-55%
C7H12N	M	1			0.399348	2.76	15.0679	0.328714	0.945195	0.328876	0.251699	0.334178	1.16425	1.254	1.344	2.27833		C7H12N	M	1	C7H12N	110.096
[HG+H]	M	1		0.253676	0.548264	0.575489	0.355423	0.0405361	0.111061	0.246482	0.810755	0.366767	0.431373	0.614993	0.436782	0.325871		[HG+H]	M	1	C5H15NO4P	184.073
[HG+H]+CH2	M	1		1.45637	1.28217	0.475871		0.737242	0.457541	0.430604	0.656651	1.02222	0.830112	0.751368	0.486305	0.649677		[HG+H]+CH2	M	1	C6H17NO4P	198.089
[HG+H]+C2H4	M	1	0.0185615	0.462088	0.268428	0.0487031		0.524295	0.159951	0.187198	0.476073	0.690736	0.304295	0.264787	0.296446	0.0439678		[HG+H]+C2H4	M	1	C7H19NO4P	212.105
[cFA]-C4H11N-H2O-N2	cM	1			0.516813	3.9744	3.24243	0.242563	0.139763	0.544403	0.547401	0.540636	1.82246	1.02117	2.22123	1.92898		[cFA]-C4H11N-H2O-N2	cM	1	C22H36NO	330.279
[cFA]-C4H11N-CH2O2	cM	1			0.813141	5.31315	4.72488	0.41674	0.233809	0.930955	0.807925	0.828295	2.58526	1.60002	3.26805	2.72835		[cFA]-C4H11N-CH2O2	cM	1	C21H36N3	330.29
[cFA]-C4H11N-CH2O	cM	1			0.394889	6.99932	14.0531	0.443551	0.966641	0.698617	0.892575	1.26934	3.06369	3.28585	2.85534	4.3992		[cFA]-C4H11N-CH2O	cM	1	C21H36N3O	346.285
[cFA]-C4H11N-H2O	cM	1		0.0269831	1.8439	10.5719	22.1955	1.10757	1.58668	1.60022	1.90456	2.46937	4.27763	3.91063	4.53078	7.48358		[cFA]-C4H11N-H2O	cM	1	C22H36N3O	358.285
[cFA]-C4H11N	cM	1	0.0229041		0.454832	12.5674	29.8291	0.807799	1.80685	1.16719	1.81096	2.77164	5.19852	4.4415	4.93133	8.65816		[cFA]-C4H11N	cM	1	C22H38N3O2	376.296
[cMG]-H2O-C4H11N	cM	1				0.152413	0.117206				0.0320462	0.0271217	0.044187		0.191033	0.281531		[cMG]-H2O-C4H11N	cM	1	C25H42N3O3	432.322
[cDG]-H2O-C4H11N-N2	cM	1		0.366902	0.967386	0.05817		0.226812	0.140101	0.407765	0.260778	0.394436	0.645856	0.525206	0.836255	0.210059		[cDG]-H2O-C4H11N-N2	cM	1	C43H76NO4	670.577
[cDG]-H2O-C4H11N	cM	1	0.0235871	43.199	91.8684	56.5032	10.4146	52.9319	42.0282	56.3821	57.2639	63.9839	74.3884	76.4221	78.5699	71.0123		[cDG]-H2O-C4H11N	cM	1	C43H76N3O4	698.583
[cDG]-H2O	cM	1	3.47494	22.3629	0.358823			10.0571	12.9949	7.39293	10.4952	10.8927	3.03155	3.51084				[cDG]-H2O	cM	1	C47H87N4O4	771.672
[cM]-C4H11N-C3H9N	cM	1	1.69439	13.4379	0.226934			6.25935	7.77451	4.32822	6.64062	6.54958	2.13295	2.07409				[cM]-C4H11N-C3H9N	cM	1	C45H81N3O8P	822.576
[cM]-C4H11N	cM	1	0.53673					0.422024	0.0410229	0.0369313								[cM]-C4H11N	cM	1	C48H90N4O8P	881.649
[cM]-C3H9N	cM	1	54.919	18.3372				23.6973	28.6778	23.7775	17.0514	7.85915	0.0794949	0.323454				[cM]-C3H9N	cM	1	C49H92N4O8P	895.665
[cM]	cM	1	39.3099	0.0878428				1.75655	1.936	1.54008	0.0975265							[cM]	cM	1	C52H101N5O8P	954.738
		n = 3
[cM+H]2+																		PC 18:1;C171_18:0
Fragment ion	Adduct type	z	Fragment Relative Abundance (%)															Fragment ion	Adduct type	z	Ion formula	m/z
			Normalized HCD Collision Energy: 20%	Normalized HCD Collision Energy: 30%	Normalized HCD Collision Energy: 40%	Normalized HCD Collision Energy: 50%	Normalized HCD Collision Energy: 60%	Normalized HCD Collision Energy: 25-35-45%	Normalized HCD Collision Energy: 25-35-60%	Normalized HCD Collision Energy: 25-40-45%	Normalized HCD Collision Energy: 27-37-47%	Normalized HCD Collision Energy: 30-40-50%	Normalized HCD Collision Energy: 35-45-55%	Normalized HCD Collision Energy: 35-45-60%	Normalized HCD Collision Energy: 40-45-50%	Normalized HCD Collision Energy: 40-50-55%
[HG+H]-HPO3	M	1	0.0932232	0.327258	0.602901	0.998858	1.81381	0.489265	0.557709	0.580091	0.48303	0.558857	0.801485	0.836277	0.768858	0.86674		[HG+H]-HPO3	M	1	C5H14NO	104.107
C7H12N	M	1		0.00653336	0.402176	1.34643	3.55841	0.220314	0.702831	0.390275	0.360747	0.506046	0.953436	1.11961	0.852235	1.16513		C7H12N	M	1	C7H12N	110.096
[HG+H]-C3H9N	M	1	0.00186452	0.394595	2.46581	8.75046	21.297	1.7684	4.37517	2.21716	2.19237	3.32064	5.63505	6.66354	5.11411	7.33753		[HG+H]-C3H9N	M	1	C2H6O4P	125
[HG+H]	M	1	36.4917	52.3362	49.8611	43.8105	39.0116	46.5464	48.6764	49.0818	50.251	45.8709	43.5086	43.0472	43.4049	45.0466		[HG+H]	M	1	C5H15NO4P	184.073
[cFA]-C4H11N-H2O-N2	cM	1		0.0526464	0.830963	1.9567	1.58544	0.596488	0.452519	0.521239	0.70745	0.885003	1.21772	1.09864	1.47892	1.55532		[cFA]-C4H11N-H2O-N2	cM	1	C22H36NO	330.279
[cFA]-C4H11N-CH2O2	cM	1		0.0850849	1.28423	2.75819	2.25085	0.838104	0.634279	0.8025	0.977494	1.27816	1.61308	1.46464	2.02652	2.13911		[cFA]-C4H11N-CH2O2	cM	1	C21H36N3	330.29
[cFA]-C4H11N-CH2O	cM	1			0.657476	3.9229	6.44681	0.595303	1.32912	0.545792	0.759726	1.28454	1.99387	2.10702	1.98114	2.93334		[cFA]-C4H11N-CH2O	cM	1	C21H36N3O	346.285
[cFA]-C4H11N-H2O	cM	1	0.00041595	0.105438	1.11793	4.06632	4.75305	0.849372	1.22144	1.07928	1.06646	1.55862	2.37634	2.19144	2.57821	3.13934		[cFA]-C4H11N-H2O	cM	1	C22H36N3O	358.285
[cFA]-C4H11N	cM	1		0.0491844	1.07481	5.37662	7.28618	0.882875	1.57463	1.18851	1.20744	1.80852	2.96924	2.88934	3.05381	3.94855		[cFA]-C4H11N	cM	1	C22H38N3O2	376.296
[cFA]+C3H4-C4H11N	cM	1		0.00574396	1.09748	4.66647	6.76802	0.818912	1.52487	1.44019	1.16977	1.59263	2.92831	2.84211	2.96447	3.55197		[cFA]+C3H4-C4H11N	cM	1	C25H42N3O2	416.327
[cMG]-H2O-C4H11N	cM	1		0.150359	0.650483	1.13466	1.04462	0.412745	0.365757	0.528183	0.491686	0.610811	0.870423	0.71725	0.953841	1.00231		[cMG]-H2O-C4H11N	cM	1	C25H42N3O3	432.322
[cM+H]-C4H11N	cM+H	2	3.42073	0.237491				0.665836	0.666862	0.653938	0.33244	0.0316506						[cM+H]-C4H11N	cM+H	2	C48H91N4O8P	441.328
[cM+H]	cM+H	2	28.0054	0.156932				1.35771	1.50527	1.44381	0.42111	0.0124019						[cM+H]	cM+H	2	C52H102N5O8P	477.873
[cLPA]-H2O-C4H11N	cM	1		0.107638	0.269186	0.202863	0.0187535	0.165925	0.0689555	0.218905	0.153862	0.187945	0.24688	0.202878	0.261765	0.168271		[cLPA]-H2O-C4H11N	cM	1	C25H43N3O6P	512.288
[cDG]-H2O-C4H11N-N2	cM	1		0.222891	0.390216	0.266381	0.0110848	0.281877	0.208297	0.266626	0.255609	0.333358	0.34106	0.320981	0.395001	0.315841		[cDG]-H2O-C4H11N-N2	cM	1	C43H76NO4	670.577
[cDG]-H2O-C4H11N	cM	1	4.96673	35.3622	39.0921	20.7427	4.15446	33.3505	24.9689	29.9379	31.8705	35.9871	33.7047	33.6535	34.1608	26.8175		[cDG]-H2O-C4H11N	cM	1	C43H76N3O4	698.583
[cDG]-H2O	cM	1	27.0199	10.3997	0.20319			10.1599	11.167	9.10377	7.29933	4.17273	0.839821	0.845571	0.00533924	0.0125087		[cDG]-H2O	cM	1	C47H87N4O4	771.672
		n = 3
◄ Back to Content

## Sheet: PC O- C171@FOH
PC O- C171@FOH
[cM]+																		PC O-16:0;C171_16:0
Fragment ion	Adduct type	z	Fragment Relative Abundance (%)															Fragment ion	Adduct type	z	Ion formula	m/z
			Normalized HCD Collision Energy: 20%	Normalized HCD Collision Energy: 30%	Normalized HCD Collision Energy: 40%	Normalized HCD Collision Energy: 50%	Normalized HCD Collision Energy: 60%	Normalized HCD Collision Energy: 25-35-45%	Normalized HCD Collision Energy: 25-35-60%	Normalized HCD Collision Energy: 25-40-45%	Normalized HCD Collision Energy: 27-37-47%	Normalized HCD Collision Energy: 30-40-50%	Normalized HCD Collision Energy: 35-45-55%	Normalized HCD Collision Energy: 35-45-60%	Normalized HCD Collision Energy: 40-45-50%	Normalized HCD Collision Energy: 40-50-55%								Legend
C7H12N	M	1						0.404158										C7H12N	M	1	C7H12N	110.096		cDG = C43H85N4O4+, [cDG] = 721.6565, [cDG+H] = 361.3319
[HG+H]	M+H	1						1.33056										[HG+H]	M+H	1	C5H15NO4P	184.073		cFAlk = C24H49ON4+, [cFAlk] = 409.3901
[HG+H]+CH2	M+H	1						1.70409										[HG+H]+CH2	M+H	1	C6H17NO4P	198.089		cLPA = C27H56O6N4P+, [cLPA] = 563.3932
[HG+H]+C2H4	M+H	1						0.110084										[HG+H]+C2H4	M+H	1	C7H19NO4P	212.105		FA = C16H32O2
[cFAlk]-C4H8O-C4H11N	cM	1						1.58438										[cFAlk]-C4H8O-C4H11N	cM	1	C16H30N3	264.243		HG = C5H14O4NP, [HG+H] = 184.0733
[cFAlk]-H2O-C4H11N	cM	1						0.660957										[cFAlk]-H2O-C4H11N	cM	1	C20H36N3	318.29
[cFAlk]+C3H4-C4H11N	cM	1						1.15751										[cFAlk]+C3H4-C4H11N	cM	1	C23H42N3O	376.332
[cFAlk]-H2O-C4H11N+FA-CH2O2	cM	1						2.28749									hard to explain but it isn't noise	[cFAlk]-H2O-C4H11N+FA-CH2O2	cM	1	C35H66N3	528.525
[cDG]-H2O-C4H11N	cM	1						52.3438										[cDG]-H2O-C4H11N	cM	1	C39H72N3O3	630.557
[cDG]-H2O	cM	1						14.369										[cDG]-H2O	cM	1	C43H83N4O3	703.646
[cM]-C4H11N-C3H9N	cM	1						4.02699										[cM]-C4H11N-C3H9N	cM	1	C41H77N3O7P	754.549
[cM]-C3H9N	cM	1						18.721										[cM]-C3H9N	cM	1	C45H88N4O7P	827.639
[cM]	cM	1						1.30003										[cM]	cM	1	C48H97N5O7P	886.712
		n = 3
[cM+H]2+																		PC O-16:0;C171_16:0
Fragment ion	Adduct type	z	Fragment Relative Abundance (%)															Fragment ion	Adduct type	z	Ion formula	m/z
			Normalized HCD Collision Energy: 20%	Normalized HCD Collision Energy: 30%	Normalized HCD Collision Energy: 40%	Normalized HCD Collision Energy: 50%	Normalized HCD Collision Energy: 60%	Normalized HCD Collision Energy: 25-35-45%	Normalized HCD Collision Energy: 25-35-60%	Normalized HCD Collision Energy: 25-40-45%	Normalized HCD Collision Energy: 27-37-47%	Normalized HCD Collision Energy: 30-40-50%	Normalized HCD Collision Energy: 35-45-55%	Normalized HCD Collision Energy: 35-45-60%	Normalized HCD Collision Energy: 40-45-50%	Normalized HCD Collision Energy: 40-50-55%
[HG+H]-HPO3	M+H	1	0.0489915	0.561494	0.98693	1.99557	2.66489	0.970061	1.10197	1.03817	1.00289	1.08343	1.51546	1.58213	1.31342	1.75084		[HG+H]-HPO3	M+H	1	C5H14NO	104.107
C7H12N	M	1			0.55197	1.98321	4.44983	0.279519	0.826141	0.544607	0.342817	0.80918	1.11289	1.5432	0.946265	1.54131		C7H12N	M	1	C7H12N	110.096
[HG+H]-C3H9N	M+H	1		0.454894	2.37116	9.28979	22.6794	1.93446	4.70362	2.39237	2.53967	3.08569	6.07726	7.48541	5.45848	7.99925		[HG+H]-C3H9N	M+H	1	C2H6O4P	125
[HG+H]	M+H	1	40.051	53.9992	54.0799	49.1938	43.5214	52.0695	51.6648	52.5746	52.9488	53.0749	48.795	47.9424	50.6693	50.1618		[HG+H]	M+H	1	C5H15NO4P	184.073
[cFAlk]-C4H8O-C4H11N	cM	1			1.87859	3.30038	1.64375	0.795924	0.569382	1.53267	1.36684	1.56116	1.99957	2.18576	2.77382	2.70437		[cFAlk]-C4H8O-C4H11N	cM	1	C16H30N3	264.243
[cFAlk]-H2O-C4H11N	cM	1		0.0124237	0.788586	2.64173	3.2331	0.562308	0.616097	0.731955	0.619596	0.994767	1.6492	1.46641	1.57061	1.97104		[cFAlk]-H2O-C4H11N	cM	1	C20H36N3	318.29
[cFAlk]+C3H4-C4H11N	cM	1			1.2627	8.57604	15.0204	1.41259	2.87478	1.75357	1.95986	2.5592	4.99793	4.68316	4.78376	6.64569		[cFAlk]+C3H4-C4H11N	cM	1	C23H42N3O	376.332
[cM+H]-C4H11N	cM+H	2	3.58352	0.056635				0.634369	0.542315	0.408383	0.465509	0.201741						[cM+H]-C4H11N	cM+H	2	C44H87N4O7P	407.315
[cM+H]	cM+H	2	27.202	0.0311593				1.44075	1.56207	1.5442	0.472142							[cM+H]	cM+H	2	C48H98N5O7P	443.86
[cLPA]-H2O-C4H11N	cM	1		0.332703	1.0067	1.04234	0.132506	0.582505	0.291777	0.568685	0.703429	0.585208	0.719222	0.831376	0.756533	0.871121		[cLPA]-H2O-C4H11N	cM	1	C23H43O5N3P	472.293
[cDG]-H2O-C4H11N-N2	cM	1			0.0524619	0.000638441		0.0695792							6.17905e-06	0.164278		[cDG]-H2O-C4H11N-N2	cM	1	C39H72NO3	602.551
[cDG]-H2O-C4H11N	cM	1	4.881	34.3496	36.9112	21.9765	6.65473	29.9092	24.9469	28.3011	30.9191	32.2002	32.3817	31.4795	31.7278	26.1903		[cDG]-H2O-C4H11N	cM	1	C39H72N3O3	630.557
[cDG]-H2O	cM	1	24.2335	10.2019	0.109791			9.33927	10.3002	8.60974	6.65942	3.84452	0.751776	0.800605				[cDG]-H2O	cM	1	C43H83N4O3	703.646
		n = 1						n = 4
◄ Back to Content

## Sheet: PC O- C171@FA
PC O- C171@FA
[cM]+																		PC 18:1;C171_O-16:0
Fragment ion	Adduct type	z	Fragment Relative Abundance (%)															Fragment ion	Adduct type	z	Ion formula	m/z
			Normalized HCD Collision Energy: 20%	Normalized HCD Collision Energy: 30%	Normalized HCD Collision Energy: 40%	Normalized HCD Collision Energy: 50%	Normalized HCD Collision Energy: 60%	Normalized HCD Collision Energy: 25-35-45%	Normalized HCD Collision Energy: 25-35-60%	Normalized HCD Collision Energy: 25-40-45%	Normalized HCD Collision Energy: 27-37-47%	Normalized HCD Collision Energy: 30-40-50%	Normalized HCD Collision Energy: 35-45-55%	Normalized HCD Collision Energy: 35-45-60%	Normalized HCD Collision Energy: 40-45-50%	Normalized HCD Collision Energy: 40-50-55%								Legend
[cM]	cM	1	38.1023	0.612001				1.98879	3.35964	2.06676	0.979595							[cM]	cM	1	C50H99N5O7P	912.728		cDG = C45H87N4O4+, [cDG] = 747.6722, [cDG+H] = 374.3397
[cM]-C3H9N	cM	1	54.8624	14.1036				22.9242	25.6091	23.1211	15.7642	6.06982	0.702048					[cM]-C3H9N	cM	1	C47H90N4O7P	853.654		cFA = C26H49O2N4+, [cFA] = 449.3850
[cM]-C4H11N	cM	1	1.18349	0.871011														[cM]-C4H11N	cM	1	C46H88N4O7P	839.639		HG = C5H14O4NP, [HG+H] = 184.0733
[cM]-C4H11N-C3H9N	cM	1	1.47888	10.118				4.18205	5.99607	4.2851	6.53561	4.37138		0.676365				[cM]-C4H11N-C3H9N	cM	1	C43H79N3O7P	780.565
[cDG]-H2O	cM	1	4.3729	26.9762				12.6094	15.6753	11.1646	14.2693	11.7096	3.0586	3.37194				[cDG]-H2O	cM	1	C45H85N4O3	729.662
[cDG]-H2O-C4H11N	cM	1		46.5247	97.7712	62.1767	25.7943	57.3199	41.3555	57.269	58.971	68.8332	81.9417	81.9308	83.3459	74.8466		[cDG]-H2O-C4H11N	cM	1	C41H74N3O3	656.572
[cFA]-C4H11N	cM	1			0.778298	12.4273	18.8309	0.409826	1.48868	1.53907	0.710669	2.37691	5.90142	5.53908	4.64448	8.44218		[cFA]-C4H11N	cM	1	C22H38N3O2	376.296
[cFA]-C4H11N-H2O	cM	1				3.33593	6.69279		0.323998				1.01997	0.618333	1.54586	0.723042		[cFA]-C4H11N-H2O	cM	1	C22H36N3O	358.285
[cFA]-C4H11N-CH2O	cM	1				11.7972	29.2211		3.01742	0.55428	1.55717	2.45026	4.0875	3.65265	5.11149	8.5124		[cFA]-C4H11N-CH2O	cM	1	C21H36N3O	346.285
[cFA]-C4H11N-CH2O2	cM	1			0.0824671	7.7366	6.67395					1.96917	2.1789	2.34356	3.81744	6.28259		[cFA]-C4H11N-CH2O2	cM	1	C21H36N3	330.29
[HG+H]+C2H4	M+H	1						0.565813				1.07084			0.794284			[HG+H]+C2H4	M+H	1	C7H19NO4P	212.105
[HG+H]+CH2	M+H	1		0.794517	1.25302				2.02705		0.554459			0.707225				[HG+H]+CH2	M+H	1	C6H17NO4P	198.089
[HG+H]	M+H	1			0.11498						0.657971	0.470083	0.401519	0.405415	0.330159	0.654122		[HG+H]	M+H	1	C5H15NO4P	184.073
C7H12N	M	1				2.52627	12.787		1.14724			0.678739	0.708358	0.754668	0.410379	0.539019		C7H12N	M	1	C7H12N	110.096
		n = 1
[cM+H]2+																		PC 18:1;C171_O-16:0
Fragment ion	Adduct type	z	Fragment Relative Abundance (%)															Fragment ion	Adduct type	z	Ion formula	m/z
			Normalized HCD Collision Energy: 20%	Normalized HCD Collision Energy: 30%	Normalized HCD Collision Energy: 40%	Normalized HCD Collision Energy: 50%	Normalized HCD Collision Energy: 60%	Normalized HCD Collision Energy: 25-35-45%	Normalized HCD Collision Energy: 25-35-60%	Normalized HCD Collision Energy: 25-40-45%	Normalized HCD Collision Energy: 27-37-47%	Normalized HCD Collision Energy: 30-40-50%	Normalized HCD Collision Energy: 35-45-55%	Normalized HCD Collision Energy: 35-45-60%	Normalized HCD Collision Energy: 40-45-50%	Normalized HCD Collision Energy: 40-50-55%
[cDG]-H2O	cM	1	30.0028	10.4256	0.257895			10.6366	11.8775	9.56714	7.75757	4.07446	0.9415	0.936909	0.013824	0.0188873		[cDG]-H2O	cM	1	C45H85N4O3	729.662
[cDG]-H2O-C4H11N	cM	1	5.29374	35.3461	40.1802	24.9748	6.75031	32.7918	26.8386	30.8261	33.2651	35.9632	35.0104	33.9533	35.7372	29.4491		[cDG]-H2O-C4H11N	cM	1	C41H74N3O3	656.572
[cDG]-H2O-C4H11N-N2	cM	1		0.139887	0.233672	0.152336	0.0118224	0.137381	0.0385102	0.121656	0.161241	0.213455	0.183395	0.166022	0.237106	0.136634		[cDG]-H2O-C4H11N-N2	cM	1	C41H74NO3	628.566
[cM+H]	cM+H	2	20.3237	0.117958				0.78669	0.833769	0.776156	0.235823							[cM+H]	cM+H	2	C50H100N5O7P	456.868
[cM+H]-C4H11N	cM+H	2	2.08745	0.109546	0.00112786	0.00882233	0.00812994	0.297571	0.320171	0.303307	0.16356	0.00175537		0.0075248				[cM+H]-C4H11N	cM+H	2	C46H89N4O7P	420.323
[cFA]+C3H4-C4H11N	cM	1			0.000984759	0.202898	0.439583		0.0282342	0.00292289	0.0107856	0.0193264	0.124072	0.0861806	0.097572	0.156867		[cFA]+C3H4-C4H11N	cM	1	C25H42N3O2	416.327
[cFA]-C4H11N	cM	1		0.218211	1.80603	5.14962	6.59677	1.33152	1.56233	1.5852	1.54287	2.14619	3.08226	3.17306	3.48328	4.17871		[cFA]-C4H11N	cM	1	C22H38N3O2	376.296
[cFA]-C4H11N-H2O	cM	1		0.20339	0.655895	1.41482	1.81285	0.454609	0.550505	0.509731	0.532279	0.641878	0.947554	0.976064	0.984459	1.19838		[cFA]-C4H11N-H2O	cM	1	C22H36N3O	358.285
[cFA]-C4H11N-CH2O	cM	1			0.860732	5.86133	10.4952	0.828808	2.04277	1.01795	1.1227	1.81066	3.26023	3.4423	3.11876	4.51903		[cFA]-C4H11N-CH2O	cM	1	C21H36N3O	346.285
[cFA]-C4H11N-CH2O2	cM	1		0.0618982	1.32036	3.21723	2.9762	0.853069	0.697612	1.01834	1.00907	1.38741	1.83877	1.86434	2.44854	2.55121		[cFA]-C4H11N-CH2O2	cM	1	C21H36N3	330.29
[HG+H]	M+H	1	42.1555	52.7169	51.5207	47.9741	44.0959	49.5359	49.6481	51.3698	51.2388	49.4605	47.4118	46.5765	47.2573	48.1165		[HG+H]	M+H	1	C5H15NO4P	184.073
[HG+H]-C3H9N	M+H	1	0.00714791	0.405025	2.51356	9.30573	22.461	1.91544	4.57076	2.32543	2.38016	3.54131	6.01846	7.37245	5.51707	8.03061		[HG+H]-C3H9N	M+H	1	C2H6O4P	125
C7H12N	M	1	0.00224963		0.151043	0.848217	2.71556	0.0699672	0.501325	0.1216	0.156798	0.251803	0.537225	0.688223	0.452345	0.754221		C7H12N	M	1	C7H12N	110.096
[HG+H]-HPO3	M+H	1	0.127392	0.255482	0.49779	0.89011	1.63663	0.360715	0.489796	0.454652	0.423212	0.488011	0.644285	0.757177	0.652493	0.889857		[HG+H]-HPO3	M+H	1	C5H14NO	104.107
		n = 3
◄ Back to Content

## Sheet: LPE
LPE
[cM]+																		LPE 18:1;C171
Fragment ion	Adduct type	z	Fragment Relative Abundance (%)															Fragment ion	Adduct type	z	Ion formula	m/z
			Normalized HCD Collision Energy: 20%	Normalized HCD Collision Energy: 30%	Normalized HCD Collision Energy: 40%	Normalized HCD Collision Energy: 50%	Normalized HCD Collision Energy: 60%	Normalized HCD Collision Energy: 25-35-45%	Normalized HCD Collision Energy: 25-35-60%	Normalized HCD Collision Energy: 25-40-45%	Normalized HCD Collision Energy: 27-37-47%	Normalized HCD Collision Energy: 30-40-50%	Normalized HCD Collision Energy: 35-45-55%	Normalized HCD Collision Energy: 35-45-60%	Normalized HCD Collision Energy: 40-45-50%	Normalized HCD Collision Energy: 40-50-55%								Legend
[cFA]-C4H11N-H2O	cM	1						6.59399										[cFA]-C4H11N-H2O	cM	1	C22H36ON3	358.285		cFA = C26H49O2N4+, [cFA] = 449.3850, [cFA+H] = 225.1961
[cLPA]-H2O-C4H11N	cM	1						7.16096										[cLPA]-H2O-C4H11N	cM	1	C25H43O6N3P	512.288		cMG = C29H55O4N4+, [cMG] = 523.4218, [cMG+H] = 262.2145
[cM]	cM	1						18.8988										[cM]	cM	1	C31H61N5O7P	646.43		cLPA = C29H56O7N4P+, [cLPA] = 603.3881
[cM]-C4H11N	cM	1						9.17221										[cM]-C4H11N	cM	1	C27H50N4O7P	573.341
[cMG]	cM	1						6.30851										[cMG]	cM	1	C29H55O4N4	523.422
[cMG]-C4H11N	cM	1						20.84										[cMG]-C4H11N	cM	1	C25H44O4N3	450.333
[cMG]-H2O	cM	1						4.56218										[cMG]-H2O	cM	1	C29H53O3N4	505.411
[cMG]-H2O-C4H11N	cM	1						26.4633										[cMG]-H2O-C4H11N	cM	1	C25H42O3N3	432.322
		n = 1
[cM+H]2+																		LPE 18:1;C171
Fragment ion	Adduct type	z	Fragment Relative Abundance (%)															Fragment ion	Adduct type	z	Ion formula	m/z
			Normalized HCD Collision Energy: 20%	Normalized HCD Collision Energy: 30%	Normalized HCD Collision Energy: 40%	Normalized HCD Collision Energy: 50%	Normalized HCD Collision Energy: 60%	Normalized HCD Collision Energy: 25-35-45%	Normalized HCD Collision Energy: 25-35-60%	Normalized HCD Collision Energy: 25-40-45%	Normalized HCD Collision Energy: 27-37-47%	Normalized HCD Collision Energy: 30-40-50%	Normalized HCD Collision Energy: 35-45-55%	Normalized HCD Collision Energy: 35-45-60%	Normalized HCD Collision Energy: 40-45-50%	Normalized HCD Collision Energy: 40-50-55%
[cFA+H]-C4H11N-2H2O	cM	2						4.04229										[cFA+H]-C4H11N-2H2O	cM	2	C22H35N3	170.641
[cFA+H]-C4H11N-H2O	cM	2						2.07059										[cFA+H]-C4H11N-H2O	cM	2	C22H37ON3	179.646
[cFA+H]-2H2O	cM	2						3.78094										[cFA+H]-2H2O	cM	2	C26H46N4	207.186
[cFA+H]-H2O	cM	2						3.3668										[cFA+H]-H2O	cM	2	C26H48ON4	216.191
[cMG+H]-H2O-C4H11N	cM+H	2						17.219										[cMG+H]-H2O-C4H11N	cM+H	2	C25H43O3N3	216.665
[cMG+H]-H2O	cM+H	2						41.9756										[cMG+H]-H2O	cM+H	2	C29H54O3N4	253.209
[cM+H]	cM+H	2						0										[cM+H]	cM+H	2	C31H62N5O7P	323.719
[cFA]-C4H11N-H2O	cM	1						1.01402										[cFA]-C4H11N-H2O	cM	1	C22H36ON3	358.285
[cFA]-C4H11N	cM	1						9.98949										[cFA]-C4H11N	cM	1	C22H38O2N3	376.296
[cMG]-H2O-C4H11N	cM	1						4.52493										[cMG]-H2O-C4H11N	cM	1	C25H42O3N3	432.322
[cFA]	cM	1						1.41536										[cFA]	cM	1	C26H49O2N4	449.385
[cMG]-C4H11N	cM	1						1.9956										[cMG]-C4H11N	cM	1	C25H44O4N3	450.333
[cMG]-H2O	cM	1						0.558743										[cMG]-H2O	cM	1	C29H53O3N4	505.411
[cLPA]-H2O-C4H11N	cM	1						2.41579										[cLPA]-H2O-C4H11N	cM	1	C25H43O6N3P	512.288
[cLPA]-C4H11N	cM	1						2.34055										[cLPA]-C4H11N	cM	1	C25H45N3O7P	530.299
[cLPA]-H2O	cM	1						0.603603										[cLPA]-H2O	cM	1	C29H54O6N4P	585.378
[cLPA]	cM	1						2.6867										[cLPA]	cM	1	C29H56O7N4P	603.388
		n = 1
◄ Back to Content

## Sheet: PE
PE
[cM]+																		PE 18:1;C171_18:0
Fragment ion	Adduct type	z	Fragment Relative Abundance (%)															Fragment ion	Adduct type	z	Ion formula	m/z
			Normalized HCD Collision Energy: 20%	Normalized HCD Collision Energy: 30%	Normalized HCD Collision Energy: 40%	Normalized HCD Collision Energy: 50%	Normalized HCD Collision Energy: 60%	Normalized HCD Collision Energy: 25-35-45%	Normalized HCD Collision Energy: 25-35-60%	Normalized HCD Collision Energy: 25-40-45%	Normalized HCD Collision Energy: 27-37-47%	Normalized HCD Collision Energy: 30-40-50%	Normalized HCD Collision Energy: 35-45-55%	Normalized HCD Collision Energy: 35-45-60%	Normalized HCD Collision Energy: 40-45-50%	Normalized HCD Collision Energy: 40-50-55%								Legend
[cDG]	cM	1	2.21696	8.408	0.0874276			4.01119	4.71247	3.29317	3.50624	3.45977	1.1363	0.651365				[cDG]	cM	1	C47H89O5N4	789.683		cFA = C26H49O2N4+, [cFA] = 449.3850
[cDG]-C4H11N	cM	1	0.0996073	17.1858	29.4275	15.1776	1.38725	17.3861	13.0962	17.7524	19.0764	20.3765	22.8241	23.6228	23.4534	19.962		[cDG]-C4H11N	cM	1	C43H78O5N3	716.594		cMG = C29H55O4N4+, [cMG] = 523.4218, [cMG+H] = 262.2145
[cDG]-H2O	cM	1	3.33201	11.4262	0.139586			5.56638	6.67318	4.6642	5.49797	4.6995	0.864849	0.79578				[cDG]-H2O	cM	1	C47H87O4N4	771.672		cLPA = C29H56O7N4P+, [cLPA] = 603.3881
[cDG]-H2O-C4H11N	cM	1	0.23309	25.9138	39.4022	16.7718	1.47893	25.6587	20.9624	23.7497	26.3832	28.7172	29.249	29.6148	28.8627	25.073		[cDG]-H2O-C4H11N	cM	1	C43H76O4N3	698.583		cDG = C47H89O5N4+, [cDG] = 789.6821, [cDG+H] = 395.3450
[cDG]-H2O-C4H11N-N2	cM	1		0.357942	0.482438	0.11666		0.251411	0.363826	0.291245	0.319626	0.269931	0.282667	0.302505	0.203197	0.328593		[cDG]-H2O-C4H11N-N2	cM	1	C43H76O4N	670.577		cPA = C47H91O8N4P+, [cPA] = 869.6491
[cFA]+C3H4-C4H11N	cM	1			0.539158	4.67033	7.53991	0.301514	0.749361	0.639923	0.711685	1.50421	2.07746	2.25782	2.29595	3.30868		[cFA]+C3H4-C4H11N	cM	1	C25H42O2N3	416.327		FA = C18H36O2, [M+H] = 285.2788
[cFA]-C4H11N	cM	1		0.206119	4.20085	19.3688	35.5004	3.44121	5.51855	4.10292	4.84185	6.7707	10.8013	10.4422	10.8416	15.654		[cFA]-C4H11N	cM	1	C22H38O2N3	376.296
[cFA]-C4H11N-H2O	cM	1		3.18312	15.1305	30.7676	46.7966	10.2983	10.3999	11.8392	11.5865	14.9793	21.361	20.934	23.0175	24.6315		[cFA]-C4H11N-H2O	cM	1	C22H36ON3	358.285
[cFA]-C4H11N-H2O-N2	cM	1		0.018078	0.701433	1.75295	1.65022	0.297526	0.243985	0.576163	0.528951	0.741242	0.931559	0.849442	1.20481	1.15994		[cFA]-C4H11N-H2O-N2	cM	1	C22H36ON	330.279
[cFA]-H2O	cM	1		1.41008	0.166516			0.759401	0.56926	0.265062	0.581746	0.852598	0.283501	0.3584	0.0313934	0.0528515		[cFA]-H2O	cM	1	C26H47ON4	431.374
[cLPA]-H2O	cM	1	0.0173212	1.65539	0.0662423			0.262689	0.468724	0.115177	0.309212	0.39173	0.0647388	0.227078				[cLPA]-H2O	cM	1	C29H54O6N4P	585.378
[cLPA]-H2O-C4H11N	cM	1		2.53364	8.06767	4.92449	0.469464	4.66541	2.70938	4.72874	4.86256	5.27324	5.89555	5.97159	6.89742	5.36031		[cLPA]-H2O-C4H11N	cM	1	C25H43O6N3P	512.288
[cM]	cM	1	89.8885	11.6194				19.0939	23.7313	19.908	12.293	4.33832	0.0785899	0.055522				[cM]	cM	1	C49H95O8N5P	912.691
[cM]-C4H11N	cM	1	3.291	10.137	0.00618861			5.30884	6.55619	5.02599	5.91026	4.27747	0.448759	0.586545				[cM]-C4H11N	cM	1	C45H84O8N4P	839.602
[cMG]-H2O-C4H11N	cM	1		0.0201934	1.42433	6.44987	5.17726	0.705495	0.638459	1.19589	1.43273	1.59517	3.25706	2.85317	3.192	4.46921		[cMG]-H2O-C4H11N	cM	1	C25H42O3N3	432.322
[cPA]	cM	1	0.921489	3.4226				1.50572	1.99379	1.41293	1.61446	0.929687	0.0295209	0.0555678				[cPA]	cM	1	C47H90O8N4P	869.649
[cPA]-C4H11N	cM	1		2.50266	0.157905			0.486167	0.612957	0.439271	0.543671	0.823446	0.414123	0.421403				[cPA]-C4H11N	cM	1	C43H79O8N3P	796.56
		n = 3
[cM+H]2+																		PE 18:1;C171_18:0
Fragment ion	Adduct type	z	Fragment Relative Abundance (%)															Fragment ion	Adduct type	z	Ion formula	m/z
			Normalized HCD Collision Energy: 20%	Normalized HCD Collision Energy: 30%	Normalized HCD Collision Energy: 40%	Normalized HCD Collision Energy: 50%	Normalized HCD Collision Energy: 60%	Normalized HCD Collision Energy: 25-35-45%	Normalized HCD Collision Energy: 25-35-60%	Normalized HCD Collision Energy: 25-40-45%	Normalized HCD Collision Energy: 27-37-47%	Normalized HCD Collision Energy: 30-40-50%	Normalized HCD Collision Energy: 35-45-55%	Normalized HCD Collision Energy: 35-45-60%	Normalized HCD Collision Energy: 40-45-50%	Normalized HCD Collision Energy: 40-50-55%
[cDG]	cM	1	0.0103905	0.344553				0.068993	0.122666	0.00565951	0.180441	0.0469778	0.0458944	0.0227225				[cDG]	cM	1	C47H89O5N4	789.683
[cDG]-C4H11N	cM	1		0.513179	2.77595	2.87899	1.03692	1.17069	0.724012	1.39847	1.39325	1.82449	1.51529	2.24885	3.00924	2.86971		[cDG]-C4H11N	cM	1	C43H78O5N3	716.594
[cDG]-H2O	cM	1	0.423158	1.38857				0.683109	0.780182	0.610133	0.816598	0.582422	0.111595	0.170802				[cDG]-H2O	cM	1	C47H87O4N4	771.672
[cDG]-H2O-C4H11N	cM	1	0.0181489	3.02102	10.6041	6.69978	1.56588	4.52122	3.03502	5.01553	5.25093	6.09141	4.86893	7.59524	9.19517	7.40214		[cDG]-H2O-C4H11N	cM	1	C43H76O4N3	698.583
[cDG+H]-H2O	cM+H	2	87.2031	31.9046	0.297201			36.1441	38.3752	36.208	27.5671	14.8485	1.8222	2.80594	0.0225287	0.051611		[cDG+H]-H2O	cM+H	2	C47H88O4N4	386.34
[cDG+H]-H2O-C4H11N	cM+H	2	4.76462	24.9258	2.61547			12.547	13.4112	9.72601	12.9658	12.2068	3.69571	6.07245	0.883834	1.02869		[cDG+H]-H2O-C4H11N	cM+H	2	C43H77O4N3	349.795
[cFA]	cM	1	1.05203	7.09824	2.56172			4.01534	4.05039	2.90567	4.19527	4.16401	1.9036	2.98696	0.95384	0.838164		[cFA]	cM	1	C26H49O2N4	449.385
[cFA]-C4H11N	cM	1	0.160132	9.15725	36.756	49.4621	63.7665	16.468	17.6306	18.2249	19.9127	27.3841	46.1507	39.9681	42.9127	46.547		[cFA]-C4H11N	cM	1	C22H38O2N3	376.296
[cFA]-C4H11N-H2O	cM	1	0.00188496	0.654961	3.49174	6.32465	8.95319	1.53217	1.98433	1.87065	2.06838	2.68352	4.53326	4.35348	4.76828	5.45071		[cFA]-C4H11N-H2O	cM	1	C22H36ON3	358.285
[cFA]-C4H11N-N2	cM	1		0.0292931	0.839296	1.75844	1.95441	0.374039	0.328893	0.440465	0.464242	0.814533	0.704022	0.953655	1.19569	1.3399		[cFA]-C4H11N-N2	cM	1	C22H36NO2	348.29
[cLPA]	cM	1	0.741748	1.12043	0.192352			0.686353	0.752255	0.586065	0.674884	0.449133	0.135851	0.306741	0.0435882	0.0391838		[cLPA]	cM	1	C29H56O7N4P	603.388
[cLPA]-C4H11N	cM	1	0.0631981	0.700069	0.979045	0.058526		0.537577	0.434625	0.484047	0.553724	0.610256	0.344538	0.689829	0.575481	0.404947		[cLPA]-C4H11N	cM	1	C25H45N3O7P	530.299
[cLPA]-H2O	cM	1	0.261459	0.483349	0.00706569			0.236415	0.302617	0.227769	0.255229	0.0428132		0.110594				[cLPA]-H2O	cM	1	C29H54O6N4P	585.378
[cLPA]-H2O-C4H11N	cM	1		0.52431	2.07426	1.52149	0.330234	0.793624	0.626113	0.926692	0.868801	1.00932	0.716323	1.36285	1.95499	1.60755		[cLPA]-H2O-C4H11N	cM	1	C25H43O6N3P	512.288
[cM+H]	cM+H	2	0.287029					0.00834913										[cM+H]	cM+H	2	C49H96O8N5P	456.849
[cMG]-H2O	cM	1	0.34555	4.89211	2.41104			2.66132	2.71787	1.88145	2.80454	3.24342	1.77141	2.40461	0.968554	0.812446		[cMG]-H2O	cM	1	C29H53O3N4	505.411
[cMG]-H2O-C4H11N	cM	1	0.00937001	6.7486	32.5496	30.2874	21.9936	13.04	9.8505	15.2777	15.7478	20.3006	30.4577	25.7782	31.9945	30.2876		[cMG]-H2O-C4H11N	cM	1	C25H42O3N3	432.322
[cMG]-H2O-C4H11N-N2	cM	1		0.154754	0.715342	0.944518	0.390668	0.294269	0.276496	0.318581	0.304325	0.322369	0.354202	0.702229	1.18885	1.1539		[cMG]-H2O-C4H11N-N2	cM	1	C25H42NO3	404.316
[cMG+H]-H2O	cM+H	2	0.975267	1.57882	0.562053			1.14776	1.1724	0.990623	1.05573	0.9639	0.418462	0.607893	0.256934	0.0788204		[cMG+H]-H2O	cM+H	2	C29H54O3N4	253.209
[cPA]	cM	1	3.18992	1.39743				1.43954	1.66974	1.58771	1.12958	0.635974		0.0202633				[cPA]	cM	1	C47H90O8N4P	869.649
[cPA]-C4H11N	cM	1	0.0779642	1.06901				0.385632	0.472437	0.369685	0.526433	0.509895	0.0913222	0.115852				[cPA]-C4H11N	cM	1	C43H79O8N3P	796.56
[FA+H]-H2O	M	1	0.414986	2.29363	0.567816	0.0640345	0.0086448	1.24455	1.28241	0.944145	1.26423	1.26551	0.358956	0.722682	0.0757866	0.0876036		[FA+H]-H2O	M	1	C18H35O	267.268
		n = 3
◄ Back to Content

## Sheet: PE P- C171@FOH
PE P- C171@FOH
[cM]+																		PE P-16:0;C171_22:4
Fragment ion	Adduct type	z	Fragment Relative Abundance (%)															Fragment ion	Adduct type	z	Ion formula	m/z		Legend
			Normalized HCD Collision Energy: 20%	Normalized HCD Collision Energy: 30%	Normalized HCD Collision Energy: 40%	Normalized HCD Collision Energy: 50%	Normalized HCD Collision Energy: 60%	Normalized HCD Collision Energy: 25-35-45%	Normalized HCD Collision Energy: 25-35-60%	Normalized HCD Collision Energy: 25-40-45%	Normalized HCD Collision Energy: 27-37-47%	Normalized HCD Collision Energy: 30-40-50%	Normalized HCD Collision Energy: 35-45-55%	Normalized HCD Collision Energy: 35-45-60%	Normalized HCD Collision Energy: 40-45-50%	Normalized HCD Collision Energy: 40-50-55%								cFAlk = C24H47ON4+, [cFAlk] = 407.3744, [cFAlk+H] = 204.1909
[cDG]	cM	1						5.27529										[cDG]	cM	1	C49H87N4O4	795.672		cMG = C27H53O3N4+, [cMG] = 481.4112, [cMG+H] = 241.2092
[cDG]-C4H11N	cM	1						24.1431										[cDG]-C4H11N	cM	1	C45H76N3O4	722.583		cLPA = C27H54O6N4P+, [cLPA] = 561.3775
[cDG]-C4H11N-N2	cM	1						0.767032										[cDG]-C4H11N-N2	cM	1	C45H76NO4	694.577		cDG = C49H87N4O4+, [cDG] = 795.6722, [cDG+H] = 398.3397
[cDG]-H2O	cM	1						3.36611										[cDG]-H2O	cM	1	C49H85N4O3	777.662		cPA = C49H88N4O7P+, [cPA] = 875.6385
[cDG]-H2O-C4H11N	cM	1						25.673										[cDG]-H2O-C4H11N	cM	1	C45H74N3O3	704.572		MG = C25H42O4, [MG+H] = 407.3156
[cDG]-H2O-C4H11N-N2	cM	1						0.51017										[cDG]-H2O-C4H11N-N2	cM	1	C45H74NO3	676.566
[cFAlk]+C3H4-C4H11N	cM	1						0.962518										[cFAlk]+C3H4-C4H11N	cM	1	C23H40ON3	374.317
[cFAlk]-C4H11N	cM	1						2.27209										[cFAlk]-C4H11N	cM	1	C20H36ON3	334.285
[cLPA]-H2O	cM	1						1.19686										[cLPA]-H2O	cM	1	C27H52O5N4P	543.367
[cLPA]-H2O-C4H11N	cM	1						10.8259										[cLPA]-H2O-C4H11N	cM	1	C23H41O5N3P	470.278
[cM]	cM	1						16.9435										[cM]	cM	1	C51H93N5O7P	918.681
[cM]-C4H11N	cM	1						4.9899										[cM]-C4H11N	cM	1	C47H82N4O7P	845.592
[cMG]-H2O-C4H11N	cM	1						0.743783										[cMG]-H2O-C4H11N	cM	1	C23H40O2N3	390.312
[cPA]	cM	1						1.4251										[cPA]	cM	1	C49H88N4O7P	875.639
[cPA]-C4H11N	cM	1						0.622702										[cPA]-C4H11N	cM	1	C45H77N3O7P	802.549
C7H12N	M	1						0.282986										C7H12N	M	1	C7H12N	110.096
		n = 8
[cM+H]2+																		PE P-16:0;C171_22:4
Fragment ion	Adduct type	z	Fragment Relative Abundance (%)															Fragment ion	Adduct type	z	Ion formula	m/z
			Normalized HCD Collision Energy: 20%	Normalized HCD Collision Energy: 30%	Normalized HCD Collision Energy: 40%	Normalized HCD Collision Energy: 50%	Normalized HCD Collision Energy: 60%	Normalized HCD Collision Energy: 25-35-45%	Normalized HCD Collision Energy: 25-35-60%	Normalized HCD Collision Energy: 25-40-45%	Normalized HCD Collision Energy: 27-37-47%	Normalized HCD Collision Energy: 30-40-50%	Normalized HCD Collision Energy: 35-45-55%	Normalized HCD Collision Energy: 35-45-60%	Normalized HCD Collision Energy: 40-45-50%	Normalized HCD Collision Energy: 40-50-55%
C7H12N	M	1				2.61262	15.6423	0.64769	1.103				2.64097		0.828981	3.13277		C7H12N	M	1	C7H12N	110.096
[cMG+H]-2H2O-C4H11N	cM+H	2		8.74855	9.81749			6.4742	8.42274	6.78301	8.8017	10.2291	6.1828	10.0789	6.88571	3.97566		[cMG+H]-2H2O-C4H11N	cM+H	2	C23H39ON3	186.654
[cMG+H]-2H2O	cM+H	2	6.5125	4.59666				4.33386	7.27822	3.50994	4.69039	4.38305						[cMG+H]-2H2O	cM+H	2	C27H50ON4	223.199
[cFAlk]-C4H11N	cM	1		8.98099	22.8634	34.7694	42.2467	12.5346	13.5966	16.8834	19.3886	22.0765	28.4087	29.3062	24.9645	31.0498		[cFAlk]-C4H11N	cM	1	C20H36ON3	334.285
[cDG+H]-H2O-C4H11N	cM+H	2	1.79582					1.14992										[cDG+H]-H2O-C4H11N	cM+H	2	C45H75N3O3	352.79
[cFAlk]+C2H6O3NP-H3PO4-C4H11N	cM	1		6.40156	12.4527	8.964	1.64052	6.83142	6.58966	9.49426	9.34684	9.02973	12.1605	9.1998	10.2474	9.20024		[cFAlk]+C2H6O3NP-H3PO4-C4H11N	cM	1	C22H39N4	359.317
[cMG]-2H2O-C4H11N	cM	1						0.38005										[cMG]-2H2O-C4H11N	cM	1	C23H38ON3	372.301
[cFAlk]+C2H6O3NP-HPO3-C4H11N	cM	1		2.87654	11.2849	17.2699	9.0118	6.18449	5.75974	6.45367	6.04351	8.91487	12.1079	12.3824	15.3511	14.2797		[cFAlk]+C2H6O3NP-HPO3-C4H11N	cM	1	C22H41ON4	377.327
[MG+H]-H2O	M+H	1	21.8142	13.8419	2.30189			10.5711	12.7135	11.4796	8.17875	7.93749		4.00456				[MG+H]-H2O	M+H	1	C25H41O3	389.305
[cDG+H]-H2O	cM+H	2	22.4128	4.11514	0.640424			2.77067	3.5396	2.22761	1.71367	2.11262		1.28514				[cDG+H]-H2O	cM+H	2	C49H86N4O3	389.334
[cMG]-H2O-C4H11N	cM	1	4.07404	10.9331	18.5087	24.4723	31.4586	9.83023	13.3016	16.2844	16.2019	14.1836	19.3369	19.5148	22.1445	22.7488		[cMG]-H2O-C4H11N	cM	1	C23H40O2N3	390.312
[cFAlk]	cM	1	7.93818	6.18179	0.585647			4.67631	5.14523	3.23586	2.77041	1.50293	1.38069					[cFAlk]	cM	1	C24H47ON4	407.374
[cFAlk]+C2H6O3NP-H3PO4	cM	1	0.527329	1.99035				1.40671	0.645589		1.09847							[cFAlk]+C2H6O3NP-H3PO4	cM	1	C26H50N5	432.406
[cFAlk]+C2H6O3NP-H2O-C4H11N	cM	1		3.61231	5.36679	4.9878		3.67455	1.47267	3.79577	4.46758	4.2476	5.59498	6.3443	7.32402	5.55093		[cFAlk]+C2H6O3NP-H2O-C4H11N	cM	1	C22H40O3N4P	439.283
[cFAlk]+C2H6O3NP-HPO3	cM	1		0.474569				1.16295	1.0453									[cFAlk]+C2H6O3NP-HPO3	cM	1	C26H52ON5	450.417
[cFAlk]+C2H6O3NP-C4H11N	cM	1	2.19075	6.61296	0.730898			4.61272	3.7403	3.25045	5.16671	3.38534						[cFAlk]+C2H6O3NP-C4H11N	cM	1	C22H42O4N4P	457.294
[cM+H]	cM+H	2						0.0300042										[cM+H]	cM+H	2	C51H94N5O7P	459.844
[cMG]-H2O	cM	1	2.38548	5.03348				2.76005	1.6968	2.65997	3.46356							[cMG]-H2O	cM	1	C27H51O2N4	463.401
[cLPA]-H2O-C4H11N	cM	1			0.959632	0.671657		0.755257								0.733211		[cLPA]-H2O-C4H11N	cM	1	C23H41O5N3P	470.278
[cLPA]-C4H11N	cM	1			0.727131			1.17646										[cLPA]-C4H11N	cM	1	C23H43O6N3P	488.288
[cFAlk]+C2H6O3NP-H2O	cM	1		1.47618				0.4255										[cFAlk]+C2H6O3NP-H2O	cM	1	C26H51O3N5P	512.372
[cFAlk]+C2H6O3NP	cM	1	26.3421	8.27184				7.95886	8.72008	8.61439	4.13487	4.33196						[cFAlk]+C2H6O3NP	cM	1	C26H53O4N5P	530.383
[cLPA]-H2O	cM	1						0.0521212										[cLPA]-H2O	cM	1	C27H52O5N4P	543.367
[cLPA]	cM	1	1.27977					1.03536										[cLPA]	cM	1	C27H54O6N4P	561.378
[cDG]-H2O-C4H11N	cM	1		4.21402	10.5746	3.98646		4.55411	3.44564	4.69044	4.53303	6.0043	9.00816	7.05339	9.08414	5.74287		[cDG]-H2O-C4H11N	cM	1	C45H74N3O3	704.572
[cDG]-C4H11N	cM	1			3.1857	2.26588		1.79045				1.66088	3.1783	0.8306	3.1696	3.58598		[cDG]-C4H11N	cM	1	C45H76N3O4	722.583
[cDG]-H2O	cM	1		1.63811				0.846329										[cDG]-H2O	cM	1	C49H85N4O3	777.662
[cPA]	cM	1	2.72706					1.37409	1.78365	0.637233								[cPA]	cM	1	C49H88N4O7P	875.639
		n = 5
◄ Back to Content

## Sheet: PE P- C171@FA
PE P- C171@FA
[cM]+																		PE 18:1;C171_P-16:0
Fragment ion	Adduct type	z	Fragment Relative Abundance (%)															Fragment ion	Adduct type	z	Ion formula	m/z
			Normalized HCD Collision Energy: 20%	Normalized HCD Collision Energy: 30%	Normalized HCD Collision Energy: 40%	Normalized HCD Collision Energy: 50%	Normalized HCD Collision Energy: 60%	Normalized HCD Collision Energy: 25-35-45%	Normalized HCD Collision Energy: 25-35-60%	Normalized HCD Collision Energy: 25-40-45%	Normalized HCD Collision Energy: 27-37-47%	Normalized HCD Collision Energy: 30-40-50%	Normalized HCD Collision Energy: 35-45-55%	Normalized HCD Collision Energy: 35-45-60%	Normalized HCD Collision Energy: 40-45-50%	Normalized HCD Collision Energy: 40-50-55%								Legend
C7H12N	M	1			0.120535	1.76863	11.6957	0.04062	0.763001	0.117505	0.0752623	0.468263	0.421589	0.971072	0.595672	0.888384		C7H12N	M	1	C7H12N	110.096		cFA = C26H49O2N4+, [cFA] = 449.3850, [cFA+H] = 225.1961
[cFA]-C4H11N-CH2O2	cM	1			0.684569	1.62799	1.05265	0.220091	0.130676	0.426107	0.532927	0.722735	0.569635	0.581976	1.31367	1.25198		[cFA]-C4H11N-CH2O2	cM	1	C21H36N3	330.29		cMG = C29H55O4N4+, [cMG] = 523.4218, [cMG+H] = 262.2145
[cFA]-C4H11N-CH2O	cM	1			0.131443	2.1824	3.57074	0.0944229	0.267956	0.0689182	0.176658	0.35518	1.17537	0.89799	0.752947	1.64822		[cFA]-C4H11N-CH2O	cM	1	C21H36ON3	346.285		cLPA = C29H56O7N4P+, [cLPA] = 603.3881
[cFA]-C4H11N-H2O	cM	1		7.26041	26.5791	44.5388	59.2117	15.1318	12.4223	18.3542	18.2061	23.2337	30.2495	27.6714	32.7975	37.7321		[cFA]-C4H11N-H2O	cM	1	C22H36ON3	358.285		cDG = C45H85N4O4+, [cDG] = 745.6565, [cDG+H] = 373.3319
[cFA]-C4H11N	cM	1			0.828841	12.0988	21.2486	0.961696	1.61763	1.23208	1.35378	2.70653	5.39541	3.32815	4.86787	5.19903		[cFA]-C4H11N	cM	1	C22H38O2N3	376.296		cPA = C45H86O7N4P+, [cPA] = 825.6229
[cFA]-H2O	cM	1		3.24132	0.0545964			0.75854	1.08296	0.266786	0.67139	0.836585	0.464146	0.405609				[cFA]-H2O	cM	1	C26H47ON4	431.374		FAlk = C16H32O, [M+H] = 241.2526
[cLPA]-H2O-C4H11N	cM	1		0.0945161	0.13331			0.123102		0.100972	0.14778	0.0758645	0.0629878	0.0806051		0.074223		[cLPA]-H2O-C4H11N	cM	1	C25H43O6N3P	512.288		MG = C19H38O3, [M+H] = 315.2894
[cDG]-H2O-C4H11N-N2	cM	1		0.558875	0.33143			0.349955	0.141046	0.300945	0.232846	0.406151	0.431722	0.0904804		0.143274		[cDG]-H2O-C4H11N-N2	cM	1	C41H72NO3	626.551
[cDG]-C4H11N-N2	cM	1			0.707316	0.137506		0.0415795	0.0513939	0.0585282	0.22331	0.171386	0.129444	0.416317	0.580146	0.0621177		[cDG]-C4H11N-N2	cM	1	C41H74NO4	644.561
[cDG]-H2O-C4H11N	cM	1	0.10358	25.8801	32.4755	10.0132		21.7573	20.4039	20.102	23.649	26.9311	26.8281	29.5225	22.8185	21.8199		[cDG]-H2O-C4H11N	cM	1	C41H72N3O3	654.557
[cDG]-C4H11N	cM	1	0.148772	22.6701	37.9533	27.6327	3.2206	25.4437	20.8474	25.716	26.4887	31.0208	33.4971	34.827	36.2737	31.1808		[cDG]-C4H11N	cM	1	C41H74N3O4	672.567
[cDG]-H2O	cM	1	3.1684	8.83248				5.22761	5.8874	4.51529	5.12842	3.26539	0.139634	0.194303				[cDG]-H2O	cM	1	C45H83N4O3	727.646
[cDG]	cM	1	3.70615	8.86477				4.37193	5.83206	4.52915	5.13252	2.40203	0.181558	0.791256				[cDG]	cM	1	C45H85N4O4	745.657
[cPA]-C4H11N	cM	1		2.66652				0.331631	0.303634	0.0635416	0.2467	0.578879	0.337668	0.079268				[cPA]-C4H11N	cM	1	C41H75N3O7P	752.534
[cM]-C4H11N	cM	1	3.0355	9.32461				5.33679	5.93097	4.87725	5.41126	3.1174	0.0593981	0.0752943				[cM]-C4H11N	cM	1	C43H80N4O7P	795.576
[cPA]	cM	1	0.462185	1.81855				0.878897	0.938555	0.556039	0.734141	0.208689						[cPA]	cM	1	C45H86N4O7P	825.623
[cM]	cM	1	89.3754	8.78772				18.9304	23.3791	18.7147	11.5892	3.49935	0.0566949	0.0668145				[cM]	cM	1	C47H91N5O7P	868.665
		n = 3
[cM+H]2+																		PE 18:1;C171_P-16:0
Fragment ion	Adduct type	z	Fragment Relative Abundance (%)															Fragment ion	Adduct type	z	Ion formula	m/z
			Normalized HCD Collision Energy: 20%	Normalized HCD Collision Energy: 30%	Normalized HCD Collision Energy: 40%	Normalized HCD Collision Energy: 50%	Normalized HCD Collision Energy: 60%	Normalized HCD Collision Energy: 25-35-45%	Normalized HCD Collision Energy: 25-35-60%	Normalized HCD Collision Energy: 25-40-45%	Normalized HCD Collision Energy: 27-37-47%	Normalized HCD Collision Energy: 30-40-50%	Normalized HCD Collision Energy: 35-45-55%	Normalized HCD Collision Energy: 35-45-60%	Normalized HCD Collision Energy: 40-45-50%	Normalized HCD Collision Energy: 40-50-55%
[cDG]-C4H11N	cM	1		0.00653112	0.420388	0.718401	0.115992	0.102077	0.0501486	0.172872	0.332269	0.398505	0.569394	0.333035	0.447489	0.491841		[cDG]-C4H11N	cM	1	C41H74N3O4	672.567
[cDG]-H2O-C4H11N	cM	1		0.236107	1.16019	0.616085		0.307672	0.189709	0.454876	0.348159	0.49899	0.699788	0.577451	0.745043	0.599427		[cDG]-H2O-C4H11N	cM	1	C41H72N3O3	654.557
[cDG+H]-H2O	cM+H	2	2.68076	0.0290091	0.0335869			0.218162	0.0975757	0.132228	0.0346792	0.0171978			0.0223876			[cDG+H]-H2O	cM+H	2	C45H84N4O3	364.327
[cFA]	cM	1	5.07773	5.13778	1.59486			4.06589	4.40833	3.80813	3.85246	3.19013	1.76452	2.02714	0.818191	0.530589		[cFA]	cM	1	C26H49N4O2	449.385
[cFA]-C4H11N	cM	1	0.658999	9.60682	34.7324	55.5117	63.1584	16.3694	15.3572	19.5032	20.0003	25.5058	37.1543	36.8937	44.9919	48.2986		[cFA]-C4H11N	cM	1	C22H38N3O2	376.296
[cFA]-C4H11N-H2O	cM	1	0.0206223	0.434981	2.94898	8.16131	11.6766	1.34547	1.70337	1.86332	1.73316	2.6716	4.18859	4.14331	4.94908	6.40183		[cFA]-C4H11N-H2O	cM	1	C22H36N3O	358.285
[cFA]-C4H11N-H2O-N2	cM	1			0.160606	0.473673	0.566388	0.00895083	0.0504159	0.140324	0.052788	0.138849	0.243598	0.148268	0.339507	0.327327		[cFA]-C4H11N-H2O-N2	cM	1	C22H36ON	330.279
[cFA]-C4H11N-N2	cM	1		0.00992713	0.419292	0.76749	0.917945	0.125342	0.104865	0.222665	0.220265	0.237816	0.41886	0.422035	0.580808	0.650503		[cFA]-C4H11N-N2	cM	1	C22H38NO2	348.29
[cFA+H]-2H2O	cM+H	2	0.464266	2.58969	1.54258	0.658291	0.979018	1.71417	1.6953	1.38476	1.83409	1.81227	1.37205	1.68342	1.16553	1.21021		[cFA+H]-2H2O	cM+H	2	C26H46N4	207.186
[cFA+H]-2H2O-C4H11N	cM+H	2	0.135413	2.44046	4.20594	1.14426	0.0151418	2.13821	1.75652	1.90197	2.3044	2.52073	3.0483	2.80819	2.47799	2.01808		[cFA+H]-2H2O-C4H11N	cM+H	2	C22H34N3	170.641
[cLPA]-H2O	cM	1	1.95014	1.5786	0.135369			1.22795	1.35624	1.19047	0.995808	0.627136	0.257934	0.142048				[cLPA]-H2O	cM	1	C29H54N4O6P	585.378
[cLPA]-H2O-C4H11N	cM	1	0.0760998	2.35336	5.5931	3.56492	0.684453	2.85235	1.98991	2.98175	3.20573	3.5781	4.26874	4.23049	5.3139	4.31621		[cLPA]-H2O-C4H11N	cM	1	C25H43N3O6P	512.288
[cM+H]	cM+H	2	0.578092						0.00392963									[cM+H]	cM+H	2	C47H92N5O7P	434.836
[cMG]-H2O	cM	1	17.3196	3.88733	0.138256			5.05582	5.29027	4.9839	3.51378	1.9858	0.368722	0.54456		0.00677404		[cMG]-H2O	cM	1	C29H53N4O3	505.411
[cMG]-H2O-C4H11N	cM	1	4.13691	12.9998	17.5002	12.7778	7.09265	12.5854	11.4354	12.3277	13.3166	14.7355	15.4377	15.1493	16.0751	14.4214		[cMG]-H2O-C4H11N	cM	1	C25H42N3O3	432.322
[cMG+H]-H2O	cM+H	2	40.5253	25.0819	2.64718			22.9843	25.1813	22.2862	19.6759	13.573	4.96998	5.0592	0.917638	0.814543		[cMG+H]-H2O	cM+H	2	C29H54O3N4	253.209
[cMG+H]-H2O-C4H11N	cM+H	2	2.93463	14.8192	6.11577	0.297901		9.14834	9.75394	7.10228	9.66838	9.53412	6.8768	7.03154	2.8545	2.54422		[cMG+H]-H2O-C4H11N	cM+H	2	C25H43O3N3	216.665
[FAlk+H]+C2H6O3NP	M+H	1	22.0483	13.1541	5.86166	0.95097		12.2341	12.8422	11.4791	10.4374	8.77905	5.7601	5.88439	3.53204	2.90852		[FAlk+H]+C2H6O3NP	M+H	1	C18H39O4NP	364.261
[FAlk+H]+C2H6O3NP-H3PO4	M+H	1	0.309824	4.45814	13.2565	11.7443	7.31187	6.16858	4.79335	6.77153	7.04288	8.76528	10.6723	10.736	13.0254	11.9171		[FAlk+H]+C2H6O3NP-H3PO4	M+H	1	C18H36N	266.284
[MG+H]-2H2O	M+H	1	1.08324	1.1764	0.857316	0.292027	0.044016	1.09475	1.02158	1.02678	0.989686	0.832626	0.628492	0.641333	0.519471	0.535607		[MG+H]-2H2O	M+H	1	C19H35O	279.268
C7H12N	M	1			0.675781	2.32081	7.43752	0.253188	0.918452	0.2659	0.441294	0.597482	1.29986	1.5446	1.22396	2.0073		C7H12N	M	1	C7H12N	110.096
		n = 3
◄ Back to Content

## Sheet: PI
PI
[cM]+																		PI 18:1;C171_16:0
Fragment ion	Adduct type	z	Fragment Relative Abundance (%)															Fragment ion	Adduct type	z	Ion formula	m/z
			Normalized HCD Collision Energy: 20%	Normalized HCD Collision Energy: 30%	Normalized HCD Collision Energy: 40%	Normalized HCD Collision Energy: 50%	Normalized HCD Collision Energy: 60%	Normalized HCD Collision Energy: 25-35-45%	Normalized HCD Collision Energy: 25-35-60%	Normalized HCD Collision Energy: 25-40-45%	Normalized HCD Collision Energy: 27-37-47%	Normalized HCD Collision Energy: 30-40-50%	Normalized HCD Collision Energy: 35-45-55%	Normalized HCD Collision Energy: 35-45-60%	Normalized HCD Collision Energy: 40-45-50%	Normalized HCD Collision Energy: 40-50-55%								Legend
C7H12N	cM	1			0.45008	2.35131	9.26382		0.945792	0.430156	0.28632	0.526998	1.45146	1.32989	0.98315	2.31943		C7H12N	cM	1	C7H12N	110.096		cFA = C26H49O2N4+, [cFA] = 449.3850
[cFA]-C4H11N-CH2O2	cM	1		0.0622092	1.75322	3.61588	2.73557	1.04829	0.327851	1.23322	1.04856	1.44067	1.83547	1.70404	2.51946	2.20917		[cFA]-C4H11N-CH2O2	cM	1	C21H36N3	330.29		cMG = C29H55O4N4+, [cMG] = 523.4218
[cFA]-C4H11N-CH2O	cM	1			1.2888	8.39606	16.0009	0.821216	1.5076	1.71537	1.44866	2.65144	3.78357	3.56313	4.29896	5.41561		[cFA]-C4H11N-CH2O	cM	1	C21H36ON3	346.285		cDG = C45H85N4O5+, [cDG] = 761.6515
[cFA]-C4H11N-N2	cM	1			0.235116	0.790713	0.515353				0.105061	0.0694713	0.184333	0.340273	0.245628	0.618126		[cFA]-C4H11N-N2	cM	1	C22H38O2N	348.29		cLPA = C29H56O7N4P+, [cLPA] = 603.3881
[cFA]-C4H11N-H2O	cM	1		3.57106	10.4815	20.2816	23.4177	6.96606	6.42547	8.2607	7.79215	10.0925	13.316	12.1368	13.8175	15.7371		[cFA]-C4H11N-H2O	cM	1	C22H36ON3	358.285
[cFA]-C4H11N	cM	1		0.146934	4.48104	22.3263	41.6284	3.49178	4.05892	4.33694	4.94689	7.01715	10.1778	9.21846	11.7698	15.8881		[cFA]-C4H11N	cM	1	C22H38O2N3	376.296
[cMG]-H2O-C4H11N	cM	1			2.09359	5.61464	3.07762	1.01667	0.755137	1.56887	1.59332	2.24944	3.03379	2.36545	3.47554	3.45523		[cMG]-H2O-C4H11N	cM	1	C25H42O3N3	432.322
[cLPA]-H2O-C4H11N	cM	1		0.921256	2.36693	1.47901		1.07114	0.6193	1.55179	1.63134	1.18213	1.87765	2.17312	2.06695	1.40479		[cLPA]-H2O-C4H11N	cM	1	C25H43O6N3P	512.288
[cDG]-H2O-C4H11N-N2	cM	1		0.497318	0.386573			0.130827	0.216669	0.289816	0.240975	0.504684	0.280824	0.320391	0.469612	0.0884531		[cDG]-H2O-C4H11N-N2	cM	1	C41H72NO4	642.546
[cDG]-H2O-C4H11N	cM	1	0.539218	43.6173	55.3123	23.9072	1.95732	37.8391	32.9457	33.2827	38.5187	43.7213	45.2901	47.9919	42.2837	36.2469		[cDG]-H2O-C4H11N	cM	1	C41H72N3O4	670.552
[cDG]-C4H11N	cM	1		13.2402	21.1508	11.2372	1.40326	13.0557	10.5627	14.0896	14.2468	15.687	17.3148	17.0082	18.0696	16.617		[cDG]-C4H11N	cM	1	C41H74N3O5	688.562
[cDG]-H2O	cM	1	7.26221	16.9215				9.98233	11.7268	9.03206	10.0839	6.91548	1.05144	0.939901				[cDG]-H2O	cM	1	C45H83N4O4	743.641
[cDG]	cM	1	1.13385	4.24052				1.8609	2.51004	1.65963	2.32812	1.41515	0.100261	0.275781				[cDG]	cM	1	C45H85N4O5	761.651
[cM]-C4H11N	cM	1	3.7715	8.95365				5.21198	6.3121	4.99728	5.38442	3.30768	0.30258	0.632586				[cM]-C4H11N	cM	1	C47H85N3O13P	930.582
[cM]	cM	1	87.2932	7.82795				17.504	21.0859	17.5519	10.3447	3.21889						[cM]	cM	1	C51H96N4O13P	1003.67
		n = 3
◄ Back to Content

[truncated: 24 more sheets: PS, PG, BMP, CL, dhCer C171@FA, Cer C171@FA, Cer C171@SPB, Cer 2C171@FA&SPB, HexCer C171@FA, HexCer C171@SPB, HexCer 2C171@FA&SPB, Hex2Cer C171@FA, Hex2Cer C171@SPB, Hex3Cer C171@FA, Hex3Cer C171@SPB, HexNAc-Hex3Cer C171@FA, HexNAc-Hex3Cer C171@SPB, SM C171@FA, SM C171@SPB, FA …]
