# Supplementary material for: LC‐MS and High‐Throughput Data Processing Solutions for Lipid Metabolic Tracing Using Bioorthogonal Click Chemistry
Source: Angew Chem Int Ed Engl. 2025 May 2;64(27):e202501884. doi: 10.1002/anie.202501884 (PMC12207371; doi:10.1002/anie.202501884)
Supplement: Supplementary file 2 — Supporting Information [file ANIE-64-e202501884-s001.zip › anie202501884-supp-0002-SuppMat/Table S6.xlsx]

## Sheet: Table S6
Table S6. Overview of chains used to generate C171-derivatized lipid structures for Clicked Lipids Database.
"N": only native chains used, "C": only C171-derivatized chains used, "N,C": both native and C171-derivatized chains used, " - ": chains not used
	Acyl chains (FA)
N (carbons)	14		15		16			17			18					19					20						21							22							23							24
Subclass \ N(double bonds)	0	1	0	1	0	1	2	0	1	2	0	1	2	3	4	0	1	2	3	4	0	1	2	3	4	5	0	1	2	3	4	5	6	0	1	2	3	4	5	6	0	1	2	3	4	5	6	0	1
Straight chain fatty acids, FA	-	-	-	-	C	-	-	-	-	-	C	C	C	C	-	-	-	-	-	-	C	C	C	C	C	C	-	-	-	-	-	-	-	C	C	-	-	C	C	C	-	-	-	-	-	-	-	C	C
Monoacylglycerols, MG	-	-	-	-	C	-	-	-	-	-	C	C	C	C	-	-	-	-	-	-	C	C	C	C	C	C	-	-	-	-	-	-	-	C	C	-	-	C	C	C	-	-	-	-	-	-	-	C	C
Diacylglycerols, DG	N	N	N	N	N,C	N	-	N	N	N	N,C	N,C	N,C	N,C	N	N	N	N	-	-	N,C	N,C	N,C	N,C	N,C	N,C	N	N	N	-	-	-	-	N,C	N,C	N	N	N,C	N,C	N,C	N	N	N	-	-	-	-	N,C	N,C
Triacylglycerols, TG	N	N	N	N	N,C	N	-	N	N	N	N,C	N,C	N,C	N,C	N	N	N	N	-	-	N,C	N,C	N,C	N,C	N,C	N,C	N	N	N	-	-	-	-	N,C	N,C	N	N	N,C	N,C	N,C	N	N	N	-	-	-	-	N,C	N,C
Steryl esters, CE	-	-	-	-	C	-	-	-	-	-	C	C	C	C	-	-	-	-	-	-	C	C	C	C	C	C	-	-	-	-	-	-	-	C	C	-	-	C	C	C	-	-	-	-	-	-	-	C	C
Diacylglycerophosphates, PA	N	N	N	N	N,C	N	-	N	N	N	N,C	N,C	N,C	N,C	N	N	N	N	-	-	N,C	N,C	N,C	N,C	N,C	N,C	N	N	N	-	-	-	-	N,C	N,C	N	N	N,C	N,C	N,C	N	N	N	-	-	-	-	N,C	N,C
1-alkyl,2-acylglycerophosphocholines, PC O-	N	N	N	N	N,C	N	-	N	N	N	N,C	N,C	N,C	N,C	N	N	N	N	-	-	N,C	N,C	N,C	N,C	N,C	N,C	N	N	N	-	-	-	-	N,C	N,C	N	N	N,C	N,C	N,C	N	N	N	-	-	-	-	N,C	N,C
Diacylglycerophosphocholines, PC	N	N	N	N	N,C	N	-	N	N	N	N,C	N,C	N,C	N,C	N	N	N	N	-	-	N,C	N,C	N,C	N,C	N,C	N,C	N	N	N	-	-	-	-	N,C	N,C	N	N	N,C	N,C	N,C	N	N	N	-	-	-	-	N,C	N,C
Monoacylglycerophosphocholines, LPC	-	-	-	-	C	-	-	-	-	-	C	C	C	C	-	-	-	-	-	-	C	C	C	C	C	C	-	-	-	-	-	-	-	C	C	-	-	C	C	C	-	-	-	-	-	-	-	C	C
1-(1Z-alkenyl),2-acylglycerophosphoethanolamines, PE P-	N	N	N	N	N,C	N	-	N	N	N	N,C	N,C	N,C	N,C	N	N	N	N	-	-	N,C	N,C	N,C	N,C	N,C	N,C	N	N	N	-	-	-	-	N,C	N,C	N	N	N,C	N,C	N,C	N	N	N	-	-	-	-	N,C	N,C
Diacylglycerophosphoethanolamines, PE	N	N	N	N	N,C	N	-	N	N	N	N,C	N,C	N,C	N,C	N	N	N	N	-	-	N,C	N,C	N,C	N,C	N,C	N,C	N	N	N	-	-	-	-	N,C	N,C	N	N	N,C	N,C	N,C	N	N	N	-	-	-	-	N,C	N,C
Monoacylglycerophosphoethanolamines, LPE	-	-	-	-	C	-	-	-	-	-	C	C	C	C	-	-	-	-	-	-	C	C	C	C	C	C	-	-	-	-	-	-	-	C	C	-	-	C	C	C	-	-	-	-	-	-	-	C	C
Diacylglycerophosphoglycerols, PG	N	N	N	N	N,C	N	-	N	N	N	N,C	N,C	N,C	N,C	N	N	N	N	-	-	N,C	N,C	N,C	N,C	N,C	N,C	N	N	N	-	-	-	-	N,C	N,C	N	N	N,C	N,C	N,C	N	N	N	-	-	-	-	N,C	N,C
Monoacylglycerophosphomonoradylglycerols, BMP (LBPA)	N	N	N	N	N,C	N	-	N	N	N	N,C	N,C	N,C	N,C	N	N	N	N	-	-	N,C	N,C	N,C	N,C	N,C	N,C	N	N	N	-	-	-	-	N,C	N,C	N	N	N,C	N,C	N,C	N	N	N	-	-	-	-	N,C	N,C
Diacylglycerophosphoglycerophosphodiradylglycerols, CL *	-	-	-	-	N,C	N	-	-	-	-	N	N,C	N,C	N	N	-	-	-	-	-	N	N	N	N	N,C	N	-	-	-	-	-	-	-	N	N	N	N	N	N	N,C	-	-	-	-	-	-	-	N	N
Diacylglycerophosphoinositols, PI	N	N	N	N	N,C	N	-	N	N	N	N,C	N,C	N,C	N,C	N	N	N	N	-	-	N,C	N,C	N,C	N,C	N,C	N,C	N	N	N	-	-	-	-	N,C	N,C	N	N	N,C	N,C	N,C	N	N	N	-	-	-	-	N,C	N,C
Diacylglycerophosphoserines, PS	N	N	N	N	N,C	N	-	N	N	N	N,C	N,C	N,C	N,C	N	N	N	N	-	-	N,C	N,C	N,C	N,C	N,C	N,C	N	N	N	-	-	-	-	N,C	N,C	N	N	N,C	N,C	N,C	N	N	N	-	-	-	-	N,C	N,C
N-acylsphinganines (dihydroceramides), dhCer	N	N	N	N	N,C	N	-	N	N	N	N,C	N,C	N,C	N,C	N	N	N	N	-	-	N,C	N,C	N,C	N,C	N,C	N,C	N	N	N	-	-	-	-	N,C	N,C	N	N	N,C	N,C	N,C	N	N	N	-	-	-	-	N,C	N,C
N-acylsphingosines (ceramides), Cer	N	N	N	N	N,C	N	-	N	N	N	N,C	N,C	N,C	N,C	N	N	N	N	-	-	N,C	N,C	N,C	N,C	N,C	N,C	N	N	N	-	-	-	-	N,C	N,C	N	N	N,C	N,C	N,C	N	N	N	-	-	-	-	N,C	N,C
Simple Glc series, HexCer Hex2Cer	N	N	N	N	N,C	N	-	N	N	N	N,C	N,C	N,C	N,C	N	N	N	N	-	-	N,C	N,C	N,C	N,C	N,C	N,C	N	N	N	-	-	-	-	N,C	N,C	N	N	N,C	N,C	N,C	N	N	N	-	-	-	-	N,C	N,C
Galalpha1-4Galbeta1-4Glc- (Globo series), Hex3Cer	N	N	N	N	N,C	N	-	N	N	N	N,C	N,C	N,C	N,C	N	N	N	N	-	-	N,C	N,C	N,C	N,C	N,C	N,C	N	N	N	-	-	-	-	N,C	N,C	N	N	N,C	N,C	N,C	N	N	N	-	-	-	-	N,C	N,C
GalNAcbeta1-4Galbeta1-4Glc- (Ganglio series), HexNAc-Hex3Cer	N	N	N	N	N,C	N	-	N	N	N	N,C	N,C	N,C	N,C	N	N	N	N	-	-	N,C	N,C	N,C	N,C	N,C	N,C	N	N	N	-	-	-	-	N,C	N,C	N	N	N,C	N,C	N,C	N	N	N	-	-	-	-	N,C	N,C
Ceramide phosphocholines (sphingomyelins), SM	N	N	N	N	N,C	N	-	N	N	N	N,C	N,C	N,C	N,C	N	N	N	N	-	-	N,C	N,C	N,C	N,C	N,C	N,C	N	N	N	-	-	-	-	N,C	N,C	N	N	N,C	N,C	N,C	N	N	N	-	-	-	-	N,C	N,C
* To reduce the number of possible combinations, C171-derivatized chains (C) were placed at sn1 position only. Natural chains (N) were located in the other sn positions.
	Alkyl chains (FOH)
N (carbons)	16			18			20			22
Subclass \ N(double bonds)	0	1	2	0	1	2	0	1	2	0	1	2
1-alkyl,2-acylglycerophosphocholines, PC O-	N,C	N,C	N,C	N,C	N,C	N,C	N,C	N,C	N,C	N,C	N,C	N,C
	1Z-alkenyl chains (FOH)
N (carbons)	16			18			20			22
Subclass \ N(double bonds)	0	1	2	0	1	2	0	1	2	0	1	2
1-(1Z-alkenyl),2-acylglycerophosphoethanolamines, PE P-	N,C	N,C	N,C	N,C	N,C	N,C	N,C	N,C	N,C	N,C	N,C	N,C
	Sphingoid base (SPB)
N (carbons)	14;O2		15;O2		16;O2		17;O2			18;O2			19;O2		20;O2			21;O2		22;O2
Subclass \ N(double bonds)	0	1	0	1	0	1	0	1	2	0	1	2	0	1	0	1	2	0	1	0	1	2
N-acylsphinganines (dihydroceramides), dhCer	N	-	N	-	N	-	N	-	-	N,C	-	-	N	-	N	-	-	N	-	N	-	-
N-acylsphingosines (ceramides), Cer	-	N	-	N	-	N	-	N	-	-	N,C	N	-	N	-	N	N	-	N	-	N	N
Simple Glc series, HexCer Hex2Cer	-	-	-	-	N	N	N	N	-	N	N,C	N	N	N	N	N	-	N	N	N	N	-
Galalpha1-4Galbeta1-4Glc- (Globo series), Hex3Cer	-	-	-	-	N	N	N	N	-	N	N,C	N	N	N	N	N	-	N	N	N	N	-
GalNAcbeta1-4Galbeta1-4Glc- (Ganglio series), HexNAc-Hex3Cer	N	N	N	N	N	N	N	N	-	N	N,C	N	N	N	N	N	-	N	N	N	N	-
Ceramide phosphocholines (sphingomyelins), SM	N	N	N	N	N	N	N	N	N	N,C	N,C	N	N	N	N	N	N	N	N	N	N	N
[truncated: 33 more columns]
