# Supplementary material for: LC‐MS and High‐Throughput Data Processing Solutions for Lipid Metabolic Tracing Using Bioorthogonal Click Chemistry
Source: Angew Chem Int Ed Engl. 2025 May 2;64(27):e202501884. doi: 10.1002/anie.202501884 (PMC12207371; doi:10.1002/anie.202501884)
Supplement: Supplementary file 2 — Supporting Information [file ANIE-64-e202501884-s001.zip › anie202501884-supp-0002-SuppMat/Table S7.xlsx]

## Sheet: Content
Table S7. LC-MS and identification settings used to configure Lipostar2 for processing raw files for C171-derivatized lipid analysis.
'LC-MS settings, Lipostar2' tab contains the software configuration for processing raw files in Lipostar2.
'Adducts and ISF ions' tab contains experimentally determined sets of adducts and in-source fragmentation (ISF) ions for each clicked lipid class analyzed, which were used to construct an identification method file ('Method ID, Lipostar2' tab) for import into Lipostar2.

## Sheet: LC-MS settings, Lipostar2
comment ->
filteringMode -> 1
msSignalFilteringThreshold -> 10000.000000
msmsSignalFilteringThreshold -> 100.000000
acquisitionMode -> 0
instrumentType -> 4
resolvingPower -> 120000.000000
resolvingPowerAt -> 200.000000
watersLowEnergyFunctionIdx -> 1
watersHighEnergyFunctionIdx -> 2
lockMassMz -> 0.000000
instrMzListFilename ->
instrMzTolerance -> 0.010000
polarityType -> 1
unifiAuthUrl ->
unifiAccessToken ->
unifiApiBaseUrl ->
unifiClientId ->
unifiClientSecret ->
unifiScope ->
unifiUsername ->
unifiPassword ->
useCCS -> 0
mzListFilterFilename ->
peakDetectionAlgorithm -> 0
pdMzAmuTolerance -> 0.000000
pdMzPpmTolerance -> 5.000000
chromatogramFilteringThreshold -> 0.970000
msFilteringThreshold -> 0.970000
signalFilteringThreshold -> 10000.000000
minUnsmoothedPeakHeight -> 0.000000
msBasePeakPercThreshold -> 0.000000
smoothingAlgorithm -> 1
sdaSmoothLevel -> 1
sgWinSize -> 7
sgDegree -> 2
sgIterations -> 1
computeSmoothedPeakArea -> 0
msmsFilteringEnabled -> 1
msmsFilteringThreshold -> 0.990000
msmsBasePeakPercThreshold -> 1.000000
msmsDIACorrelationThreshold -> 0.700000
maximumSpikeSize -> 4
peakExtractionHalfWindow -> 1.600000
snrFilterEnabled -> 1
snrFilterMinValue -> 3.000000
gibbsArtifactsFilterEnabled -> 0
gibbsArtifactsFilterMzAmuTolerance -> 0.005000
gibbsArtifactsFilterMzPpmTolerance -> 0.000000
ims3dPdMzAmuTolerance -> 0.020000
ims3dPdMzPpmTolerance -> 0.000000
ims3dMsFilteringThreshold -> 0.970000
ims3dSignalFilteringThreshold -> 0.000000
ims3dMsBasePeakPercThreshold -> 1.000000
ims3dMaximumSpikeSize -> 9
ims3dSmoothingEnabled -> 1
ims3dKernelWidth -> 3
ims3dKernelHeight -> 3
ims3dSigma -> 1.000000
ims3dErosionDilationFiltEnabled -> 1
ims3dErosionDilationKernelSize -> 1
ims3dMedianFilteringKernelSize -> 3
rtCorrectionEnabled -> 1
rtCorrectionType -> 0
rtCorrMzAmuTolerance -> 0.000000
rtCorrMzPpmTolerance -> 5.000000
rtCorrDtTolerance -> 0.500000
rtCorrectionStandardList -> 482.45680@19.50000@0.00000,664.66020@25.50000@0.00000,644.50960@18.50000@0.00000,647.51230@18.00000@0.00000,1333.32210@30.50000@0.00000,675.67790@30.50000@0.00000,529.39940@11.10000@0.00000,753.61340@21.30000@0.00000,1662.49240@28.00000@0.00000,829.79850@28.00000@0.00000
autoRtCorrectionEnabled -> 0
rtCorrRtTolerance -> 0.300000
withinBatchRtTolerance -> 0.100000
betweenBatchRtTolerance -> 0.500000
rtWindow -> 1.000000
retainCommonCompoundsOnlyInReplicaMerge -> 0
isotopicPatternClusteringEnabled -> 1
isotopicPatternClusteringRtTol -> 0.050000
isotopicPatternClusteringDtTol -> 5.000000
isotopicPatternClusteringMzAmuTol -> 0.000000
isotopicPatternClusteringMzPpmTol -> 5.000000
isotopicPatternClusteringAbundanceDev -> 40.000000
isotopicPatternClusteringMaxCharge -> 3
isotopicPatternClusteringUseFormulaDb -> 0
isotopicPatternClusteringFormulaDbFilename ->
isotopicPatternUseAllElementIsotopes -> 0
isotopicPatternUseTrendCorrelation -> 0
isotopicPatternMinTrendCorrelation -> 0.700000
alignmentMzAmuTolerance -> 0.000000
alignmentMzPpmTolerance -> 5.000000
alignmentRtTolerance -> 0.050000
alignmentDtTolerance -> 5.000000
alignmentUseBlanksToBuildSuperSample -> 1
alignmentFilterWithMassList -> 0
alignmentMassListFilename ->
alignmentUseFingerprint -> 0
alignmentFingerprintFilename ->
gapFillerEnabled -> 1
gapFillerRtTolerance -> 0.050000
gapFillerDtTolerance -> 5.000000
gapFillerSignalFilteringThredhold -> 0.000000
gapFillerEnableAntiSpikeFiltering -> 1
useMergedMsMsSpectra -> 1
msmsCollisionEnergyToUse -> 0.000000
reintegrationEnabled -> 1
reintegrationRtWindow -> 1.000000
reintegrationMaxAdjustTime -> 0.100000
Version -> 2.0

## Sheet: Adducts and ISF ions
Lipid Class	Lipid Subclass Abbreviation	Ions
Fatty Acyls	FA	[cM]+
Glycerolipids	MG	[cM]+
	DG	[cM]+, [ccM]2+
	TG	[cM]+, [ccM]2+, [cccM]3+
Sterol Lipids	CE	[cM]+
Glycerophospholipids	PA	[cM]+, [cM-H+Na]+, [ccM]2+
	PC O-	[cM]+, [cM+H]2+, [cM+Na]2+, [cM-C5H14O4NP]+
	PC	[cM]+, [cM+H]2+, [cM+Na]2+, [cM-C5H14O4NP]+, [ccM]2+, [ccM+H]3+, [ccM+Na]3+, [ccM-C5H14O4NP]2+
	LPC	[cM]+, [cM+H]2+, [cM+Na]2+, [cM-C5H14O4NP]+
	PE P-	[cM]+, [cM+H]2+, [cM+Na]2+, [cM-C2H8O4NP+H]2+
	PE	[cM]+, [cM+H]2+, [cM+Na]2+, [cM-C2H8O4NP+H]2+, [ccM]2+, [ccM+H]3+, [ccM+Na]3+, [ccM-C2H8O4NP+H]3+
	LPE	[cM]+, [cM+H]2+, [cM+Na]2+, [cM-C2H8O4NP+H]2+
	PG	[cM]+, [cM-H+Na]+
	BMP (LBPA)	[cM]+, [cM-H+Na]+
	CL	[cM]+, [cM+H]2+
	PI	[cM]+, [cM-H+Na]+
	PS	[cM]+, [cM+H]2+, [cM+Na]2+, [cM-C3H8O6NP+H]2+, [cM-C3H5NO2]+
Sphingolipids	deoxyCer	[cM]+, [cM+H]2+
	dihydroCer	[cM]+, [cM+H]2+, [cM-H2O+H]2+, [ccM]2+, [ccM+H]3+, [ccM-H2O+H]3+
	Cer	[cM]+, [cM+H]2+, [cM-H2O+H]2+, [ccM]2+, [ccM+H]3+, [ccM-H2O+H]3+
	Hex3Cer	[cM]+, [cM+H]2+, [cM+Na]2+, [cM-H2O+H]2+
	HexNAc-Hex3Cer	[cM]+, [cM+H]2+, [cM+Na]2+
	HexCer	[cM]+, [cM+H]2+, [cM-H2O+H]2+, [cM-C6H12O6+H]2+,
	Hex2Cer	[cM-C6H10O5+H]2+, [ccM]2+, [ccM+H]3+, [ccM-H2O+H]3+, [ccM-C6H12O6+H]3+, [ccM-C6H10O5+H]3+
	SM	[cM]+, [cM-C5H14O4NP]+, [cM+H]2+, [cM+Na]2+

## Sheet: ID method, Lipostar2
MSMSmzTolerance=0
MSMSppmTolerance=20
allPassAdducts=[M+H]+;[M-H]-
approvalDb=
approvalRtTolerance=0.1
cleavageChainLimit=12
compoundLabelsToUse=CE_Alkyne;CE_sn1_C171;CL_C171;CL_sn1_C171;Cer(t)_C171;CerP_C171;Cer_C171;Chol_C171;Click_171_Oleic;Click_171_Palmitic;Click_171_TG;DAG_Double_Alkyne;DAG_Double_C171;DAG_sn1_Alkyne;DAG_sn1_C171;DEFAULT DB;DG_C171;DG_sn1_C171;FA_C171;Gang_C171;GlobalBioDBC171;Glycerophosho_C171;LBPA_C171;LBPA_sn1_C171;MAG_Ssn1_Alkyne;MAG_sn1_C171;MG_C171;PA_Double_Alkyne;PA_Double_C171;PA_Ssn1_A…
dbRtTolerance=0
discardOxidizedIfOtherMatchFound=1
discardOxidizedIfParentMatchNotFound=1
filterResultUsingStandardList=0
firstPassAdducts=[M+H]+;[M-H]-
formulaAmuTol=0
formulaConstraints=5-0-30;0-0-50;7-0-10;6-0-10;15-0-2;16-0-3;52-0-2
formulaPpmTol=3
genericMsMsRtTolerance=0.1
identifySupersampleOnly=1
isf=
level1AmuTol=0
level1PpmTol=3
level1RtTol=0.3
limitNumberOfMatches=1
mandatoryRuleEnabled=1
mandatoryRuleIdFilteringThreshold=1
mandatoryRuleIdNumHighestPeaks=5
maxNumOfMatchesToBeRetained=50
minChainLength=0
msmsFilteringAbsThreshold=0
msmsFilteringBasePeakPercThreshold=0
msmsFilteringEnabled=0
mzAmuTolerance=0
performLevel1Computation=0
performLevel4Computation=0
performLevelComputation=0
ppmTolerance=5
recommendedAndMsMsRuleIdFilteringThreshold=1
recommendedAndMsMsRuleIdNumHighestPeaks=5
recommendedRuleEnabled=1
scoreContributionCCS=0
scoreContributionCCSVariation=2
scoreContributionFragment=65
scoreContributionIsotopeMassAbundanceVariationPerc=20
scoreContributionIsotopicPattern=15
scoreContributionMass=20
standardAssociationList=<---->
standardCommonNames=
standardListFile=
trendCorrelationThreshold=0.5
useApprovalDb=0
useDbRetentionTimes=0
useMsMsIdentification=1
useTrends=0
classLevel1	classLevel2	classLevel3	adducts	oxidations	useInIdentification	minCarbons	maxCarbons	minDoubleBonds	maxDoubleBonds	minRt	maxRt
Fatty Acyls					0	0	200	0	100	0	34
Fatty Acyls	Fatty Acids and Conjugates				0	0	200	0	100	0	34
Fatty Acyls	Fatty Acids and Conjugates	Straight chain fatty acids	[M]+		1	0	200	0	100	0	15
Glycerolipids					0	0	200	0	100	0	34
Glycerolipids	Diradylglycerols				0	0	200	0	100	0	34
Glycerolipids	Diradylglycerols	Diacylglycerols	[M]+ [M]++		1	0	200	0	100	1	30
Glycerolipids	Monoradylglycerols				0	0	200	0	100	0	34
Glycerolipids	Monoradylglycerols	Monoacylglycerols	[M]+		1	0	200	0	100	0	8
Glycerolipids	Triradylglycerols				0	0	200	0	100	0	34
Glycerolipids	Triradylglycerols	Triacylglycerols	[M]+ [M]++ [M]+++		1	0	200	0	100	8	30
Glycerophospholipids					0	0	200	0	100	0	34
Glycerophospholipids	Glycerophosphates				0	0	200	0	100	0	34
Glycerophospholipids	Glycerophosphates	Diacylglycerophosphates	[M]+ [M-H+Na]+ [M]++		1	0	200	0	100	1	20
Glycerophospholipids	Glycerophosphocholines				0	0	200	0	100	0	34
Glycerophospholipids	Glycerophosphocholines	1-alkyl,2-acylglycerophosphocholines	[M]+ [M+H]++ [M+Na]++ [M-C5H14O4NP]+		1	0	200	0	100	1	22
Glycerophospholipids	Glycerophosphocholines	Diacylglycerophosphocholines	[M]+ [M+H]++ [M+Na]++ [M-C5H14O4NP]+ [M]++ [M+H]+++ [M+Na]+++ [M-C5H14O4NP]++		1	0	200	0	100	1	22
Glycerophospholipids	Glycerophosphocholines	Monoacylglycerophosphocholines	[M]+ [M+H]++ [M+Na]++ [M-C5H14O4NP]+		1	0	200	0	100	0	22
Glycerophospholipids	Glycerophosphoethanolamines				0	0	200	0	100	0	34
Glycerophospholipids	Glycerophosphoethanolamines	1-(1Z-alkenyl),2-acylglycerophosphoethanolamines	[M]+ [M+H]++ [M+Na]++ [M-C2H8O4NP+H]++		1	0	200	0	100	1	22
Glycerophospholipids	Glycerophosphoethanolamines	Diacylglycerophosphoethanolamines	[M]+ [M+H]++ [M+Na]++ [M-C2H8O4NP+H]++ [M]++ [M+H]+++ [M+Na]+++ [M-C2H8O4NP+H]+++		1	0	200	0	100	1	22
Glycerophospholipids	Glycerophosphoethanolamines	Monoacylglycerophosphoethanolamines	[M]+ [M+H]++ [M+Na]++ [M-C2H8O4NP+H]++		1	0	200	0	100	0	22
Glycerophospholipids	Glycerophosphoglycerols				0	0	200	0	100	0	34
Glycerophospholipids	Glycerophosphoglycerols	Diacylglycerophosphoglycerols	[M]+ [M-H+Na]+		1	0	200	0	100	1	20
Glycerophospholipids	Glycerophosphoglycerols	Monoacylglycerophosphomonoradylglycerols	[M]+ [M-H+Na]+		1	0	200	0	100	1	20
Glycerophospholipids	Glycerophosphoglycerophosphoglycerols				0	0	200	0	100	0	34
Glycerophospholipids	Glycerophosphoglycerophosphoglycerols	Diacylglycerophosphoglycerophosphodiradylglycerols	[M]+ [M+H]++		1	0	200	0	100	18	30
Glycerophospholipids	Glycerophosphoglycerophosphoglycerols	Diacylglycerophosphoglycerophosphomonoradylglycerols			1	0	200	0	30	0	30
Glycerophospholipids	Glycerophosphoglycerophosphoglycerols	Monoacylglycerophosphoglycerophosphomonoradylglycerols			1	0	200	0	30	0	30
Glycerophospholipids	Glycerophosphoinositols				0	0	200	0	100	0	34
Glycerophospholipids	Glycerophosphoinositols	Diacylglycerophosphoinositols	[M]+ [M-H+Na]+		1	0	200	0	100	1	20
Glycerophospholipids	Glycerophosphoserines				0	0	200	0	100	0	34
Glycerophospholipids	Glycerophosphoserines	Diacylglycerophosphoserines	[M]+ [M+H]++ [M+Na]++ [M-C3H8O6NP+H]++ [M-C3H5NO2]+		1	0	200	0	100	1	20
Sphingolipids					0	0	200	0	30	1	21
Sphingolipids	Acidic glycosphingolipids				0	0	200	0	30	0	34
Sphingolipids	Acidic glycosphingolipids	Gangliosides	[M]+ [M+H]++ [M+Na]++ [M-H2O+H]++ [M-C11H17NO8+H]++ [M-C11H19NO9+H]++ [M-C17H27NO13+H]++ [M-C17H29NO13+H]++		1	0	200	0	30	0	34
Sphingolipids	Ceramides				0	0	200	0	30	1	21
Sphingolipids	Ceramides	1-deoxycaramides	[M]+ [M+H]++		1	0	200	0	30	1	21
Sphingolipids	Ceramides	1-deoxyceramides	[M]+ [M+H]++		1	0	200	0	30	1	21
Sphingolipids	Ceramides	Ceramide 1-phosphates	[M]+ [M+H]++ [M-H2O+H]++		1	0	200	0	30	0	34
Sphingolipids	Ceramides	N-acyl-4-hydroxysphinganine (phytoceramides)	[M+H]++ [M-H2O+H]++ [M]+ [M-H2O-H2O+H]++		1	0	200	0	30	1	21
Sphingolipids	Ceramides	N-acyl-4-hydroxysphinganines (phytoceramides)	[M+H]++ [M-H2O+H]++ [M]+ [M-H2O-H2O+H]++		1	0	200	0	30	1	21
Sphingolipids	Ceramides	N-acylsphinganines (dihydroceramides)	[M]+ [M+H]++ [M-H2O+H]++ [M]++ [M+H]+++ [M-H2O+H]+++		1	0	200	0	30	1	21
Sphingolipids	Ceramides	N-acylsphingosines (ceramides)	[M]+ [M+H]++ [M-H2O+H]++ [M]++ [M+H]+++ [M-H2O+H]+++		1	0	200	0	30	1	21
Sphingolipids	Neutral glycosphingolipids				0	0	200	0	30	1	21
Sphingolipids	Neutral glycosphingolipids	Galalpha1-4Galbeta1-4Glc- (Globo series)	[M]+ [M+H]++ [M+Na]++ [M-H2O+H]++		1	0	200	0	30	1	20
Sphingolipids	Neutral glycosphingolipids	GalNAcbeta1-4Galbeta1-4Glc- (Ganglio series)	[M]+ [M+H]++ [M+Na]++		1	0	200	0	30	1	20
Sphingolipids	Neutral glycosphingolipids	Simple Glc series	[M]+ [M+H]++ [M-H2O+H]++ [M-C6H12O6+H]++ [M-C6H10O5+H]++ [M+Na]++ [M]++ [M+H]+++ [M-H2O+H]+++ [M-C6H12O6+H]+++ [M-C6H10O5+H]+++		1	0	200	0	30	1	21
Sphingolipids	Phosphosphingolipids				0	0	200	0	30	1	21
Sphingolipids	Phosphosphingolipids	Ceramide phosphocholines (sphingomyelins)	[M]+ [M-C5H14O4NP]+ [M+H]++ [M+Na]++		1	0	200	0	30	1	21
Sterol Lipids					0	0	200	0	100	0	34
Sterol Lipids	Sterols				0	0	200	0	100	0	34
Sterol Lipids	Sterols	Steryl esters	[M]+		1	0	200	0	100	18	30
