# Supplementary material for: LC‐MS and High‐Throughput Data Processing Solutions for Lipid Metabolic Tracing Using Bioorthogonal Click Chemistry
Source: Angew Chem Int Ed Engl. 2025 May 2;64(27):e202501884. doi: 10.1002/anie.202501884 (PMC12207371; doi:10.1002/anie.202501884)
Supplement: Supplementary file 2 — Supporting Information [file ANIE-64-e202501884-s001.zip › anie202501884-supp-0002-SuppMat/Table S8.xlsx]

## Sheet: Content
Table S8. Univariate regression analysis and analytical performance parameters for C171-derivatized, alkyne-, and non-alkyne lipid standards.
Tab "Raw data" lists unprocessed peak areas for individual ions of Master Mix standards (C171-derivatized are in C-set, alkyne and non-alkyne are in Y-set).
Tab "Area Sum Normalized" presents summed adduct peak areas normalized to the signal of endogenous PC 16:0_18:1, along with absolute amounts of each standard loaded onto the LC column.
Samples are organized left-to-right by increasing concentration, with all concentration levels measured in triplicate.
The remaining 14 tabs provide univariate regression fit metrics for individual C171-, alkyne-, and non-alkyne standards, grouped by lipid class.

## Sheet: Raw data
Molecule List Name	Molecule Name	Ion Formula		m/z	Precursor Charge	Average Measured Retention Time	C-set_0_r1 Area	C-set_0_r2 Area	C-set_0_r3 Area	C-set_1_r1 Area	C-set_1_r2 Area	C-set_1_r3 Area	C-set_2_r1 Area	C-set_2_r2 Area	C-set_2_r3 Area	C-set_3_r1 Area	C-set_3_r2 Area	C-set_3_r3 Area	C-set_4_r1 Area	C-set_4_r2 Area	C-set_4_r3 Area	C-set_5_r1 Area	C-set_5_r2 Area	C-set_5_r3 Area	C-set_6_r1 Area	C-set_6_r2 Area	C-set_6_r3 Area	C-set_7_r1 Area	C-set_7_r2 Area	C-set_7_r3 Area	C-set_8_r1 Area	C-set_8_r2 Area	C-set_8_r3 Area	C-set_9_r1 Area	C-set_9_r2 Area	C-set_9_r3 Area
Click IS;C171	CE-[2]H7 17:0;C171	C52H86H'7N4O2		812.773	1	23.27	0	0	0	94830	115310	114366	133419	150788	201481	625489	682135	627148	1593275	1518470	1493628	3700037	3950634	3837720	7551217	7519217	7572580	16554990	15370872	17049050	36206636	37102120	34748704	84105432	81384432	94752744
Click IS;C171	Cer 18:0;O2;C171/15:1-[2]H8	C41H72H'8N5O3		698.676	1	11.59	0	0	0	15925	29841	24215	53361	56834	75200	272200	284120	249256	731960	657560	660539	1612884	1530041	1530013	3237827	3164863	3155263	6747273	6130797	6762980	14327165	14251981	13857706	30508858	29113736	32379654
Click IS;C171	Cer 18:0;O2;C171/15:1-[2]H8	C41H71H'8N5O2		340.836	2	11.59	0	0	0	0	0	0	0	0	0	0	0	0	0	0	0	1315	1275	0	556	3057	1805	7032	2885	6589	21299	25163	27773	50994	45545	47933
Click IS;C171	Cer 18:0;O2;C171/15:1-[2]H8	C41H73H'8N5O3		349.841	2	11.59	0	0	0	0	0	0	730	0	291	6966	7004	3510	21059	18360	16646	74804	67939	63858	134182	134744	146288	291107	261955	323050	675052	734394	741379	1274826	1097624	1351820
Click IS;C171	Cer 18:1;O2,C171/6:0	C32H62N5O3		564.485	1	1.71	0	0	0	108492	162312	147271	248098	243959	331603	987989	1166030	994921	2713152	2515655	2711425	5765389	5921388	5185361	10871979	11896359	10778327	20681922	19950804	21319644	39077124	36372836	38180912	75549736	73324152	71822248
Click IS;C171	Cer 18:1;O2,C171/6:0	C32H61N5O2		273.741	2	1.71	0	0	0	4107	7948	6561	15406	16453	14462	70854	86926	74337	152989	175809	188611	411478	435744	366171	722611	743256	651947	1219550	1201073	1285706	2392702	1947706	2350174	3075577	2851285	2923315
Click IS;C171	Cer 18:1;O2,C171/6:0	C32H63N5O3		282.746	2	1.71	0	0	0	0	0	0	0	0	142	252	252	542	2302	2020	3381	9158	10424	5826	15904	16595	17842	31257	33112	38345	71644	56009	64002	94592	78393	78423
Click IS;C171	DG 17:0;C171_15:1-[2]H8	C43H73H'8N4O5		741.67	1	15.17	0	0	0	32189	39011	40629	85168	82470	102695	297585	311495	303818	763352	661763	674647	1573834	1559747	1545870	3152976	3082201	3036314	6455251	5866109	6419182	13597347	13583939	13004885	29479408	28153242	33010222
Click IS;C171	HexCer 18:1;O2/15:0;C171-[13]C2	C45C'2H90N5O8		854.685	1	11.22	0	0	0	0	0	0	9022	16096	16111	211742	296239	153833	983794	820366	705856	3309903	3268439	2935020	7880091	8199538	8113076	16965560	15664847	17671968	35288100	35823680	34889272	79583384	74101408	82603760
Click IS;C171	HexCer 18:1;O2/15:0;C171-[13]C2	C39C'2H79N5O2		337.815	2	11.22	0	0	0	0	0	0	0	0	0	12663	23713	8129	68711	54264	45803	247863	233458	223343	553786	607847	566294	1114155	1197917	1294017	2584836	2666183	2793966	4672418	4317245	4908659
Click IS;C171	HexCer 18:1;O2/15:0;C171-[13]C2	C45C'2H89N5O7		418.841	2	11.22	0	0	0	0	0	0	625	0	1669	53740	68383	30970	205475	186427	156173	783820	713760	698437	1811203	1909101	1827161	3519465	3801635	4121075	8271808	8562940	8935522	14928796	13875948	15911496
Click IS;C171	HexCer 18:1;O2/15:0;C171-[13]C2	C45C'2H91N5O8		427.846	2	11.22	0	0	0	0	0	0	0	0	0	37921	34224	25394	83026	74598	51344	250452	221759	232925	549050	595096	575620	1026852	1118574	1251132	2499939	2522022	2663809	4587674	4312805	4823811
Click IS;C171	LPC-[13]C3 19:1;C171	C27C'3H55N4O3		522.437	1	1.39	0	0	0	0	0	0	0	0	0	0	0	0	0	0	0	0	0	0	0	0	0	0	155	0	0	0	0	335	981	668
Click IS;C171	LPC-[13]C3 19:1;C171	C32C'3H69N5O7P		705.503	1	1.39	0	0	0	0	0	0	0	0	0	0	0	0	0	0	0	0	0	0	0	0	0	0	0	0	0	0	0	0	0	0
Click IS;C171	LPC-[13]C3 19:1;C171	C32C'3H70N5O7P		353.255	2	1.39	0	0	0	0	0	0	0	0	0	0	0	0	0	0	0	0	0	0	0	38945	41932	113474	92759	170152	180421	162572	265311	242202	287052	284853
Click IS;C171	LPC-[13]C3 19:1;C171	C32C'3H69N5O7PNa		364.246	2	1.39	0	0	0	0	0	0	0	0	0	0	0	0	0	0	0	0	0	0	0	9423	10053	9384	2682	14239	14622	9178	16290	13877	12854	5759
Click IS;C171	MG-[13]C3 19:1;C171	C27C'3H57N4O4		540.447	1	2.11	0	0	0	4734	11995	13675	14665	11524	39710	246905	278240	161164	954567	873336	863364	3611761	3829966	3411780	9409072	10254933	9895643	21292532	19743432	22168950	44264508	42803348	44298288	92771688	90926584	92822072
Click IS;C171	PA 17:0;C171_15:1-[2]H8	C43H74H'8N4O8P		821.637	1	15.1	0	0	0	0	0	0	0	0	0	2181	7976	5951	37295	25552	20799	90909	55362	36818	98072	174478	140140	284386	228747	313170	490589	484873	482803	1246153	1112928	1231368
Click IS;C171	PA 17:0;C171_15:1-[2]H8	C43H73H'8N4O8PNa		843.619	1	15.1	0	0	0	0	0	0	0	0	0	0	0	0	0	0	0	0	0	277	0	0	0	0	0	0	0	0	0	0	0	0
Click IS;C171	PC 17:0;C171_15:1-[2]H8	C43H71H'8N4O4		723.66	1	12.77	0	0	0	0	0	0	0	0	0	0	0	0	0	0	0	0	568	488	42889	57711	58013	315100	302421	353930	976452	954160	934624	2067720	1934869	2124805
Click IS;C171	PC 17:0;C171_15:1-[2]H8	C48H85H'8N5O8P		906.726	1	12.77	0	0	0	0	0	0	0	0	0	226	297	194	0	0	0	6611	9760	3852	169797	204969	214224	809072	770659	895331	2005599	2025152	1990155	4354683	4219495	4646222
Click IS;C171	PC 17:0;C171_15:1-[2]H8	C48H86H'8N5O8P		453.867	2	12.77	0	0	0	0	0	0	0	0	0	152690	353845	120324	1189637	970152	887278	8849138	9585641	6455122	65079128	72789056	76381856	266080944	250549056	291129632	667366592	674684544	644419904	1347055616	1321661696	1433887744
Click IS;C171	PC 17:0;C171_15:1-[2]H8	C48H85H'8N5O8PNa		464.858	2	12.77	0	0	0	0	0	0	0	0	0	226	593	0	3742	2548	2446	113664	107420	72966	1008458	1139452	1156735	3689185	3540265	4041614	8365622	8527727	8171230	16170412	15969726	17111448
Click IS;C171	PE 17:0;C171_15:1-[2]H8	C43H72H'8N4O4		362.334	2	12.64	0	0	0	0	0	0	0	0	0	31063	44121	35194	105908	80676	71221	225119	164991	124781	341876	509051	431936	1052938	857366	1193030	2840320	2545031	2371418	7417230	7320852	8114957
Click IS;C171	PE 17:0;C171_15:1-[2]H8	C45H79H'8N5O8P		864.679	1	12.7	0	0	0	0	0	0	0	264	0	0	1988	827	8243	5184	5819	29954	22906	14291	51154	85349	68662	176906	134053	208655	488504	462251	422955	1345108	1386628	1560932
Click IS;C171	PE 17:0;C171_15:1-[2]H8	C45H80H'8N5O8P		432.843	2	12.7	0	0	0	27858	32906	12609	72359	82841	46480	315550	450608	388258	920986	766252	746442	1895498	1423322	1172391	2849237	4057036	3529993	8793395	7001522	9427281	21889488	20165538	19270702	60093584	57905184	63449188
Click IS;C171	PE 17:0;C171_15:1-[2]H8	C45H79H'8N5O8PNa		443.834	2	12.7	0	0	0	0	0	0	0	273	0	0	493	754	4302	2489	2466	12569	9680	4800	15530	37833	27566	70020	44168	75359	178855	142686	148878	541744	537730	535100
Click IS;C171	PI 17:0;C171_15:1-[2]H8	C49H84H'8N4O13P		983.689	1	13.16	0	0	0	0	0	0	4122	6222	822	20755	29860	23000	78997	57189	52956	149041	100053	79173	170500	259208	201126	337303	274694	388826	492838	471745	450033	1252328	1147577	1207310
Click IS;C171	PI 17:0;C171_15:1-[2]H8	C49H83H'8N4O13PNa		1005.67	1	13.16	0	0	0	0	0	0	0	0	0	0	350	0	0	207	0	265	590	0	0	0	0	298	342	0	0	0	441	0	1690	1684
Click IS;C171	PS 17:0;C171_15:1-[2]H8	C43H72H'8N4O4		362.334	2	13.1	0	0	0	0	0	0	0	0	0	6853	13975	10896	51376	33889	32306	93142	80324	39143	130376	222288	146846	337249	247008	341623	797429	668457	769515	2150050	2036137	2029644
Click IS;C171	PS 17:0;C171_15:1-[2]H8	C46H79H'8N5O10P		908.669	1	13.2	0	0	0	0	0	0	0	0	0	2393	3331	2840	19433	14534	11871	50960	33164	18865	74262	129720	93273	239955	185294	251337	547149	493793	466657	1527465	1619186	1580796
Click IS;C171	PS 17:0;C171_15:1-[2]H8	C46H78H'8N5O10PNa		930.651	1	13.2	0	0	0	0	0	0	0	0	0	0	0	0	0	0	0	0	0	0	0	0	0	0	0	0	0	0	0	1410	1913	667
Click IS;C171	PS 17:0;C171_15:1-[2]H8	C46H80H'8N5O10P		454.838	2	13.2	0	0	0	0	0	0	3809	9144	2359	40449	64024	43015	159256	114619	112133	296779	231216	145763	391417	689007	527269	1189682	923717	1290295	2808005	2424325	2339337	7519037	7357086	7527738
Click IS;C171	SM 18:1;O2/15:0;C171-[13]C2	C39C'2H78N5O2		674.622	1	10.35	0	0	0	0	0	0	0	0	0	0	0	0	0	0	0	16791	19385	3393	205824	225112	231145	625091	631662	839591	1647159	1577658	1617675	3214466	3023714	3070267
Click IS;C171	SM 18:1;O2/15:0;C171-[13]C2	C44C'2H92N6O6P		857.688	1	10.35	0	0	0	0	0	0	0	0	0	0	0	0	1609	1487	1690	4149	3757	1828	26932	31242	24644	104394	114638	140202	274646	256169	253734	492117	496986	460175
Click IS;C171	SM 18:1;O2/15:0;C171-[13]C2	C44C'2H93N6O6P		429.348	2	10.35	0	0	0	0	0	0	0	0	0	0	0	0	382478	252178	213073	3621440	3776538	2090119	19042192	20036632	21201882	49893908	51191444	64250612	119897128	114985800	114397176	227644064	216745584	219484320
Click IS;C171	SM 18:1;O2/15:0;C171-[13]C2	C44C'2H92N6O6PNa		440.339	2	10.35	0	0	0	0	0	0	0	0	0	0	0	0	7355	8281	8817	73686	82959	48783	297807	403233	428891	916943	945965	1158188	2000144	1750797	1903231	3632608	3565037	3497930
Click IS;C171	TG 17:0;C171_15:1-[2]H8_16:0	C59H103H'8N4O6		979.9	1	22.18	85036	74247	53977	557654	706153	639862	805506	883284	1150478	2762954	3074741	2928063	6910731	6427251	6447074	15646732	16635748	15926363	31505788	30736056	31381216	67894616	63077376	69583744	141223856	145770896	138531456	334352768	324854944	371141248
POPC for norm	PC 16:0_18:1	C42H83NO8P		760.585	1	21.77	708022208	747159808	757839872	978116672	1030212480	1039197056	805544640	897003008	934507584	757106432	766195136	766368576	838696064	777114752	759851968	855564032	874393984	847704000	822645248	784111168	782831936	824595840	758103552	842635712	817556224	815772800	804812736	979469632	940433344	996550400
POPC for norm	PC 16:0_18:1	C42H82NO8PNa		782.567	1	21.77	45802004	44087544	44687380	56842700	58602800	57811936	47822904	52677972	54271240	44780540	45696576	46281292	44222748	44751504	45027496	48997948	49741156	48336040	47708540	45871304	46546968	47151996	45821964	47745384	47081164	47984796	48759772	54882860	55646716	54943736
POPC for norm	PC 16:0_18:1	C42H82NO8PK		798.541	1	21.77	7360652	7414699	7337443	9265226	9566355	9627160	7633911	8470600	8836070	7275455	7351312	7368587	7357571	7528647	7334992	7926782	8033302	7866803	7460594	7389586	7387740	7633056	7466068	7915615	7652689	7599683	7832741	9188953	9246190	9212012
POPC for norm	PC 16:0_18:1	C84H165N2O16P2		1520.16	1	21.77	6806648	7197980	7646474	9957802	10954222	10909916	7830070	8946595	9498246	7854856	7625530	7541706	8568546	7608938	7682638	8600131	9184423	8879897	8757735	7875937	7814351	8657985	7481099	9070789	8516494	8166543	8156034	9940140	9185963	10444731
Molecule List Name	Molecule Name	Precursor Ion Formula			Precursor Charge	Average Measured Retention Time	Y-set_0_r1 Area	Y-set_0_r2 Area	Y-set_0_r3 Area	Y-set_1_r1 Area	Y-set_1_r2 Area	Y-set_1_r3 Area	Y-set_2_r1 Area	Y-set_2_r2 Area	Y-set_2_r3 Area	Y-set_3_r1 Area	Y-set_3_r2 Area	Y-set_3_r3 Area	Y-set_4_r1 Area	Y-set_4_r2 Area	Y-set_4_r3 Area	Y-set_5_r1 Area	Y-set_5_r2 Area	Y-set_5_r3 Area	Y-set_6_r1 Area	Y-set_6_r2 Area	Y-set_6_r3 Area	Y-set_7_r1 Area	Y-set_7_r2 Area	Y-set_7_r3 Area	Y-set_8_r1 Area	Y-set_8_r2 Area	Y-set_8_r3 Area	Y-set_9_r1 Area	Y-set_9_r2 Area	Y-set_9_r3 Area
Cer/Sph Mix I	Cer 18:1;O2/12:0	C30H58NO2		464.446	1	19.37	0	0	0	33916	38174	35039	81028	88276	77799	134766	139213	140871	230276	304836	320911	602389	665488	537546	1135354	1079889	1039311	2295919	2247503	2029347	4870264	3950457	4818903	7678495	7504585	9443507
Cer/Sph Mix I	Cer 18:1;O2/12:0	C30H60NO3		482.457	1	19.37	0	0	0	50520	49890	58232	118484	131729	116746	175931	181777	186632	305821	403347	421038	849517	920554	753125	1593184	1513700	1498818	3253431	3167803	2836168	6894249	5616777	6822565	10777973	10225594	13043551
Cer/Sph Mix I	Cer 18:1;O2/12:0	C30H59NO3Na		504.439	1	19.37	0	0	0	52097	56956	52263	126550	121916	115847	203437	210755	219308	375048	481707	508796	938982	1020152	806627	1678186	1597380	1541182	3342930	3254457	2958450	6391941	5352334	6316993	9165229	9737160	11420290
Cer/Sph Mix I	Cer 18:1;O2/12:0	C30H59NO3K		520.413	1	19.37	0	0	0	1502	1576	2088	11047	13248	11550	21348	22892	24409	43331	59375	60297	115766	131078	105383	214720	209388	207057	441924	423830	388701	859909	700883	810651	1179285	1210693	1468219
Cer/Sph Mix I	HexCer 18:1;O2/12:0	C36H70NO8		644.51	1	18.38	0	0	0	0	0	0	41172	34519	35937	65245	65723	73327	72732	165922	182554	321806	348485	317844	680334	631056	637485	1348813	1280548	1225527	2732935	2345229	2917340	4875430	4821758	6448773
Cer/Sph Mix I	HexCer 18:1;O2/12:0	C36H69NO8Na		666.491	1	18.38	0	0	0	0	0	0	17751	38344	30268	61305	62276	60826	73171	141441	143492	271714	289600	264647	581256	555706	555832	1144677	1099049	1090556	2308122	2102779	2537291	4487722	4283039	5616185
Cer/Sph Mix I	HexCer 18:1;O2/12:0	C36H69NO8K		682.466	1	18.38	0	0	0	0	0	0	0	0	0	1077	0	0	0	1112	1003	14881	7337	6336	48326	41559	41708	105952	97074	99673	212910	217290	239296	504210	480469	644973
Click IS;Y	CE-[2]H7 17:0;Y	C27H38H'7		376.396	1	30.56	0	0	0	0	0	0	0	0	0	0	0	0	0	0	0	0	0	0	0	0	0	0	0	0	0	0	0	0	0	0
Click IS;Y	CE-[2]H7 17:0;Y	C27H41H'7N		393.422	1	30.56	0	0	0	0	0	0	0	0	0	0	0	0	0	0	0	0	0	0	0	0	0	0	0	0	0	0	0	0	0	0
Click IS;Y	CE-[2]H7 17:0;Y	C27H37H'7Na		398.377	1	30.56	0	0	0	0	0	0	0	0	0	0	0	0	0	0	0	0	0	0	0	0	0	0	0	0	0	0	0	0	0	0
Click IS;Y	CE-[2]H7 17:0;Y	C44H68H'7O2		642.62	1	30.56	0	0	0	0	0	0	0	0	0	0	0	0	0	0	0	0	0	0	0	0	0	0	0	0	0	0	0	0	0	0
Click IS;Y	CE-[2]H7 17:0;Y	C44H71H'7O2N		659.647	1	30.56	0	0	0	0	0	0	0	0	0	0	0	0	0	0	0	0	0	0	0	0	0	0	0	0	0	0	0	0	0	0
Click IS;Y	CE-[2]H7 17:0;Y	C44H67H'7O2Na		664.602	1	30.56	0	0	0	0	0	0	0	0	0	0	0	0	0	0	0	0	0	0	0	0	0	0	0	0	0	0	0	0	0	0
Click IS;Y	CE-[2]H7 17:0;Y	C88H135H'14O4		1284.23	1	30.56	0	0	0	0	0	0	0	0	0	0	0	0	0	0	0	0	0	0	0	0	0	0	0	0	0	0	0	0	0	402
Click IS;Y	CE-[2]H7 17:0;Y	C88H138H'14O4N		1301.26	1	30.56	0	0	0	0	0	0	0	0	0	0	0	0	0	0	0	0	0	0	0	0	0	873	0	323	3248	624	5946	2864	1920	5529
Click IS;Y	CE-[2]H7 17:0;Y	C88H134H'14O4Na		1306.21	1	30.56	0	0	0	0	0	0	0	0	0	0	0	0	0	0	0	0	0	0	0	0	0	2261	2851	2651	6964	1913	5852	6437	5383	6753
Click IS;Y	CE-[2]H7 17:0;Y	C88H134H'14O4K		1322.19	1	30.56	0	0	0	0	0	0	0	0	0	0	0	0	0	0	0	0	0	0	0	0	0	0	288	284	304	0	0	0	328	0
Click IS;Y	Cer 18:0;O2,Y/15:1-[2]H8	C33H52H'8NO2		510.512	1	17.88	0	0	0	0	0	0	0	0	0	0	0	0	0	0	0	0	0	0	0	0	0	0	0	3619	3236	11333	7489	14428	6683	20104
Click IS;Y	Cer 18:0;O2,Y/15:1-[2]H8	C33H54H'8NO3		528.523	1	17.88	0	0	0	0	0	0	13870	31067	28816	61446	62610	67279	190411	157006	120323	378655	415163	359677	750931	724769	695241	1676903	1533751	1401554	2405856	2638358	3324569	5272214	5098243	6466413
Click IS;Y	Cer 18:0;O2,Y/15:1-[2]H8	C33H53H'8NO3Na		550.505	1	17.88	0	0	0	0	0	0	0	3263	7280	23068	26510	24348	126781	71929	36223	130726	137637	118986	279814	254498	272757	626535	540151	537977	844964	976229	1209811	2028649	1936295	2429397
Click IS;Y	Cer 18:0;O2,Y/15:1-[2]H8	C33H53H'8NO3K		566.479	1	17.88	0	0	0	0	0	0	0	0	0	0	1002	0	6056	1818	0	5480	4448	5363	27886	21859	21554	63705	54960	58374	95367	127475	143041	235733	216262	293272
Click IS;Y	Cer 18:1;O2,Y/6:0	C24H42NO2		376.321	1	9.9	0	0	0	0	0	0	0	0	0	0	0	0	124377	245916	55444	772997	794483	581787	1726853	1666839	1647768	3627320	3618703	3469884	5404695	6938230	7765297	13535593	12680416	16366745
Click IS;Y	Cer 18:1;O2,Y/6:0	C24H44NO3		394.332	1	9.9	0	0	0	23790	26010	25267	60986	72037	66357	99597	109753	111354	192420	234918	179299	490234	514975	456189	1000638	958939	937677	1987514	1948706	1843751	2885875	3651969	4076239	7043577	6687230	8448328
Click IS;Y	Cer 18:1;O2,Y/6:0	C24H43NO3Na		416.313	1	9.9	0	0	0	32193	30085	34143	77363	80104	78187	146386	145883	152791	268499	333438	247603	664356	674979	600224	1264786	1244958	1208862	2463328	2539915	2350950	3611935	4494068	5004326	8507367	7908697	10320865
Click IS;Y	Cer 18:1;O2,Y/6:0	C24H43NO3K		432.288	1	9.9	0	0	0	0	0	0	0	0	0	993	378	1053	7775	14060	3854	52171	54646	41346	123280	117677	115530	258049	271736	244727	402204	525380	569178	988548	924148	1226629
Click IS;Y	DG 17:0;Y_15:1-[2]H8	C35H58H'8O5N		588.544	1	20.28	0	0	0	0	0	0	0	0	0	0	0	0	0	0	0	2427	5634	2542	18017	21625	17969	71352	68669	49547	122354	103252	161995	250506	252154	323749
Click IS;Y	DG 17:0;Y_15:1-[2]H8	C35H54H'8O5Na		593.499	1	20.28	0	0	0	0	0	0	0	0	0	0	0	0	0	0	0	35215	43130	22235	74055	67645	62080	183267	164030	130118	264069	231507	357012	491243	536303	683894
Click IS;Y	DG 17:0;Y_15:1-[2]H8	C35H54H'8O5K		609.473	1	20.28	0	0	0	0	0	0	0	0	0	0	0	0	0	0	0	13900	16354	8913	34454	29873	26311	97906	88325	71868	151826	128678	198114	288083	279540	347949
Click IS;Y	DG 17:0;Y_15:1-[2]H8	C70H108H'16O10K		1179.98	1	20.28	0	0	0	0	0	0	0	0	0	0	0	0	0	0	0	0	0	0	0	0	0	0	0	0	0	0	0	0	0	484
Click IS;Y	HexCer 18:1;O2/15:0;Y-[13]C2	C37C'2H72NO8		684.532	1	17.61	0	0	0	8016	11937	9851	43256	39166	35562	58181	57828	62982	79264	146055	127962	306524	325481	283633	607390	570374	560481	1217725	1138661	1061067	1858584	1992105	2518067	4195777	4164338	5572693
Click IS;Y	HexCer 18:1;O2/15:0;Y-[13]C2	C37C'2H71NO8Na		706.514	1	17.61	0	0	0	8026	6427	6437	29361	27660	27630	56350	62182	56841	73996	143237	118040	284067	290526	260299	570292	562419	556198	1207456	1126177	1057066	1771907	1993349	2367053	3998160	3821065	4749090
Click IS;Y	HexCer 18:1;O2/15:0;Y-[13]C2	C37C'2H71NO8K		722.488	1	17.61	0	0	0	0	0	0	0	0	0	1202	596	0	2232	2920	4818	17437	19817	11899	42482	44551	48365	115642	102964	99112	165275	194954	233298	410986	375950	478337
Click IS;Y	LPC-[13]C3 19:1;Y	C24C'3H51NO7P		535.35	1	6.03	0	0	0	24000	24941	24949	70729	72026	68676	153131	150189	157362	32027	357954	242556	744077	732497	676785	1412934	1317648	1327855	2530149	2650843	2522378	3490538	5004578	5012572	9830755	8862463	11888369
Click IS;Y	LPC-[13]C3 19:1;Y	C24C'3H50NO7PNa		557.332	1	6.03	0	0	0	129	0	0	0	0	0	414	1261	343	0	4973	2146	21129	17725	16044	40388	42218	39581	88293	95605	90528	130473	197524	195545	411533	363917	450729
Click IS;Y	LPC-[13]C3 19:1;Y	C24C'3H50NO7PK		573.306	1	6.03	0	0	0	0	0	0	0	0	0	0	0	0	112	0	0	0	0	0	0	0	0	385	1493	564	2085	4903	4000	17505	14730	18887
Click IS;Y	MG-[13]C3 19:1;Y	C19C'3H38O4Na		392.276	1	11.02	0	0	0	0	0	0	0	0	0	0	0	0	0	0	0	10479	12277	11071	25473	24160	23780	50968	53848	52202	75281	97281	115401	219401	199012	300204
Click IS;Y	MG-[13]C3 19:1;Y	C19C'3H38O4K		408.25	1	11.02	0	0	0	0	0	0	0	0	0	0	0	0	0	0	0	4709	5989	4476	12950	13065	11599	28587	29342	26571	38513	49117	60528	102539	92690	143999
Click IS;Y	PA 17:0;Y_15:1-[2]H8	C35H59H'8O8PN		668.51	1	18.75	0	0	0	0	0	0	0	0	0	0	0	0	0	0	0	0	0	0	0	0	0	1964	5498	2419	2779	40585	3914	95370	113413	98911
Click IS;Y	PA 17:0;Y_15:1-[2]H8	C35H55H'8O8PNa		673.466	1	18.75	0	0	0	0	0	0	0	0	0	0	0	0	0	0	0	0	0	0	0	0	0	235	0	1056	1186	4245	540	12868	16889	15156
Click IS;Y	PA 17:0;Y_15:1-[2]H8	C35H58H'8O8PNNa		690.492	1	18.75	0	0	0	0	0	0	0	0	0	0	0	0	0	0	0	0	0	0	0	0	0	0	395	0	371	0	0	0	0	0
Click IS;Y	PA 17:0;Y_15:1-[2]H8	C35H54H'8O8PNa2		695.447	1	18.75	0	0	0	0	0	0	0	0	0	0	0	0	0	0	0	0	0	0	0	0	0	0	0	0	379	1517	251	4438	3255	3421
Click IS;Y	PA 17:0;Y_15:1-[2]H8	C35H57H'8O8PNNa2		712.474	1	18.75	0	0	0	0	0	0	0	0	0	0	0	0	0	0	0	0	0	0	0	0	0	0	0	0	0	0	0	0	0	0
Click IS;Y	PC 17:0;Y_15:1-[2]H8	C40H67H'8NO8P		736.573	1	18.32	0	0	0	347724	353546	322762	814514	799068	715603	1232976	1239994	1290970	1279754	3161958	2774695	6175939	6924763	5378309	12013276	10963112	10805148	24186728	22553942	20151338	38265096	38127796	49929216	81148272	80606104	105044376
Click IS;Y	PC 17:0;Y_15:1-[2]H8	C40H66H'8NO8PNa		758.555	1	18.32	0	0	0	0	0	0	2876	1472	1443	14380	21502	12915	11180	84948	54939	259950	264209	172806	541977	471313	465737	1138157	1066669	976441	1929165	1895160	2469311	4217261	4170586	5293100
Click IS;Y	PC 17:0;Y_15:1-[2]H8	C40H66H'8NO8PK		774.529	1	18.32	0	0	0	530	0	0	1316	415	731	0	689	285	0	0	852	2787	2209	1933	3153	3820	4001	46573	22901	23949	74256	85315	117112	290394	302456	360913
Click IS;Y	PC 17:0;Y_15:1-[2]H8	C80H133H'16N2O16P2		1472.14	1	18.32	0	0	0	0	0	0	0	0	0	0	0	0	0	0	0	0	0	0	0	0	0	0	0	0	0	0	8684	26057	9978	63963
Click IS;Y	PC 17:0;Y_15:1-[2]H8	C80H132H'16N2O16P2Na		1494.12	1	18.32	0	0	0	0	0	0	1050	0	0	0	0	0	0	420	0	0	0	0	0	0	0	0	0	0	0	0	696	0	0	0
Click IS;Y	PE 17:0;Y_15:1-[2]H8	C37H61H'8NO8P		694.526	1	18.4	0	0	0	0	0	0	0	0	0	21287	7214	12308	41896	59111	42791	134268	148753	120329	250244	231978	254474	589972	512905	432448	759946	1054368	980444	2083762	1941381	2326760
Click IS;Y	PI 17:0;Y_15:1-[2]H8	C41H66H'8O13P		813.536	1	17.24	0	0	0	0	0	0	0	0	0	0	0	0	0	0	0	0	0	0	0	564	581	1396	1790	2372	693	14124	1738	25252	26372	22184
Click IS;Y	PI 17:0;Y_15:1-[2]H8	C41H69H'8O13PN		830.563	1	17.24	0	0	0	0	0	0	0	0	0	0	0	0	0	0	0	0	0	4613	7308	4935	9300	21447	27903	22133	21290	88708	27511	141288	160910	137638
Click IS;Y	PI 17:0;Y_15:1-[2]H8	C41H65H'8O13PNa		835.518	1	17.24	0	0	0	0	0	0	0	0	0	0	0	0	0	0	0	0	0	0	2208	1252	2543	7676	10062	8656	9021	39799	12270	68491	65727	61621
Click IS;Y	PS 17:0;Y_15:1-[2]H8	C38H61H'8NO10P		738.516	1	17.43	0	0	0	0	0	0	0	0	0	0	0	0	0	0	0	2416	3701	4558	10354	8182	11597	32576	43226	33382	36999	133821	49617	224948	244354	224375
Click IS;Y	PS 17:0;Y_15:1-[2]H8	C38H60H'8NO10PNa		760.497	1	17.43	0	0	0	0	0	0	0	0	0	0	0	0	0	0	0	0	296	0	324	662	1252	4705	6390	3777	3327	27733	5714	46705	48888	41451
Click IS;Y	SM 18:1;O2/15:0;Y-[13]C2	C36C'2H74N2O6P		687.535	1	17.23	0	0	0	31236	30711	33787	100015	95379	89660	165733	164144	168939	48456	418721	345341	842971	908206	788501	1692237	1476700	1582971	3289453	3206271	3055484	4963262	5796535	6712044	11413723	11629740	14990052
Click IS;Y	SM 18:1;O2/15:0;Y-[13]C2	C36C'2H73N2O6PNa		709.517	1	17.23	0	0	0	0	0	0	0	0	0	73409	82530	39302	13218	59633	125241	108085	119278	98773	150882	232259	275944	286141	429016	370173	595925	541618	606762	991600	996166	1346497
Click IS;Y	SM 18:1;O2/15:0;Y-[13]C2	C36C'2H73N2O6PK		725.49	1	17.23	0	0	408	0	0	0	0	0	0	0	0	0	0	0	0	0	283	0	0	1397	403	4056	1913	1812	4914	8927	14831	41153	36105	57134
Click IS;Y	TG 17:0;Y_15:1-[2]H8_16:0	C51H85H'8O6		809.747	1	26.1	0	0	0	0	0	0	0	0	0	0	0	0	0	0	0	382	533	0	3894	1078	2307	7425	5672	5195	9637	5452	11188	11437	10241	28385
Click IS;Y	TG 17:0;Y_15:1-[2]H8_16:0	C51H88H'8O6N		826.773	1	26.1	18242	6218	2021	166610	180086	177206	418476	393956	347301	614161	642191	674440	1426466	1754661	1377255	3585964	4400064	2666712	6605992	6310000	5289159	14529170	14289143	10544727	23553864	20567312	33440260	46066580	42769640	55643616
Click IS;Y	TG 17:0;Y_15:1-[2]H8_16:0	C51H84H'8O6Na		831.729	1	26.1	2908	596	0	78785	82251	82677	200781	172807	157655	276505	293089	303000	646671	792357	659029	1511638	1799704	1159528	2638421	2488698	2163970	5104701	5071518	4073472	7397198	6735054	9470027	12202238	12446357	14848643
Click IS;Y	TG 17:0;Y_15:1-[2]H8_16:0	C51H84H'8O6K		847.703	1	26.1	0	0	0	54753	53808	49317	110435	103350	87305	140462	141121	148129	289823	349181	294475	675905	788218	528839	1162951	1068894	953044	2216484	2169941	1743967	3100942	2850182	3962613	4957495	4957342	5867990
POPC for norm	PC 16:0_18:1	C42H83NO8P		760.585	1	21.77	703624320	571936064	613358592	1006340480	873662848	942514240	995980416	852983680	772306304	662441600	659590144	679325952	363500448	826832064	922337472	782040704	903574208	701758784	751382848	741024576	701526464	788102720	744104000	678299968	857046592	647082240	827577344	713143168	782187264	892303680
POPC for norm	PC 16:0_18:1	C42H82NO8PNa		782.567	1	21.77	42418748	40932732	39319196	55796244	54842044	58274480	57837952	50521608	47717976	41305412	42483436	43895884	31235686	50145176	49855984	44648152	46977508	44524680	46040084	46550244	46557636	44874616	44762740	44879112	49205964	44206892	47588872	47269588	52159272	55355844
POPC for norm	PC 16:0_18:1	C42H82NO8PK		798.541	1	21.77	7022818	6719714	6687121	9348015	8941416	9202403	9608781	8131843	7796209	7085882	7117905	7157936	5205205	8250346	8267262	7277045	7769313	7452652	7612525	7717218	7532797	7298993	7359829	7363316	7973150	7350710	7934517	7857819	8592437	9036868
POPC for norm	PC 16:0_18:1	C84H165N2O16P2		1520.16	1	21.77	7451192	4865150	5822635	10262765	7897477	8931355	10062916	7520059	6816968	5925343	5733156	5987210	1567709	8220354	9840758	8192225	10169258	5958600	7041390	6788208	5922767	8059019	7427131	6147499	8988807	5308768	8866095	6219791	6897419	8517106
SPLASH LipidoMIX	CE 18:1-[2]H7	C27H45		369.352	1	30.39	0	0	0	0	0	0	0	0	0	0	0	0	95520	129262	156344	252135	281788	140657	397992	339070	287903	918705	945883	596814	2174333	1304775	2262030	2972655	2648064	3684692
SPLASH LipidoMIX	CE 18:1-[2]H7	C27H48N		386.378	1	30.39	0	0	0	0	0	0	0	0	0	0	0	0	0	0	0	573	361	0	682	339	0	5646	3424	1272	23354	8992	24916	31974	26306	30685
SPLASH LipidoMIX	CE 18:1-[2]H7	C27H44Na		391.334	1	30.39	0	0	0	0	0	0	0	0	0	0	0	0	0	0	0	0	0	0	0	0	0	0	0	0	0	0	0	0	0	0
SPLASH LipidoMIX	CE 18:1-[2]H7	C45H72H'7O2		658.651	1	30.39	0	0	0	0	0	0	0	0	0	0	0	0	0	0	696	0	0	0	345	315	0	1846	383	318	3276	1186	4758	8432	6572	6767
SPLASH LipidoMIX	CE 18:1-[2]H7	C45H75H'7O2N		675.678	1	30.39	0	0	0	0	0	0	0	0	0	0	0	0	4372	9276	10743	43113	49533	19017	101567	78293	67244	257028	278387	161001	692645	395330	702485	988277	880042	1263274
SPLASH LipidoMIX	CE 18:1-[2]H7	C45H71H'7O2Na		680.633	1	30.39	0	0	0	0	0	0	0	0	0	0	0	0	0	1800	977	5838	10441	2084	15328	15819	12095	38426	40199	26987	76034	59794	75895	95934	104318	128604
SPLASH LipidoMIX	CE 18:1-[2]H7	C90H143H'14O4		1316.3	1	30.39	0	0	0	0	0	0	0	0	0	0	0	0	0	0	0	366	1375	0	7271	2439	1948	27171	31948	17604	97866	54703	99991	141796	126242	196795
SPLASH LipidoMIX	CE 18:1-[2]H7	C90H146H'14O4N		1333.32	1	30.39	0	0	0	0	0	0	0	0	0	0	0	0	5920	11535	12800	67470	84587	30279	192304	154906	127269	630390	676125	371724	1919966	1071169	1952506	2810617	2491797	3705175
SPLASH LipidoMIX	CE 18:1-[2]H7	C90H142H'14O4Na		1338.28	1	30.39	0	0	0	0	0	0	0	0	0	0	0	0	9790	16577	21658	78760	86912	37832	180127	156152	137440	429890	451573	301975	885958	638430	893373	1169279	1210007	1558953
SPLASH LipidoMIX	CE 18:1-[2]H7	C90H142H'14O4K		1354.25	1	30.39	0	0	0	0	0	0	0	0	0	0	0	0	402	1909	2098	20109	22407	7964	54185	41208	36939	114528	122358	82528	231847	170606	233338	297956	318220	401729
SPLASH LipidoMIX	DG 15:0/18:1-[2]H7	C36H65H'7O5N		605.584	1	22.9	0	0	0	0	0	0	0	0	0	0	562	639	1758	4163	10344	30973	37297	17837	54598	43223	43449	139305	141701	93665	300588	202326	310304	434745	470957	643460
SPLASH LipidoMIX	DG 15:0/18:1-[2]H7	C36H61H'7O5Na		610.54	1	22.9	0	0	0	0	0	0	0	0	0	47845	46753	52537	75079	110055	124614	168991	199377	131945	263899	245587	225648	482644	482047	347896	857591	620336	898709	1194867	1298659	1620940
SPLASH LipidoMIX	DG 15:0/18:1-[2]H7	C36H61H'7O5K		626.514	1	22.9	0	0	0	0	0	0	0	0	0	6655	6598	4292	14385	21142	23007	47382	61415	37163	99945	85715	88477	209077	202490	154410	392332	280928	401854	561356	589663	734299
SPLASH LipidoMIX	DG 15:0/18:1-[2]H7	C72H122H'14O10K		1214.06	1	22.9	0	0	0	0	0	0	0	0	0	0	0	0	0	0	0	0	0	0	0	0	0	650	0	0	0	503	1244	9536	4547	10210
SPLASH LipidoMIX	LPC 18:1-[2]H7	C26H46H'7NO7P		529.399	1	10.83	0	0	0	91380	91594	86054	230430	240960	228981	462725	465341	453679	96062	1066223	1082210	2251994	2225272	2018985	4369517	4199707	4113387	8371540	8416291	8034021	17041910	15840791	17360476	30928974	29143034	38562836
SPLASH LipidoMIX	LPC 18:1-[2]H7	C26H45H'7NO7PNa		551.381	1	10.83	0	0	0	237	350	0	1568	0	2070	9870	10061	12156	265	31653	34244	87293	88863	72527	172974	162128	160648	359943	360250	335555	761678	705261	776411	1445218	1353709	1697641
SPLASH LipidoMIX	LPC 18:1-[2]H7	C26H45H'7NO7PK		567.355	1	10.83	0	0	0	0	0	0	272	0	0	0	0	0	314	0	243	530	246	689	2750	1543	1731	9903	12263	12674	35399	32981	40196	76914	77837	100111
SPLASH LipidoMIX	PC 15:0/18:1-[2]H7	C41H74H'7NO8P		753.613	1	21.36	0	0	0	857258	868661	874430	2088970	2004759	1767609	3123358	3190646	3266880	2937267	8071316	9070414	15615297	18477112	13164485	29713384	28736928	26080944	63798260	58691692	50365500	131887264	95558056	129544688	203266000	202139536	258276880
SPLASH LipidoMIX	PC 15:0/18:1-[2]H7	C41H73H'7NO8PNa		775.595	1	21.36	0	0	0	0	0	0	681938	575224	536623	621395	627745	657983	363342	1154288	1320952	1789613	2078504	1429946	2897242	2776547	2419179	6084014	5569379	4675225	12213563	8992174	12144227	18998720	19238974	23483058
SPLASH LipidoMIX	PC 15:0/18:1-[2]H7	C41H73H'7NO8PK		791.569	1	21.36	0	0	0	0	0	0	0	0	0	0	0	0	1527	3691	7656	10145	31763	15431	3757	5102	13850	42146	8985	29110	1921585	1362967	2007049	3106230	3143834	3792387
SPLASH LipidoMIX	PC 15:0/18:1-[2]H7	C82H147H'14N2O16P2		1506.22	1	21.36	0	0	0	0	0	1016	0	0	0	0	0	0	0	0	0	0	1107	0	0	0	1396	23182	15004	3741	189634	77583	186002	450588	412421	698953
SPLASH LipidoMIX	PC 15:0/18:1-[2]H7	C82H146H'14N2O16P2Na		1528.2	1	21.36	0	0	0	0	0	0	0	0	0	997	0	0	0	0	0	0	0	1504	0	0	0	0	0	4288	55695	18968	54101	218074	175060	316414
SPLASH LipidoMIX	PE 15:0/18:1-[2]H7	C38H68H'7NO8P		711.566	1	21.36	0	0	0	0	0	0	0	0	0	0	0	0	0	0	0	12369	19694	13369	43171	37503	46288	125235	100575	88820	209552	208841	201277	469698	443873	498887
SPLASH LipidoMIX	PI 15:0/18:1-[2]H7	C42H73H'7O13P		830.577	1	20.28	0	0	0	0	0	0	0	0	0	0	0	0	0	0	0	0	0	0	0	0	0	0	0	0	0	0	0	0	0	0
SPLASH LipidoMIX	PI 15:0/18:1-[2]H7	C42H76H'7O13PN		847.604	1	20.28	0	0	0	0	0	0	0	0	0	0	0	0	0	0	0	0	0	0	0	0	0	2909	4933	1510	5953	18456	4274	34450	44451	33258
SPLASH LipidoMIX	PS 15:0/18:1-[2]H7	C39H68H'7NO10P		755.556	1	20.42	0	0	0	0	0	0	0	0	0	0	0	0	0	0	0	0	0	0	0	0	0	0	0	0	0	16625	2405	37233	40832	32412
SPLASH LipidoMIX	PS 15:0/18:1-[2]H7	C39H67H'7NO10PNa		777.538	1	20.42	0	0	0	0	0	0	0	0	0	0	0	0	0	0	0	0	0	0	0	0	0	0	0	0	0	3381	456	9285	10114	5299
SPLASH LipidoMIX	SM 18:1;O2/18:1-[2]H9	C41H73H'9N2O6P		738.647	1	20.72	0	0	0	56248	59231	65033	234475	224614	197352	342851	370312	351333	111034	938601	1067705	1940880	2160300	1741806	3898111	3727631	3653342	8053122	7458826	7044626	16158530	13053749	16230831	26483308	27652034	35292484
SPLASH LipidoMIX	SM 18:1;O2/18:1-[2]H9	C41H72H'9N2O6PNa		760.629	1	20.72	0	0	0	0	0	0	2869	2125	1711	6263	8977	7860	1705	82585	93497	225743	231598	185869	445800	412838	406010	972480	851730	810117	2025219	1562774	1932233	3280041	3443028	4325308
SPLASH LipidoMIX	SM 18:1;O2/18:1-[2]H9	C41H72H'9N2O6PK		776.603	1	20.72	0	0	0	0	0	0	0	0	0	0	0	0	0	0	0	0	0	0	7372	2626	0	25892	19884	34622	124646	79301	106710	224362	230447	315472
SPLASH LipidoMIX	TG 15:0/18:1-[2]H7/15:0	C51H90H'7O6		812.772	1	27.86	0	0	0	0	0	0	0	0	0	0	0	0	0	0	0	0	0	0	0	0	341	2074	1111	579	8593	4490	6167	9147	7531	5437
SPLASH LipidoMIX	TG 15:0/18:1-[2]H7/15:0	C51H93H'7O6N		829.798	1	27.86	36509	22960	16182	170047	152392	141909	384962	344464	291623	550629	544807	584145	1097470	1478896	1604747	2934922	3583993	2224024	5499173	4981995	4165855	12151603	11784257	8212764	26817538	15950736	26907676	35302252	33073864	43940424
SPLASH LipidoMIX	TG 15:0/18:1-[2]H7/15:0	C51H89H'7O6Na		834.754	1	27.86	0	0	0	86813	89821	91030	150658	178444	121954	204168	192888	236439	444086	559049	575126	912353	1101969	744930	1626939	1522972	1374679	3224559	3165560	2369371	6166591	4201359	6136078	7826995	8103298	9953411
SPLASH LipidoMIX	TG 15:0/18:1-[2]H7/15:0	C51H89H'7O6K		850.728	1	27.86	886	0	0	13818	11989	12529	38616	38916	33278	67306	65770	69487	156177	206357	216220	380326	454616	301985	709562	651056	581482	1383728	1378833	1039137	2540233	1782794	2443250	3210275	3236285	3929434

## Sheet: Area Sum Normalized
Normalized AUC (arb. units)
ID	0_r1	0_r2	0_r3	1_r1	1_r2	1_r3	2_r1	2_r2	2_r3	3_r1	3_r2	3_r3	4_r1	4_r2	4_r3	5_r1	5_r2	5_r3	6_r1	6_r2	6_r3	7_r1	7_r2	7_r3	8_r1	8_r2	8_r3	9_r1	9_r2	9_r3
CE 18:1-[2]H7	0	0	0	0	0	0	0	0	0	0	0	0	322881	213089	231697	621520	620113	349863	1.30708e+06	1.09868e+06	984443	3.19274e+06	3.54637e+06	2.36683e+06	7.39041e+06	5.88181e+06	7.82974e+06	1.22894e+07	1.02723e+07	1.2709e+07
CE-[2]H7 17:0;C171	0	0	0	100530	116163	114366	171612	174246	223574	855567	921933	846907	1.98094e+06	2.02742e+06	2.03586e+06	4.48921e+06	4.69007e+06	4.69861e+06	9.5185e+06	9.94155e+06	1.002e+07	2.08335e+07	2.09772e+07	2.09982e+07	4.59381e+07	4.71429e+07	4.46585e+07	8.92201e+07	8.96498e+07	9.88568e+07
CE-[2]H7 17:0;Y	0	0	0	0	0	0	0	0	0	0	0	0	0	0	0	0	0	0	0	0	0	4128.54	4365.04	4942.33	12729.6	4027.59	14781.7	13420.8	10034.9	14685.8
Cer 18:0;O2,Y/15:1-[2]H8	0	0	0	0	0	0	14439.2	41739.7	48331.1	131771	140876	139058		288631	176661	683222	643011	712025	1.45684e+06	1.39488e+06	1.45215e+06	3.11833e+06	2.96036e+06	3.03628e+06	4.05446e+06	5.95866e+06	5.86973e+06	1.08957e+07	9.54369e+06	1.06626e+07
Cer 18:0;O2;C171/15:1-[2]H8	0	0	0	16882.2	30061.9	24215	69575.3	65675.5	83768.8	381853	393466	341338	936239	902471	923025	2.04925e+06	1.89859e+06	1.95141e+06	4.2512e+06	4.36662e+06	4.37099e+06	8.86625e+06	8.72836e+06	8.73552e+06	1.90615e+07	1.90741e+07	1.87982e+07	3.37706e+07	3.33298e+07	3.52425e+07
Cer 18:1;O2,C171/6:0	0	0	0	119367	171520	153832	338936	300923	384170	1.44867e+06	1.69376e+06	1.44467e+06	3.56637e+06	3.59627e+06	3.95745e+06	7.50543e+06	7.55937e+06	6.804e+06	1.46353e+07	1.67334e+07	1.51481e+07	2.76011e+07	2.89119e+07	2.78888e+07	5.27068e+07	4.87623e+07	5.21721e+07	8.3507e+07	8.39982e+07	7.80649e+07
Cer 18:1;O2,Y/6:0	0	0	0	57835.7	66313.2	65160.4	144027	184979	193539	385077	400192	402477	1.65073e+06	1.0361e+06	548672	2.62714e+06	2.35291e+06	2.47069e+06	5.66366e+06	5.55709e+06	5.73762e+06	1.09816e+07	1.16518e+07	1.19983e+07	1.48948e+07	2.47809e+07	2.18193e+07	4.33967e+07	3.7084e+07	4.21014e+07
Cer 18:1;O2/12:0	0	0	0	142603	173300	161911	350944	431828	431067	834906	866990	866911		1.56261e+06	1.4795e+06	3.32634e+06	3.15855e+06	3.24025e+06	6.35984e+06	6.13106e+06	6.29017e+06	1.22963e+07	1.26454e+07	1.24585e+07	2.30192e+07	2.47981e+07	2.35158e+07	4.15582e+07	3.7712e+07	4.09586e+07
DG 15:0/18:1-[2]H7	0	0	0	0	0	0	0	0	0	84974.6	84275	87216.2	253904	169312	178262	328229	343966	275005	575842	521829	524734	1.0956e+06	1.14895e+06	904078	1.87689e+06	1.75279e+06	2.01982e+06	3.1752e+06	3.10846e+06	3.48378e+06
DG 17:0;C171_15:1-[2]H8	0	0	0	34123.8	39299.7	40629	109548	95299.6	113956	407048	420998	410279	949086	883569	919566	1.90951e+06	1.85169e+06	1.89264e+06	3.9744e+06	4.07514e+06	4.01764e+06	8.12356e+06	8.0057e+06	7.90609e+06	1.7252e+07	1.72601e+07	1.67137e+07	3.12721e+07	3.10125e+07	3.444e+07
DG 17:0;Y_15:1-[2]H8	0	0	0	0	0	0	0	0	0	0	0	0	0	0	0	68396.4	75140	49559.5	174120	166003	156081	464395	446410	381571	651547	735724	898482	1.48599e+06	1.40443e+06	1.5701e+06
HexCer 18:1;O2/12:0	0	0	0	0	0	0	61341.2	88589.6	88645.8	198992	200084	203597	406101	385848	369072	807350	744756	866192	1.80265e+06	1.71143e+06	1.81238e+06	3.42435e+06	3.44401e+06	3.66466e+06	6.3599e+06	7.40634e+06	7.13393e+06	1.4238e+07	1.26048e+07	1.47158e+07
HexCer 18:1;O2/15:0;C171-[13]C2	0	0	0	0	0	0	12408.6	18600	19729.6	432327	571105	294830	1.66729e+06	1.5163e+06	1.30739e+06	5.57146e+06	5.26797e+06	5.00715e+06	1.36063e+07	1.49556e+07	1.46639e+07	2.84736e+07	2.9728e+07	2.99758e+07	6.17192e+07	6.29911e+07	6.33372e+07	1.10083e+08	1.06419e+08	1.12936e+08
HexCer 18:1;O2/15:0;Y-[13]C2	0	0	0	16572.9	21709.2	17864.5	75597.2	81249.6	84611.6	180447	188527	181849	432791	365506	283048	806855	733681	817653	1.67914e+06	1.6404e+06	1.70968e+06	3.34713e+06	3.29262e+06	3.36352e+06	4.59475e+06	6.63656e+06	6.41287e+06	1.24164e+07	1.09953e+07	1.25046e+07
LPC 18:1-[2]H7	0	0	0	94648.9	108692	94383.3	241802	292968	309368	736855	743132	706974	268987	1.37325e+06	1.26018e+06	3.10494e+06	2.67058e+06	3.07772e+06	6.25497e+06	6.07954e+06	6.27461e+06	1.15154e+07	1.22215e+07	1.27157e+07	2.1594e+07	2.63199e+07	2.27741e+07	4.68251e+07	4.0206e+07	4.67304e+07
LPC-[13]C3 19:1;C171	0	0	0	0	0	0	0	0	0	0	0	0	0	0	0	0	0	0	0	63949.8	68786.3	154610	130463	227103	247466	218230	361909	272007	331445	303896
LPC-[13]C3 19:1;Y	0	0	0	24927.5	29484.2	27363.9	73631.7	87571.9	91954.4	239402	236742	239341	89454.6	453958	276144	1.01543e+06	865685	1.01918e+06	2e+06	1.89471e+06	2.00669e+06	3.44989e+06	3.82124e+06	3.96459e+06	4.38574e+06	8.26632e+06	6.53027e+06	1.48043e+07	1.21522e+07	1.43084e+07
MG-[13]C3 19:1;C171	0	0	0	5018.55	12083.8	13675	18863.1	13316.7	44064.3	337726	376053	217638	1.18683e+06	1.16606e+06	1.17679e+06	4.38211e+06	4.54682e+06	4.17712e+06	1.18604e+07	1.35586e+07	1.30939e+07	2.67954e+07	2.69446e+07	2.73041e+07	5.61617e+07	5.43871e+07	5.69314e+07	9.84133e+07	1.00161e+08	9.68425e+07
MG-[13]C3 19:1;Y	0	0	0	0	0	0	0	0	0	0	0	0	0	0	0	20154.5	21077.2	22870.4	52876.1	51865.9	51918.1	104801	115682	119497	137747	232413	220422	464541	383592	514308
PA 17:0;C171_15:1-[2]H8	0	0	0	0	0	0	0	0	0	2983.25	10779.9	8036.29	46369.4	34116.4	28349.7	110299	65724.1	45416.3	123622	230686	185433	357883	312180	385711	622447	616092	620491	1.32193e+06	1.22596e+06	1.2847e+06
PA 17:0;Y_15:1-[2]H8	0	0	0	0	0	0	0	0	0	0	0	0	0	0	0	0	0	0	0	0	0	2896.83	8194.7	5271.52	5707.48	73577.7	5894.9	162585	175629	136030
PC 15:0/18:1-[2]H7	0	0	0	885627	1.02689e+06	960182	2.88463e+06	3.13684e+06	3.08527e+06	5.84025e+06	5.96878e+06	5.95656e+06	9.19105e+06	1.15442e+07	1.17352e+07	2.31098e+07	2.37572e+07	2.1494e+07	4.48825e+07	4.39151e+07	4.18458e+07	9.21448e+07	8.93936e+07	8.35522e+07	1.77056e+08	1.68295e+08	1.80338e+08	3.26162e+08	2.96022e+08	3.31795e+08
PC 17:0;C171_15:1-[2]H8	0	0	0	0	0	0	0	0	0	209473	479439	162749	1.48374e+06	1.29872e+06	1.21272e+06	1.08825e+07	1.15196e+07	7.9978e+06	8.35731e+07	9.8092e+07	1.02959e+08	3.40905e+08	3.4823e+08	3.65082e+08	8.61136e+08	8.71893e+08	8.42458e+08	1.45294e+09	1.48026e+09	1.52091e+09
PC 17:0;Y_15:1-[2]H8	0	0	0	359779	417947	354003	853399	973831	961075	1.94484e+06	1.973e+06	1.97927e+06	3.59314e+06	4.06183e+06	3.19418e+06	8.54414e+06	8.29794e+06	8.16879e+06	1.72824e+07	1.5937e+07	1.65457e+07	3.34228e+07	3.28782e+07	3.20868e+07	4.87448e+07	6.36735e+07	6.58086e+07	1.23634e+08	1.11893e+08	1.28243e+08
PE 15:0/18:1-[2]H7	0	0	0	0	0	0	0	0	0	0	0	0	0	0	0	16413.7	22725	19666.4	59410.1	52253.3	67926.8	164977	139858	134738	253662	331543	252180	677748	583699	577623
PE 17:0;C171_15:1-[2]H8	0	0	0	29532.5	33149.5	12609	93072.7	96348.8	51576.7	474110	671999	573969	1.29235e+06	1.14104e+06	1.12579e+06	2.62451e+06	1.92428e+06	1.61153e+06	4.10653e+06	6.19992e+06	5.36974e+06	1.27018e+07	1.09685e+07	1.34302e+07	3.22233e+07	2.96253e+07	2.8549e+07	7.36179e+07	7.39702e+07	7.68506e+07
PE 17:0;Y_15:1-[2]H8	0	0	0	0	0	0	0	0	0	33190	11276.7	18679.2	116612	73937.5	48289.2	178174	171647	177010	344375	323217	373436	777194	713236	656016		1.67385e+06	1.2284e+06	3.00675e+06	2.55294e+06	2.69398e+06
PI 15:0/18:1-[2]H7	0	0	0	0	0	0	0	0	0	0	0	0	0	0	0	0	0	0	0	0	0	3832.14	6859.74	2290.64	7206.07	29299.6	5354.9	49709.4	58453.7	38506.9
PI 17:0;C171_15:1-[2]H8	0	0	0	0	0	0	5301.98	7189.93	912.135	28389.4	40830	31059.4	98218	76633.7	72180.7	181151	119480	96933.3	214919	342712	266129	424852	375352	478892	625301	599412	578942	1.32848e+06	1.26599e+06	1.26136e+06
PI 17:0;Y_15:1-[2]H8	0	0	0	0	0	0	0	0	0	0	0	0	0	0	0	0	0	6785.94	13095.5	9406.23	18232	40203.9	55282.6	50304.7	37530.2	226432	52019.2	339137	332710	256392
PS 15:0/18:1-[2]H7	0	0	0	0	0	0	0	0	0	0	0	0	0	0	0	0	0	0	0	0	0	0	0	0	0	31760.3	3584.55	67122.9	66994.7	43662.7
PS 17:0;C171_15:1-[2]H8	0	0	0	0	0	0	4899.38	10566.5	2617.67	67974.6	109921	76637.2	286043	217689	213056	534916	409222	249482	751342	1.37638e+06	1.0154e+06	2.22352e+06	1.85061e+06	2.31948e+06	5.2687e+06	4.5572e+06	4.59519e+06	1.18789e+07	1.21329e+07	1.16213e+07
PS 17:0;Y_15:1-[2]H8	0	0	0	0	0	0	0	0	0	0	0	0	0	0	0	3206.04	4612.16	6705.03	14694.6	12322.4	18855.7	49111.8	68995.1	56369.6	48814.4	256473	69324.3	391980	385617	307779
SM 18:1;O2/15:0;C171-[13]C2	0	0	0	0	0	0	0	0	0	0	0	0	486685	349744	304747	4.50866e+06	4.60935e+06	2.6251e+06	2.46719e+07	2.73635e+07	2.89602e+07	6.48606e+07	7.21724e+07	8.17666e+07	1.57099e+08	1.50659e+08	1.51873e+08	2.49273e+08	2.46564e+08	2.36324e+08
SM 18:1;O2/15:0;Y-[13]C2	0	0	685.459	32269.7	36305.3	37057.3	104120	115965	120051	372862	385592	316037	171661	598337	531047	1.26205e+06	1.18595e+06	1.30522e+06	2.53642e+06	2.38306e+06	2.72852e+06	4.71562e+06	5.05782e+06	5.19941e+06	6.73531e+06	1.00762e+07	9.18832e+06	1.79596e+07	1.66507e+07	1.8981e+07
SM 18:1;O2/18:1-[2]H9	0	0	0	58109.4	70020.4	71327.7	247085	275678	266537	544327	592892	545129	313794	1.27732e+06	1.31041e+06	2.87511e+06	2.76002e+06	2.8357e+06	5.98805e+06	5.77261e+06	5.95703e+06	1.19239e+07	1.15842e+07	1.1968e+07	2.21622e+07	2.33302e+07	2.28902e+07	4.32706e+07	4.11935e+07	4.62356e+07
TG 15:0/18:1-[2]H7/15:0	54950.3	41090.1	27186.5	279636	300507	269227	597803	683087	598321	1.2818e+06	1.25595e+06	1.35081e+06	4.72541e+06	2.80723e+06	2.70397e+06	5.61004e+06	5.93174e+06	4.8117e+06	1.07831e+07	9.97056e+06	8.98445e+06	2.20812e+07	2.27079e+07	1.76302e+07	4.30124e+07	3.48296e+07	4.44694e+07	6.68785e+07	5.84142e+07	6.69554e+07
TG 17:0;C171_15:1-[2]H8_16:0	123740	102964	73787.1	591173	711379	639862	1.03609e+06	1.02069e+06	1.27663e+06	3.77927e+06	4.15564e+06	3.95409e+06	8.59221e+06	8.5815e+06	8.78757e+06	1.8984e+07	1.97495e+07	1.9499e+07	3.97138e+07	4.06377e+07	4.15235e+07	8.54415e+07	8.6084e+07	8.57018e+07	1.79181e+08	1.8522e+08	1.78038e+08	3.54685e+08	3.57847e+08	3.87217e+08
TG 17:0;Y_15:1-[2]H8_16:0	31079	12194.6	3395.37	310081	373733	339128	759639	814749	793014	1.6077e+06	1.68259e+06	1.70822e+06	6.57698e+06	3.62264e+06	2.63024e+06	7.66197e+06	8.06409e+06	6.40652e+06	1.43275e+07	1.37501e+07	1.23393e+07	2.87941e+07	2.99479e+07	2.4829e+07	4.12314e+07	4.7877e+07	5.87411e+07	9.12485e+07	7.91422e+07	8.84445e+07
Amount on column (pmol)
ID	0_r1	0_r2	0_r3	1_r1	1_r2	1_r3	2_r1	2_r2	2_r3	3_r1	3_r2	3_r3	4_r1	4_r2	4_r3	5_r1	5_r2	5_r3	6_r1	6_r2	6_r3	7_r1	7_r2	7_r3	8_r1	8_r2	8_r3	9_r1	9_r2	9_r3
CE 18:1-[2]H7	0	0	0	0.125008	0.125008	0.125008	0.312519	0.312519	0.312519	0.625038	0.625038	0.625038	1.25008	1.25008	1.25008	2.50015	2.50015	2.50015	5.0003	5.0003	5.0003	10.0006	10.0006	10.0006	20.0012	20.0012	20.0012	40.0024	40.0024	40.0024
CE-[2]H7 17:0;C171	0	0	0	0.00648912	0.00648912	0.00648912	0.0162228	0.0162228	0.0162228	0.0324456	0.0324456	0.0324456	0.0648912	0.0648912	0.0648912	0.129782	0.129782	0.129782	0.259565	0.259565	0.259565	0.51913	0.51913	0.51913	1.03826	1.03826	1.03826	2.07652	2.07652	2.07652
CE-[2]H7 17:0;Y	0	0	0	0.00648912	0.00648912	0.00648912	0.0162228	0.0162228	0.0162228	0.0324456	0.0324456	0.0324456	0.0648912	0.0648912	0.0648912	0.129782	0.129782	0.129782	0.259565	0.259565	0.259565	0.51913	0.51913	0.51913	1.03826	1.03826	1.03826	2.07652	2.07652	2.07652
Cer 18:0;O2,Y/15:1-[2]H8	0	0	0	0.00394652	0.00394652	0.00394652	0.00986629	0.00986629	0.00986629	0.0197326	0.0197326	0.0197326	0.0394652	0.0394652	0.0394652	0.0789303	0.0789303	0.0789303	0.157861	0.157861	0.157861	0.315721	0.315721	0.315721	0.631443	0.631443	0.631443	1.26289	1.26289	1.26289
Cer 18:0;O2;C171/15:1-[2]H8	0	0	0	0.00394652	0.00394652	0.00394652	0.00986629	0.00986629	0.00986629	0.0197326	0.0197326	0.0197326	0.0394652	0.0394652	0.0394652	0.0789303	0.0789303	0.0789303	0.157861	0.157861	0.157861	0.315721	0.315721	0.315721	0.631443	0.631443	0.631443	1.26289	1.26289	1.26289
Cer 18:1;O2,C171/6:0	0	0	0	0.00833333	0.00833333	0.00833333	0.0208333	0.0208333	0.0208333	0.0416667	0.0416667	0.0416667	0.0833333	0.0833333	0.0833333	0.166667	0.166667	0.166667	0.333333	0.333333	0.333333	0.666667	0.666667	0.666667	1.33333	1.33333	1.33333	2.66667	2.66667	2.66667
Cer 18:1;O2,Y/6:0	0	0	0	0.00833333	0.00833333	0.00833333	0.0208333	0.0208333	0.0208333	0.0416667	0.0416667	0.0416667	0.0833333	0.0833333	0.0833333	0.166667	0.166667	0.166667	0.333333	0.333333	0.333333	0.666667	0.666667	0.666667	1.33333	1.33333	1.33333	2.66667	2.66667	2.66667
Cer 18:1;O2/12:0	0	0	0	0.005875	0.005875	0.005875	0.0146875	0.0146875	0.0146875	0.029375	0.029375	0.029375	0.05875	0.05875	0.05875	0.1175	0.1175	0.1175	0.235	0.235	0.235	0.47	0.47	0.47	0.94	0.94	0.94	1.88	1.88	1.88
DG 15:0/18:1-[2]H7	0	0	0	0.00374162	0.00374162	0.00374162	0.00935406	0.00935406	0.00935406	0.0187081	0.0187081	0.0187081	0.0374162	0.0374162	0.0374162	0.0748325	0.0748325	0.0748325	0.149665	0.149665	0.149665	0.29933	0.29933	0.29933	0.59866	0.59866	0.59866	1.19732	1.19732	1.19732
DG 17:0;C171_15:1-[2]H8	0	0	0	0.00364913	0.00364913	0.00364913	0.00912281	0.00912281	0.00912281	0.0182456	0.0182456	0.0182456	0.0364913	0.0364913	0.0364913	0.0729825	0.0729825	0.0729825	0.145965	0.145965	0.145965	0.29193	0.29193	0.29193	0.58386	0.58386	0.58386	1.16772	1.16772	1.16772
DG 17:0;Y_15:1-[2]H8	0	0	0	0.00364913	0.00364913	0.00364913	0.00912281	0.00912281	0.00912281	0.0182456	0.0182456	0.0182456	0.0364913	0.0364913	0.0364913	0.0729825	0.0729825	0.0729825	0.145965	0.145965	0.145965	0.29193	0.29193	0.29193	0.58386	0.58386	0.58386	1.16772	1.16772	1.16772
HexCer 18:1;O2/12:0	0	0	0	0.0063	0.0063	0.0063	0.01575	0.01575	0.01575	0.0315	0.0315	0.0315	0.063	0.063	0.063	0.126	0.126	0.126	0.252	0.252	0.252	0.504	0.504	0.504	1.008	1.008	1.008	2.016	2.016	2.016
HexCer 18:1;O2/15:0;C171-[13]C2	0	0	0	0.007822	0.007822	0.007822	0.019555	0.019555	0.019555	0.03911	0.03911	0.03911	0.07822	0.07822	0.07822	0.15644	0.15644	0.15644	0.31288	0.31288	0.31288	0.62576	0.62576	0.62576	1.25152	1.25152	1.25152	2.50304	2.50304	2.50304
HexCer 18:1;O2/15:0;Y-[13]C2	0	0	0	0.007822	0.007822	0.007822	0.019555	0.019555	0.019555	0.03911	0.03911	0.03911	0.07822	0.07822	0.07822	0.15644	0.15644	0.15644	0.31288	0.31288	0.31288	0.62576	0.62576	0.62576	1.25152	1.25152	1.25152	2.50304	2.50304	2.50304
LPC 18:1-[2]H7	0	0	0	0.0112536	0.0112536	0.0112536	0.028134	0.028134	0.028134	0.056268	0.056268	0.056268	0.112536	0.112536	0.112536	0.225072	0.225072	0.225072	0.450144	0.450144	0.450144	0.900287	0.900287	0.900287	1.80057	1.80057	1.80057	3.60115	3.60115	3.60115
LPC-[13]C3 19:1;C171	0	0	0	0.00935209	0.00935209	0.00935209	0.0233802	0.0233802	0.0233802	0.0467604	0.0467604	0.0467604	0.0935209	0.0935209	0.0935209	0.187042	0.187042	0.187042	0.374083	0.374083	0.374083	0.748167	0.748167	0.748167	1.49633	1.49633	1.49633	2.99267	2.99267	2.99267
LPC-[13]C3 19:1;Y	0	0	0	0.00935209	0.00935209	0.00935209	0.0233802	0.0233802	0.0233802	0.0467604	0.0467604	0.0467604	0.0935209	0.0935209	0.0935209	0.187042	0.187042	0.187042	0.374083	0.374083	0.374083	0.748167	0.748167	0.748167	1.49633	1.49633	1.49633	2.99267	2.99267	2.99267
MG-[13]C3 19:1;C171	0	0	0	0.00676567	0.00676567	0.00676567	0.0169142	0.0169142	0.0169142	0.0338283	0.0338283	0.0338283	0.0676567	0.0676567	0.0676567	0.135313	0.135313	0.135313	0.270627	0.270627	0.270627	0.541253	0.541253	0.541253	1.08251	1.08251	1.08251	2.16501	2.16501	2.16501
MG-[13]C3 19:1;Y	0	0	0	0.00676567	0.00676567	0.00676567	0.0169142	0.0169142	0.0169142	0.0338283	0.0338283	0.0338283	0.0676567	0.0676567	0.0676567	0.135313	0.135313	0.135313	0.270627	0.270627	0.270627	0.541253	0.541253	0.541253	1.08251	1.08251	1.08251	2.16501	2.16501	2.16501
PA 17:0;C171_15:1-[2]H8	0	0	0	0.00320073	0.00320073	0.00320073	0.00800183	0.00800183	0.00800183	0.0160037	0.0160037	0.0160037	0.0320073	0.0320073	0.0320073	0.0640146	0.0640146	0.0640146	0.128029	0.128029	0.128029	0.256058	0.256058	0.256058	0.512117	0.512117	0.512117	1.02423	1.02423	1.02423
PA 17:0;Y_15:1-[2]H8	0	0	0	0.00320073	0.00320073	0.00320073	0.00800183	0.00800183	0.00800183	0.0160037	0.0160037	0.0160037	0.0320073	0.0320073	0.0320073	0.0640146	0.0640146	0.0640146	0.128029	0.128029	0.128029	0.256058	0.256058	0.256058	0.512117	0.512117	0.512117	1.02423	1.02423	1.02423
PC 15:0/18:1-[2]H7	0	0	0	0.0499927	0.0499927	0.0499927	0.124982	0.124982	0.124982	0.249963	0.249963	0.249963	0.499927	0.499927	0.499927	0.999854	0.999854	0.999854	1.99971	1.99971	1.99971	3.99942	3.99942	3.99942	7.99883	7.99883	7.99883	15.9977	15.9977	15.9977
PC 17:0;C171_15:1-[2]H8	0	0	0	0.0283046	0.0283046	0.0283046	0.0707615	0.0707615	0.0707615	0.141523	0.141523	0.141523	0.283046	0.283046	0.283046	0.566092	0.566092	0.566092	1.13218	1.13218	1.13218	2.26437	2.26437	2.26437	4.52874	4.52874	4.52874	9.05747	9.05747	9.05747
PC 17:0;Y_15:1-[2]H8	0	0	0	0.0283046	0.0283046	0.0283046	0.0707615	0.0707615	0.0707615	0.141523	0.141523	0.141523	0.283046	0.283046	0.283046	0.566092	0.566092	0.566092	1.13218	1.13218	1.13218	2.26437	2.26437	2.26437	4.52874	4.52874	4.52874	9.05747	9.05747	9.05747
PE 15:0/18:1-[2]H7	0	0	0	0.00186349	0.00186349	0.00186349	0.00465873	0.00465873	0.00465873	0.00931747	0.00931747	0.00931747	0.0186349	0.0186349	0.0186349	0.0372699	0.0372699	0.0372699	0.0745398	0.0745398	0.0745398	0.14908	0.14908	0.14908	0.298159	0.298159	0.298159	0.596318	0.596318	0.596318
PE 17:0;C171_15:1-[2]H8	0	0	0	0.00900627	0.00900627	0.00900627	0.0225157	0.0225157	0.0225157	0.0450314	0.0450314	0.0450314	0.0900627	0.0900627	0.0900627	0.180125	0.180125	0.180125	0.360251	0.360251	0.360251	0.720502	0.720502	0.720502	1.441	1.441	1.441	2.88201	2.88201	2.88201
PE 17:0;Y_15:1-[2]H8	0	0	0	0.00900627	0.00900627	0.00900627	0.0225157	0.0225157	0.0225157	0.0450314	0.0450314	0.0450314	0.0900627	0.0900627	0.0900627	0.180125	0.180125	0.180125	0.360251	0.360251	0.360251	0.720502	0.720502	0.720502	1.441	1.441	1.441	2.88201	2.88201	2.88201
PI 15:0/18:1-[2]H7	0	0	0	0.00250847	0.00250847	0.00250847	0.00627117	0.00627117	0.00627117	0.0125423	0.0125423	0.0125423	0.0250847	0.0250847	0.0250847	0.0501694	0.0501694	0.0501694	0.100339	0.100339	0.100339	0.200678	0.200678	0.200678	0.401355	0.401355	0.401355	0.80271	0.80271	0.80271
PI 17:0;C171_15:1-[2]H8	0	0	0	0.00768726	0.00768726	0.00768726	0.0192181	0.0192181	0.0192181	0.0384363	0.0384363	0.0384363	0.0768726	0.0768726	0.0768726	0.153745	0.153745	0.153745	0.30749	0.30749	0.30749	0.614981	0.614981	0.614981	1.22996	1.22996	1.22996	2.45992	2.45992	2.45992
PI 17:0;Y_15:1-[2]H8	0	0	0	0.00768726	0.00768726	0.00768726	0.0192181	0.0192181	0.0192181	0.0384363	0.0384363	0.0384363	0.0768726	0.0768726	0.0768726	0.153745	0.153745	0.153745	0.30749	0.30749	0.30749	0.614981	0.614981	0.614981	1.22996	1.22996	1.22996	2.45992	2.45992	2.45992
PS 15:0/18:1-[2]H7	0	0	0	0.00125479	0.00125479	0.00125479	0.00313698	0.00313698	0.00313698	0.00627397	0.00627397	0.00627397	0.0125479	0.0125479	0.0125479	0.0250959	0.0250959	0.0250959	0.0501918	0.0501918	0.0501918	0.100384	0.100384	0.100384	0.200767	0.200767	0.200767	0.401534	0.401534	0.401534
PS 17:0;C171_15:1-[2]H8	0	0	0	0.00846918	0.00846918	0.00846918	0.0211729	0.0211729	0.0211729	0.0423459	0.0423459	0.0423459	0.0846918	0.0846918	0.0846918	0.169384	0.169384	0.169384	0.338767	0.338767	0.338767	0.677534	0.677534	0.677534	1.35507	1.35507	1.35507	2.71014	2.71014	2.71014
PS 17:0;Y_15:1-[2]H8	0	0	0	0.00846918	0.00846918	0.00846918	0.0211729	0.0211729	0.0211729	0.0423459	0.0423459	0.0423459	0.0846918	0.0846918	0.0846918	0.169384	0.169384	0.169384	0.338767	0.338767	0.338767	0.677534	0.677534	0.677534	1.35507	1.35507	1.35507	2.71014	2.71014	2.71014
SM 18:1;O2/15:0;C171-[13]C2	0	0	0	0.00778799	0.00778799	0.00778799	0.01947	0.01947	0.01947	0.03894	0.03894	0.03894	0.0778799	0.0778799	0.0778799	0.15576	0.15576	0.15576	0.31152	0.31152	0.31152	0.623039	0.623039	0.623039	1.24608	1.24608	1.24608	2.49216	2.49216	2.49216
SM 18:1;O2/15:0;Y-[13]C2	0	0	0	0.00778799	0.00778799	0.00778799	0.01947	0.01947	0.01947	0.03894	0.03894	0.03894	0.0778799	0.0778799	0.0778799	0.15576	0.15576	0.15576	0.31152	0.31152	0.31152	0.623039	0.623039	0.623039	1.24608	1.24608	1.24608	2.49216	2.49216	2.49216
SM 18:1;O2/18:1-[2]H9	0	0	0	0.0100255	0.0100255	0.0100255	0.0250637	0.0250637	0.0250637	0.0501274	0.0501274	0.0501274	0.100255	0.100255	0.100255	0.200509	0.200509	0.200509	0.401019	0.401019	0.401019	0.802038	0.802038	0.802038	1.60408	1.60408	1.60408	3.20815	3.20815	3.20815
TG 15:0/18:1-[2]H7/15:0	0	0	0	0.0162488	0.0162488	0.0162488	0.0406219	0.0406219	0.0406219	0.0812438	0.0812438	0.0812438	0.162488	0.162488	0.162488	0.324975	0.324975	0.324975	0.64995	0.64995	0.64995	1.2999	1.2999	1.2999	2.5998	2.5998	2.5998	5.1996	5.1996	5.1996
TG 17:0;C171_15:1-[2]H8_16:0	0	0	0	0.0257417	0.0257417	0.0257417	0.0643543	0.0643543	0.0643543	0.128709	0.128709	0.128709	0.257417	0.257417	0.257417	0.514834	0.514834	0.514834	1.02967	1.02967	1.02967	2.05934	2.05934	2.05934	4.11867	4.11867	4.11867	8.23735	8.23735	8.23735
TG 17:0;Y_15:1-[2]H8_16:0	0	0	0	0.0257417	0.0257417	0.0257417	0.0643543	0.0643543	0.0643543	0.128709	0.128709	0.128709	0.257417	0.257417	0.257417	0.514834	0.514834	0.514834	1.02967	1.02967	1.02967	2.05934	2.05934	2.05934	4.11867	4.11867	4.11867	8.23735	8.23735	8.23735

## Sheet: MG
MG-[13]C3 19:1;C171			SUMMARY OUTPUT										MG-[13]C3 19:1;Y			SUMMARY OUTPUT
Amount on column (pmol)	Normalized AUC (arb. units)	% CV											Amount on column (pmol)	Normalized AUC (arb. units)
0	0		Regression Statistics										0	0		Regression Statistics
0	0		Multiple R	0.999183									0	0		Multiple R	0.998048
0	0		R Square	0.998367									0	0		R Square	0.9961
0.00676567	5018.55	44.913	Adjusted R Square	0.998281									0.00676567	0		Adjusted R Square	0.995667
0.00676567	12083.8		Standard Error	812536									0.00676567	0		Standard Error	4987.4
0.00676567	13675		Observations	21									0.00676567	0		Observations	11
0.0169142	18863.1	64.4799											0.0169142	0
0.0169142	13316.7		ANOVA										0.0169142	0		ANOVA
0.0169142	44064.3			df	SS	MS	F	Significance F					0.0169142	0			df	SS	MS	F	Significance F
0.0338283	337726	26.6205	Regression	1	7667505308341500	7667505308341500	11613.7	6.0448e-28					0.0338283	0		Regression	1	5.71832e+10	5.71832e+10	2298.9	3.74188e-12
0.0338283	376053		Residual	19	1.25441e+13	6.60215e+11							0.0338283	0		Residual	9	2.23868e+08	2.48742e+07
0.0338283	217638		Total	20	7680049385358816								0.0338283	0		Total	10	5.74071e+10
0.0676567	1.18683e+06	0.882838											0.0676567	0
0.0676567	1.16606e+06			Coefficients	Standard Error	t Stat	P-value	Lower 95%	Upper 95%	Lower 95.0%	Upper 95.0%		0.0676567	0			Coefficients	Standard Error	t Stat	P-value	Lower 95%	Upper 95%	Lower 95.0%	Upper 95.0%
0.0676567	1.17679e+06		Intercept	-1.81608e+06	233207	-7.78742	2.4944e-07	-2.30419e+06	-1.32797e+06	-2.30419e+06	-1.32797e+06		0.0676567	0		Intercept	-6458.27	2547.63	-2.53502	0.0319711	-12221.4	-695.145	-12221.4	-695.145
0.135313	4.38211e+06	4.23961	X Variable 1	5.31971e+07	493633	107.767	6.0448e-28	5.2164e+07	5.42303e+07	5.2164e+07	5.42303e+07		0.135313	20154.5		X Variable 1	216638	4518.3	47.9468	3.74188e-12	206417	226859	206417	226859
0.135313	4.54682e+06												0.135313	21077.2
0.135313	4.17712e+06												0.135313	22870.4
0.270627	1.18604e+07	6.83639											0.270627	52876.1
0.270627	1.35586e+07		RESIDUAL OUTPUT										0.270627	51865.9		RESIDUAL OUTPUT
0.270627	1.30939e+07												0.270627	51918.1
0.541253	2.67954e+07	0.967855	Observation	Predicted Y	Residuals	h(0)	LOD (pmol)	LOQ (pmol)					0.541253	104801		Observation	Predicted Y	Residuals	h(0)	LOD (pmol)	LOQ (pmol)
0.541253	2.69446e+07		1	-916296	935159	0.247126	0.056289	0.168867					0.541253	115682		1	22855.7	-2701.22	0.73913	0.100189	0.300567
0.541253	2.73041e+07		2	-916296	929613								0.541253	119497		2	22855.7	-1778.5
1.08251	5.61617e+07	2.33732	3	-916296	960360								1.08251	232413		3	22855.7	14.6247
1.08251	5.43871e+07		4	-16510.5	354236								1.08251	220422		4	52169.7	706.383
1.08251	5.69314e+07		5	-16510.5	392563								2.16501	464541		5	52169.7	-303.789
2.16501	9.84133e+07	1.68583	6	-16510.5	234148								2.16501	383592		6	52169.7	-251.676
2.16501	1.00161e+08		7	1.78306e+06	-596234								2.16501	514308		7	110798	-5996.77
2.16501	9.68425e+07		8	1.78306e+06	-617004											8	110798	4884.74
			9	1.78306e+06	-606267								Calibration levels (pmol) used for regression fit			9	110798	8699.56
Calibration levels (pmol) used for regression fit			10	5.3822e+06	-1.0001e+06								0.135313			10	228054	4358.81
0.0169142			11	5.3822e+06	-835380								0.270627			11	228054	-7632.16
0.0338283			12	5.3822e+06	-1.20508e+06								0.541253
0.0676567			13	1.25805e+07	-720118								1.08251
0.135313			14	1.25805e+07	978092
0.270627			15	1.25805e+07	513388
0.541253			16	2.69771e+07	-181620
1.08251			17	2.69771e+07	-32454.6
			18	2.69771e+07	327015
			19	5.57702e+07	391551
			20	5.57702e+07	-1.38313e+06
			21	5.57702e+07	1.16126e+06

## Sheet: DG
DG 17:0;C171_15:1-[2]H8			SUMMARY OUTPUT										DG 17:0;Y_15:1-[2]H8			SUMMARY OUTPUT										DG 15:0/18:1-[2]H7
Amount on column (pmol)	Normalized AUC (arb. units)	% CV											Amount on column (pmol)	Normalized AUC (arb. units)												Amount on column (pmol)	Normalized AUC (arb. units)		SUMMARY OUTPUT
0	0		Regression Statistics										0	0		Regression Statistics										0	0
0	0		Multiple R	0.999799									0	0		Multiple R	0.992898									0	0		Regression Statistics
0	0		R Square	0.999598									0	0		R Square	0.985847									0	0		Multiple R	0.993409
0.00364913	34123.8	9.04041	Adjusted R Square	0.999577									0.00364913	0		Adjusted R Square	0.984963									0.00374162	0		R Square	0.986862
0.00364913	39299.7		Standard Error	56940.1									0.00364913	0		Standard Error	65447.1									0.00374162	0		Adjusted R Square	0.986041
0.00364913	40629		Observations	21									0.00364913	0		Observations	18									0.00374162	0		Standard Error	131160
0.00912281	109548	9.17602											0.00912281	0												0.00935406	0		Observations	18
0.00912281	95299.6		ANOVA										0.00912281	0		ANOVA										0.00935406	0
0.00912281	113956			df	SS	MS	F	Significance F					0.00912281	0			df	SS	MS	F	Significance F					0.00935406	0		ANOVA
0.0182456	407048	1.7691	Regression	1	1.53255e+14	1.53255e+14	47269.2	9.88407e-34					0.0182456	0		Regression	1	4.77383e+12	4.77383e+12	1114.51	3.18125e-16					0.0187081	84974.6			df	SS	MS	F	Significance F
0.0182456	420998		Residual	19	6.16013e+10	3.24217e+09							0.0182456	0		Residual	16	6.85332e+10	4.28333e+09							0.0187081	84275		Regression	1	2.06752e+13	2.06752e+13	1201.84	1.75348e-16
0.0182456	410279		Total	20	1.53317e+14								0.0182456	0		Total	17	4.84236e+12								0.0187081	87216.2		Residual	16	2.75248e+11	1.7203e+10
0.0364913	949086	3.57658											0.0364913	0												0.0374162	253904		Total	17	2.09504e+13
0.0364913	883569			Coefficients	Standard Error	t Stat	P-value	Lower 95%	Upper 95%	Lower 95.0%	Upper 95.0%		0.0364913	0			Coefficients	Standard Error	t Stat	P-value	Lower 95%	Upper 95%	Lower 95.0%	Upper 95.0%		0.0374162	169312
0.0364913	919566		Intercept	-102760	16324.1	-6.29496	4.82748e-06	-136926	-68592.8	-136926	-68592.8		0.0364913	0		Intercept	-14492.9	21487.6	-0.674478	0.509636	-60044.7	31058.8	-60044.7	31058.8		0.0374162	178262			Coefficients	Standard Error	t Stat	P-value	Lower 95%	Upper 95%	Lower 95.0%	Upper 95.0%
0.0729825	1.90951e+06	1.57798	X Variable 1	2.78578e+07	128132	217.415	9.88407e-34	2.75896e+07	2.8126e+07	2.75896e+07	2.8126e+07		0.0729825	68396.4		X Variable 1	1.30332e+06	39039.9	33.3843	3.18125e-16	1.22056e+06	1.38608e+06	1.22056e+06	1.38608e+06		0.0748325	328229		Intercept	168339	43062.6	3.90916	0.00124944	77049.9	259627	77049.9	259627
0.0729825	1.85169e+06												0.0729825	75140												0.0748325	343966		X Variable 1	2.64528e+06	76304.4	34.6675	1.75348e-16	2.48352e+06	2.80704e+06	2.48352e+06	2.80704e+06
0.0729825	1.89264e+06												0.0729825	49559.5												0.0748325	275005
0.145965	3.9744e+06	1.25633											0.145965	174120												0.149665	575842
0.145965	4.07514e+06		RESIDUAL OUTPUT										0.145965	166003		RESIDUAL OUTPUT										0.149665	521829
0.145965	4.01764e+06												0.145965	156081												0.149665	524734		RESIDUAL OUTPUT
0.29193	8.12356e+06	1.35879	Observation	Predicted Y	Residuals	h(0)	LOD (pmol)	LOQ (pmol)					0.29193	464395		Observation	Predicted Y	Residuals	% CV	h(0)	LOD (pmol)	LOQ (pmol)				0.29933	1.0956e+06
0.29193	8.0057e+06		1	-1102.92	35226.7	0.246572	0.00753085	0.0225925					0.29193	446410		1	33067	-33067	100	0.323383	0.190632	0.571895				0.29933	1.14895e+06		Observation	Predicted Y	Residuals	h(0)	LOD (pmol)	LOQ (pmol)
0.29193	7.90609e+06		2	-1102.92	40402.6								0.29193	381571		2	33067	-33067	100							0.29933	904078		1	267315	-13410.9	0.323383	0.188229	0.564688
0.58386	1.7252e+07	1.83405	3	-1102.92	41731.9								0.58386	651547		3	33067	-33067	100							0.59866	1.87689e+06		2	267315	-98003.5
0.58386	1.72601e+07		4	151382	-41833.6								0.58386	735724		4	80626.8	-12230.5	15.1692							0.59866	1.75279e+06		3	267315	-89053
0.58386	1.67137e+07		5	151382	-56082.5								0.58386	898482		5	80626.8	-5486.83	6.80522							0.59866	2.01982e+06		4	366292	-38062.7
1.16772	3.12721e+07	5.91893	6	151382	-37426.2								1.16772	1.48599e+06		6	80626.8	-31067.3	38.5322							1.19732	3.1752e+06		5	366292	-22325
1.16772	3.10125e+07		7	405524	1524.01								1.16772	1.40443e+06		7	175747	-1626.84	0.925674							1.19732	3.10846e+06		6	366292	-91286.8
1.16772	3.444e+07		8	405524	15474.4								1.16772	1.5701e+06		8	175747	-9743.53	5.54408							1.19732	3.48378e+06		7	564245	11597.8
			9	405524	4755.45											9	175747	-19665.2	11.1895										8	564245	-42415.3
Calibration levels (pmol) used for regression fit			10	913807	35279.1								Calibration levels (pmol) used for regression fit			10	365986	98409.1	26.8888							Calibration levels (pmol) used for regression fit			9	564245	-39511
0.00364913			11	913807	-30237.8								0.0364913			11	365986	80423.9	21.9746							0.0374162			10	960151	135449
0.00912281			12	913807	5758.74								0.0729825			12	365986	15585.1	4.2584							0.0748325			11	960151	188801
0.0182456			13	1.93037e+06	-20859.3								0.145965			13	746465	-94917.8	12.7156							0.149665			12	960151	-56072.7
0.0364913			14	1.93037e+06	-78688								0.29193			14	746465	-10740.8	1.43889							0.29933			13	1.75196e+06	124922
0.0729825			15	1.93037e+06	-37728.5								0.58386			15	746465	152016	20.3648							0.59866			14	1.75196e+06	828.425
0.145965			16	3.96351e+06	10898.4								1.16772			16	1.50742e+06	-21433.7	1.42188							1.19732			15	1.75196e+06	267853
0.29193			17	3.96351e+06	111631											17	1.50742e+06	-102993	6.83241										16	3.33559e+06	-160383
			18	3.96351e+06	54132.3											18	1.50742e+06	62672.1	4.15757										17	3.33559e+06	-227124
			19	8.02977e+06	93792.6																								18	3.33559e+06	148196
			20	8.02977e+06	-24073.5
			21	8.02977e+06	-123678

## Sheet: TG
TG 17:0;C171_15:1-[2]H8_16:0			SUMMARY OUTPUT										TG 17:0;Y_15:1-[2]H8_16:0			SUMMARY OUTPUT										TG 15:0/18:1-[2]H7/15:0			SUMMARY OUTPUT
Amount on column (pmol)	Normalized AUC (arb. units)	% CV											Amount on column (pmol)	Normalized AUC (arb. units)												Amount on column (pmol)	Normalized AUC (arb. units)
0	123740	25.0531	Regression Statistics										0	31079		Regression Statistics										0	54950.3		Regression Statistics
0	102964		Multiple R	0.999749									0	12194.6		Multiple R	0.997294									0	41090.1		Multiple R	0.996179
0	73787.1		R Square	0.999498									0	3395.37		R Square	0.994596									0	27186.5		R Square	0.992372
0.0257417	591173	9.33839	Adjusted R Square	0.999466									0.0257417	310081		Adjusted R Square	0.994278									0.0162488	279636		Adjusted R Square	0.992009
0.0257417	711379		Standard Error	701812									0.0257417	373733		Standard Error	689470									0.0162488	300507		Standard Error	1.14386e+06
0.0257417	639862		Observations	18									0.0257417	339128		Observations	19									0.0162488	269227		Observations	23
0.0643543	1.03609e+06	12.9171											0.0643543	759639												0.0406219	597803
0.0643543	1.02069e+06		ANOVA										0.0643543	814749		ANOVA										0.0406219	683087		ANOVA
0.0643543	1.27663e+06			df	SS	MS	F	Significance F					0.0643543	793014			df	SS	MS	F	Significance F					0.0406219	598321			df	SS	MS	F	Significance F
0.128709	3.77927e+06	4.7525	Regression	1	1.56856e+16	1.56856e+16	31846.3	7.94207e-28					0.128709	1.6077e+06		Regression	1	1.48736e+15	1.48736e+15	3128.85	1.02194e-20					0.0812438	1.2818e+06		Regression	1	3.57466e+15	3.57466e+15	2732.05	1.00563e-23
0.128709	4.15564e+06		Residual	16	7.88064e+12	4.9254e+11							0.128709	1.68259e+06		Residual	17	8.08126e+12	4.75368e+11							0.0812438	1.25595e+06		Residual	21	2.74768e+13	1.30842e+12
0.128709	3.95409e+06		Total	17	1.56935e+16								0.128709	1.70822e+06		Total	18	1.49544e+15								0.0812438	1.35081e+06		Total	22	3602135344535307
0.257417	8.59221e+06	1.34054											0.257417	3.62264e+06												0.162488	4.72541e+06
0.257417	8.5815e+06			Coefficients	Standard Error	t Stat	P-value	Lower 95%	Upper 95%	Lower 95.0%	Upper 95.0%		0.257417	2.63024e+06			Coefficients	Standard Error	t Stat	P-value	Lower 95%	Upper 95%	Lower 95.0%	Upper 95.0%		0.162488	2.80723e+06			Coefficients	Standard Error	t Stat	P-value	Lower 95%	Upper 95%	Lower 95.0%	Upper 95.0%
0.257417	8.78757e+06		Intercept	-2.04075e+06	230419	-8.85667	1.44642e-07	-2.52921e+06	-1.55228e+06	-2.52921e+06	-1.55228e+06		0.514834	7.66197e+06		Intercept	-214760	205853	-1.04327	0.311433	-649072	219551	-649072	219551		0.162488	2.70397e+06		Intercept	-60784.3	297737	-0.204154	0.840198	-679962	558394	-679962	558394
0.514834	1.8984e+07	2.01064	X Variable 1	4.23624e+07	237384	178.455	7.94207e-28	4.18592e+07	4.28656e+07	4.18592e+07	4.28656e+07		0.514834	8.06409e+06		X Variable 1	1.41094e+07	252241	55.9361	1.02194e-20	1.35772e+07	1.46416e+07	1.35772e+07	1.46416e+07		0.324975	5.61004e+06		X Variable 1	1.65748e+07	317107	52.269	1.00563e-23	1.59154e+07	1.72343e+07	1.59154e+07	1.72343e+07
0.514834	1.97495e+07												0.514834	6.40652e+06												0.324975	5.93174e+06
0.514834	1.9499e+07												1.02967	1.43275e+07												0.324975	4.8117e+06
1.02967	3.97138e+07	2.22745											1.02967	1.37501e+07												0.64995	1.07831e+07
1.02967	4.06377e+07		RESIDUAL OUTPUT										1.02967	1.23393e+07		RESIDUAL OUTPUT										0.64995	9.97056e+06		RESIDUAL OUTPUT
1.02967	4.15235e+07												2.05934	2.87941e+07												0.64995	8.98445e+06
2.05934	8.54415e+07	0.376945	Observation	Predicted Y	Residuals	h(0)	LOD (pmol)	LOQ (pmol)					2.05934	2.99479e+07		Observation	Predicted Y	Residuals	h(0)	LOD (pmol)	LOQ (pmol)					1.2999	2.20812e+07		Observation	Predicted Y	Residuals	h(0)	LOD (pmol)	LOQ (pmol)
2.05934	8.6084e+07		1	685454	350639	0.323383	0.0628922	0.188677					4.11867	4.12314e+07		1	148440	161641	0.246572	0.180044	0.540132					1.2999	2.27079e+07		1	208536	71099.4	0.198888	0.24936	0.74808
2.05934	8.57018e+07		2	685454	335239								4.11867	4.7877e+07		2	148440	225293								1.2999	1.76302e+07		2	208536	91970.8
4.11867	1.79181e+08	2.13429	3	685454	591177								4.11867	5.87411e+07		3	148440	190688								2.5998	4.30124e+07		3	208536	60691.1
4.11867	1.8522e+08		4	3.41166e+06	367614								8.23735	9.12485e+07		4	693241	66397.6								2.5998	4.44694e+07		4	612517	-14714.4
4.11867	1.78038e+08		5	3.41166e+06	743981								8.23735	7.91422e+07		5	693241	121508								5.1996	6.68785e+07		5	612517	70569.8
8.23735	3.54685e+08	4.89356	6	3.41166e+06	542432								8.23735	8.84445e+07		6	693241	99772.8								5.1996	5.84142e+07		6	612517	-14196.1
8.23735	3.57847e+08		7	8.86406e+06	-271852											7	1.60124e+06	6459.11								5.1996	6.69554e+07		7	1.28582e+06	-4022.22
8.23735	3.87217e+08		8	8.86406e+06	-282556								Calibration levels (pmol) used for regression fit			8	1.60124e+06	81351.7											8	1.28582e+06	-29869
			9	8.86406e+06	-76488.3								0.0257417			9	1.60124e+06	106976								Calibration levels (pmol) used for regression fit			9	1.28582e+06	64996.3
Calibration levels (pmol) used for regression fit			10	1.97689e+07	-784870								0.0643543			10	3.41724e+06	205391								0.0162488			10	2.63242e+06	2.09299e+06
0.0643543			11	1.97689e+07	-19397.1								0.128709			11	3.41724e+06	-787004								0.0406219			11	2.63242e+06	174806
0.128709			12	1.97689e+07	-269844								0.257417			12	7.04925e+06	612717								0.0812438			12	2.63242e+06	71547.7
0.257417			13	4.15785e+07	-1.86465e+06								0.514834			13	7.04925e+06	1.01484e+06								0.162488			13	5.32563e+06	284411
0.514834			14	4.15785e+07	-940741								1.02967			14	7.04925e+06	-642726								0.324975			14	5.32563e+06	606114
1.02967			15	4.15785e+07	-54974.8								2.05934			15	1.43133e+07	14278.6								0.64995			15	5.32563e+06	-513924
2.05934			16	8.51977e+07	243800											16	1.43133e+07	-563145								1.2999			16	1.0712e+07	71088.2
			17	8.51977e+07	886360											17	1.43133e+07	-1.97396e+06								2.5998			17	1.0712e+07	-741482
			18	8.51977e+07	504126											18	2.88413e+07	-47148.1											18	1.0712e+07	-1.72759e+06
																19	2.88413e+07	1.10667e+06											19	2.14849e+07	596346
																													20	2.14849e+07	1.22301e+06
																													21	2.14849e+07	-3.85471e+06
																													22	4.30305e+07	-18056.8
																													23	4.30305e+07	1.43892e+06

## Sheet: dhCer
Cer 18:0;O2;C171/15:1-[2]H8			SUMMARY OUTPUT										Cer 18:0;O2,Y/15:1-[2]H8			SUMMARY OUTPUT
Amount on column (pmol)	Normalized AUC (arb. units)	% CV											Amount on column (pmol)	Normalized AUC (arb. units)
0	0		Regression Statistics										0	0		Regression Statistics
0	0		Multiple R	0.999827									0	0		Multiple R	0.998913
0	0		R Square	0.999654									0	0		R Square	0.997828
0.00394652	16882.2	27.8409	Adjusted R Square	0.999632									0.00394652	0		Adjusted R Square	0.997683
0.00394652	30061.9		Standard Error	60064									0.00394652	0		Standard Error	53207.1
0.00394652	24215		Observations	18									0.00394652	0		Observations	17
0.00986629	69575.3	13.043											0.00986629	14439.2
0.00986629	65675.5		ANOVA										0.00986629	41739.7		ANOVA
0.00986629	83768.8			df	SS	MS	F	Significance F					0.00986629	48331.1			df	SS	MS	F	Significance F
0.0197326	381853	7.35235	Regression	1	1.66768e+14	1.66768e+14	46225.7	4.03509e-29					0.0197326	131771		Regression	1	1.95079e+13	1.95079e+13	6890.82	2.156e-21
0.0197326	393466		Residual	16	5.77229e+10	3.60768e+09							0.0197326	140876		Residual	15	4.24649e+10	2.831e+09
0.0197326	341338		Total	17	1.66825e+14								0.0197326	139058		Total	16	1.95503e+13
0.0394652	936239	1.84843											0.0394652	288631
0.0394652	902471			Coefficients	Standard Error	t Stat	P-value	Lower 95%	Upper 95%	Lower 95.0%	Upper 95.0%		0.0394652	176661			Coefficients	Standard Error	t Stat	P-value	Lower 95%	Upper 95%	Lower 95.0%	Upper 95.0%
0.0394652	923025		Intercept	-211810	19720.2	-10.7407	1.00734e-08	-253615	-170005	-253615	-170005		0.0789303	683222		Intercept	-90540.5	18133.5	-4.993	0.000160533	-129191	-51889.9	-129191	-51889.9
0.0789303	2.04925e+06	3.88737	X Variable 1	2.84911e+07	132516	215.002	4.03509e-29	2.82102e+07	2.8772e+07	2.82102e+07	2.8772e+07		0.0789303	643011		X Variable 1	9.84942e+06	118652	83.011	2.156e-21	9.59652e+06	1.01023e+07	9.59652e+06	1.01023e+07
0.0789303	1.89859e+06												0.0789303	712025
0.0789303	1.95141e+06												0.157861	1.45684e+06
0.157861	4.2512e+06	1.56904											0.157861	1.39488e+06
0.157861	4.36662e+06		RESIDUAL OUTPUT										0.157861	1.45215e+06		RESIDUAL OUTPUT
0.157861	4.37099e+06												0.315721	3.11833e+06
0.315721	8.86625e+06	0.884424	Observation	Predicted Y	Residuals	h(0)	LOD (pmol)	LOQ (pmol)					0.315721	2.96036e+06		Observation	Predicted Y	Residuals	h(0)	LOD (pmol)	LOQ (pmol)
0.315721	8.72836e+06		1	69291.8	283.482	0.323383	0.00800316	0.0240095					0.315721	3.03628e+06		1	6636.72	7802.51	0.323383	0.0205076	0.0615229
0.315721	8.73552e+06		2	69291.8	-3616.33								0.631443	4.05446e+06		2	6636.72	35103
0.631443	1.90615e+07	0.820741	3	69291.8	14477								0.631443	5.95866e+06		3	6636.72	41694.4
0.631443	1.90741e+07		4	350393	31460.2								0.631443	5.86973e+06		4	103814	27957.5
0.631443	1.87982e+07		5	350393	43072.5								1.26289	1.08957e+07		5	103814	37061.7
1.26289	3.37706e+07	2.93602	6	350393	-9055.36								1.26289	9.54369e+06		6	103814	35243.6
1.26289	3.33298e+07		7	912596	23642.5								1.26289	1.06626e+07		7	298168	-9537.11
1.26289	3.52425e+07		8	912596	-10125.2											8	298168	-121508
			9	912596	10428.7								Calibration levels (pmol) used for regression fit			9	686878	-3655.6
Calibration levels (pmol) used for regression fit			10	2.037e+06	12244.9								0.00986629			10	686878	-43866.1
0.00986629			11	2.037e+06	-138414								0.0197326			11	686878	25147.1
0.0197326			12	2.037e+06	-85588.7								0.0394652			12	1.4643e+06	-7452.03
0.0394652			13	4.28581e+06	-34612.4								0.0789303			13	1.4643e+06	-69417.2
0.0789303			14	4.28581e+06	80808.9								0.157861			14	1.4643e+06	-12145.4
0.157861			15	4.28581e+06	85173								0.315721			15	3.01913e+06	99200.4
0.315721			16	8.78344e+06	82810											16	3.01913e+06	-58775.3
			17	8.78344e+06	-55073.3											17	3.01913e+06	17146.3
			18	8.78344e+06	-47915.8

## Sheet: Cer
Cer 18:1;O2,C171/6:0			SUMMARY OUTPUT										Cer 18:1;O2,Y/6:0			SUMMARY OUTPUT										Cer 18:1;O2/12:0			SUMMARY OUTPUT
Amount on column (pmol)	Normalized AUC (arb. units)	% CV											Amount on column (pmol)	Normalized AUC (arb. units)												Amount on column (pmol)	Normalized AUC (arb. units)
0	0		Regression Statistics										0	0		Regression Statistics										0	0		Regression Statistics
0	0		Multiple R	0.997379									0	0		Multiple R	0.997682									0	0		Multiple R	0.999777
0	0		R Square	0.994765									0	0		R Square	0.995369									0	0		R Square	0.999554
0.00833333	119367	17.8916	Adjusted R Square	0.99449									0.00833333	57835.7		Adjusted R Square	0.995125									0.005875	142603		Adjusted R Square	0.999529
0.00833333	171520		Standard Error	729619									0.00833333	66313.2		Standard Error	280720									0.005875	173300		Standard Error	93804
0.00833333	153832		Observations	21									0.00833333	65160.4		Observations	21									0.005875	161911		Observations	20
0.0208333	338936	12.2092											0.0208333	144027												0.0146875	350944
0.0208333	300923		ANOVA										0.0208333	184979		ANOVA										0.0146875	431828		ANOVA
0.0208333	384170			df	SS	MS	F	Significance F					0.0208333	193539			df	SS	MS	F	Significance F					0.0146875	431067			df	SS	MS	F	Significance F
0.0416667	1.44867e+06	9.3309	Regression	1	1.92202e+15	1.92202e+15	3610.48	3.86834e-23					0.0416667	385077		Regression	1	3.21795e+14	3.21795e+14	4083.51	1.20767e-23					0.029375	834906		Regression	1	3.5473e+14	3.5473e+14	40313.9	1.30309e-31
0.0416667	1.69376e+06		Residual	19	1.01145e+13	5.32344e+11							0.0416667	400192		Residual	19	1.49727e+12	7.88036e+10							0.029375	866990		Residual	18	1.58385e+11	8.79919e+09
0.0416667	1.44467e+06		Total	20	1.93213e+15								0.0416667	402477		Total	20	3.23293e+14								0.029375	866911		Total	19	3.54888e+14
0.0833333	3.56637e+06	5.87239											0.0833333	1.65073e+06												0.05875	1.56261e+06
0.0833333	3.59627e+06			Coefficients	Standard Error	t Stat	P-value	Lower 95%	Upper 95%	Lower 95.0%	Upper 95.0%		0.0833333	1.0361e+06			Coefficients	Standard Error	t Stat	P-value	Lower 95%	Upper 95%	Lower 95.0%	Upper 95.0%		0.05875	1.4795e+06			Coefficients	Standard Error	t Stat	P-value	Lower 95%	Upper 95%	Lower 95.0%	Upper 95.0%
0.0833333	3.95745e+06		Intercept	-58014.3	209174	-0.27735	0.784507	-495820	379792	-495820	379792		0.0833333	548672		Intercept	-279418	80479.3	-3.47192	0.00255289	-447863	-110972	-447863	-110972		0.1175	3.32634e+06		Intercept	40199.2	27659.8	1.45335	0.16334	-17911.8	98310.2	-17911.8	98310.2
0.166667	7.50543e+06	5.78091	X Variable 1	4.32004e+07	718962	60.0872	3.86834e-23	4.16956e+07	4.47052e+07	4.16956e+07	4.47052e+07		0.166667	2.62714e+06		X Variable 1	1.76766e+07	276619	63.9024	1.20767e-23	1.70977e+07	1.82556e+07	1.70977e+07	1.82556e+07		0.1175	3.15855e+06		X Variable 1	2.64753e+07	131860	200.783	1.30309e-31	2.61983e+07	2.67523e+07	2.61983e+07	2.67523e+07
0.166667	7.55937e+06												0.166667	2.35291e+06												0.1175	3.24025e+06
0.166667	6.804e+06												0.166667	2.47069e+06												0.235	6.35984e+06
0.333333	1.46353e+07	7.05418											0.333333	5.66366e+06												0.235	6.13106e+06
0.333333	1.67334e+07		RESIDUAL OUTPUT										0.333333	5.55709e+06		RESIDUAL OUTPUT										0.235	6.29017e+06		RESIDUAL OUTPUT
0.333333	1.51481e+07												0.333333	5.73762e+06												0.47	1.22963e+07
0.666667	2.76011e+07	2.44886	Observation	Predicted Y	Residuals	h(0)	LOD (pmol)	LOQ (pmol)					0.666667	1.09816e+07		Observation	Predicted Y	Residuals	h(0)	LOD (pmol)	LOQ (pmol)					0.47	1.26454e+07		Observation	Predicted Y	Residuals	h(0)	LOD (pmol)	LOQ (pmol)
0.666667	2.89119e+07		1	301989	-182622	0.246572	0.0622273	0.186682					0.666667	1.16518e+07		1	-132112	189948	0.246572	0.0585122	0.175536					0.47	1.24585e+07		1	195742	-53138.5	0.246572	0.0130543	0.0391629
0.666667	2.78888e+07		2	301989	-130469								0.666667	1.19983e+07		2	-132112	198425								0.94	2.30192e+07		2	195742	-22441.9
1.33333	5.27068e+07	4.1782	3	301989	-148157								1.33333	1.48948e+07		3	-132112	197273								0.94	2.47981e+07		3	195742	-33830.9
1.33333	5.21721e+07		4	841995	-503059								1.33333	2.47809e+07		4	88845.6	55181.2								0.94	2.35158e+07		4	429055	-78111.1
1.33333	4.87623e+07		5	841995	-541071								1.33333	2.18193e+07		5	88845.6	96133.2								1.88	4.15582e+07		5	429055	2772.81
2.66667	8.3507e+07	4.02286	6	841995	-457825								2.66667	4.33967e+07		6	88845.6	104693								1.88	3.7712e+07		6	429055	2012.33
2.66667	8.39982e+07		7	1.742e+06	-293335								2.66667	3.7084e+07		7	457109	-72031.9								1.88	4.09586e+07		7	817911	16995.1
2.66667	7.80649e+07		8	1.742e+06	-48242.6								2.66667	4.21014e+07		8	457109	-56916.4											8	817911	49078.9
			9	1.742e+06	-297334											9	457109	-54631.6								Calibration levels (pmol) used for regression fit			9	817911	49000.1
Calibration levels (pmol) used for regression fit			10	3.54202e+06	24352.6								Calibration levels (pmol) used for regression fit			10	1.19364e+06	457098								0.005875			10	1.59562e+06	-33012.2
0.00833333			11	3.54202e+06	54249.4								0.00833333			11	1.19364e+06	-157538								0.0146875			11	1.59562e+06	-116124
0.0208333			12	3.54202e+06	415429								0.0208333			12	1.19364e+06	-644963								0.029375			12	3.15105e+06	175290
0.0416667			13	7.14206e+06	363373								0.0416667			13	2.66669e+06	-39544.1								0.05875			13	3.15105e+06	7506.42
0.0833333			14	7.14206e+06	417316								0.0833333			14	2.66669e+06	-313780								0.1175			14	3.15105e+06	89199.4
0.166667			15	7.14206e+06	-338054								0.166667			15	2.66669e+06	-195998								0.235			15	6.26189e+06	97944
0.333333			16	1.43421e+07	293186								0.333333			16	5.61279e+06	50862.8								0.47			16	6.26189e+06	-130834
0.666667			17	1.43421e+07	2.3913e+06								0.666667			17	5.61279e+06	-55700.1											17	6.26189e+06	28276.4
			18	1.43421e+07	805971											18	5.61279e+06	124823											18	1.24836e+07	-187267
			19	2.87423e+07	-1.14119e+06											19	1.1505e+07	-523382											19	1.24836e+07	161796
			20	2.87423e+07	169672											20	1.1505e+07	146761											20	1.24836e+07	-25112.3
			21	2.87423e+07	-853492											21	1.1505e+07	493286

## Sheet: HexCer
HexCer 18:1;O2/15:0;C171-[13]C2			SUMMARY OUTPUT										HexCer 18:1;O2/15:0;Y-[13]C2			SUMMARY OUTPUT										HexCer 18:1;O2/12:0			SUMMARY OUTPUT
Amount on column (pmol)	Normalized AUC (arb. units)	% CV											Amount on column (pmol)	Normalized AUC (arb. units)												Amount on column (pmol)	Normalized AUC (arb. units)
0	0		Regression Statistics										0	0		Regression Statistics										0	0		Regression Statistics
0	0		Multiple R	0.999486									0	0		Multiple R	0.999488									0	0		Multiple R	0.998809
0	0		R Square	0.998973									0	0		R Square	0.998977									0	0		R Square	0.997619
0.007822	0		Adjusted R Square	0.998909									0.007822	16572.9		Adjusted R Square	0.998923									0.0063	0		Adjusted R Square	0.99747
0.007822	0		Standard Error	744493									0.007822	21709.2		Standard Error	37697									0.0063	0		Standard Error	62417.7
0.007822	0		Observations	18									0.007822	17864.5		Observations	21									0.0063	0		Observations	18
0.019555	12408.6	23.3043											0.019555	75597.2												0.01575	61341.2
0.019555	18600		ANOVA										0.019555	81249.6		ANOVA										0.01575	88589.6		ANOVA
0.019555	19729.6			df	SS	MS	F	Significance F					0.019555	84611.6			df	SS	MS	F	Significance F					0.01575	88645.8			df	SS	MS	F	Significance F
0.03911	432327	31.9208	Regression	1	8624663321851927	8624663321851927	15560.4	2.43509e-25					0.03911	180447		Regression	1	2.63697e+13	2.63697e+13	18556.3	7.08453e-30					0.0315	198992		Regression	1	2.61165e+13	2.61165e+13	6703.45	2.03164e-22
0.03911	571105		Residual	16	8.86831e+12	5.54269e+11							0.03911	188527		Residual	19	2.70002e+10	1.42106e+09							0.0315	200084		Residual	16	6.23356e+10	3.89597e+09
0.03911	294830		Total	17	8633531627251476								0.03911	181849		Total	20	2.63967e+13								0.0315	203597		Total	17	2.61788e+13
0.07822	1.66729e+06	12.0727											0.07822	432791												0.063	406101
0.07822	1.5163e+06			Coefficients	Standard Error	t Stat	P-value	Lower 95%	Upper 95%	Lower 95.0%	Upper 95.0%		0.07822	365506			Coefficients	Standard Error	t Stat	P-value	Lower 95%	Upper 95%	Lower 95.0%	Upper 95.0%		0.063	385848			Coefficients	Standard Error	t Stat	P-value	Lower 95%	Upper 95%	Lower 95.0%	Upper 95.0%
0.07822	1.30739e+06		Intercept	-2.27673e+06	244432	-9.31438	7.31046e-08	-2.79491e+06	-1.75856e+06	-2.79491e+06	-1.75856e+06		0.07822	283048		Intercept	-34777.7	10807.3	-3.21798	0.00452788	-57397.6	-12157.7	-57397.6	-12157.7		0.063	369072		Intercept	-41360.1	20493	-2.01825	0.0606534	-84803.4	2083.15	-84803.4	2083.15
0.15644	5.57146e+06	5.3468	X Variable 1	5.16881e+07	414362	124.741	2.43509e-25	5.08097e+07	5.25665e+07	5.08097e+07	5.25665e+07		0.15644	806855		X Variable 1	5.39092e+06	39574.6	136.222	7.08453e-30	5.30809e+06	5.47375e+06	5.30809e+06	5.47375e+06		0.126	807350		X Variable 1	7.06292e+06	86265	81.8746	2.03164e-22	6.88004e+06	7.24579e+06	6.88004e+06	7.24579e+06
0.15644	5.26797e+06												0.15644	733681												0.126	744756
0.15644	5.00715e+06												0.15644	817653												0.126	866192
0.31288	1.36063e+07	4.92745											0.31288	1.67914e+06												0.252	1.80265e+06
0.31288	1.49556e+07		RESIDUAL OUTPUT										0.31288	1.6404e+06		RESIDUAL OUTPUT										0.252	1.71143e+06		RESIDUAL OUTPUT
0.31288	1.46639e+07												0.31288	1.70968e+06												0.252	1.81238e+06
0.62576	2.84736e+07	2.74006	Observation	Predicted Y	Residuals	h(0)	LOD (pmol)	LOQ (pmol)					0.62576	3.34713e+06		Observation	Predicted Y	Residuals	h(0)	LOD (pmol)	LOQ (pmol)					0.504	3.42435e+06		Observation	Predicted Y	Residuals	h(0)	LOD (pmol)	LOQ (pmol)
0.62576	2.9728e+07		1	-255212	687539	0.323383	0.0546798	0.164039					0.62576	3.29262e+06		1	7390.12	9182.76	0.246572	0.0257642	0.0772925					0.504	3.44401e+06		1	69880.8	-8539.6	0.323383	0.0335491	0.100647
0.62576	2.99758e+07		2	-255212	826318								0.62576	3.36352e+06		2	7390.12	14319								0.504	3.66466e+06		2	69880.8	18708.8
1.25152	6.17192e+07	1.3592	3	-255212	550042								1.25152	4.59475e+06		3	7390.12	10474.4								1.008	6.3599e+06		3	69880.8	18765
1.25152	6.29911e+07		4	1.76631e+06	-99018.4								1.25152	6.63656e+06		4	70641.8	4955.38								1.008	7.40634e+06		4	181122	17870.1
1.25152	6.33372e+07		5	1.76631e+06	-250012								1.25152	6.41287e+06		5	70641.8	10607.8								1.008	7.13393e+06		5	181122	18962
2.50304	1.10083e+08	2.97517	6	1.76631e+06	-458922								2.50304	1.24164e+07		6	70641.8	13969.7								2.016	1.4238e+07		6	181122	22475.4
2.50304	1.06419e+08		7	5.80935e+06	-237888								2.50304	1.09953e+07		7	176061	4385.79								2.016	1.26048e+07		7	403604	2497.7
2.50304	1.12936e+08		8	5.80935e+06	-541385								2.50304	1.25046e+07		8	176061	12465.9								2.016	1.47158e+07		8	403604	-17755.6
			9	5.80935e+06	-802207											9	176061	5787.84											9	403604	-34531.8
Calibration levels (pmol) used for regression fit			10	1.38954e+07	-289172								Calibration levels (pmol) used for regression fit			10	386900	45890.6								Calibration levels (pmol) used for regression fit			10	848567	-41217.5
0.03911			11	1.38954e+07	1.06019e+06								0.007822			11	386900	-21394.6								0.01575			11	848567	-103811
0.07822			12	1.38954e+07	768417								0.019555			12	386900	-103852								0.0315			12	848567	17624.6
0.15644			13	3.00676e+07	-1.59405e+06								0.03911			13	808578	-1723.61								0.063			13	1.73849e+06	64156.9
0.31288			14	3.00676e+07	-339577								0.07822			14	808578	-74897.7								0.126			14	1.73849e+06	-27063.1
0.62576			15	3.00676e+07	-91830								0.15644			15	808578	9074.73								0.252			15	1.73849e+06	73883
1.25152			16	6.2412e+07	-692762								0.31288			16	1.65193e+06	27204								0.504			16	3.51835e+06	-94000.3
			17	6.2412e+07	579116								0.62576			17	1.65193e+06	-11529.8											17	3.51835e+06	-74336
			18	6.2412e+07	925200											18	1.65193e+06	57747.1											18	3.51835e+06	146312
																19	3.33865e+06	8481.12
																20	3.33865e+06	-46024.6
																21	3.33865e+06	24876.4

## Sheet: SM
SM 18:1;O2/15:0;C171-[13]C2			SUMMARY OUTPUT										SM 18:1;O2/15:0;Y-[13]C2			SUMMARY OUTPUT										SM 18:1;O2/18:1-[2]H9			SUMMARY OUTPUT
Amount on column (pmol)	Normalized AUC (arb. units)	% CV											Amount on column (pmol)	Normalized AUC (arb. units)												Amount on column (pmol)	Normalized AUC (arb. units)
0	0		Regression Statistics										0	0		Regression Statistics										0	0		Regression Statistics
0	0		Multiple R	0.998562									0	0		Multiple R	0.998075									0	0		Multiple R	0.99822
0	0		R Square	0.997126									0	685.459		R Square	0.996154									0	0		R Square	0.996443
0.00778799	0		Adjusted R Square	0.996886									0.00778799	32269.7		Adjusted R Square	0.995941									0.0100255	58109.4		Adjusted R Square	0.996295
0.00778799	0		Standard Error	3.39238e+06									0.00778799	36305.3		Standard Error	111380									0.0100255	70020.4		Standard Error	869157
0.00778799	0		Observations	14									0.00778799	37057.3		Observations	20									0.0100255	71327.7		Observations	26
0.01947	0												0.01947	104120												0.0250637	247085
0.01947	0		ANOVA										0.01947	115965		ANOVA										0.0250637	275678		ANOVA
0.01947	0			df	SS	MS	F	Significance F					0.01947	120051			df	SS	MS	F	Significance F					0.0250637	266537			df	SS	MS	F	Significance F
0.03894	0		Regression	1	4.79053e+16	4.79053e+16	4162.71	1.27403e-16					0.03894	372862		Regression	1	5.78405e+13	5.78405e+13	4662.46	3.41891e-23					0.0501274	544327		Regression	1	5079481569656250	5079481569656250	6723.93	6.6148e-31
0.03894	0		Residual	12	1.38099e+14	1.15082e+13							0.03894	385592		Residual	18	2.23301e+11	1.24056e+10							0.0501274	592892		Residual	24	1.81304e+13	7.55434e+11
0.03894	0		Total	13	4.80434e+16								0.03894	316037		Total	19	5.80638e+13								0.0501274	545129		Total	25	5097611981830904
0.0778799	486685	24.9117											0.0778799	598337												0.100255	1.27732e+06
0.0778799	349744			Coefficients	Standard Error	t Stat	P-value	Lower 95%	Upper 95%	Lower 95.0%	Upper 95.0%		0.0778799	531047			Coefficients	Standard Error	t Stat	P-value	Lower 95%	Upper 95%	Lower 95.0%	Upper 95.0%		0.100255	1.31041e+06			Coefficients	Standard Error	t Stat	P-value	Lower 95%	Upper 95%	Lower 95.0%	Upper 95.0%
0.0778799	304747		Intercept	-1.38172e+07	1.33408e+06	-10.3571	2.44822e-07	-1.67239e+07	-1.09105e+07	-1.67239e+07	-1.09105e+07		0.15576	1.26205e+06		Intercept	-10673.7	32842.5	-0.324997	0.748931	-79673.2	58325.8	-79673.2	58325.8		0.200509	2.87511e+06		Intercept	175862	209981	0.837514	0.410567	-257517	609240	-257517	609240
0.15576	4.50866e+06	28.5531	X Variable 1	1.33536e+08	2.06972e+06	64.519	1.27403e-16	1.29027e+08	1.38046e+08	1.29027e+08	1.38046e+08		0.15576	1.18595e+06		X Variable 1	8.06474e+06	118109	68.2822	3.41891e-23	7.8166e+06	8.31288e+06	7.8166e+06	8.31288e+06		0.200509	2.76002e+06		X Variable 1	1.36851e+07	166892	81.9996	6.6148e-31	1.33406e+07	1.40295e+07	1.33406e+07	1.40295e+07
0.15576	4.60935e+06												0.15576	1.30522e+06												0.200509	2.8357e+06
0.15576	2.6251e+06												0.31152	2.53642e+06												0.401019	5.98805e+06
0.31152	2.46719e+07	8.02749											0.31152	2.38306e+06												0.401019	5.77261e+06
0.31152	2.73635e+07		RESIDUAL OUTPUT										0.31152	2.72852e+06		RESIDUAL OUTPUT										0.401019	5.95703e+06		RESIDUAL OUTPUT
0.31152	2.89602e+07												0.623039	4.71562e+06												0.802038	1.19239e+07
0.623039	6.48606e+07	7.54597	Observation	Predicted Y	Residuals	h(0)	LOD (pmol)	LOQ (pmol)					0.623039	5.05782e+06		Observation	Predicted Y	Residuals	h(0)	LOD (pmol)	LOQ (pmol)					0.802038	1.15842e+07		Observation	Predicted Y	Residuals	h(0)	LOD (pmol)	LOQ (pmol)
0.623039	7.21724e+07		1	-3.41738e+06	3.90406e+06	0.458333	0.101239	0.303716					0.623039	5.19941e+06		1	52134.4	-19864.7	0.246572	0.0508851	0.152655					0.802038	1.1968e+07		1	313061	-254952	0.166278	0.226342	0.679027
1.24608	1.57099e+08	2.23351	2	-3.41738e+06	3.76712e+06								1.24608	6.73531e+06		2	52134.4	-15829.2								1.60408	2.21622e+07		2	313061	-243041
1.24608	1.50659e+08		3	-3.41738e+06	3.72213e+06								1.24608	1.00762e+07		3	52134.4	-15077.1								1.60408	2.33302e+07		3	313061	-241733
1.24608	1.51873e+08		4	6.98242e+06	-2.47377e+06								1.24608	9.18832e+06		4	146347	-42227								1.60408	2.28902e+07		4	518860	-271775
2.49216	2.49273e+08	2.79851	5	6.98242e+06	-2.37307e+06								2.49216	1.79596e+07		5	146347	-30381.2								3.20815	4.32706e+07		5	518860	-243182
2.49216	2.46564e+08		6	6.98242e+06	-4.35733e+06								2.49216	1.66507e+07		6	146347	-26295.5								3.20815	4.11935e+07		6	518860	-252323
2.49216	2.36324e+08		7	2.7782e+07	-3.11009e+06								2.49216	1.8981e+07		7	303367	69495.4								3.20815	4.62356e+07		7	861858	-317531
			8	2.7782e+07	-418491											8	303367	82225.5											8	861858	-268967
Calibration levels (pmol) used for regression fit			9	2.7782e+07	1.17818e+06								Calibration levels (pmol) used for regression fit			9	303367	12669.6								Calibration levels (pmol) used for regression fit			9	861858	-316730
0.0778799			10	6.93812e+07	-4.52069e+06								0.00778799			10	617408	-19071								0.0100255			10	1.54786e+06	-270531
0.15576			11	6.93812e+07	2.79112e+06								0.01947			11	617408	-86360.2								0.0250637			11	1.54786e+06	-237449
0.31152			12	1.5258e+08	4.51897e+06								0.03894			12	1.24549e+06	16564.9								0.0501274			12	2.91985e+06	-44734.1
0.623039			13	1.5258e+08	-1.92098e+06								0.0778799			13	1.24549e+06	-59543.2								0.100255			13	2.91985e+06	-159825
1.24608			14	1.5258e+08	-707172								0.15576			14	1.24549e+06	59732.2								0.200509			14	2.91985e+06	-84149.5
													0.31152			15	2.50165e+06	34771.4								0.401019			15	5.66384e+06	324218
			SUMMARY OUTPUT										0.623039			16	2.50165e+06	-118596								0.802038			16	5.66384e+06	108778
																17	2.50165e+06	226865								1.60408			17	5.66384e+06	293192
																18	5.01398e+06	-298361								3.20815			18	1.11518e+07	772086
																19	5.01398e+06	43846.6											19	1.11518e+07	432348
																20	5.01398e+06	185435											20	1.11518e+07	816224
																													21	2.21278e+07	34454.3
																													22	2.21278e+07	1.20244e+06
																													23	2.21278e+07	762460
																													24	4.40797e+07	-809070
																													25	4.40797e+07	-2.88619e+06
																													26	4.40797e+07	2.15599e+06

[truncated: 7 more sheets: PA, PE, PS, PI, PC, LPC, CE]
