# Supplementary material for: LC‐MS and High‐Throughput Data Processing Solutions for Lipid Metabolic Tracing Using Bioorthogonal Click Chemistry
Source: Angew Chem Int Ed Engl. 2025 May 2;64(27):e202501884. doi: 10.1002/anie.202501884 (PMC12207371; doi:10.1002/anie.202501884)
Supplement: Supplementary file 2 — Supporting Information [file ANIE-64-e202501884-s001.zip › anie202501884-supp-0002-SuppMat/Table S9.xlsx]

## Sheet: Content
Table S9. Identification and quantification of C171-derivatized lipids in HT1080 cells treated with PA;Y or OA;Y.
Tab "ID" lists C171-derivatized lipid species identified in DDA experiments using Lipostar2.
Tab "Quan" contains quantification results (pmol/ug protein) for C171-derivatized lipid species from full MS experiments.

## Sheet: ID
Lipostar2 output, DDA
Export set	compound	category	main class	subclass	subclass-abbreviation	abbreviation chains	bulk	discrete	identified chains	further approvals	name	formula	adduct formula	adduct	other adducts	lib m/z	exact mass	ppm	avg RT	min RT	max RT	confidence	iso. pat. score	num frag matches	fragment score	score	ID	Comment	Polarity
24_27_32_b13	915.6544@15.28	Glycerophospholipids	Glycerophosphoglycerols	Monoacylglycerophosphomonoradylglycerols	LBPA	LBPA 16:0-click-C171_18:1	LBPA 34:1	LBPA(16:0-click-C171/18:1)	(16:0-click-C171,18:1)		LBPA(16:0-click-C171/18:1)	C48H92N4O10P	C48H92N4O10P	[M]+		915.655	915.655	0.2	15.28	15.271	15.3889	4	85.11	10	64.79	94.98	LBPA(16:0-click-C171/18:1)		Pos
24_27_32_b13	941.6705@16.36	Glycerophospholipids	Glycerophosphoglycerols	Monoacylglycerophosphomonoradylglycerols	LBPA	LBPA 18:1(n-9)-click-C171_18:1	LBPA 36:2	LBPA(18:1(n-9)-click-C171/18:1)	(18:1)		LBPA(18:1(n-9)-click-C171/18:1)	C50H94N4O10P	C50H94N4O10P	[M]+		941.67	941.671	0.3	16.36	16.3457	16.3697	4	86.12	14	78.03	96.73	LBPA(18:1(n-9)-click-C171/18:1)		Pos
24_27_32_b13	937.6384@14.06	Glycerophospholipids	Glycerophosphoglycerols	Monoacylglycerophosphomonoradylglycerols	LBPA	LBPA 16:0-click-C171_20:4	LBPA 36:4	LBPA(16:0-click-C171/20:4)	(16:0-click-C171,20:4)		LBPA(16:0-click-C171/20:4)	C50H90N4O10P	C50H90N4O10P	[M]+		937.639	937.639	0.5	14.06	14.0333	14.0765	4	0	10	73.67	94.97	LBPA(16:0-click-C171/20:4)		Pos
24_27_32_b13	965.6703@15.42	Glycerophospholipids	Glycerophosphoglycerols	Monoacylglycerophosphomonoradylglycerols	LBPA	LBPA 16:0-click-C171_22:4	LBPA 38:4	LBPA(16:0-click-C171/22:4)	(22:4,16:0-click-C171)		LBPA(16:0-click-C171/22:4)	C52H94N4O10P	C52H94N4O10P	[M]+		965.67	965.671	0.1	15.42	15.3548	15.4532	4	0	8	55.23	92.6	LBPA(16:0-click-C171/22:4)		Pos
24_27_32_b13	965.6702@15.27	Glycerophospholipids	Glycerophosphoglycerols	Monoacylglycerophosphomonoradylglycerols	LBPA	LBPA 18:0-click-C171_20:4	LBPA 38:4	LBPA(18:0-click-C171/20:4)	(18:0-click-C171,20:4)		LBPA(18:0-click-C171/20:4)	C52H94N4O10P	C52H94N4O10P	[M]+		965.67	965.671	0	15.27	15.2412	15.3283	3	66.12	8	45.04	71.97	LBPA(18:0-click-C171/20:4)		Pos
24_27_32_b13	963.6544@15.01	Glycerophospholipids	Glycerophosphoglycerols	Monoacylglycerophosphomonoradylglycerols	LBPA	LBPA 18:1(n-9)-click-C171_20:4	LBPA 38:5	LBPA(18:1(n-9)-click-C171/20:4)	(18:1(n-9)-click-C171,20:4)		LBPA(18:1(n-9)-click-C171/20:4)	C52H92N4O10P	C52H92N4O10P	[M]+		963.655	963.655	0.2	15.01	14.9595	15.059	4	0	13	84.38	96.45	LBPA(18:1(n-9)-click-C171/20:4)		Pos
24_27_32_b13	961.6388@13.85	Glycerophospholipids	Glycerophosphoglycerols	Monoacylglycerophosphomonoradylglycerols	LBPA	LBPA 16:0-click-C171_22:6	LBPA 38:6	LBPA(16:0-click-C171/22:6)	(22:6,16:0-click-C171)		LBPA(16:0-click-C171/22:6)	C52H90N4O10P	C52H90N4O10P	[M]+		961.639	961.639	0.1	13.85	13.8338	13.8586	4	96.79	13	85.48	98.01	LBPA(16:0-click-C171/22:6)		Pos
24_27_32_b13	991.6858@16.29	Glycerophospholipids	Glycerophosphoglycerols	Monoacylglycerophosphomonoradylglycerols	LBPA	LBPA 18:1(n-9)-click-C171_22:4	LBPA 40:5	LBPA(18:1(n-9)-click-C171/22:4)	(22:4,18:1(n-9)-click-C171)		LBPA(18:1(n-9)-click-C171/22:4)	C54H96N4O10P	C54H96N4O10P	[M]+		991.686	991.686	0.1	16.29	16.2245	16.3028	4	99.65	13	70.09	96.1	LBPA(18:1(n-9)-click-C171/22:4)		Pos
24_27_32_b13	989.6701@15.15	Glycerophospholipids	Glycerophosphoglycerols	Monoacylglycerophosphomonoradylglycerols	LBPA	LBPA 18:0-click-C171_22:6	LBPA 40:6	LBPA(18:0-click-C171/22:6)	(22:6,18:0-click-C171)		LBPA(18:0-click-C171/22:6)	C54H94N4O10P	C54H94N4O10P	[M]+		989.67	989.671	0.1	15.15	15.1052	15.2028	4	0	10	69.21	94.49	LBPA(18:0-click-C171/22:6)		Pos
24_27_32_b13	989.6707@15.43	Glycerophospholipids	Glycerophosphoglycerols	Monoacylglycerophosphomonoradylglycerols	LBPA	LBPA 18:1(n-9)-click-C171_22:5	LBPA 40:6	LBPA(18:1(n-9)-click-C171/22:5)	(22:5,18:1(n-9)-click-C171)		LBPA(18:1(n-9)-click-C171/22:5)	C54H94N4O10P	C54H94N4O10P	[M]+		989.67	989.671	0.5	15.43	15.4048	15.4385	4	78.11	12	74.27	96.01	LBPA(18:1(n-9)-click-C171/22:5)		Pos
24_27_32_b13	987.6543@14.96	Glycerophospholipids	Glycerophosphoglycerols	Monoacylglycerophosphomonoradylglycerols	LBPA	LBPA 18:1(n-9)-click-C171_22:6	LBPA 40:7	LBPA(18:1(n-9)-click-C171/22:6)	(22:6,18:1(n-9)-click-C171)		LBPA(18:1(n-9)-click-C171/22:6)	C54H92N4O10P	C54H92N4O10P	[M]+		987.655	987.655	0.3	14.96	14.9482	14.978	4	47.67	15	88.92	97.35	LBPA(18:1(n-9)-click-C171/22:6)		Pos
24_27_32_b13	1015.6860@16.08	Glycerophospholipids	Glycerophosphoglycerols	Monoacylglycerophosphomonoradylglycerols	LBPA	LBPA 20:1(n-3)-click-C171_22:6	LBPA 42:7	LBPA(20:1(n-3)-click-C171/22:6)	(22:6,20:1(n-3)-click-C171)		LBPA(20:1(n-3)-click-C171/22:6)	C56H96N4O10P	C56H96N4O10P	[M]+		1015.69	1015.69	0.2	16.08	16.0588	16.0943	4	98.41	12	78.32	97.12	LBPA(20:1(n-3)-click-C171/22:6)		Pos
24_27_32_b13	1013.6706@15.43	Glycerophospholipids	Glycerophosphoglycerols	Monoacylglycerophosphomonoradylglycerols	LBPA	LBPA 20:2(n-3)-click-C171_22:6	LBPA 42:8	LBPA(20:2(n-3)-click-C171/22:6)	(22:6,20:2(n-3)-click-C171)		LBPA(20:2(n-3)-click-C171/22:6)	C56H94N4O10P	C56H94N4O10P	[M]+		1013.67	1013.67	0.4	15.43	15.4058	15.4577	4	92.45	8	64	95.06	LBPA(20:2(n-3)-click-C171/22:6)		Pos
24_27_32_b13	791.7130@22.83	Sterol Lipids	Sterols	Steryl esters	CE	CE (16:0-click-C171)	CE 16:0	CE((16:0-click-C171))	((16:0-click-C171))		CE((16:0-click-C171))	C51H91N4O2	C51H91N4O2	[M]+		791.714	791.714	0.8	22.83	22.8052	22.8729	4	97.57	4	83.11	97.52	Cholesteryl ester(16:0-click-C171)		Pos
24_27_32_b13	819.7447@23.63	Sterol Lipids	Sterols	Steryl esters	CE	CE (18:0-click-C171)	CE 18:0	CE((18:0-click-C171))	((18:0-click-C171))		CE((18:0-click-C171))	C53H95N4O2	C53H95N4O2	[M]+		819.745	819.745	0.4	23.63	23.6103	23.6401	4	97.61	4	81.92	97.54	Cholesteryl ester(18:0-click-C171)		Pos
24_27_32_b13	817.7288@22.97	Sterol Lipids	Sterols	Steryl esters	CE	CE (18:1(n-9)-click-C171)	CE 18:1	CE((18:1(n-9)-click-C171))	((18:1(n-9)-click-C171))		CE((18:1(n-9)-click-C171))	C53H93N4O2	C53H93N4O2	[M]+		817.729	817.73	0.6	22.97	22.8865	23.0255	4	91.4	4	84.35	97.6	Cholesteryl ester(18:1(n-9)-click-C171)		Pos
24_27_32_b13	847.7760@24.41	Sterol Lipids	Sterols	Steryl esters	CE	CE (20:0-click-C171)	CE 20:0	CE((20:0-click-C171))	((20:0-click-C171))		CE((20:0-click-C171))	C55H99N4O2	C55H99N4O2	[M]+		847.776	847.777	0.3	24.41	24.3876	24.4308	4	91.14	2	35.65	91.36	Cholesteryl ester(20:0-click-C171)		Pos
24_27_32_b13	845.7603@23.74	Sterol Lipids	Sterols	Steryl esters	CE	CE (20:1(n-3)-click-C171)	CE 20:1	CE((20:1(n-3)-click-C171))	((20:1(n-3)-click-C171))		CE((20:1(n-3)-click-C171))	C55H97N4O2	C55H97N4O2	[M]+		845.761	845.761	0.4	23.74	23.6887	23.7787	4	97.77	3	64.05	95.21	Cholesteryl ester(20:1(n-3)-click-C171)		Pos
24_27_32_b13	843.7446@23.16	Sterol Lipids	Sterols	Steryl esters	CE	CE (20:2(n-3)-click-C171)	CE 20:2	CE((20:2(n-3)-click-C171))	((20:2(n-3)-click-C171))		CE((20:2(n-3)-click-C171))	C55H95N4O2	C55H95N4O2	[M]+		843.745	843.745	0.5	23.16	23.1439	23.1788	4	96.87	3	61.66	94.85	Cholesteryl ester(20:2(n-3)-click-C171)		Pos
24_27_32_b13	841.7290@22.61	Sterol Lipids	Sterols	Steryl esters	CE	CE (20:3(n-3)-click-C171)	CE 20:3	CE((20:3(n-3)-click-C171))	((20:3(n-3)-click-C171))		CE((20:3(n-3)-click-C171))	C55H93N4O2	C55H93N4O2	[M]+		841.729	841.73	0.4	22.61	22.6015	22.6166	4	99.02	3	53.43	93.87	Cholesteryl ester(20:3(n-3)-click-C171)		Pos
24_27_32_b13	873.7920@24.52	Sterol Lipids	Sterols	Steryl esters	CE	CE (22:1(n-3)-click-C171)	CE 22:1	CE((22:1(n-3)-click-C171))	((22:1(n-3)-click-C171))		CE((22:1(n-3)-click-C171))	C57H101N4O2	C57H101N4O2	[M]+		873.792	873.793	0.2	24.52	24.4678	24.5274	4	0	3	60.51	93.35	Cholesteryl ester(22:1(n-3)-click-C171)		Pos
24_27_32_b13	901.8237@25.24	Sterol Lipids	Sterols	Steryl esters	CE	CE (24:1(n-9)-click-C171)	CE 24:1	CE((24:1(n-9)-click-C171))	((24:1(n-9)-click-C171))		CE((24:1(n-9)-click-C171))	C59H105N4O2	C59H105N4O2	[M]+		901.823	901.824	0.6	25.24	25.2128	25.2729	4	0	3	59.44	93.13	Cholesteryl ester(24:1(n-9)-click-C171)		Pos
24_27_32_b13	929.8553@25.97	Sterol Lipids	Sterols	Steryl esters	CE	CE (26:1-click-C171)	CE 26:1	CE((26:1-click-C171))	((26:1-click-C171))		CE((26:1-click-C171))	C61H109N4O2	C61H109N4O2	[M]+		929.855	929.855	0.8	25.97	25.9402	25.9934	4	47.95	3	54.68	92.73	Cholesteryl ester(26:1-click-C171)		Pos
24_27_32_b13	812.7726@23.20	Sterol Lipids	Sterols	Steryl esters	CE	CE [2]H7-(17:0-click-C171)	CE 17:0	CE([2]H7-(17:0-click-C171))	([2]H7-(17:0-click-C171))		CE([2]H7-(17:0-click-C171))	C52H86D7N4O2	C52H86D7N4O2	[M]+		812.773	812.774	0.8	23.2	23.1808	23.2183	4	97.84	4	83.6	97.61	[2]H7-Cholesteryl ester(17:0-click-C171)		Pos
24_27_32_b13	564.4844@1.25	Sphingolipids	Ceramides	N-acylsphingosines (ceramides)	Cer	Cer d18:1-click-C171_6:0	Cer 24:1	Cer(d18:1-click-C171/6:0)	(6:0)		Cer(d18:1-click-C171/6:0)	C32H62N5O3	C32H62N5O3	[M]+	[M-H2O+H]++ (273.7407),[M+H]++ (282.7460)	564.485	564.485	0.6	1.25	1.21612	1.30043	4	99.96	12	74.24	96.55	Cer(d18:1-click-C171/6:0)		Pos
24_27_32_b13	676.6097@11.56	Sphingolipids	Ceramides	N-acylsphingosines (ceramides)	Cer	Cer d16:1_16:0-click-C171	Cer 32:1	Cer(d16:1/16:0-click-C171)	(16:0-click-C171)		Cer(d16:1/16:0-click-C171)	C40H78N5O3	C40H78N5O3	[M]+		676.61	676.611	0.3	11.56	11.5495	11.5819	3	99.64	4	47.82	73.18	Cer(d16:1/16:0-click-C171)		Pos
24_27_32_b13	690.6253@12.69	Sphingolipids	Ceramides	N-acylsphingosines (ceramides)	Cer	Cer d17:1_16:0-click-C171	Cer 33:1	Cer(d17:1/16:0-click-C171)	(16:0-click-C171)		Cer(d17:1/16:0-click-C171)	C41H80N5O3	C41H80N5O3	[M]+		690.626	690.626	0.3	12.69	12.6642	12.7028	4	97.54	5	57.77	94.4	Cer(d17:1/16:0-click-C171)		Pos
24_27_32_b13	698.6756@12.00	Sphingolipids	Ceramides	N-acylsphinganines (dihydroceramides)	Cer	Cer d18:0-click-C171_15:1-[2]H8	Cer 33:1	Cer(d18:0-click-C171/15:1-[2]H8)	()		Cer(d18:0-click-C171/15:1-[2]H8)	C41H72D8N5O3	C41H72D8N5O3	[M]+	[M+H]++ (349.8415)	698.676	698.676	0.3	12	11.9736	12.0242	3	99.76	3	27.2	70.51	Cer(d18:0-click-C171/15:1-[2]H8)		Pos
24_27_32_b13	704.6410@13.69	Sphingolipids	Ceramides	N-acylsphingosines (ceramides)	Cer	Cer d18:1_16:0-click-C171	Cer 34:1	Cer(d18:1/16:0-click-C171)	(16:0-click-C171)		Cer(d18:1/16:0-click-C171)	C42H82N5O3	C42H82N5O3	[M]+	[M-H2O+H]++ (343.8190),[M+H]++ (352.8242)	704.641	704.642	0.3	13.69	13.6766	13.7427	4	84.03	12	72.92	96	Cer(d18:1/16:0-click-C171)		Pos
24_27_32_b13	702.6255@12.14	Sphingolipids	Ceramides	N-acylsphingosines (ceramides)	Cer	Cer d18:2_16:0-click-C171	Cer 34:2	Cer(d18:2/16:0-click-C171)	(16:0-click-C171)		Cer(d18:2/16:0-click-C171)	C42H80N5O3	C42H80N5O3	[M]+	[M-H2O+H]++ (342.8111)	702.626	702.626	0.1	12.14	12.1117	12.1584	4	98.73	6	34.12	91.39	Cer(d18:2/16:0-click-C171)		Pos
24_27_32_b13	732.6727@15.54	Sphingolipids	Ceramides	N-acylsphingosines (ceramides)	Cer	Cer d18:1-click-C171_18:0	Cer 36:1	Cer(d18:1-click-C171/18:0)	()		Cer(d18:1-click-C171/18:0)	C44H86N5O3	C44H86N5O3	[M]+		732.673	732.673	0.2	15.54	15.533	15.5556	3	99.4	1	21.56	69.77	Cer(d18:1-click-C171/18:0)		Pos
24_27_32_b13	732.6726@15.05	Sphingolipids	Ceramides	N-acylsphingosines (ceramides)	Cer	Cer d18:1_18:0-click-C171	Cer 36:1	Cer(d18:1/18:0-click-C171)	(18:0-click-C171)		Cer(d18:1/18:0-click-C171)	C44H86N5O3	C44H86N5O3	[M]+	[M-H2O+H]++ (357.8346)	732.673	732.673	0.2	15.05	15.041	15.0522	4	98.76	4	28.11	90.61	Cer(d18:1/18:0-click-C171)		Pos
24_27_32_b13	730.6571@14.59	Sphingolipids	Ceramides	N-acylsphingosines (ceramides)	Cer	Cer d18:1_18:1(n-9)-click-C171	Cer 36:2	Cer(d18:1/18:1(n-9)-click-C171)	(18:1(n-9)-click-C171)		Cer(d18:1/18:1(n-9)-click-C171)	C44H84N5O3	C44H84N5O3	[M]+		730.657	730.657	0.3	14.59	14.5726	14.6001	4	0	3	51.56	92.18	Cer(d18:1/18:1(n-9)-click-C171)		Pos
24_27_32_b13	788.7354@18.40	Sphingolipids	Ceramides	N-acylsphingosines (ceramides)	Cer	Cer d18:1-click-C171_22:0	Cer 40:1	Cer(d18:1-click-C171/22:0)	(22:0)		Cer(d18:1-click-C171/22:0)	C48H94N5O3	C48H94N5O3	[M]+	[M-H2O+H]++ (385.8659)	788.735	788.736	0.4	18.4	18.3898	18.4128	4	99.05	5	32.09	91.1	Cer(d18:1-click-C171/22:0)		Pos
24_27_32_b13	802.7514@19.02	Sphingolipids	Ceramides	N-acylsphingosines (ceramides)	Cer	Cer d18:1-click-C171_23:0	Cer 41:1	Cer(d18:1-click-C171/23:0)	(23:0)		Cer(d18:1-click-C171/23:0)	C49H96N5O3	C49H96N5O3	[M]+		802.751	802.751	0.8	19.02	19.0129	19.0344	4	98.88	5	62.61	94.9	Cer(d18:1-click-C171/23:0)		Pos
24_27_32_b13	800.7352@17.29	Sphingolipids	Ceramides	N-acylsphingosines (ceramides)	Cer	Cer d17:1_24:1(n-9)-click-C171	Cer 41:2	Cer(d17:1/24:1(n-9)-click-C171)	(24:1(n-9)-click-C171)		Cer(d17:1/24:1(n-9)-click-C171)	C49H94N5O3	C49H94N5O3	[M]+		800.735	800.736	0.2	17.29	17.2762	17.3033	3	99.46	2	20.13	69.59	Cer(d17:1/24:1(n-9)-click-C171)		Pos
24_27_32_b13	800.7353@17.72	Sphingolipids	Ceramides	N-acylsphingosines (ceramides)	Cer	Cer d18:1-click-C171_23:1	Cer 41:2	Cer(d18:1-click-C171/23:1)	(23:1)		Cer(d18:1-click-C171/23:1)	C49H94N5O3	C49H94N5O3	[M]+		800.735	800.736	0.2	17.72	17.672	17.8506	4	0	4	58.63	93.11	Cer(d18:1-click-C171/23:1)		Pos
24_27_32_b13	816.7665@18.25	Sphingolipids	Ceramides	N-acylsphinganines (dihydroceramides)	Cer	Cer d18:0_24:1(n-9)-click-C171	Cer 42:1	Cer(d18:0/24:1(n-9)-click-C171)	(24:1(n-9)-click-C171)		Cer(d18:0/24:1(n-9)-click-C171)	C50H98N5O3	C50H98N5O3	[M]+		816.766	816.767	0.1	18.25	18.2432	18.2567	3	98.53	6	45.45	72.86	Cer(d18:0/24:1(n-9)-click-C171)		Pos
24_27_32_b13	816.7662@19.60	Sphingolipids	Ceramides	N-acylsphingosines (ceramides)	Cer	Cer d18:1-click-C171_24:0	Cer 42:1	Cer(d18:1-click-C171/24:0)	(24:0)		Cer(d18:1-click-C171/24:0)	C50H98N5O3	C50H98N5O3	[M]+	[M-H2O+H]++ (399.8816),[M+H]++ (408.8868)	816.766	816.767	0.3	19.6	19.5901	19.6036	4	97.17	9	32.36	91.1	Cer(d18:1-click-C171/24:0)		Pos
24_27_32_b13	816.7667@18.52	Sphingolipids	Ceramides	N-acylsphingosines (ceramides)	Cer	Cer d18:1_24:0-click-C171	Cer 42:1	Cer(d18:1/24:0-click-C171)	(24:0-click-C171)		Cer(d18:1/24:0-click-C171)	C50H98N5O3	C50H98N5O3	[M]+	[M-H2O+H]++ (399.8816),[M+H]++ (408.8868)	816.766	816.767	0.3	18.52	18.5104	18.5388	4	98.35	10	67.36	95.68	Cer(d18:1/24:0-click-C171)		Pos
24_27_32_b13	814.7507@18.30	Sphingolipids	Ceramides	N-acylsphingosines (ceramides)	Cer	Cer d18:1-click-C171_24:1	Cer 42:2	Cer(d18:1-click-C171/24:1)	(24:1)		Cer(d18:1-click-C171/24:1)	C50H96N5O3	C50H96N5O3	[M]+	[M-H2O+H]++ (398.8737),[M+H]++ (407.8790)	814.751	814.751	0.1	18.3	18.1521	18.3214	4	80.34	14	76.84	96.44	Cer(d18:1-click-C171/24:1)		Pos
24_27_32_b13	814.7508@17.84	Sphingolipids	Ceramides	N-acylsphingosines (ceramides)	Cer	Cer d18:1_24:1(n-9)-click-C171	Cer 42:2	Cer(d18:1/24:1(n-9)-click-C171)	(24:1(n-9)-click-C171)		Cer(d18:1/24:1(n-9)-click-C171)	C50H96N5O3	C50H96N5O3	[M]+	[M+H]++ (407.8790)	814.751	814.751	0	17.84	17.8272	17.8619	4	96.96	14	75.17	96.68	Cer(d18:1/24:1(n-9)-click-C171)		Pos
24_27_32_b13	398.8738@17.64	Sphingolipids	Ceramides	N-acylsphingosines (ceramides)	Cer	Cer d18:2_24:0-click-C171	Cer 42:2	Cer(d18:2/24:0-click-C171)	(24:0-click-C171)		Cer(d18:2/24:0-click-C171)	C50H96N5O3	C50H95N5O2	[M-H2O+H]++	[M]+ (814.7508)	398.874	814.751	0.1	17.64	17.6168	17.6727	4	90.27	3	25.98	90.09	Cer(d18:2/24:0-click-C171)		Pos
24_27_32_b13	812.7352@17.33	Sphingolipids	Ceramides	N-acylsphingosines (ceramides)	Cer	Cer d18:1-click-C171_24:2	Cer 42:3	Cer(d18:1-click-C171/24:2)	()		Cer(d18:1-click-C171/24:2)	C50H94N5O3	C50H94N5O3	[M]+		812.735	812.736	0.1	17.33	17.322	17.3419	1	97.19	0	0	13.82	Cer(d18:1-click-C171/24:2)		Pos
24_27_32_b13	812.7350@16.95	Sphingolipids	Ceramides	N-acylsphingosines (ceramides)	Cer	Cer d18:2_24:1(n-9)-click-C171	Cer 42:3	Cer(d18:2/24:1(n-9)-click-C171)	(24:1(n-9)-click-C171)		Cer(d18:2/24:1(n-9)-click-C171)	C50H94N5O3	C50H94N5O3	[M]+	[M+H]++ (406.8712)	812.735	812.736	0.1	16.95	16.9415	16.9584	4	90.69	7	52.33	93.53	Cer(d18:2/24:1(n-9)-click-C171)		Pos
24_27_32_b13	828.7670@18.93	Sphingolipids	Ceramides	N-acylsphingosines (ceramides)	Cer	Cer d18:1-click-C171_25:1	Cer 43:2	Cer(d18:1-click-C171/25:1)	(25:1)		Cer(d18:1-click-C171/25:1)	C51H98N5O3	C51H98N5O3	[M]+		828.766	828.767	0.7	18.93	18.9175	18.9451	4	98.91	4	58.87	94.48	Cer(d18:1-click-C171/25:1)		Pos
24_27_32_b13	828.7663@18.35	Sphingolipids	Ceramides	N-acylsphingosines (ceramides)	Cer	Cer d18:1_25:1-click-C171	Cer 43:2	Cer(d18:1/25:1-click-C171)	()		Cer(d18:1/25:1-click-C171)	C51H98N5O3	C51H98N5O3	[M]+	[M-H2O+H]++ (405.8815)	828.766	828.767	0.1	18.35	18.3216	18.4961	1	96.84	0	0	13.8	Cer(d18:1/25:1-click-C171)		Pos
24_27_32_b13	828.7662@18.19	Sphingolipids	Ceramides	N-acylsphingosines (ceramides)	Cer	Cer d19:1_24:1(n-9)-click-C171	Cer 43:2	Cer(d19:1/24:1(n-9)-click-C171)	(24:1(n-9)-click-C171)		Cer(d19:1/24:1(n-9)-click-C171)	C51H98N5O3	C51H98N5O3	[M]+	[M-H2O+H]++ (405.8816)	828.766	828.767	0.2	18.19	18.1738	18.2006	3	99.41	3	21.95	69.82	Cer(d19:1/24:1(n-9)-click-C171)		Pos
24_27_32_b13	844.7972@20.62	Sphingolipids	Ceramides	N-acylsphingosines (ceramides)	Cer	Cer d18:1-click-C171_26:0	Cer 44:1	Cer(d18:1-click-C171/26:0)	(26:0)		Cer(d18:1-click-C171/26:0)	C52H102N5O3	C52H102N5O3	[M]+		844.798	844.798	0.7	20.62	20.6165	20.6301	4	98.91	5	65.26	95.31	Cer(d18:1-click-C171/26:0)		Pos
24_27_32_b13	844.7978@20.19	Sphingolipids	Ceramides	N-acylsphingosines (ceramides)	Cer	Cer d20:1-click-C171_24:0	Cer 44:1	Cer(d20:1-click-C171/24:0)	()		Cer(d20:1-click-C171/24:0)	C52H102N5O3	C52H102N5O3	[M]+		844.798	844.798	0.1	20.19	20.1864	20.1979	1	98.77	0	0	13.92	Cer(d20:1-click-C171/24:0)		Pos
24_27_32_b13	842.7821@19.48	Sphingolipids	Ceramides	N-acylsphingosines (ceramides)	Cer	Cer d18:1-click-C171_26:1	Cer 44:2	Cer(d18:1-click-C171/26:1)	(26:1)		Cer(d18:1-click-C171/26:1)	C52H100N5O3	C52H100N5O3	[M]+	[M-H2O+H]++ (412.8894),[M+H]++ (421.8947)	842.782	842.783	0	19.48	19.4735	19.494	4	99.25	10	31.72	91.1	Cer(d18:1-click-C171/26:1)		Pos
24_27_32_b13	842.7824@18.95	Sphingolipids	Ceramides	N-acylsphingosines (ceramides)	Cer	Cer d18:1_26:1-click-C171	Cer 44:2	Cer(d18:1/26:1-click-C171)	(26:1-click-C171)		Cer(d18:1/26:1-click-C171)	C52H100N5O3	C52H100N5O3	[M]+	[M-H2O+H]++ (412.8894),[M+H]++ (421.8947)	842.782	842.783	0.4	18.95	18.8415	19.0628	4	97.15	15	36.1	91.54	Cer(d18:1/26:1-click-C171)		Pos
24_27_32_b13	840.7670@18.60	Sphingolipids	Ceramides	N-acylsphingosines (ceramides)	Cer	Cer d18:1-click-C171_26:2	Cer 44:3	Cer(d18:1-click-C171/26:2)	()		Cer(d18:1-click-C171/26:2)	C52H98N5O3	C52H98N5O3	[M]+		840.767	840.768	0.6	18.6	18.3192	18.607	1	99.8	0	0	13.74	Cer(d18:1-click-C171/26:2)		Pos
24_27_32_b13	840.7665@18.00	Sphingolipids	Ceramides	N-acylsphingosines (ceramides)	Cer	Cer d18:2_26:1-click-C171	Cer 44:3	Cer(d18:2/26:1-click-C171)	(26:1-click-C171)		Cer(d18:2/26:1-click-C171)	C52H98N5O3	C52H98N5O3	[M]+	[M-H2O+H]++ (411.8816)	840.766	840.767	0.1	18	17.9781	18.0088	3	91.78	4	26.94	70.26	Cer(d18:2/26:1-click-C171)		Pos
24_27_32_b13	838.7508@17.58	Sphingolipids	Ceramides	N-acylsphingosines (ceramides)	Cer	Cer d18:1-click-C171_26:3	Cer 44:4	Cer(d18:1-click-C171/26:3)	()		Cer(d18:1-click-C171/26:3)	C52H96N5O3	C52H96N5O3	[M]+		838.751	838.751	0	17.58	17.5771	17.5911	1	96.97	0	0	13.82	Cer(d18:1-click-C171/26:3)		Pos
24_27_32_b13	491.9476@11.08	Sphingolipids	Ceramides	N-acylsphingosines (ceramides)	Cer	Cer d18:1-click-C171_24:0-click-C171	Cer 42:1	Cer(d18:1-click-C171/24:0-click-C171)	(24:0-click-C171)		Cer(d18:1-click-C171/24:0-click-C171)	C58H113N9O3	C58H113N9O3	[M]++	[M-H2O+H]+++ (322.2974)	491.948	983.897	0.3	11.08	11.0575	11.1239	4	97.18	4	31.19	90.94	Cer(d18:1-click-C171/24:0-click-C171)		Pos
24_27_32_b13	1572.1334@25.34	Glycerophospholipids	Glycerophosphoglycerophosphoglycerols	Diacylglycerophosphoglycerophosphodiradylglycerols	CL	CL 16:0-click-C171_18:1(n-9)_16:0_18:1(n-9)	CL 68:2	CL(16:0-click-C171_18:1(n-9)_16:0_18:1(n-9))	(16:0-click-C171,18:1(n-9))	CL(16:0-click-C171_18:1(n-9)_16:1(n-7)_18:0)	CL(68:2)	C85H161N4O17P2	C85H161N4O17P2	[M]+	[M+H]++ (786.5700)	1572.13	1572.13	0.5	25.34	24.941	25.9201	4	95.73	5	12.78	88.46	CL(16:0-click-C171/18:1(n-9)/16:0/18:1(n-9))		Pos
24_27_32_b13	1568.1022@24.46	Glycerophospholipids	Glycerophosphoglycerophosphoglycerols	Diacylglycerophosphoglycerophosphodiradylglycerols	CL	CL 18:1(n-9)-click-C171_16:1(n-7)_16:0_18:2(n-6)	CL 68:4	CL(18:1(n-9)-click-C171_16:1(n-7)_16:0_18:2(n-6))	(16:1(n-7),16:0,18:1(n-9)-click-C171,18:2(n-6))	CL(18:1(n-9)-click-C171_16:1(n-7)_16:1(n-7)_18:1(n-9)),CL(18:1(n-9)-click-C171_16:1(n-7)_18:2(n-6)_16:0)	CL(68:4)	C85H157N4O17P2	C85H157N4O17P2	[M]+	[M+H]++ (784.5543)	1568.1	1568.1	0.6	24.46	24.2578	24.6999	3	51.1	7	22.11	68.61	CL(18:1(n-9)-click-C171/16:1(n-7)/16:0/18:2(n-6))		Pos
24_27_32_b13	1598.1484@25.34	Glycerophospholipids	Glycerophosphoglycerophosphoglycerols	Diacylglycerophosphoglycerophosphodiradylglycerols	CL	CL 16:0-click-C171_18:1(n-9)_16:0_20:2	CL 70:3	CL(16:0-click-C171_18:1(n-9)_16:0_20:2)	(16:0-click-C171,20:2)	CL(16:0-click-C171_18:1(n-9)_16:1(n-7)_20:1(n-9)),CL(16:0-click-C171_18:1(n-9)_18:0_18:2(n-6)),CL(16:0-click-C171_18:1(n-9)_18:1(n-9)_18:1(n-9))	CL(70:3)	C87H163N4O17P2	C87H163N4O17P2	[M]+		1598.15	1598.15	0	25.34	25.122	25.9275	3	99.67	5	40.4	72.24	CL(16:0-click-C171/18:1(n-9)/16:0/20:2)		Pos
24_27_32_b13	1596.1337@24.92	Glycerophospholipids	Glycerophosphoglycerophosphoglycerols	Diacylglycerophosphoglycerophosphodiradylglycerols	CL	CL 16:0-click-C171_18:1(n-9)_16:0_20:3(n-6)	CL 70:4	CL(16:0-click-C171_18:1(n-9)_16:0_20:3(n-6))	(16:0-click-C171,20:3(n-6))	CL(16:0-click-C171_18:1(n-9)_16:1(n-7)_20:2),CL(16:0-click-C171_18:1(n-9)_18:0_18:3(n-6)),CL(16:0-click-C171_18:1(n-9)_18:1(n-9)_18:2(n-6))	CL(70:4)	C87H161N4O17P2	C87H161N4O17P2	[M]+		1596.13	1596.13	0.7	24.92	24.6265	25.3543	4	69.43	3	43.55	91.73	CL(16:0-click-C171/18:1(n-9)/16:0/20:3(n-6))		Pos
24_27_32_b13	1594.1179@24.63	Glycerophospholipids	Glycerophosphoglycerophosphoglycerols	Diacylglycerophosphoglycerophosphodiradylglycerols	CL	CL 18:1(n-9)-click-C171_16:1(n-7)_16:0_20:3(n-6)	CL 70:5	CL(18:1(n-9)-click-C171_16:1(n-7)_16:0_20:3(n-6))	(16:0,18:1(n-9)-click-C171,20:3(n-6))	CL(18:1(n-9)-click-C171_16:1(n-7)_16:1(n-7)_20:2),CL(18:1(n-9)-click-C171_16:1(n-7)_18:0_18:3(n-6)),CL(18:1(n-9)-click-C171_16:1(n-7)_18:1(n-9)_18:2(n-6))	CL(70:5)	C87H159N4O17P2	C87H159N4O17P2	[M]+	[M+H]++ (797.5621)	1594.12	1594.12	0.6	24.63	24.3614	24.8601	3	99.62	7	21.34	69.66	CL(18:1(n-9)-click-C171/16:1(n-7)/16:0/20:3(n-6))		Pos
24_27_32_b13	812.5859@25.73	Glycerophospholipids	Glycerophosphoglycerophosphoglycerols	Diacylglycerophosphoglycerophosphodiradylglycerols	CL	CL 18:1(n-9)-click-C171_18:1(n-9)_16:0_20:2	CL 72:4	CL(18:1(n-9)-click-C171_18:1(n-9)_16:0_20:2)	(16:0,18:1(n-9),20:2)	CL(18:1(n-9)-click-C171_18:1(n-9)_16:1(n-7)_20:1(n-9)),CL(18:1(n-9)-click-C171_18:1(n-9)_18:0_18:2(n-6)),CL(18:1(n-9)-click-C171_18:1(n-9)_18:1(n-9)_18:1(n-9))	CL(72:4)	C89H165N4O17P2	C89H166N4O17P2	[M+H]++		812.586	1624.16	0.3	25.73	25.5964	26.4215	4	98.14	5	33.76	91.3	CL(18:1(n-9)-click-C171/18:1(n-9)/16:0/20:2)		Pos
24_27_32_b13	1622.1482@25.17	Glycerophospholipids	Glycerophosphoglycerophosphoglycerols	Diacylglycerophosphoglycerophosphodiradylglycerols	CL	CL 18:1(n-9)-click-C171_18:1(n-9)_16:0_20:3(n-6)	CL 72:5	CL(18:1(n-9)-click-C171_18:1(n-9)_16:0_20:3(n-6))	(16:0,18:1(n-9),20:3(n-6))	CL(18:1(n-9)-click-C171_18:1(n-9)_16:1(n-7)_20:2),CL(18:1(n-9)-click-C171_18:1(n-9)_18:0_18:3(n-6)),CL(18:1(n-9)-click-C171_18:1(n-9)_18:1(n-9)_18:2(n-6))	CL(72:5)	C89H163N4O17P2	C89H163N4O17P2	[M]+	[M+H]++ (811.5778)	1622.15	1622.15	0	25.17	24.852	25.4036	4	99.02	10	38.97	92.04	CL(18:1(n-9)-click-C171/18:1(n-9)/16:0/20:3(n-6))		Pos
24_27_32_b13	1620.1330@24.84	Glycerophospholipids	Glycerophosphoglycerophosphoglycerols	Diacylglycerophosphoglycerophosphodiradylglycerols	CL	CL 18:1(n-9)-click-C171_18:2(n-6)_16:0_20:3(n-6)	CL 72:6	CL(18:1(n-9)-click-C171_18:2(n-6)_16:0_20:3(n-6))	(16:0,18:1(n-9)-click-C171,20:3(n-6))	CL(18:1(n-9)-click-C171_18:2(n-6)_16:1(n-7)_20:2),CL(18:1(n-9)-click-C171_18:2(n-6)_18:0_18:3(n-6)),CL(18:1(n-9)-click-C171_18:2(n-6)_18:1(n-9)_18:2(n-6))	CL(72:6)	C89H161N4O17P2	C89H161N4O17P2	[M]+		1620.13	1620.13	0.2	24.84	24.5773	24.9166	3	0	4	32.58	69.72	CL(18:1(n-9)-click-C171/18:2(n-6)/16:0/20:3(n-6))		Pos
24_27_b13_PA;Y	707.6047@14.89	Glycerolipids	Diradylglycerols	Diacylglycerols	DG	DG 16:0-click-C171_14:0	DG 30:0	DG(16:0-click-C171/14:0/0:0)	(14:0,16:0-click-C171)		DG(16:0-click-C171/14:0/0:0)	C41H79N4O5	C41H79N4O5	[M]+		707.605	707.605	0.3	14.89	14.8744	14.8986	4	99.03	5	78.54	97.16	DG(16:0-click-C171/14:0/0:0)		Pos
24_27_b13_PA;Y	721.6203@15.64	Glycerolipids	Diradylglycerols	Diacylglycerols	DG	DG 16:0-click-C171_15:0	DG 31:0	DG(16:0-click-C171/15:0/0:0)	(15:0,16:0-click-C171)		DG(16:0-click-C171/15:0/0:0)	C42H81N4O5	C42H81N4O5	[M]+		721.62	721.621	0.2	15.64	15.6236	15.6458	4	96.19	4	63.45	95.12	DG(16:0-click-C171/15:0/0:0)		Pos
24_27_b13_PA;Y	735.6358@16.34	Glycerolipids	Diradylglycerols	Diacylglycerols	DG	DG 16:0-click-C171_16:0	DG 32:0	DG(16:0-click-C171/16:0/0:0)	(16:0)		DG(16:0-click-C171/16:0/0:0)	C43H83N4O5	C43H83N4O5	[M]+		735.636	735.636	0	16.34	16.3245	16.3478	4	98.22	5	80.44	97.4	DG(16:0-click-C171/16:0/0:0)		Pos
24_27_b13_PA;Y	733.6203@15.12	Glycerolipids	Diradylglycerols	Diacylglycerols	DG	DG 16:0-click-C171_16:1	DG 32:1	DG(16:0-click-C171/16:1/0:0)	(16:1,16:0-click-C171)		DG(16:0-click-C171/16:1/0:0)	C43H81N4O5	C43H81N4O5	[M]+		733.62	733.621	0.2	15.12	15.1121	15.1391	4	98.91	5	80.09	97.37	DG(16:0-click-C171/16:1/0:0)		Pos
24_27_b13_OA;Y	733.6203@15.53	Glycerolipids	Diradylglycerols	Diacylglycerols	DG	DG 18:1(n-9)-click-C171_14:0	DG 32:1	DG(18:1(n-9)-click-C171/14:0/0:0)	(14:0,18:1(n-9)-click-C171)		DG(18:1(n-9)-click-C171/14:0/0:0)	C43H81N4O5	C43H81N4O5	[M]+		733.62	733.621	0.2	15.53	15.516	15.5412	4	99.05	4	73.09	96.46	DG(18:1(n-9)-click-C171/14:0/0:0)		Pos
24_27_32_b13	741.6701@15.02	Glycerolipids	Diradylglycerols	Diacylglycerols	DG	DG 17:0-click-C171_15:1-[2]H8	DG 32:1	DG(17:0-click-C171/15:1-[2]H8/0:0)	(17:0-click-C171,15:1-[2]H8)		DG(17:0-click-C171/15:1-[2]H8/0:0)	C43H73D8N4O5	C43H73D8N4O5	[M]+		741.67	741.671	0.3	15.02	15.2185	15.2656	4	99.9	5	80.92	97.48	DG(17:0-click-C171/15:1-[2]H8/0:0)		Pos
24_27_b13_PA;Y	747.6359@15.81	Glycerolipids	Diradylglycerols	Diacylglycerols	DG	DG 16:0-click-C171_17:1	DG 33:1	DG(16:0-click-C171/17:1/0:0)	(16:0-click-C171,17:1)		DG(16:0-click-C171/17:1/0:0)	C44H83N4O5	C44H83N4O5	[M]+		747.636	747.636	0.2	15.81	15.8003	15.8212	4	99.76	6	76.41	96.91	DG(16:0-click-C171/17:1/0:0)		Pos
24_27_b13_OA;Y	747.6359@16.22	Glycerolipids	Diradylglycerols	Diacylglycerols	DG	DG 18:1(n-9)-click-C171_15:0	DG 33:1	DG(18:1(n-9)-click-C171/15:0/0:0)	(15:0,18:1(n-9)-click-C171)		DG(18:1(n-9)-click-C171/15:0/0:0)	C44H83N4O5	C44H83N4O5	[M]+		747.636	747.636	0.2	16.22	16.2186	16.2327	4	99.69	4	66.05	95.57	DG(18:1(n-9)-click-C171/15:0/0:0)		Pos
24_27_b13_PA;Y	763.6672@17.66	Glycerolipids	Diradylglycerols	Diacylglycerols	DG	DG 16:0-click-C171_18:0	DG 34:0	DG(16:0-click-C171/18:0/0:0)	(16:0-click-C171,18:0)		DG(16:0-click-C171/18:0/0:0)	C45H87N4O5	C45H87N4O5	[M]+		763.667	763.668	0.2	17.66	17.6483	17.6722	4	99.01	5	80.31	97.4	DG(16:0-click-C171/18:0/0:0)		Pos
24_27_b13_PA;Y	763.6674@17.34	Glycerolipids	Diradylglycerols	Diacylglycerols	DG	DG 18:0-click-C171_16:0	DG 34:0	DG(18:0-click-C171/16:0/0:0)	(16:0,18:0-click-C171)		DG(18:0-click-C171/16:0/0:0)	C45H87N4O5	C45H87N4O5	[M]+		763.667	763.668	0.4	17.34	17.3361	17.3513	4	99.54	5	78.99	97.21	DG(18:0-click-C171/16:0/0:0)		Pos
24_27_b13_PA;Y	761.6511@16.47	Glycerolipids	Diradylglycerols	Diacylglycerols	DG	DG 16:0-click-C171_18:1	DG 34:1	DG(16:0-click-C171/18:1/0:0)	(16:0-click-C171,18:1)		DG(16:0-click-C171/18:1/0:0)	C45H85N4O5	C45H85N4O5	[M]+		761.651	761.652	0.5	16.47	16.4588	16.4728	4	97.72	5	81.1	97.41	DG(16:0-click-C171/18:1/0:0)		Pos
24_27_b13_OA;Y	761.6513@17.06	Glycerolipids	Diradylglycerols	Diacylglycerols	DG	DG 18:1(n-9)-click-C171_16:0	DG 34:1	DG(18:1(n-9)-click-C171/16:0/0:0)	(16:0,18:1(n-9)-click-C171)		DG(18:1(n-9)-click-C171/16:0/0:0)	C45H85N4O5	C45H85N4O5	[M]+		761.651	761.652	0.2	17.06	17.0521	17.0614	4	98.31	4	74.23	96.59	DG(18:1(n-9)-click-C171/16:0/0:0)		Pos
24_27_b13_PA;Y	759.6359@15.50	Glycerolipids	Diradylglycerols	Diacylglycerols	DG	DG 16:0-click-C171_18:2	DG 34:2	DG(16:0-click-C171/18:2/0:0)	(16:0-click-C171,18:2)		DG(16:0-click-C171/18:2/0:0)	C45H83N4O5	C45H83N4O5	[M]+		759.636	759.636	0.2	15.5	15.4875	15.5052	4	99.82	5	78.7	97.22	DG(16:0-click-C171/18:2/0:0)		Pos
24_27_b13_OA;Y	759.6358@15.75	Glycerolipids	Diradylglycerols	Diacylglycerols	DG	DG 18:1(n-9)-click-C171_16:1	DG 34:2	DG(18:1(n-9)-click-C171/16:1/0:0)	(16:1,18:1(n-9)-click-C171)		DG(18:1(n-9)-click-C171/16:1/0:0)	C45H83N4O5	C45H83N4O5	[M]+		759.636	759.636	0	15.75	15.7401	15.7652	4	98.5	4	73.83	96.55	DG(18:1(n-9)-click-C171/16:1/0:0)		Pos
24_27_b13_OA;Y	759.6359@16.42	Glycerolipids	Diradylglycerols	Diacylglycerols	DG	DG 18:2(n-6)-click-C171_16:0	DG 34:2	DG(18:2(n-6)-click-C171/16:0/0:0)	(16:0,18:2(n-6)-click-C171)		DG(18:2(n-6)-click-C171/16:0/0:0)	C45H83N4O5	C45H83N4O5	[M]+		759.636	759.636	0.1	16.42	16.4174	16.4255	4	98.92	4	70.34	96.11	DG(18:2(n-6)-click-C171/16:0/0:0)		Pos
24_27_b13_PA;Y	757.6203@14.72	Glycerolipids	Diradylglycerols	Diacylglycerols	DG	DG 16:0-click-C171_18:3	DG 34:3	DG(16:0-click-C171/18:3/0:0)	(16:0-click-C171,18:3)		DG(16:0-click-C171/18:3/0:0)	C45H81N4O5	C45H81N4O5	[M]+		757.62	757.621	0.2	14.72	14.7135	14.7327	4	93.9	3	40.99	92.14	DG(16:0-click-C171/18:3/0:0)		Pos
24_27_b13_PA;Y	775.6672@17.04	Glycerolipids	Diradylglycerols	Diacylglycerols	DG	DG 16:0-click-C171_19:1	DG 35:1	DG(16:0-click-C171/19:1/0:0)	(16:0-click-C171,19:1)		DG(16:0-click-C171/19:1/0:0)	C46H87N4O5	C46H87N4O5	[M]+		775.667	775.668	0.1	17.04	16.9855	17.0742	4	88.44	4	66.94	95.37	DG(16:0-click-C171/19:1/0:0)		Pos
24_27_b13_OA;Y	775.6671@17.53	Glycerolipids	Diradylglycerols	Diacylglycerols	DG	DG 18:1(n-9)-click-C171_17:0	DG 35:1	DG(18:1(n-9)-click-C171/17:0/0:0)	(17:0,18:1(n-9)-click-C171)		DG(18:1(n-9)-click-C171/17:0/0:0)	C46H87N4O5	C46H87N4O5	[M]+		775.667	775.668	0	17.53	17.5174	17.5483	4	99.64	4	70.41	96.14	DG(18:1(n-9)-click-C171/17:0/0:0)		Pos
24_27_b13_OA;Y	773.6516@16.40	Glycerolipids	Diradylglycerols	Diacylglycerols	DG	DG 18:1(n-9)-click-C171_17:1	DG 35:2	DG(18:1(n-9)-click-C171/17:1/0:0)	(18:1(n-9)-click-C171,17:1)		DG(18:1(n-9)-click-C171/17:1/0:0)	C46H85N4O5	C46H85N4O5	[M]+		773.651	773.652	0.2	16.4	16.3924	16.4197	4	99.41	5	70.68	96.16	DG(18:1(n-9)-click-C171/17:1/0:0)		Pos
24_27_b13_PA;Y	791.6991@18.89	Glycerolipids	Diradylglycerols	Diacylglycerols	DG	DG 16:0-click-C171_20:0	DG 36:0	DG(16:0-click-C171/20:0/0:0)	(16:0-click-C171,20:0)		DG(16:0-click-C171/20:0/0:0)	C47H91N4O5	C47H91N4O5	[M]+		791.698	791.699	0.8	18.89	18.8847	18.8961	4	99.72	3	54.74	93.9	DG(16:0-click-C171/20:0/0:0)		Pos
24_27_b13_PA;Y	791.6989@18.56	Glycerolipids	Diradylglycerols	Diacylglycerols	DG	DG 18:0-click-C171_18:0	DG 36:0	DG(18:0-click-C171/18:0/0:0)	(18:0)		DG(18:0-click-C171/18:0/0:0)	C47H91N4O5	C47H91N4O5	[M]+		791.698	791.699	0.7	18.56	18.5566	18.5711	4	99.24	4	65.92	95.41	DG(18:0-click-C171/18:0/0:0)		Pos
24_27_b13_PA;Y	789.6829@17.65	Glycerolipids	Diradylglycerols	Diacylglycerols	DG	DG 16:0-click-C171_20:1	DG 36:1	DG(16:0-click-C171/20:1/0:0)	(16:0-click-C171,20:1)		DG(16:0-click-C171/20:1/0:0)	C47H89N4O5	C47H89N4O5	[M]+		789.683	789.683	0.1	17.65	17.6424	17.6616	4	99.01	4	72.5	96.39	DG(16:0-click-C171/20:1/0:0)		Pos
24_27_b13_PA;Y	789.6829@17.46	Glycerolipids	Diradylglycerols	Diacylglycerols	DG	DG 18:0-click-C171_18:1	DG 36:1	DG(18:0-click-C171/18:1/0:0)	(18:1,18:0-click-C171)		DG(18:0-click-C171/18:1/0:0)	C47H89N4O5	C47H89N4O5	[M]+		789.683	789.683	0.2	17.46	17.4577	17.4717	4	98.97	5	79.59	97.31	DG(18:0-click-C171/18:1/0:0)		Pos
24_27_b13_OA;Y	789.6829@18.18	Glycerolipids	Diradylglycerols	Diacylglycerols	DG	DG 18:1(n-9)-click-C171_18:0	DG 36:1	DG(18:1(n-9)-click-C171/18:0/0:0)	(18:1(n-9)-click-C171,18:0)		DG(18:1(n-9)-click-C171/18:0/0:0)	C47H89N4O5	C47H89N4O5	[M]+		789.683	789.683	0.2	18.18	18.168	18.1829	4	98.89	5	80.06	97.37	DG(18:1(n-9)-click-C171/18:0/0:0)		Pos
24_27_b13_OA;Y	789.6827@17.81	Glycerolipids	Diradylglycerols	Diacylglycerols	DG	DG 20:1(n-3)-click-C171_16:0	DG 36:1	DG(20:1(n-3)-click-C171/16:0/0:0)	(16:0,20:1(n-3)-click-C171)		DG(20:1(n-3)-click-C171/16:0/0:0)	C47H89N4O5	C47H89N4O5	[M]+		789.683	789.683	0	17.81	17.799	17.8158	4	98.22	4	73.77	96.54	DG(20:1(n-3)-click-C171/16:0/0:0)		Pos
24_27_b13_PA;Y	787.6672@16.81	Glycerolipids	Diradylglycerols	Diacylglycerols	DG	DG 16:0-click-C171_20:2	DG 36:2	DG(16:0-click-C171/20:2/0:0)	(16:0-click-C171,20:2)		DG(16:0-click-C171/20:2/0:0)	C47H87N4O5	C47H87N4O5	[M]+		787.667	787.668	0.1	16.81	16.7487	16.821	4	98.55	5	75.44	96.76	DG(16:0-click-C171/20:2/0:0)		Pos
24_27_b13_OA;Y	787.6669@17.02	Glycerolipids	Diradylglycerols	Diacylglycerols	DG	DG 18:1(n-9)-click-C171_18:1	DG 36:2	DG(18:1(n-9)-click-C171/18:1/0:0)	(18:1)		DG(18:1(n-9)-click-C171/18:1/0:0)	C47H87N4O5	C47H87N4O5	[M]+		787.667	787.668	0.2	17.02	17.011	17.0384	4	98.78	5	81.07	97.49	DG(18:1(n-9)-click-C171/18:1/0:0)		Pos
24_27_b13_OA;Y	787.6673@17.46	Glycerolipids	Diradylglycerols	Diacylglycerols	DG	DG 20:2(n-3)-click-C171_16:0	DG 36:2	DG(20:2(n-3)-click-C171/16:0/0:0)	(16:0,20:2(n-3)-click-C171)		DG(20:2(n-3)-click-C171/16:0/0:0)	C47H87N4O5	C47H87N4O5	[M]+		787.667	787.668	0.3	17.46	17.431	17.46	4	97.14	4	68.38	95.78	DG(20:2(n-3)-click-C171/16:0/0:0)		Pos
24_27_b13_PA;Y	785.6515@16.12	Glycerolipids	Diradylglycerols	Diacylglycerols	DG	DG 16:0-click-C171_20:3	DG 36:3	DG(16:0-click-C171/20:3/0:0)	(16:0-click-C171,20:3)		DG(16:0-click-C171/20:3/0:0)	C47H85N4O5	C47H85N4O5	[M]+		785.651	785.652	0	16.12	16.11	16.131	4	99.68	4	70.27	96.13	DG(16:0-click-C171/20:3/0:0)		Pos
24_27_b13_OA;Y	785.6514@16.09	Glycerolipids	Diradylglycerols	Diacylglycerols	DG	DG 18:1(n-9)-click-C171_18:2	DG 36:3	DG(18:1(n-9)-click-C171/18:2/0:0)	(18:1(n-9)-click-C171,18:2)		DG(18:1(n-9)-click-C171/18:2/0:0)	C47H85N4O5	C47H85N4O5	[M]+		785.651	785.652	0.1	16.09	16.0869	16.0991	4	97.97	4	73.21	96.45	DG(18:1(n-9)-click-C171/18:2/0:0)		Pos
24_27_b13_PA;Y	783.6358@15.29	Glycerolipids	Diradylglycerols	Diacylglycerols	DG	DG 16:0-click-C171_20:4	DG 36:4	DG(16:0-click-C171/20:4/0:0)	(20:4,16:0-click-C171)		DG(16:0-click-C171/20:4/0:0)	C47H83N4O5	C47H83N4O5	[M]+		783.636	783.636	0	15.29	15.2853	15.3129	4	99.53	5	81.46	97.58	DG(16:0-click-C171/20:4/0:0)		Pos
24_27_b13_OA;Y	783.6355@15.37	Glycerolipids	Diradylglycerols	Diacylglycerols	DG	DG 18:1(n-9)-click-C171_18:3	DG 36:4	DG(18:1(n-9)-click-C171/18:3/0:0)	(18:1(n-9)-click-C171,18:3)		DG(18:1(n-9)-click-C171/18:3/0:0)	C47H83N4O5	C47H83N4O5	[M]+		783.636	783.636	0.3	15.37	15.3603	15.3818	4	99.02	4	72.25	96.33	DG(18:1(n-9)-click-C171/18:3/0:0)		Pos
24_27_b13_PA;Y	781.6200@14.43	Glycerolipids	Diradylglycerols	Diacylglycerols	DG	DG 16:0-click-C171_20:5	DG 36:5	DG(16:0-click-C171/20:5/0:0)	(20:5,16:0-click-C171)		DG(16:0-click-C171/20:5/0:0)	C47H81N4O5	C47H81N4O5	[M]+		781.62	781.621	0.2	14.43	14.4043	14.447	4	99.23	3	58.33	94.55	DG(16:0-click-C171/20:5/0:0)		Pos
24_27_b13_OA;Y	803.6989@18.78	Glycerolipids	Diradylglycerols	Diacylglycerols	DG	DG 18:1(n-9)-click-C171_19:0	DG 37:1	DG(18:1(n-9)-click-C171/19:0/0:0)	(19:0,18:1(n-9)-click-C171)		DG(18:1(n-9)-click-C171/19:0/0:0)	C48H91N4O5	C48H91N4O5	[M]+		803.698	803.699	0.6	18.78	18.7774	18.79	4	0	3	62.24	93.47	DG(18:1(n-9)-click-C171/19:0/0:0)		Pos
24_27_b13_OA;Y	803.6984@18.41	Glycerolipids	Diradylglycerols	Diacylglycerols	DG	DG 20:1(n-3)-click-C171_17:0	DG 37:1	DG(20:1(n-3)-click-C171/17:0/0:0)	(17:0,20:1(n-3)-click-C171)		DG(20:1(n-3)-click-C171/17:0/0:0)	C48H91N4O5	C48H91N4O5	[M]+		803.698	803.699	0.1	18.41	18.37	18.441	4	99.86	3	53.93	94.01	DG(20:1(n-3)-click-C171/17:0/0:0)		Pos
24_27_b13_OA;Y	801.6827@17.58	Glycerolipids	Diradylglycerols	Diacylglycerols	DG	DG 18:1(n-9)-click-C171_19:1	DG 37:2	DG(18:1(n-9)-click-C171/19:1/0:0)	(18:1(n-9)-click-C171,19:1)		DG(18:1(n-9)-click-C171/19:1/0:0)	C48H89N4O5	C48H89N4O5	[M]+		801.683	801.683	0	17.58	17.5646	17.609	4	99.62	4	69.39	96.01	DG(18:1(n-9)-click-C171/19:1/0:0)		Pos
24_27_b13_PA;Y	817.7147@18.81	Glycerolipids	Diradylglycerols	Diacylglycerols	DG	DG 16:0-click-C171_22:1	DG 38:1	DG(16:0-click-C171/22:1/0:0)	(16:0-click-C171,22:1)		DG(16:0-click-C171/22:1/0:0)	C49H93N4O5	C49H93N4O5	[M]+		817.714	817.715	0.8	18.81	18.7723	18.8236	4	99.65	4	55.42	94.02	DG(16:0-click-C171/22:1/0:0)		Pos
24_27_b13_OA;Y	817.7146@19.34	Glycerolipids	Diradylglycerols	Diacylglycerols	DG	DG 18:1(n-9)-click-C171_20:0	DG 38:1	DG(18:1(n-9)-click-C171/20:0/0:0)	(18:1(n-9)-click-C171,20:0)		DG(18:1(n-9)-click-C171/20:0/0:0)	C49H93N4O5	C49H93N4O5	[M]+		817.714	817.715	0.7	19.34	19.3375	19.347	4	99.1	4	64.23	95.17	DG(18:1(n-9)-click-C171/20:0/0:0)		Pos
24_27_b13_OA;Y	817.7146@18.99	Glycerolipids	Diradylglycerols	Diacylglycerols	DG	DG 20:1(n-3)-click-C171_18:0	DG 38:1	DG(20:1(n-3)-click-C171/18:0/0:0)	(18:0,20:1(n-3)-click-C171)		DG(20:1(n-3)-click-C171/18:0/0:0)	C49H93N4O5	C49H93N4O5	[M]+		817.714	817.715	0.7	18.99	18.9782	18.9935	4	99.49	4	70.59	96.02	DG(20:1(n-3)-click-C171/18:0/0:0)		Pos
24_27_b13_OA;Y	817.7143@18.74	Glycerolipids	Diradylglycerols	Diacylglycerols	DG	DG 22:1(n-3)-click-C171_16:0	DG 38:1	DG(22:1(n-3)-click-C171/16:0/0:0)	(16:0,22:1(n-3)-click-C171)		DG(22:1(n-3)-click-C171/16:0/0:0)	C49H93N4O5	C49H93N4O5	[M]+		817.714	817.715	0.3	18.74	18.7346	18.7462	4	98.34	4	70.33	96.07	DG(22:1(n-3)-click-C171/16:0/0:0)		Pos
24_27_b13_PA;Y	815.6986@18.08	Glycerolipids	Diradylglycerols	Diacylglycerols	DG	DG 16:0-click-C171_22:2	DG 38:2	DG(16:0-click-C171/22:2/0:0)	(16:0-click-C171)		DG(16:0-click-C171/22:2/0:0)	C49H91N4O5	C49H91N4O5	[M]+		815.698	815.699	0.3	18.08	18.064	18.1079	3	0	3	45.36	71.37	DG(16:0-click-C171/22:2/0:0)		Pos
24_27_b13_OA;Y	815.6985@18.33	Glycerolipids	Diradylglycerols	Diacylglycerols	DG	DG 18:1(n-9)-click-C171_20:1	DG 38:2	DG(18:1(n-9)-click-C171/20:1/0:0)	(18:1(n-9)-click-C171,20:1)		DG(18:1(n-9)-click-C171/20:1/0:0)	C49H91N4O5	C49H91N4O5	[M]+		815.698	815.699	0.1	18.33	18.3183	18.3446	4	99.8	4	72.33	96.39	DG(18:1(n-9)-click-C171/20:1/0:0)		Pos
24_27_b13_OA;Y	815.6991@17.92	Glycerolipids	Diradylglycerols	Diacylglycerols	DG	DG 20:1(n-3)-click-C171_18:1	DG 38:2	DG(20:1(n-3)-click-C171/18:1/0:0)	(18:1,20:1(n-3)-click-C171)		DG(20:1(n-3)-click-C171/18:1/0:0)	C49H91N4O5	C49H91N4O5	[M]+		815.698	815.699	0.9	17.92	17.9096	17.9251	4	97.34	4	71.87	96.01	DG(20:1(n-3)-click-C171/18:1/0:0)		Pos
24_27_b13_PA;Y	813.6827@17.19	Glycerolipids	Diradylglycerols	Diacylglycerols	DG	DG 16:0-click-C171_22:3	DG 38:3	DG(16:0-click-C171/22:3/0:0)	(22:3,16:0-click-C171)		DG(16:0-click-C171/22:3/0:0)	C49H89N4O5	C49H89N4O5	[M]+		813.683	813.683	0.1	17.19	17.1726	17.2094	4	99.74	4	64.77	95.41	DG(16:0-click-C171/22:3/0:0)		Pos
24_27_b13_OA;Y	813.6829@17.27	Glycerolipids	Diradylglycerols	Diacylglycerols	DG	DG 18:1(n-9)-click-C171_20:2	DG 38:3	DG(18:1(n-9)-click-C171/20:2/0:0)	(18:1(n-9)-click-C171,20:2)		DG(18:1(n-9)-click-C171/20:2/0:0)	C49H89N4O5	C49H89N4O5	[M]+		813.683	813.683	0.2	17.27	17.2382	17.3022	4	94.05	4	70.74	96.01	DG(18:1(n-9)-click-C171/20:2/0:0)		Pos
24_27_b13_OA;Y	813.6828@17.09	Glycerolipids	Diradylglycerols	Diacylglycerols	DG	DG 20:1(n-3)-click-C171_18:2	DG 38:3	DG(20:1(n-3)-click-C171/18:2/0:0)	(20:1(n-3)-click-C171,18:2)		DG(20:1(n-3)-click-C171/18:2/0:0)	C49H89N4O5	C49H89N4O5	[M]+		813.683	813.683	0	17.09	17.0769	17.1004	4	88.5	4	70.38	95.82	DG(20:1(n-3)-click-C171/18:2/0:0)		Pos
24_27_b13_OA;Y	813.6827@17.43	Glycerolipids	Diradylglycerols	Diacylglycerols	DG	DG 20:2(n-3)-click-C171_18:1	DG 38:3	DG(20:2(n-3)-click-C171/18:1/0:0)	(18:1,20:2(n-3)-click-C171)		DG(20:2(n-3)-click-C171/18:1/0:0)	C49H89N4O5	C49H89N4O5	[M]+		813.683	813.683	0	17.43	17.4078	17.4567	4	99.29	4	67.45	95.75	DG(20:2(n-3)-click-C171/18:1/0:0)		Pos
24_27_b13_PA;Y	811.6669@16.31	Glycerolipids	Diradylglycerols	Diacylglycerols	DG	DG 16:0-click-C171_22:4	DG 38:4	DG(16:0-click-C171/22:4/0:0)	(22:4,16:0-click-C171)		DG(16:0-click-C171/22:4/0:0)	C49H87N4O5	C49H87N4O5	[M]+		811.667	811.668	0.2	16.31	16.3042	16.3226	4	98.84	5	80.63	97.43	DG(16:0-click-C171/22:4/0:0)		Pos
24_27_b13_OA;Y	811.6671@16.47	Glycerolipids	Diradylglycerols	Diacylglycerols	DG	DG 18:1(n-9)-click-C171_20:3	DG 38:4	DG(18:1(n-9)-click-C171/20:3/0:0)	(18:1(n-9)-click-C171,20:3)		DG(18:1(n-9)-click-C171/20:3/0:0)	C49H87N4O5	C49H87N4O5	[M]+		811.667	811.668	0	16.47	16.4621	16.484	4	99.8	4	73.38	96.53	DG(18:1(n-9)-click-C171/20:3/0:0)		Pos
24_27_b13_PA;Y	809.6515@15.53	Glycerolipids	Diradylglycerols	Diacylglycerols	DG	DG 16:0-click-C171_22:5	DG 38:5	DG(16:0-click-C171/22:5/0:0)	(22:5,16:0-click-C171)		DG(16:0-click-C171/22:5/0:0)	C49H85N4O5	C49H85N4O5	[M]+		809.651	809.652	0	15.53	15.5283	15.5373	4	99.3	5	80.67	97.47	DG(16:0-click-C171/22:5/0:0)		Pos
24_27_b13_OA;Y	809.6514@15.90	Glycerolipids	Diradylglycerols	Diacylglycerols	DG	DG 18:1(n-9)-click-C171_20:4	DG 38:5	DG(18:1(n-9)-click-C171/20:4/0:0)	(20:4,18:1(n-9)-click-C171)		DG(18:1(n-9)-click-C171/20:4/0:0)	C49H85N4O5	C49H85N4O5	[M]+		809.651	809.652	0.1	15.9	15.8898	15.9105	4	99.48	4	74.36	96.65	DG(18:1(n-9)-click-C171/20:4/0:0)		Pos
24_27_b13_PA;Y	807.6358@15.09	Glycerolipids	Diradylglycerols	Diacylglycerols	DG	DG 16:0-click-C171_22:6	DG 38:6	DG(16:0-click-C171/22:6/0:0)	(22:6,16:0-click-C171)		DG(16:0-click-C171/22:6/0:0)	C49H83N4O5	C49H83N4O5	[M]+		807.636	807.636	0.1	15.09	15.0844	15.0927	4	99.13	5	81.83	97.61	DG(16:0-click-C171/22:6/0:0)		Pos
24_27_b13_OA;Y	807.6355@15.07	Glycerolipids	Diradylglycerols	Diacylglycerols	DG	DG 18:1(n-9)-click-C171_20:5	DG 38:6	DG(18:1(n-9)-click-C171/20:5/0:0)	(20:5,18:1(n-9)-click-C171)		DG(18:1(n-9)-click-C171/20:5/0:0)	C49H83N4O5	C49H83N4O5	[M]+		807.636	807.636	0.3	15.07	15.0626	15.0991	4	78.8	4	69.2	95.4	DG(18:1(n-9)-click-C171/20:5/0:0)		Pos
24_27_b13_PA;Y	845.7455@19.87	Glycerolipids	Diradylglycerols	Diacylglycerols	DG	DG 16:0-click-C171_24:1	DG 40:1	DG(16:0-click-C171/24:1/0:0)	(24:1,16:0-click-C171)		DG(16:0-click-C171/24:1/0:0)	C51H97N4O5	C51H97N4O5	[M]+		845.745	845.746	0.2	19.87	19.8596	19.8875	4	96.2	3	54.37	93.94	DG(16:0-click-C171/24:1/0:0)		Pos
24_27_b13_OA;Y	845.7458@19.73	Glycerolipids	Diradylglycerols	Diacylglycerols	DG	DG 22:1(n-3)-click-C171_18:0	DG 40:1	DG(22:1(n-3)-click-C171/18:0/0:0)	(18:0,22:1(n-3)-click-C171)		DG(22:1(n-3)-click-C171/18:0/0:0)	C51H97N4O5	C51H97N4O5	[M]+		845.745	845.746	0.6	19.73	19.716	19.738	3	97.36	3	58.19	74.38	DG(22:1(n-3)-click-C171/18:0/0:0)		Pos
24_27_b13_OA;Y	845.7458@19.61	Glycerolipids	Diradylglycerols	Diacylglycerols	DG	DG 24:1(n-9)-click-C171_16:0	DG 40:1	DG(24:1(n-9)-click-C171/16:0/0:0)	(24:1(n-9)-click-C171,16:0)		DG(24:1(n-9)-click-C171/16:0/0:0)	C51H97N4O5	C51H97N4O5	[M]+		845.745	845.746	0.6	19.61	19.606	19.6153	4	95.47	4	70.3	95.9	DG(24:1(n-9)-click-C171/16:0/0:0)		Pos
24_27_b13_OA;Y	843.7300@19.28	Glycerolipids	Diradylglycerols	Diacylglycerols	DG	DG 18:1(n-9)-click-C171_22:1	DG 40:2	DG(18:1(n-9)-click-C171/22:1/0:0)	(18:1(n-9)-click-C171,22:1)		DG(18:1(n-9)-click-C171/22:1/0:0)	C51H95N4O5	C51H95N4O5	[M]+		843.73	843.73	0.4	19.28	19.2734	19.2906	4	46.99	3	60.48	93.64	DG(18:1(n-9)-click-C171/22:1/0:0)		Pos
24_27_b13_OA;Y	843.7305@18.97	Glycerolipids	Diradylglycerols	Diacylglycerols	DG	DG 20:1(n-3)-click-C171_20:1	DG 40:2	DG(20:1(n-3)-click-C171_20:1_0:0)	(20:1(n-3)-click-C171)	DG(22:1(n-3)-click-C171_18:1_0:0)	DG(40:2)	C51H95N4O5	C51H95N4O5	[M]+		843.73	843.73	0.9	18.97	18.9591	18.984	3	98.78	2	57	74.13	DG(20:1(n-3)-click-C171/20:1/0:0)		Pos
24_27_b13_OA;Y	843.7305@18.97	Glycerolipids	Diradylglycerols	Diacylglycerols	DG	DG 20:1(n-3)-click-C171_20:1	DG 40:2	DG(20:1(n-3)-click-C171_20:1_0:0)	(20:1(n-3)-click-C171)	DG(22:1(n-3)-click-C171_18:1_0:0)	DG(40:2)	C51H95N4O5	C51H95N4O5	[M]+		843.73	843.73	0.9	18.97	18.9591	18.984	3	98.78	2	57	74.13	DG(20:1(n-3)-click-C171/20:1/0:0)		Pos
24_27_b13_PA;Y	839.6985@17.48	Glycerolipids	Diradylglycerols	Diacylglycerols	DG	DG 16:0-click-C171_24:4	DG 40:4	DG(16:0-click-C171/24:4/0:0)	(24:4,16:0-click-C171)		DG(16:0-click-C171/24:4/0:0)	C51H91N4O5	C51H91N4O5	[M]+		839.698	839.699	0.1	17.48	17.4696	17.4877	3	99.72	4	51.94	73.74	DG(16:0-click-C171/24:4/0:0)		Pos
24_27_b13_PA;Y	839.6984@17.33	Glycerolipids	Diradylglycerols	Diacylglycerols	DG	DG 18:0-click-C171_22:4	DG 40:4	DG(18:0-click-C171/22:4/0:0)	(22:4,18:0-click-C171)		DG(18:0-click-C171/22:4/0:0)	C51H91N4O5	C51H91N4O5	[M]+		839.698	839.699	0	17.33	17.3181	17.343	4	97.5	4	67.17	95.66	DG(18:0-click-C171/22:4/0:0)		Pos
24_27_b13_OA;Y	839.6979@17.72	Glycerolipids	Diradylglycerols	Diacylglycerols	DG	DG 18:1(n-9)-click-C171_22:3	DG 40:4	DG(18:1(n-9)-click-C171/22:3/0:0)	(22:3,18:1(n-9)-click-C171)		DG(18:1(n-9)-click-C171/22:3/0:0)	C51H91N4O5	C51H91N4O5	[M]+		839.698	839.699	0.6	17.72	17.6969	17.7294	4	66.53	3	66.04	94.63	DG(18:1(n-9)-click-C171/22:3/0:0)		Pos
24_27_b13_PA;Y	837.6826@16.74	Glycerolipids	Diradylglycerols	Diacylglycerols	DG	DG 16:0-click-C171_24:5	DG 40:5	DG(16:0-click-C171/24:5/0:0)	(24:5,16:0-click-C171)		DG(16:0-click-C171/24:5/0:0)	C51H89N4O5	C51H89N4O5	[M]+		837.683	837.683	0.2	16.74	16.7282	16.7589	4	99.79	4	69.75	96.05	DG(16:0-click-C171/24:5/0:0)		Pos
24_27_b13_PA;Y	837.6824@16.62	Glycerolipids	Diradylglycerols	Diacylglycerols	DG	DG 18:0-click-C171_22:5	DG 40:5	DG(18:0-click-C171/22:5/0:0)	(22:5,18:0-click-C171)		DG(18:0-click-C171/22:5/0:0)	C51H89N4O5	C51H89N4O5	[M]+		837.683	837.683	0.4	16.62	16.6105	16.622	4	99.58	3	66.59	95.59	DG(18:0-click-C171/22:5/0:0)		Pos
24_27_b13_OA;Y	837.6823@16.87	Glycerolipids	Diradylglycerols	Diacylglycerols	DG	DG 18:1(n-9)-click-C171_22:4	DG 40:5	DG(18:1(n-9)-click-C171/22:4/0:0)	(22:4,18:1(n-9)-click-C171)		DG(18:1(n-9)-click-C171/22:4/0:0)	C51H89N4O5	C51H89N4O5	[M]+		837.683	837.683	0.5	16.87	16.8593	16.8816	4	98.34	5	80.98	97.41	DG(18:1(n-9)-click-C171/22:4/0:0)		Pos
24_27_b13_PA;Y	835.6672@15.98	Glycerolipids	Diradylglycerols	Diacylglycerols	DG	DG 16:0-click-C171_24:6	DG 40:6	DG(16:0-click-C171/24:6/0:0)	(24:6,16:0-click-C171)		DG(16:0-click-C171/24:6/0:0)	C51H87N4O5	C51H87N4O5	[M]+		835.667	835.668	0.1	15.98	15.9708	15.9879	4	95.41	4	71.37	96.14	DG(16:0-click-C171/24:6/0:0)		Pos
24_27_b13_PA;Y	835.6670@16.20	Glycerolipids	Diradylglycerols	Diacylglycerols	DG	DG 18:0-click-C171_22:6	DG 40:6	DG(18:0-click-C171/22:6/0:0)	(22:6,18:0-click-C171)		DG(18:0-click-C171/22:6/0:0)	C51H87N4O5	C51H87N4O5	[M]+		835.667	835.668	0.1	16.2	16.1794	16.2295	4	97.76	4	67.13	95.66	DG(18:0-click-C171/22:6/0:0)		Pos
24_27_b13_OA;Y	835.6669@16.11	Glycerolipids	Diradylglycerols	Diacylglycerols	DG	DG 18:1(n-9)-click-C171_22:5	DG 40:6	DG(18:1(n-9)-click-C171/22:5/0:0)	(22:5,18:1(n-9)-click-C171)		DG(18:1(n-9)-click-C171/22:5/0:0)	C51H87N4O5	C51H87N4O5	[M]+		835.667	835.668	0.2	16.11	16.103	16.1188	4	99.11	5	80.87	97.47	DG(18:1(n-9)-click-C171/22:5/0:0)		Pos
24_27_b13_OA;Y	833.6515@15.67	Glycerolipids	Diradylglycerols	Diacylglycerols	DG	DG 18:1(n-9)-click-C171_22:6	DG 40:7	DG(18:1(n-9)-click-C171/22:6/0:0)	(22:6,18:1(n-9)-click-C171)		DG(18:1(n-9)-click-C171/22:6/0:0)	C51H85N4O5	C51H85N4O5	[M]+		833.651	833.652	0	15.67	15.664	15.6898	4	99.8	4	74.81	96.72	DG(18:1(n-9)-click-C171/22:6/0:0)		Pos
24_27_b13_PA;Y	873.7761@20.80	Glycerolipids	Diradylglycerols	Diacylglycerols	DG	DG 16:0-click-C171_26:1	DG 42:1	DG(16:0-click-C171/26:1/0:0)	(26:1,16:0-click-C171)		DG(16:0-click-C171/26:1/0:0)	C53H101N4O5	C53H101N4O5	[M]+		873.777	873.777	0.6	20.8	20.7906	20.8233	4	81.16	3	60.65	94.23	DG(16:0-click-C171/26:1/0:0)		Pos
24_27_b13_OA;Y	873.7765@20.42	Glycerolipids	Diradylglycerols	Diacylglycerols	DG	DG 26:1-click-C171_16:0	DG 42:1	DG(26:1-click-C171/16:0/0:0)	(26:1-click-C171,16:0)		DG(26:1-click-C171/16:0/0:0)	C53H101N4O5	C53H101N4O5	[M]+		873.777	873.777	0.2	20.42	20.406	20.4781	4	86.09	3	62.81	94.77	DG(26:1-click-C171/16:0/0:0)		Pos
24_27_b13_OA;Y	871.7609@20.27	Glycerolipids	Diradylglycerols	Diacylglycerols	DG	DG 18:1(n-9)-click-C171_24:1	DG 42:2	DG(18:1(n-9)-click-C171/24:1/0:0)	(24:1,18:1(n-9)-click-C171)		DG(18:1(n-9)-click-C171/24:1/0:0)	C53H99N4O5	C53H99N4O5	[M]+		871.761	871.761	0.1	20.27	20.2536	20.2904	4	37	4	60.58	93.56	DG(18:1(n-9)-click-C171/24:1/0:0)		Pos
24_27_b13_OA;Y	871.7614@19.70	Glycerolipids	Diradylglycerols	Diacylglycerols	DG	DG 24:1(n-9)-click-C171_18:1	DG 42:2	DG(24:1(n-9)-click-C171/18:1/0:0)	(24:1(n-9)-click-C171,18:1)		DG(24:1(n-9)-click-C171/18:1/0:0)	C53H99N4O5	C53H99N4O5	[M]+		871.761	871.761	0.5	19.7	19.6829	19.7055	4	81.09	3	61.08	94.36	DG(24:1(n-9)-click-C171/18:1/0:0)		Pos
24_27_b13_PA;Y	865.7141@17.69	Glycerolipids	Diradylglycerols	Diacylglycerols	DG	DG 16:0-click-C171_26:5	DG 42:5	DG(16:0-click-C171/26:5/0:0)	(26:5,16:0-click-C171)		DG(16:0-click-C171/26:5/0:0)	C53H93N4O5	C53H93N4O5	[M]+		865.714	865.715	0	17.69	17.6847	17.6972	4	97.76	5	75.78	96.78	DG(16:0-click-C171/26:5/0:0)		Pos
24_27_b13_OA;Y	865.7140@17.89	Glycerolipids	Diradylglycerols	Diacylglycerols	DG	DG 20:1(n-3)-click-C171_22:4	DG 42:5	DG(20:1(n-3)-click-C171_22:4_0:0)	(22:4,20:1(n-3)-click-C171)	DG(18:1(n-9)-click-C171_24:4_0:0)	DG(42:5)	C53H93N4O5	C53H93N4O5	[M]+		865.714	865.715	0.1	17.89	17.8675	17.9025	4	93.15	4	67.32	95.55	DG(20:1(n-3)-click-C171/22:4/0:0)		Pos
24_27_b13_OA;Y	865.7140@17.89	Glycerolipids	Diradylglycerols	Diacylglycerols	DG	DG 20:1(n-3)-click-C171_22:4	DG 42:5	DG(20:1(n-3)-click-C171_22:4_0:0)	(22:4,20:1(n-3)-click-C171)	DG(18:1(n-9)-click-C171_24:4_0:0)	DG(42:5)	C53H93N4O5	C53H93N4O5	[M]+		865.714	865.715	0.1	17.89	17.8675	17.9025	4	93.15	4	67.32	95.55	DG(20:1(n-3)-click-C171/22:4/0:0)		Pos
24_27_b13_OA;Y	863.6983@17.26	Glycerolipids	Diradylglycerols	Diacylglycerols	DG	DG 18:1(n-9)-click-C171_24:5	DG 42:6	DG(18:1(n-9)-click-C171/24:5/0:0)	(24:5,18:1(n-9)-click-C171)		DG(18:1(n-9)-click-C171/24:5/0:0)	C53H91N4O5	C53H91N4O5	[M]+		863.698	863.699	0.1	17.26	17.2514	17.2612	4	95.6	4	69.68	95.92	DG(18:1(n-9)-click-C171/24:5/0:0)		Pos
24_27_b13_OA;Y	863.6984@17.09	Glycerolipids	Diradylglycerols	Diacylglycerols	DG	DG 20:1(n-3)-click-C171_22:5	DG 42:6	DG(20:1(n-3)-click-C171/22:5/0:0)	(22:5,20:1(n-3)-click-C171)		DG(20:1(n-3)-click-C171/22:5/0:0)	C53H91N4O5	C53H91N4O5	[M]+		863.698	863.699	0	17.09	17.0787	17.1048	4	0	3	73.48	95.05	DG(20:1(n-3)-click-C171/22:5/0:0)		Pos
24_27_b13_OA;Y	861.6825@16.54	Glycerolipids	Diradylglycerols	Diacylglycerols	DG	DG 18:1(n-9)-click-C171_24:6	DG 42:7	DG(18:1(n-9)-click-C171/24:6/0:0)	(24:6,18:1(n-9)-click-C171)		DG(18:1(n-9)-click-C171/24:6/0:0)	C53H89N4O5	C53H89N4O5	[M]+		861.683	861.683	0.3	16.54	16.5259	16.5554	4	98.08	4	71.12	96.16	DG(18:1(n-9)-click-C171/24:6/0:0)		Pos
24_27_b13_OA;Y	861.6826@16.69	Glycerolipids	Diradylglycerols	Diacylglycerols	DG	DG 20:1(n-3)-click-C171_22:6	DG 42:7	DG(20:1(n-3)-click-C171/22:6/0:0)	(22:6,20:1(n-3)-click-C171)		DG(20:1(n-3)-click-C171/22:6/0:0)	C53H89N4O5	C53H89N4O5	[M]+		861.683	861.683	0.2	16.69	16.6802	16.708	4	99.79	4	71.28	96.24	DG(20:1(n-3)-click-C171/22:6/0:0)		Pos
24_27_b13_OA;Y	899.7920@21.19	Glycerolipids	Diradylglycerols	Diacylglycerols	DG	DG 18:1(n-9)-click-C171_26:1	DG 44:2	DG(18:1(n-9)-click-C171/26:1/0:0)	(26:1,18:1(n-9)-click-C171)		DG(18:1(n-9)-click-C171/26:1/0:0)	C55H103N4O5	C55H103N4O5	[M]+		899.792	899.793	0.4	21.19	21.1384	21.2706	4	97.4	4	59.43	94.61	DG(18:1(n-9)-click-C171/26:1/0:0)		Pos
24_27_b13_OA;Y	893.7455@18.88	Glycerolipids	Diradylglycerols	Diacylglycerols	DG	DG 18:1(n-9)-click-C171_26:4	DG 44:5	DG(18:1(n-9)-click-C171/26:4/0:0)	(26:4,18:1(n-9)-click-C171)		DG(18:1(n-9)-click-C171/26:4/0:0)	C55H97N4O5	C55H97N4O5	[M]+		893.745	893.746	0.2	18.88	18.8684	18.8801	4	79.72	3	58.33	94.02	DG(18:1(n-9)-click-C171/26:4/0:0)		Pos
24_27_b13_OA;Y	893.7451@18.69	Glycerolipids	Diradylglycerols	Diacylglycerols	DG	DG 22:1(n-3)-click-C171_22:4	DG 44:5	DG(22:1(n-3)-click-C171/22:4/0:0)	(22:4,22:1(n-3)-click-C171)		DG(22:1(n-3)-click-C171/22:4/0:0)	C55H97N4O5	C55H97N4O5	[M]+		893.745	893.746	0.3	18.69	18.6853	18.6992	4	0	4	54	92.46	DG(22:1(n-3)-click-C171/22:4/0:0)		Pos
24_27_b13_OA;Y	891.7298@18.19	Glycerolipids	Diradylglycerols	Diacylglycerols	DG	DG 18:1(n-9)-click-C171_26:5	DG 44:6	DG(18:1(n-9)-click-C171/26:5/0:0)	(26:5,18:1(n-9)-click-C171)		DG(18:1(n-9)-click-C171/26:5/0:0)	C55H95N4O5	C55H95N4O5	[M]+		891.73	891.73	0.1	18.19	18.1738	18.2001	4	98.55	4	69.89	96.04	DG(18:1(n-9)-click-C171/26:5/0:0)		Pos
24_27_32_b13	492.9185@10.43	Glycerolipids	Diradylglycerols	Diacylglycerols	DG	[13]C3-DG 19:1(n-3)-click-C171_19:1(n-3)-click-C171	[13]C3-DG 38:2	[13]C3-DG(19:1(n-3)-click-C171/19:1(n-3)-click-C171)	(19:1(n-3)-click-C171)		[13]C3-DG(19:1(n-3)-click-C171/19:1(n-3)-click-C171)	C54[13]C3H106N8O5	C54[13]C3H106N8O5	[M]++		492.919	985.839	0.5	10.43	10.3811	10.4772	4	94.41	7	64.61	95.16	[13]C3-DG(19:1(n-3)-click-C171/19:1(n-3)-click-C171)		Pos
24_27_b13_PA;Y	451.3825@4.94	Glycerolipids	Diradylglycerols	Diacylglycerols	DG	DG 16:0-click-C171_16:0-click-C171	DG 32:0	DG(16:0-click-C171/16:0-click-C171/0:0)	(16:0-click-C171)		DG(16:0-click-C171/16:0-click-C171/0:0)	C51H98N8O5	C51H98N8O5	[M]++		451.382	902.766	0	4.94	4.90214	4.97853	4	91.15	7	70.47	95.9	DG(16:0-click-C171/16:0-click-C171/0:0)		Pos
24_27_b13_PA;Y	465.3980@8.37	Glycerolipids	Diradylglycerols	Diacylglycerols	DG	DG 16:0-click-C171_18:0-click-C171	DG 34:0	DG(16:0-click-C171/18:0-click-C171/0:0)	(16:0-click-C171,18:0-click-C171)		DG(16:0-click-C171/18:0-click-C171/0:0)	C53H102N8O5	C53H102N8O5	[M]++		465.398	930.797	0.2	8.37	8.35129	8.40771	4	0	6	65.91	94.01	DG(16:0-click-C171/18:0-click-C171/0:0)		Pos
24_27_b13_PA;Y	479.4136@10.90	Glycerolipids	Diradylglycerols	Diacylglycerols	DG	DG 18:0-click-C171_18:0-click-C171	DG 36:0	DG(18:0-click-C171/18:0-click-C171/0:0)	(18:0-click-C171)		DG(18:0-click-C171/18:0-click-C171/0:0)	C55H106N8O5	C55H106N8O5	[M]++		479.414	958.829	0.2	10.9	10.8802	10.9804	4	0	5	56.77	92.86	DG(18:0-click-C171/18:0-click-C171/0:0)		Pos
24_27_b13_PA;Y	478.4060@9.32	Glycerolipids	Diradylglycerols	Diacylglycerols	DG	DG 16:0-click-C171_20:1(n-3)-click-C171	DG 36:1	DG(16:0-click-C171/20:1(n-3)-click-C171/0:0)	(20:1(n-3)-click-C171)		DG(16:0-click-C171/20:1(n-3)-click-C171/0:0)	C55H104N8O5	C55H104N8O5	[M]++		478.406	956.813	0.1	9.32	9.2511	9.33588	4	82.13	4	55.6	93.74	DG(16:0-click-C171/20:1(n-3)-click-C171/0:0)		Pos
24_27_b13_OA;Y	477.3980@8.40	Glycerolipids	Diradylglycerols	Diacylglycerols	DG	DG 18:1(n-9)-click-C171_18:1(n-9)-click-C171	DG 36:2	DG(18:1(n-9)-click-C171/18:1(n-9)-click-C171/0:0)	(18:1(n-9)-click-C171)		DG(18:1(n-9)-click-C171/18:1(n-9)-click-C171/0:0)	C55H102N8O5	C55H102N8O5	[M]++		477.398	954.797	0.2	8.4	8.29747	8.41508	4	96.49	9	72.87	96.36	DG(18:1(n-9)-click-C171/18:1(n-9)-click-C171/0:0)		Pos
24_27_b13_OA;Y	491.4138@10.51	Glycerolipids	Diradylglycerols	Diacylglycerols	DG	DG 18:1(n-9)-click-C171_20:1(n-3)-click-C171	DG 38:2	DG(18:1(n-9)-click-C171/20:1(n-3)-click-C171/0:0)	(18:1(n-9)-click-C171,20:1(n-3)-click-C171)		DG(18:1(n-9)-click-C171/20:1(n-3)-click-C171/0:0)	C57H106N8O5	C57H106N8O5	[M]++		491.414	982.829	0.1	10.51	10.4901	10.5277	4	93.82	5	65.05	95.27	DG(18:1(n-9)-click-C171/20:1(n-3)-click-C171/0:0)		Pos
24_27_b13_OA;Y	490.4061@8.92	Glycerolipids	Diradylglycerols	Diacylglycerols	DG	DG 18:1(n-9)-click-C171_20:2(n-3)-click-C171	DG 38:3	DG(18:1(n-9)-click-C171/20:2(n-3)-click-C171/0:0)	(18:1(n-9)-click-C171,20:2(n-3)-click-C171)		DG(18:1(n-9)-click-C171/20:2(n-3)-click-C171/0:0)	C57H104N8O5	C57H104N8O5	[M]++		490.406	980.813	0.3	8.92	8.90572	8.96102	4	55.5	7	68.82	94.89	DG(18:1(n-9)-click-C171/20:2(n-3)-click-C171/0:0)		Pos
24_27_b13_OA;Y	505.4294@11.83	Glycerolipids	Diradylglycerols	Diacylglycerols	DG	DG 18:1(n-9)-click-C171_22:1(n-3)-click-C171	DG 40:2	DG(18:1(n-9)-click-C171/22:1(n-3)-click-C171/0:0)	(18:1(n-9)-click-C171)		DG(18:1(n-9)-click-C171/22:1(n-3)-click-C171/0:0)	C59H110N8O5	C59H110N8O5	[M]++		505.429	1010.86	0	11.83	11.7916	11.8613	4	0	5	63.63	93.76	DG(18:1(n-9)-click-C171/22:1(n-3)-click-C171/0:0)		Pos
24_27_b13_OA;Y	519.4449@13.20	Glycerolipids	Diradylglycerols	Diacylglycerols	DG	DG 18:1(n-9)-click-C171_24:1(n-9)-click-C171	DG 42:2	DG(18:1(n-9)-click-C171/24:1(n-9)-click-C171/0:0)	(24:1(n-9)-click-C171,18:1(n-9)-click-C171)		DG(18:1(n-9)-click-C171/24:1(n-9)-click-C171/0:0)	C61H114N8O5	C61H114N8O5	[M]++		519.445	1038.89	0.3	13.2	13.1415	13.2712	4	94.13	6	63.98	95.12	DG(18:1(n-9)-click-C171/24:1(n-9)-click-C171/0:0)		Pos
24_27_b13_OA;Y	533.4607@14.39	Glycerolipids	Diradylglycerols	Diacylglycerols	DG	DG 18:1(n-9)-click-C171_26:1-click-C171	DG 44:2	DG(18:1(n-9)-click-C171/26:1-click-C171/0:0)	(26:1-click-C171,18:1(n-9)-click-C171)		DG(18:1(n-9)-click-C171/26:1-click-C171/0:0)	C63H118N8O5	C63H118N8O5	[M]++		533.461	1066.92	0	14.39	14.3921	14.5105	4	96.05	7	64.6	95.28	DG(18:1(n-9)-click-C171/26:1-click-C171/0:0)		Pos
24_27_b13_OA;Y	561.4920@16.70	Glycerolipids	Diradylglycerols	Diacylglycerols	DG	DG 24:1(n-9)-click-C171_24:1(n-9)-click-C171	DG 48:2	DG(24:1(n-9)-click-C171/24:1(n-9)-click-C171/0:0)	(24:1(n-9)-click-C171)		DG(24:1(n-9)-click-C171/24:1(n-9)-click-C171/0:0)	C67H126N8O5	C67H126N8O5	[M]++		561.492	1122.99	0.1	16.7	16.6639	16.7429	4	0	5	60.17	93.32	DG(24:1(n-9)-click-C171/24:1(n-9)-click-C171/0:0)		Pos
24_27_32_b13	423.3693@1.27	Fatty Acyls	Fatty Acids and Conjugates	Straight chain fatty acids	FA	FA 16:0-click-C171	FA 16:0	FA(16:0-click-C171)	()		FA(16:0-click-C171)	C24H47N4O2	C24H47N4O2	[M]+		423.369	423.37	0.2	1.27	1.23716	1.30265	4	97.57	2	84.87	97.95	FA(16:0-click-C171)		Pos
24_27_32_b13	451.4004@2.93	Fatty Acyls	Fatty Acids and Conjugates	Straight chain fatty acids	FA	FA 18:0-click-C171	FA 18:0	FA(18:0-click-C171)	()		FA(18:0-click-C171)	C26H51N4O2	C26H51N4O2	[M]+		451.401	451.401	0.5	2.93	2.84013	3.40379	3	95.66	1	76.71	76.76	FA(18:0-click-C171)		Pos
24_27_32_b13	449.3847@2.18	Fatty Acyls	Fatty Acids and Conjugates	Straight chain fatty acids	FA	FA 18:1(n-9)-click-C171	FA 18:1	FA(18:1(n-9)-click-C171)	()		FA(18:1(n-9)-click-C171)	C26H49N4O2	C26H49N4O2	[M]+		449.385	449.386	0.6	2.18	2.16161	2.19659	4	77.77	2	84.8	97.33	FA(18:1(n-9)-click-C171)		Pos
24_27_32_b13	447.3692@1.34	Fatty Acyls	Fatty Acids and Conjugates	Straight chain fatty acids	FA	FA 18:2(n-6)-click-C171	FA 18:2	FA(18:2(n-6)-click-C171)	()		FA(18:2(n-6)-click-C171)	C26H47N4O2	C26H47N4O2	[M]+		447.369	447.37	0.4	1.34	1.30836	1.39577	3	88.58	1	72.82	76.07	FA(18:2(n-6)-click-C171)		Pos
24_27_32_b13	477.4161@3.79	Fatty Acyls	Fatty Acids and Conjugates	Straight chain fatty acids	FA	FA 20:1(n-3)-click-C171	FA 20:1	FA(20:1(n-3)-click-C171)	()		FA(20:1(n-3)-click-C171)	C28H53N4O2	C28H53N4O2	[M]+		477.416	477.417	0.5	3.79	3.75083	3.81498	3	65.57	2	84.04	76.99	FA(20:1(n-3)-click-C171)		Pos
24_27_32_b13	514.8770@11.83	Sphingolipids	Neutral glycosphingolipids	Simple Glc series	LacCer	LacCer d18:1_16:0-click-C171	LacCer 34:1	LacCer(d18:1/16:0-click-C171)	(16:0-click-C171)		LacCer(d18:1/16:0-click-C171)	C54H102N5O13	C54H103N5O13	[M+H]++	[M]+ (1028.7469)	514.877	1028.75	0.1	11.83	11.8213	11.8432	4	99.37	21	59.73	94.74	LacCer(d18:1/16:0-click-C171)		Pos
24_27_32_b13	528.8927@13.63	Sphingolipids	Neutral glycosphingolipids	Simple Glc series	LacCer	LacCer d18:1_18:0-click-C171	LacCer 36:1	LacCer(d18:1/18:0-click-C171)	(18:0-click-C171)		LacCer(d18:1/18:0-click-C171)	C56H106N5O13	C56H107N5O13	[M+H]++	[M]+ (1056.7782)	528.893	1056.78	0.1	13.63	13.6133	13.6457	3	74.6	11	32.54	70.5	LacCer(d18:1/18:0-click-C171)		Pos
24_27_32_b13	1054.7625@13.07	Sphingolipids	Neutral glycosphingolipids	Simple Glc series	LacCer	LacCer d18:1_18:1(n-9)-click-C171	LacCer 36:2	LacCer(d18:1/18:1(n-9)-click-C171)	(18:1(n-9)-click-C171)		LacCer(d18:1/18:1(n-9)-click-C171)	C56H104N5O13	C56H104N5O13	[M]+	[M+H]++ (527.8849)	1054.76	1054.76	0	13.07	13.0002	13.1079	4	97.35	10	33	91.21	LacCer(d18:1/18:1(n-9)-click-C171)		Pos
24_27_32_b13	1112.8413@17.23	Sphingolipids	Neutral glycosphingolipids	Simple Glc series	LacCer	LacCer d18:1-click-C171_22:0	LacCer 40:1	LacCer(d18:1-click-C171/22:0)	(22:0)		LacCer(d18:1-click-C171/22:0)	C60H114N5O13	C60H114N5O13	[M]+		1112.84	1112.84	0.5	17.23	17.2174	17.2503	4	98.44	6	67.02	95.6	LacCer(d18:1-click-C171/22:0)		Pos
24_27_32_b13	1112.8412@16.38	Sphingolipids	Neutral glycosphingolipids	Simple Glc series	LacCer	LacCer d18:1_22:0-click-C171	LacCer 40:1	LacCer(d18:1/22:0-click-C171)	(22:0-click-C171)		LacCer(d18:1/22:0-click-C171)	C60H114N5O13	C60H114N5O13	[M]+		1112.84	1112.84	0.4	16.38	16.3723	16.4026	4	99.87	2	22.95	89.93	LacCer(d18:1/22:0-click-C171)		Pos
24_27_32_b13	1126.8573@17.88	Sphingolipids	Neutral glycosphingolipids	Simple Glc series	LacCer	LacCer d18:1-click-C171_23:0	LacCer 41:1	LacCer(d18:1-click-C171/23:0)	(23:0)		LacCer(d18:1-click-C171/23:0)	C61H116N5O13	C61H116N5O13	[M]+		1126.86	1126.86	0.8	17.88	17.8635	17.9026	4	70.28	5	53.63	93.02	LacCer(d18:1-click-C171/23:0)		Pos
24_27_32_b13	1140.8728@17.31	Sphingolipids	Neutral glycosphingolipids	Simple Glc series	LacCer	LacCer d18:0_24:1(n-9)-click-C171	LacCer 42:1	LacCer(d18:0/24:1(n-9)-click-C171)	()		LacCer(d18:0/24:1(n-9)-click-C171)	C62H118N5O13	C62H118N5O13	[M]+		1140.87	1140.87	0.6	17.31	17.2158	17.4383	3	99.59	1	19.03	69.34	LacCer(d18:0/24:1(n-9)-click-C171)		Pos
24_27_32_b13	1140.8730@18.53	Sphingolipids	Neutral glycosphingolipids	Simple Glc series	LacCer	LacCer d18:1-click-C171_24:0	LacCer 42:1	LacCer(d18:1-click-C171/24:0)	(24:0)		LacCer(d18:1-click-C171/24:0)	C62H118N5O13	C62H118N5O13	[M]+		1140.87	1140.87	0.8	18.53	18.5258	18.5387	4	94.04	6	69	95.59	LacCer(d18:1-click-C171/24:0)		Pos
24_27_32_b13	570.9399@17.53	Sphingolipids	Neutral glycosphingolipids	Simple Glc series	LacCer	LacCer d18:1_24:0-click-C171	LacCer 42:1	LacCer(d18:1/24:0-click-C171)	(24:0-click-C171)		LacCer(d18:1/24:0-click-C171)	C62H118N5O13	C62H119N5O13	[M+H]++	[M]+ (1140.8721)	570.94	1140.87	0.4	17.53	17.5143	17.5453	4	98.58	14	34.54	91.4	LacCer(d18:1/24:0-click-C171)		Pos
24_27_32_b13	1138.8567@17.15	Sphingolipids	Neutral glycosphingolipids	Simple Glc series	LacCer	LacCer d18:1-click-C171_24:1	LacCer 42:2	LacCer(d18:1-click-C171/24:1)	(24:1)		LacCer(d18:1-click-C171/24:1)	C62H116N5O13	C62H116N5O13	[M]+		1138.86	1138.86	0.3	17.15	17.0188	17.1656	4	97.85	7	71.87	96.26	LacCer(d18:1-click-C171/24:1)		Pos
24_27_32_b13	569.9318@16.88	Sphingolipids	Neutral glycosphingolipids	Simple Glc series	LacCer	LacCer d18:1_24:1(n-9)-click-C171	LacCer 42:2	LacCer(d18:1/24:1(n-9)-click-C171)	(24:1(n-9)-click-C171)		LacCer(d18:1/24:1(n-9)-click-C171)	C62H116N5O13	C62H117N5O13	[M+H]++	[M-H2O+H]++ (560.9266),[M]+ (1138.8564)	569.932	1138.86	0.2	16.88	16.776	16.8911	4	87.93	26	35.23	91.23	LacCer(d18:1/24:1(n-9)-click-C171)		Pos
24_27_32_b13	568.9240@15.91	Sphingolipids	Neutral glycosphingolipids	Simple Glc series	LacCer	LacCer d18:2_24:1(n-9)-click-C171	LacCer 42:3	LacCer(d18:2/24:1(n-9)-click-C171)	(24:1(n-9)-click-C171)		LacCer(d18:2/24:1(n-9)-click-C171)	C62H114N5O13	C62H115N5O13	[M+H]++	[M]+ (1136.8408)	568.924	1136.84	0	15.91	15.8947	15.9199	3	60.18	3	12.85	67.71	LacCer(d18:2/24:1(n-9)-click-C171)		Pos
24_27_32_b13	1168.9045@19.66	Sphingolipids	Neutral glycosphingolipids	Simple Glc series	LacCer	LacCer d18:1-click-C171_26:0	LacCer 44:1	LacCer(d18:1-click-C171/26:0)	(26:0)		LacCer(d18:1-click-C171/26:0)	C64H122N5O13	C64H122N5O13	[M]+		1168.9	1168.9	1	19.66	19.6526	19.664	3	94.77	3	39.41	71.67	LacCer(d18:1-click-C171/26:0)		Pos
24_27_32_b13	1166.8888@18.41	Sphingolipids	Neutral glycosphingolipids	Simple Glc series	LacCer	LacCer d18:1-click-C171_26:1	LacCer 44:2	LacCer(d18:1-click-C171/26:1)	(26:1)		LacCer(d18:1-click-C171/26:1)	C64H120N5O13	C64H120N5O13	[M]+		1166.89	1166.89	0.9	18.41	18.3876	18.4602	4	94.97	3	46.83	92.69	LacCer(d18:1-click-C171/26:1)		Pos
24_27_32_b13	583.9478@17.93	Sphingolipids	Neutral glycosphingolipids	Simple Glc series	LacCer	LacCer d18:1_26:1-click-C171	LacCer 44:2	LacCer(d18:1/26:1-click-C171)	(26:1-click-C171)		LacCer(d18:1/26:1-click-C171)	C64H120N5O13	C64H121N5O13	[M+H]++	[M]+ (1166.8877)	583.947	1166.89	0.5	17.93	17.89	18.0156	4	92.6	20	57.16	94.13	LacCer(d18:1/26:1-click-C171)		Pos
24_27_32_b13	1190.7999@11.37	Sphingolipids	Neutral glycosphingolipids	Galalpha1-4Galbeta1-4Glc- (Globo series)	Gb3	Gb3 d18:1_16:0-click-C171	Gb3 34:1	Gb3(d18:1/16:0-click-C171)	(16:0-click-C171)		Gb3(d18:1/16:0-click-C171)	C60H112N5O18	C60H112N5O18	[M]+	[M+H]++ (595.9035)	1190.8	1190.8	0.2	11.37	11.2534	11.4112	4	98.98	9	55.01	94.11	Gb3(d18:1/16:0-click-C171)		Pos
24_27_32_b13	1274.8957@17.00	Sphingolipids	Neutral glycosphingolipids	Galalpha1-4Galbeta1-4Glc- (Globo series)	Gb3	Gb3 d18:1-click-C171_22:0	Gb3 40:1	Gb3(d18:1-click-C171/22:0)	()		Gb3(d18:1-click-C171/22:0)	C66H124N5O18	C66H124N5O18	[M]+		1274.89	1274.89	1.7	17	16.996	17.0006	3	98.6	2	43.76	71.86	Gb3(d18:1-click-C171/22:0)		Pos
24_27_32_b13	651.9663@18.29	Sphingolipids	Neutral glycosphingolipids	Galalpha1-4Galbeta1-4Glc- (Globo series)	Gb3	Gb3 d18:1-click-C171_24:0	Gb3 42:1	Gb3(d18:1-click-C171/24:0)	(24:0)		Gb3(d18:1-click-C171/24:0)	C68H128N5O18	C68H129N5O18	[M+H]++	[M]+ (1302.9249)	651.966	1302.93	0.3	18.29	18.275	18.3059	4	99.69	14	62.99	95.15	Gb3(d18:1-click-C171/24:0)		Pos
24_27_32_b13	651.9663@17.34	Sphingolipids	Neutral glycosphingolipids	Galalpha1-4Galbeta1-4Glc- (Globo series)	Gb3	Gb3 d18:1_24:0-click-C171	Gb3 42:1	Gb3(d18:1/24:0-click-C171)	(24:0-click-C171)		Gb3(d18:1/24:0-click-C171)	C68H128N5O18	C68H129N5O18	[M+H]++		651.966	1302.93	0.3	17.34	17.3233	17.3645	3	43.06	4	34.62	70.22	Gb3(d18:1/24:0-click-C171)		Pos
24_27_32_b13	650.9584@16.91	Sphingolipids	Neutral glycosphingolipids	Galalpha1-4Galbeta1-4Glc- (Globo series)	Gb3	Gb3 d18:1-click-C171_24:1	Gb3 42:2	Gb3(d18:1-click-C171/24:1)	(24:1)		Gb3(d18:1-click-C171/24:1)	C68H126N5O18	C68H127N5O18	[M+H]++	[M]+ (1300.9092)	650.958	1300.91	0.2	16.91	16.8588	16.9274	4	99.6	15	69.52	96.01	Gb3(d18:1-click-C171/24:1)		Pos
24_27_32_b13	650.9581@16.69	Sphingolipids	Neutral glycosphingolipids	Galalpha1-4Galbeta1-4Glc- (Globo series)	Gb3	Gb3 d18:1_24:1(n-9)-click-C171	Gb3 42:2	Gb3(d18:1/24:1(n-9)-click-C171)	(24:1(n-9)-click-C171)		Gb3(d18:1/24:1(n-9)-click-C171)	C68H126N5O18	C68H127N5O18	[M+H]++	[M]+ (1300.9092)	650.958	1300.91	0.3	16.69	16.6737	16.8195	4	54.47	15	71.03	95.15	Gb3(d18:1/24:1(n-9)-click-C171)		Pos
24_27_32_b13	854.6841@11.39	Sphingolipids	Neutral glycosphingolipids	Simple Glc series	GlcCer	GlcCer d18:1_15:0-click-C171-[13]C2	GlcCer 33:1	GlcCer(d18:1/15:0-click-C171-[13]C2)	()		GlcCer(d18:1/15:0-click-C171-[13]C2)	C45[13]C2H90N5O8	C45[13]C2H90N5O8	[M]+	[M-C6H12O6+H]++ (337.8145),[M-C6H10O5+H]++ (346.8198),[M-H2O+H]++ (418.8409),[M+H]++ (427.8462)	854.685	854.686	1.1	11.39	11.3693	11.4099	3	96.24	10	27.66	70.11	GlcCer(d18:1/15:0-click-C171-[13]C2)		Pos
24_27_32_b13	868.7093@13.15	Sphingolipids	Neutral glycosphingolipids	Simple Glc series	GlcCer	GlcCer d18:0_16:0-click-C171	GlcCer 34:0	GlcCer(d18:0/16:0-click-C171)	()		GlcCer(d18:0/16:0-click-C171)	C48H94N5O8	C48H94N5O8	[M]+		868.71	868.71	0.5	13.15	13.1298	13.1601	3	0	1	15.99	67.47	GlcCer(d18:0/16:0-click-C171)		Pos
24_27_32_b13	866.6934@12.34	Sphingolipids	Neutral glycosphingolipids	Simple Glc series	GlcCer	GlcCer d18:1_16:0-click-C171	GlcCer 34:1	GlcCer(d18:1/16:0-click-C171)	(16:0-click-C171)		GlcCer(d18:1/16:0-click-C171)	C48H92N5O8	C48H92N5O8	[M]+	[M-C6H12O6+H]++ (343.8190),[M-H2O+H]++ (424.8454),[M+H]++ (433.8507)	866.694	866.695	0.7	12.34	12.3223	12.351	4	98.58	21	70.96	96.02	GlcCer(d18:1/16:0-click-C171)		Pos
24_27_32_b13	894.7249@13.99	Sphingolipids	Neutral glycosphingolipids	Simple Glc series	GlcCer	GlcCer d18:1_18:0-click-C171	GlcCer 36:1	GlcCer(d18:1/18:0-click-C171)	(18:0-click-C171)		GlcCer(d18:1/18:0-click-C171)	C50H96N5O8	C50H96N5O8	[M]+	[M-H2O+H]++ (438.8610)	894.725	894.726	0.5	13.99	13.9794	14.0034	3	99.91	4	19.48	69.45	GlcCer(d18:1/18:0-click-C171)		Pos
24_27_32_b13	892.7095@13.48	Sphingolipids	Neutral glycosphingolipids	Simple Glc series	GlcCer	GlcCer d18:1_18:1(n-9)-click-C171	GlcCer 36:2	GlcCer(d18:1/18:1(n-9)-click-C171)	(18:1(n-9)-click-C171)		GlcCer(d18:1/18:1(n-9)-click-C171)	C50H94N5O8	C50H94N5O8	[M]+	[M-H2O+H]++ (437.8532)	892.71	892.71	0.2	13.48	13.4691	13.4923	4	0	4	22.3	88.39	GlcCer(d18:1/18:1(n-9)-click-C171)		Pos
24_27_32_b13	952.8038@17.83	Sphingolipids	Neutral glycosphingolipids	Simple Glc series	GlcCer	GlcCer d18:0_22:0-click-C171	GlcCer 40:0	GlcCer(d18:0/22:0-click-C171)	()		GlcCer(d18:0/22:0-click-C171)	C54H106N5O8	C54H106N5O8	[M]+		952.804	952.804	0.2	17.83	17.809	17.8412	3	84.78	1	14.95	68.5	GlcCer(d18:0/22:0-click-C171)		Pos
24_27_32_b13	950.7880@17.51	Sphingolipids	Neutral glycosphingolipids	Simple Glc series	GlcCer	GlcCer d18:1-click-C171_22:0	GlcCer 40:1	GlcCer(d18:1-click-C171/22:0)	(22:0)		GlcCer(d18:1-click-C171/22:0)	C54H104N5O8	C54H104N5O8	[M]+	[M+H]++ (475.8976)	950.788	950.788	0.1	17.51	17.4799	17.5214	4	97.78	12	56.95	94.33	GlcCer(d18:1-click-C171/22:0)		Pos
24_27_32_b13	950.7876@16.65	Sphingolipids	Neutral glycosphingolipids	Simple Glc series	GlcCer	GlcCer d18:1_22:0-click-C171	GlcCer 40:1	GlcCer(d18:1/22:0-click-C171)	(22:0-click-C171)		GlcCer(d18:1/22:0-click-C171)	C54H104N5O8	C54H104N5O8	[M]+		950.788	950.788	0.4	16.65	16.6078	16.6555	4	62.09	2	31.77	90.16	GlcCer(d18:1/22:0-click-C171)		Pos
24_27_32_b13	948.7724@16.07	Sphingolipids	Neutral glycosphingolipids	Simple Glc series	GlcCer	GlcCer d18:1-click-C171_22:1	GlcCer 40:2	GlcCer(d18:1-click-C171/22:1)	(22:1)		GlcCer(d18:1-click-C171/22:1)	C54H102N5O8	C54H102N5O8	[M]+		948.772	948.773	0.1	16.07	15.9996	16.1406	3	99.97	3	34.89	71.53	GlcCer(d18:1-click-C171/22:1)		Pos
24_27_32_b13	964.8039@18.16	Sphingolipids	Neutral glycosphingolipids	Simple Glc series	GlcCer	GlcCer d18:1-click-C171_23:0	GlcCer 41:1	GlcCer(d18:1-click-C171/23:0)	(23:0)		GlcCer(d18:1-click-C171/23:0)	C55H106N5O8	C55H106N5O8	[M]+		964.804	964.804	0.3	18.16	18.1384	18.1661	4	99.99	5	52.88	93.84	GlcCer(d18:1-click-C171/23:0)		Pos
24_27_32_b13	962.7879@16.79	Sphingolipids	Neutral glycosphingolipids	Simple Glc series	GlcCer	GlcCer d18:1-click-C171_23:1	GlcCer 41:2	GlcCer(d18:1-click-C171/23:1)	(23:1)		GlcCer(d18:1-click-C171/23:1)	C55H104N5O8	C55H104N5O8	[M]+		962.788	962.788	0.1	16.79	16.7791	16.8088	3	95.07	3	33.99	71.27	GlcCer(d18:1-click-C171/23:1)		Pos
24_27_32_b13	980.8361@19.08	Sphingolipids	Neutral glycosphingolipids	Simple Glc series	GlcCer	GlcCer d18:0_24:0-click-C171	GlcCer 42:0	GlcCer(d18:0/24:0-click-C171)	()		GlcCer(d18:0/24:0-click-C171)	C56H110N5O8	C56H110N5O8	[M]+		980.835	980.835	1.2	19.08	19.0748	19.0883	3	95.56	1	12.22	68.03	GlcCer(d18:0/24:0-click-C171)		Pos
24_27_32_b13	978.8197@18.80	Sphingolipids	Neutral glycosphingolipids	Simple Glc series	GlcCer	GlcCer d18:1-click-C171_24:0	GlcCer 42:1	GlcCer(d18:1-click-C171/24:0)	(24:0)		GlcCer(d18:1-click-C171/24:0)	C56H108N5O8	C56H108N5O8	[M]+	[M-C6H10O5+H]++ (408.8868),[M+H]++ (489.9133)	978.819	978.82	0.5	18.8	18.788	18.7985	4	97.2	15	27.78	90.45	GlcCer(d18:1-click-C171/24:0)		Pos
24_27_32_b13	489.9135@17.75	Sphingolipids	Neutral glycosphingolipids	Simple Glc series	GlcCer	GlcCer d18:1_24:0-click-C171	GlcCer 42:1	GlcCer(d18:1/24:0-click-C171)	(24:0-click-C171)		GlcCer(d18:1/24:0-click-C171)	C56H108N5O8	C56H109N5O8	[M+H]++	[M-C6H10O5+H]++ (408.8868),[M-H2O+H]++ (480.9080),[M]+ (978.8192)	489.913	978.82	0.4	17.75	17.7394	17.7702	4	98.41	23	40.74	92.19	GlcCer(d18:1/24:0-click-C171)		Pos
24_27_32_b13	978.8196@18.35	Sphingolipids	Neutral glycosphingolipids	Simple Glc series	GlcCer	GlcCer d20:1-click-C171_22:0	GlcCer 42:1	GlcCer(d20:1-click-C171/22:0)	()		GlcCer(d20:1-click-C171/22:0)	C56H108N5O8	C56H108N5O8	[M]+	[M+H]++ (489.9135)	978.82	978.82	0.4	18.35	18.3381	18.3543	1	89.1	0	0	13.26	GlcCer(d20:1-click-C171/22:0)		Pos
24_27_32_b13	976.8036@17.43	Sphingolipids	Neutral glycosphingolipids	Simple Glc series	GlcCer	GlcCer d18:1-click-C171_24:1	GlcCer 42:2	GlcCer(d18:1-click-C171/24:1)	(24:1)		GlcCer(d18:1-click-C171/24:1)	C56H106N5O8	C56H106N5O8	[M]+	[M-C6H10O5+H]++ (407.8790),[M-H2O+H]++ (479.9002),[M+H]++ (488.9054)	976.804	976.804	0.1	17.43	17.2905	17.4399	4	96.4	16	27.86	90.51	GlcCer(d18:1-click-C171/24:1)		Pos
24_27_32_b13	488.9055@17.03	Sphingolipids	Neutral glycosphingolipids	Simple Glc series	GlcCer	GlcCer d18:1_24:1(n-9)-click-C171	GlcCer 42:2	GlcCer(d18:1/24:1(n-9)-click-C171)	(24:1(n-9)-click-C171)		GlcCer(d18:1/24:1(n-9)-click-C171)	C56H106N5O8	C56H107N5O8	[M+H]++	[M-C6H12O6+H]++ (398.8737),[M-C6H10O5+H]++ (407.8790),[M-H2O+H]++ (479.9002),[M+Na]++ (499.8964),[M]+ (976.8036)	488.905	976.804	0.2	17.03	16.8772	17.1255	4	68.31	23	41.42	91.55	GlcCer(d18:1/24:1(n-9)-click-C171)		Pos
24_27_32_b13	974.7877@16.39	Sphingolipids	Neutral glycosphingolipids	Simple Glc series	GlcCer	GlcCer d18:1-click-C171_24:2	GlcCer 42:3	GlcCer(d18:1-click-C171/24:2)	()		GlcCer(d18:1-click-C171/24:2)	C56H104N5O8	C56H104N5O8	[M]+		974.788	974.788	0.3	16.39	16.3059	16.4383	1	50.73	0	0	11.73	GlcCer(d18:1-click-C171/24:2)		Pos
24_27_32_b13	974.7876@16.16	Sphingolipids	Neutral glycosphingolipids	Simple Glc series	GlcCer	GlcCer d18:2_24:1(n-9)-click-C171	GlcCer 42:3	GlcCer(d18:2/24:1(n-9)-click-C171)	(24:1(n-9)-click-C171)		GlcCer(d18:2/24:1(n-9)-click-C171)	C56H104N5O8	C56H104N5O8	[M]+		974.788	974.788	0.3	16.16	16.1463	16.1728	4	71.37	4	38.35	91.22	GlcCer(d18:2/24:1(n-9)-click-C171)		Pos
24_27_32_b13	992.8356@19.37	Sphingolipids	Neutral glycosphingolipids	Simple Glc series	GlcCer	GlcCer d18:1-click-C171_25:0	GlcCer 43:1	GlcCer(d18:1-click-C171/25:0)	(25:0)		GlcCer(d18:1-click-C171/25:0)	C57H110N5O8	C57H110N5O8	[M]+		992.835	992.835	0.7	19.37	19.3645	19.382	3	99.24	2	34.68	71.33	GlcCer(d18:1-click-C171/25:0)		Pos
24_27_32_b13	990.8193@18.06	Sphingolipids	Neutral glycosphingolipids	Simple Glc series	GlcCer	GlcCer d18:1-click-C171_25:1	GlcCer 43:2	GlcCer(d18:1-click-C171/25:1)	(25:1)		GlcCer(d18:1-click-C171/25:1)	C57H108N5O8	C57H108N5O8	[M]+		990.819	990.82	0	18.06	18.0354	18.0792	3	93.9	3	35.66	71.46	GlcCer(d18:1-click-C171/25:1)		Pos
24_27_32_b13	1006.8514@19.91	Sphingolipids	Neutral glycosphingolipids	Simple Glc series	GlcCer	GlcCer d18:1-click-C171_26:0	GlcCer 44:1	GlcCer(d18:1-click-C171/26:0)	(26:0)		GlcCer(d18:1-click-C171/26:0)	C58H112N5O8	C58H112N5O8	[M]+	[M+H]++ (503.9289)	1006.85	1006.85	0.9	19.91	19.8883	19.9298	4	96.79	6	35.84	91.33	GlcCer(d18:1-click-C171/26:0)		Pos
24_27_32_b13	503.9293@18.83	Sphingolipids	Neutral glycosphingolipids	Simple Glc series	GlcCer	GlcCer d18:1_26:0-click-C171	GlcCer 44:1	GlcCer(d18:1/26:0-click-C171)	(26:0-click-C171)		GlcCer(d18:1/26:0-click-C171)	C58H112N5O8	C58H113N5O8	[M+H]++	[M-H2O+H]++ (494.9236),[M]+ (1006.8505)	503.929	1006.85	0.8	18.83	18.824	18.8381	4	77.86	8	26.22	89.55	GlcCer(d18:1/26:0-click-C171)		Pos
24_27_32_b13	1006.8512@19.49	Sphingolipids	Neutral glycosphingolipids	Simple Glc series	GlcCer	GlcCer d20:1-click-C171_24:0	GlcCer 44:1	GlcCer(d20:1-click-C171/24:0)	()		GlcCer(d20:1-click-C171/24:0)	C58H112N5O8	C58H112N5O8	[M]+		1006.85	1006.85	0.7	19.49	19.4796	19.4996	1	95.13	0	0	13.43	GlcCer(d20:1-click-C171/24:0)		Pos
24_27_32_b13	1004.8361@18.68	Sphingolipids	Neutral glycosphingolipids	Simple Glc series	GlcCer	GlcCer d18:1-click-C171_26:1	GlcCer 44:2	GlcCer(d18:1-click-C171/26:1)	(26:1)		GlcCer(d18:1-click-C171/26:1)	C58H110N5O8	C58H110N5O8	[M]+		1004.83	1004.84	1.2	18.68	18.6678	18.6881	4	98.77	5	53.95	93.55	GlcCer(d18:1-click-C171/26:1)		Pos
24_27_32_b13	1004.8354@18.20	Sphingolipids	Neutral glycosphingolipids	Simple Glc series	GlcCer	GlcCer d18:1_26:1-click-C171	GlcCer 44:2	GlcCer(d18:1/26:1-click-C171)	(26:1-click-C171)		GlcCer(d18:1/26:1-click-C171)	C58H110N5O8	C58H110N5O8	[M]+	[M-C6H10O5+H]++ (421.8947),[M-H2O+H]++ (493.9158),[M+H]++ (502.9211)	1004.83	1004.84	0.5	18.2	18.1039	18.2663	4	95.8	24	74.33	96.45	GlcCer(d18:1/26:1-click-C171)		Pos
24_27_32_b13	572.9741@9.40	Sphingolipids	Neutral glycosphingolipids	Simple Glc series	GlcCer	GlcCer d18:1-click-C171_24:0-click-C171	GlcCer 42:1	GlcCer(d18:1-click-C171/24:0-click-C171)	(24:0-click-C171)		GlcCer(d18:1-click-C171/24:0-click-C171)	C64H123N9O8	C64H123N9O8	[M]++		572.974	1145.95	0.1	9.4	9.33557	9.42316	4	53.86	3	60.36	93.78	GlcCer(d18:1-click-C171/24:0-click-C171)		Pos
24_27_32_b13	1393.8814@11.02	Sphingolipids	Neutral glycosphingolipids	GalNAcbeta1-4Galbeta1-4Glc- (Ganglio series)	asialo-GM1	asialo-GM1 d18:1_16:0-click-C171	asialo-GM1 34:1	asialo-GM1(d18:1/16:0-click-C171)	(16:0-click-C171)		asialo-GM1(d18:1/16:0-click-C171)	C68H125N6O23	C68H125N6O23	[M]+		1393.88	1393.88	1.7	11.02	11.014	11.0269	4	98.38	4	54.93	93.29	asialo-GM1(d18:1/16:0-click-C171)		Pos
24_27_32_b13	710.4506@12.57	Sphingolipids	Neutral glycosphingolipids	GalNAcbeta1-4Galbeta1-4Glc- (Ganglio series)	asialo-GM1	asialo-GM1 d18:1_18:1(n-9)-click-C171	asialo-GM1 36:2	asialo-GM1(d18:1/18:1(n-9)-click-C171)	(18:1(n-9)-click-C171)		asialo-GM1(d18:1/18:1(n-9)-click-C171)	C70H127N6O23	C70H128N6O23	[M+H]++		710.451	1419.9	0.6	12.57	12.5653	12.5786	4	62.57	13	51.16	92.61	asialo-GM1(d18:1/18:1(n-9)-click-C171)		Pos
24_27_32_b13	739.4904@16.86	Sphingolipids	Neutral glycosphingolipids	GalNAcbeta1-4Galbeta1-4Glc- (Ganglio series)	asialo-GM1	asialo-GM1 d18:1-click-C171_22:0	asialo-GM1 40:1	asialo-GM1(d18:1-click-C171/22:0)	(22:0)		asialo-GM1(d18:1-click-C171/22:0)	C74H137N6O23	C74H138N6O23	[M+H]++	[M]+ (1477.9730)	739.49	1477.97	0.4	16.86	16.8389	16.8793	4	98.03	12	37.87	91.82	asialo-GM1(d18:1-click-C171/22:0)		Pos
24_27_32_b13	753.5061@18.15	Sphingolipids	Neutral glycosphingolipids	GalNAcbeta1-4Galbeta1-4Glc- (Ganglio series)	asialo-GM1	asialo-GM1 d18:1-click-C171_24:0	asialo-GM1 42:1	asialo-GM1(d18:1-click-C171/24:0)	(24:0)		asialo-GM1(d18:1-click-C171/24:0)	C76H141N6O23	C76H142N6O23	[M+H]++	[M]+ (1506.0043)	753.506	1506	0.4	18.15	18.1314	18.1668	4	98.54	17	40.18	92.14	asialo-GM1(d18:1-click-C171/24:0)		Pos
24_27_32_b13	753.5059@17.26	Sphingolipids	Neutral glycosphingolipids	GalNAcbeta1-4Galbeta1-4Glc- (Ganglio series)	asialo-GM1	asialo-GM1 d18:1_24:0-click-C171	asialo-GM1 42:1	asialo-GM1(d18:1/24:0-click-C171)	(24:0-click-C171)		asialo-GM1(d18:1/24:0-click-C171)	C76H141N6O23	C76H142N6O23	[M+H]++	[M]+ (1506.0043)	753.506	1506	0.2	17.26	17.2367	17.2754	4	0	20	46.07	91.48	asialo-GM1(d18:1/24:0-click-C171)		Pos
24_27_32_b13	1503.9909@16.78	Sphingolipids	Neutral glycosphingolipids	GalNAcbeta1-4Galbeta1-4Glc- (Ganglio series)	asialo-GM1	asialo-GM1 d18:1-click-C171_24:1	asialo-GM1 42:2	asialo-GM1(d18:1-click-C171/24:1)	()		asialo-GM1(d18:1-click-C171/24:1)	C76H139N6O23	C76H139N6O23	[M]+		1503.99	1503.99	1.5	16.78	16.771	16.7913	1	99.79	0	0	12.69	asialo-GM1(d18:1-click-C171/24:1)		Pos
24_27_32_b13	752.4977@16.59	Sphingolipids	Neutral glycosphingolipids	GalNAcbeta1-4Galbeta1-4Glc- (Ganglio series)	asialo-GM1	asialo-GM1 d18:1_24:1(n-9)-click-C171	asialo-GM1 42:2	asialo-GM1(d18:1/24:1(n-9)-click-C171)	(24:1(n-9)-click-C171)		asialo-GM1(d18:1/24:1(n-9)-click-C171)	C76H139N6O23	C76H140N6O23	[M+H]++	[M]+ (1503.9886)	752.498	1503.99	0.3	16.59	16.5636	16.7931	4	99.73	19	71.32	96.23	asialo-GM1(d18:1/24:1(n-9)-click-C171)		Pos
24_27_32_b13	1532.0221@17.65	Sphingolipids	Neutral glycosphingolipids	GalNAcbeta1-4Galbeta1-4Glc- (Ganglio series)	asialo-GM1	asialo-GM1 d18:1_26:1-click-C171	asialo-GM1 44:2	asialo-GM1(d18:1/26:1-click-C171)	()		asialo-GM1(d18:1/26:1-click-C171)	C78H143N6O23	C78H143N6O23	[M]+		1532.02	1532.02	1.4	17.65	17.6515	17.6515	3	64.47	1	30.91	69.52	asialo-GM1(d18:1/26:1-click-C171)		Pos
24_27_32_b13	353.2550@1.40	Glycerophospholipids	Glycerophosphocholines	Monoacylglycerophosphocholines	LPC	LPC 19:1(n-3)-click-C171	LPC 19:1	LPC(19:1(n-3)-click-C171)	(19:1(n-3)-click-C171)		LPC(19:1(n-3)-click-C171)	C32[13]C3H69N5O7P	C32[13]C3H70N5O7P	[M+H]++		353.255	705.504	0.4	1.4	1.3756	1.44969	4	90.68	13	57.38	94.15	[13]C3-PC(19:1(n-3)-click-C171)		Pos
24_27_32_b13	331.7344@1.01	Glycerophospholipids	Glycerophosphocholines	Monoacylglycerophosphocholines	LPC	LPC 16:0-click-C171	LPC 16:0	LPC(16:0-click-C171/0:0)	(16:0-click-C171)		LPC(16:0-click-C171/0:0)	C32H65N5O7P	C32H66N5O7P	[M+H]++		331.734	662.462	0	1.01	0.999677	1.02642	4	95.23	9	77.29	96.91	PC(16:0-click-C171/0:0)		Pos
24_27_32_b13	344.7422@1.18	Glycerophospholipids	Glycerophosphocholines	Monoacylglycerophosphocholines	LPC	LPC 18:1(n-9)-click-C171	LPC 18:1	LPC(18:1(n-9)-click-C171/0:0)	(18:1(n-9)-click-C171)		LPC(18:1(n-9)-click-C171/0:0)	C34H67N5O7P	C34H68N5O7P	[M+H]++		344.742	688.478	0.2	1.18	1.16869	1.19073	4	95.47	9	76.51	96.81	PC(18:1(n-9)-click-C171/0:0)		Pos
24_27_32_b13	323.7188@1.18	Glycerophospholipids	Glycerophosphoethanolamines	Monoacylglycerophosphoethanolamines	LPE	LPE 18:1(n-9)-click-C171	LPE 18:1	LPE(18:1(n-9)-click-C171/0:0)	(18:1(n-9)-click-C171)		LPE(18:1(n-9)-click-C171/0:0)	C31H61N5O7P	C31H62N5O7P	[M+H]++		323.719	646.431	0.1	1.18	1.1518	1.21161	4	97.98	10	70.45	96.09	PE(18:1(n-9)-click-C171/0:0)		Pos
24_27_32_b13	540.4471@2.16	Glycerolipids	Monoradylglycerols	Monoacylglycerols	MG	[13]C3-MG 19:1(n-3)-click-C171	[13]C3-MG 19:1	[13]C3-MG(19:1(n-3)-click-C171)	(19:1(n-3)-click-C171)		[13]C3-MG(19:1(n-3)-click-C171)	C27[13]C3H57N4O4	C27[13]C3H57N4O4	[M]+		540.447	540.448	0.7	2.16	2.15401	2.17182	4	99.79	3	81.19	97.37	[13]C3-MG(19:1(n-3)-click-C171)		Pos
24_27_32_b13	525.4372@2.20	Glycerolipids	Monoradylglycerols	Monoacylglycerols	MG	MG 18:0-click-C171	MG 18:0	MG(18:0-click-C171/0:0/0:0)	(18:0-click-C171)		MG(18:0-click-C171/0:0/0:0)	C29H57N4O4	C29H57N4O4	[M]+		525.437	525.438	0.4	2.2	2.17939	2.20954	3	97.44	2	58.17	74.43	MG(18:0-click-C171/0:0/0:0)		Pos
24_27_32_b13	523.4216@1.24	Glycerolipids	Monoradylglycerols	Monoacylglycerols	MG	MG 18:1(n-9)-click-C171	MG 18:1	MG(18:1(n-9)-click-C171/0:0/0:0)	(18:1(n-9)-click-C171)		MG(18:1(n-9)-click-C171/0:0/0:0)	C29H55N4O4	C29H55N4O4	[M]+		523.422	523.422	0.4	1.24	1.19501	1.29509	4	79.1	3	80.78	96.88	MG(18:1(n-9)-click-C171/0:0/0:0)		Pos
24_27_32_b13	551.4530@2.80	Glycerolipids	Monoradylglycerols	Monoacylglycerols	MG	MG 20:1(n-3)-click-C171	MG 20:1	MG(20:1(n-3)-click-C171/0:0/0:0)	(20:1(n-3)-click-C171)		MG(20:1(n-3)-click-C171/0:0/0:0)	C31H59N4O4	C31H59N4O4	[M]+		551.453	551.454	0.2	2.8	2.78647	2.82001	4	99.74	3	79.89	97.37	MG(20:1(n-3)-click-C171/0:0/0:0)		Pos
24_27_32_b13	579.4844@5.24	Glycerolipids	Monoradylglycerols	Monoacylglycerols	MG	MG 22:1(n-3)-click-C171	MG 22:1	MG(22:1(n-3)-click-C171/0:0/0:0)	()		MG(22:1(n-3)-click-C171/0:0/0:0)	C33H63N4O4	C33H63N4O4	[M]+		579.484	579.485	0.1	5.24	5.16836	5.2623	3	97.8	1	60.65	74.82	MG(22:1(n-3)-click-C171/0:0/0:0)		Pos
24_27_32_b13	821.6365@14.89	Glycerophospholipids	Glycerophosphates	Diacylglycerophosphates	PA	PA 17:0-click-C171_15:1-[2]H8	PA 32:1	PA(17:0-click-C171/15:1-[2]H8)	(17:0-click-C171)		PA(17:0-click-C171/15:1-[2]H8)	C43H74D8N4O8P	C43H74D8N4O8P	[M]+		821.637	821.637	0.3	14.89	14.8109	14.9724	3	98.91	8	64.76	75.36	PA(17:0-click-C171/15:1-[2]H8)		Pos
24_27_32_b13	841.6179@15.47	Glycerophospholipids	Glycerophosphates	Diacylglycerophosphates	PA	PA 16:0-click-C171_18:1	PA 34:1	PA(16:0-click-C171/18:1)	(16:0-click-C171,18:1)		PA(16:0-click-C171/18:1)	C45H86N4O8P	C45H86N4O8P	[M]+		841.618	841.618	0.1	15.47	15.4508	15.4872	3	87.63	9	64.66	75.03	PA(16:0-click-C171/18:1)		Pos
24_27_32_b13	517.3809@8.16	Glycerophospholipids	Glycerophosphates	Diacylglycerophosphates	PA	PA 18:1(n-9)-click-C171_18:1(n-9)-click-C171	PA 36:2	PA(18:1(n-9)-click-C171/18:1(n-9)-click-C171)	(18:1(n-9)-click-C171)		PA(18:1(n-9)-click-C171/18:1(n-9)-click-C171)	C55H103N8O8P	C55H103N8O8P	[M]++		517.381	1034.76	0.8	8.16	8.11058	8.31417	4	69.44	15	68.34	94.91	PA(18:1(n-9)-click-C171/18:1(n-9)-click-C171)		Pos
24_27_32_b13	436.8334@12.32	Glycerophospholipids	Glycerophosphocholines	Diacylglycerophosphocholines	PC	PC 16:0-click-C171_14:0	PC 30:0	PC(16:0-click-C171/14:0)	(14:0,16:0-click-C171)		PC(16:0-click-C171/14:0)	C46H91N5O8P	C46H92N5O8P	[M+H]++	[M]+ (872.6600)	436.834	872.66	0.5	12.32	12.1292	12.5907	4	96.09	19	72.88	96.29	PC(16:0-click-C171/14:0)		Pos
24_27_32_b13	443.8416@13.24	Glycerophospholipids	Glycerophosphocholines	Diacylglycerophosphocholines	PC	PC 16:0-click-C171_15:0	PC 31:0	PC(16:0-click-C171/15:0)	(15:0,16:0-click-C171)		PC(16:0-click-C171/15:0)	C47H93N5O8P	C47H94N5O8P	[M+H]++	[M]+ (886.6756)	443.841	886.676	0.4	13.24	13.1175	13.3432	4	0	19	71.1	94.6	PC(16:0-click-C171/15:0)		Pos
24_27_32_b13	450.8493@14.12	Glycerophospholipids	Glycerophosphocholines	Diacylglycerophosphocholines	PC	PC 16:0-click-C171_16:0	PC 32:0	PC(16:0-click-C171/16:0)	(16:0-click-C171)		PC(16:0-click-C171/16:0)	C48H95N5O8P	C48H96N5O8P	[M+H]++	[M+Na]++ (461.8402),[M-C5H14O4NP]+ (717.6252),[M]+ (900.6913)	450.849	900.692	0.1	14.12	14.0178	14.2317	4	0	23	82.48	96.22	PC(16:0-click-C171/16:0)		Pos
24_27_32_b13	449.8415@12.64	Glycerophospholipids	Glycerophosphocholines	Diacylglycerophosphocholines	PC	PC 16:0-click-C171_16:1	PC 32:1	PC(16:0-click-C171/16:1)	(16:1,16:0-click-C171)		PC(16:0-click-C171/16:1)	C48H93N5O8P	C48H94N5O8P	[M+H]++	[M]+ (898.6756)	449.841	898.676	0.1	12.64	12.5011	12.7453	4	54.12	22	79.73	96.22	PC(16:0-click-C171/16:1)		Pos
24_27_32_b13	449.8414@13.24	Glycerophospholipids	Glycerophosphocholines	Diacylglycerophosphocholines	PC	PC 18:1(n-9)-click-C171_14:0	PC 32:1	PC(18:1(n-9)-click-C171/14:0)	(14:0,18:1(n-9)-click-C171)		PC(18:1(n-9)-click-C171/14:0)	C48H93N5O8P	C48H94N5O8P	[M+H]++	[M]+ (898.6756)	449.841	898.676	0.2	13.24	12.8506	13.3183	4	95.79	19	72.78	96.32	PC(18:1(n-9)-click-C171/14:0)		Pos
24_27_32_b13	453.8661@12.58	Glycerophospholipids	Glycerophosphocholines	Diacylglycerophosphocholines	PC	PC 17:0-click-C171_15:1-[2]H8	PC 32:1	PC(17:0-click-C171/15:1-[2]H8)	(17:0-click-C171,15:1-[2]H8)		PC(17:0-click-C171/15:1-[2]H8)	C48H85D8N5O8P	C48H86D8N5O8P	[M+H]++	[M-C5H14O4NP]+ (723.6598),[M]+ (906.7258)	453.867	906.726	1	12.58	12.5519	12.6172	4	96.33	19	76.52	96.56	PC(17:0-click-C171/15:1-[2]H8)		Pos
24_27_32_b13	456.8492@13.62	Glycerophospholipids	Glycerophosphocholines	Diacylglycerophosphocholines	PC	PC 16:0-click-C171_17:1	PC 33:1	PC(16:0-click-C171/17:1)	(16:0-click-C171,17:1)		PC(16:0-click-C171/17:1)	C49H95N5O8P	C49H96N5O8P	[M+H]++		456.849	912.692	0.1	13.62	13.5944	13.6409	4	97.19	11	81.36	97.49	PC(16:0-click-C171/17:1)		Pos
24_27_32_b13	456.8493@14.23	Glycerophospholipids	Glycerophosphocholines	Diacylglycerophosphocholines	PC	PC 18:1(n-9)-click-C171_15:0	PC 33:1	PC(18:1(n-9)-click-C171/15:0)	(18:1(n-9)-click-C171)		PC(18:1(n-9)-click-C171/15:0)	C49H95N5O8P	C49H96N5O8P	[M+H]++	[M]+ (912.6913)	456.849	912.692	0	14.23	13.9112	14.3952	4	95.76	17	74.48	96.56	PC(18:1(n-9)-click-C171/15:0)		Pos
24_27_32_b13	928.7223@15.84	Glycerophospholipids	Glycerophosphocholines	Diacylglycerophosphocholines	PC	PC 16:0-click-C171_18:0	PC 34:0	PC(16:0-click-C171/18:0)	(16:0-click-C171)		PC(16:0-click-C171/18:0)	C50H99N5O8P	C50H99N5O8P	[M]+		928.723	928.723	0.4	15.84	15.8236	15.8612	4	99.69	9	76.4	96.88	PC(16:0-click-C171/18:0)		Pos
24_27_32_b13	928.7224@15.47	Glycerophospholipids	Glycerophosphocholines	Diacylglycerophosphocholines	PC	PC 18:0-click-C171_16:0	PC 34:0	PC(18:0-click-C171/16:0)	(18:0-click-C171)		PC(18:0-click-C171/16:0)	C50H99N5O8P	C50H99N5O8P	[M]+		928.723	928.723	0.2	15.47	15.4484	15.4894	4	86.39	7	62.89	94.78	PC(18:0-click-C171/16:0)		Pos
24_27_32_b13	463.8567@14.43	Glycerophospholipids	Glycerophosphocholines	Diacylglycerophosphocholines	PC	PC 16:0-click-C171_18:1	PC 34:1	PC(16:0-click-C171/18:1)	(16:0-click-C171,18:1)		PC(16:0-click-C171/18:1)	C50H97N5O8P	C50H98N5O8P	[M+H]++	[M+Na]++ (474.8481),[M-C5H14O4NP]+ (743.6409),[M]+ (926.7069)	463.857	926.707	0.8	14.43	14.4079	14.4437	4	92.98	23	40.73	91.88	PC(16:0-click-C171/18:1)		Pos
24_27_32_b13	462.8491@13.25	Glycerophospholipids	Glycerophosphocholines	Diacylglycerophosphocholines	PC	PC 16:0-click-C171_18:2	PC 34:2	PC(16:0-click-C171/18:2)	(16:0-click-C171)		PC(16:0-click-C171/18:2)	C50H95N5O8P	C50H96N5O8P	[M+H]++	[M]+ (924.6913)	462.849	924.692	0.3	13.25	13.2371	13.271	4	96.84	17	71.51	96.17	PC(16:0-click-C171/18:2)		Pos
24_27_32_b13	924.6909@13.85	Glycerophospholipids	Glycerophosphocholines	Diacylglycerophosphocholines	PC	PC 18:1(n-9)-click-C171_16:1	PC 34:2	PC(18:1(n-9)-click-C171/16:1)	(16:1,18:1(n-9)-click-C171)		PC(18:1(n-9)-click-C171/16:1)	C50H95N5O8P	C50H95N5O8P	[M]+	[M+H]++ (462.8493)	924.691	924.692	0.4	13.85	13.3901	14.1784	4	0	23	78.91	95.71	PC(18:1(n-9)-click-C171/16:1)		Pos
24_27_32_b13	470.8648@15.12	Glycerophospholipids	Glycerophosphocholines	Diacylglycerophosphocholines	PC	PC 16:0-click-C171_19:1	PC 35:1	PC(16:0-click-C171/19:1)	(16:0-click-C171)		PC(16:0-click-C171/19:1)	C51H99N5O8P	C51H100N5O8P	[M+H]++		470.865	940.723	0.3	15.12	15.0049	15.1828	4	77.74	10	77.53	96.46	PC(16:0-click-C171/19:1)		Pos
24_27_32_b13	470.8649@15.83	Glycerophospholipids	Glycerophosphocholines	Diacylglycerophosphocholines	PC	PC 18:1(n-9)-click-C171_17:0	PC 35:1	PC(18:1(n-9)-click-C171/17:0)	(18:1(n-9)-click-C171)		PC(18:1(n-9)-click-C171/17:0)	C51H99N5O8P	C51H100N5O8P	[M+H]++	[M]+ (940.7226)	470.865	940.723	0.1	15.83	15.6403	15.8803	4	66.38	18	74.44	95.82	PC(18:1(n-9)-click-C171/17:0)		Pos
24_27_32_b13	469.8569@14.49	Glycerophospholipids	Glycerophosphocholines	Diacylglycerophosphocholines	PC	PC 18:1(n-9)-click-C171_17:1	PC 35:2	PC(18:1(n-9)-click-C171/17:1)	(18:1(n-9)-click-C171,17:1)		PC(18:1(n-9)-click-C171/17:1)	C51H97N5O8P	C51H98N5O8P	[M+H]++	[M]+ (938.7069)	469.857	938.707	0.4	14.49	14.3855	14.5218	4	99.62	19	73.98	96.56	PC(18:1(n-9)-click-C171/17:1)		Pos
24_27_32_b13	478.8807@17.26	Glycerophospholipids	Glycerophosphocholines	Diacylglycerophosphocholines	PC	PC 16:0-click-C171_20:0	PC 36:0	PC(16:0-click-C171/20:0)	(16:0-click-C171,20:0)		PC(16:0-click-C171/20:0)	C52H103N5O8P	C52H104N5O8P	[M+H]++		478.881	956.754	0.2	17.26	17.2492	17.2765	4	99.98	7	66.23	95.6	PC(16:0-click-C171/20:0)		Pos
24_27_32_b13	478.8806@16.86	Glycerophospholipids	Glycerophosphocholines	Diacylglycerophosphocholines	PC	PC 18:0-click-C171_18:0	PC 36:0	PC(18:0-click-C171/18:0)	(18:0)		PC(18:0-click-C171/18:0)	C52H103N5O8P	C52H104N5O8P	[M+H]++		478.881	956.754	0.1	16.86	16.8553	16.8726	4	96.08	9	66.87	95.58	PC(18:0-click-C171/18:0)		Pos
24_27_32_b13	477.8726@15.68	Glycerophospholipids	Glycerophosphocholines	Diacylglycerophosphocholines	PC	PC 18:0-click-C171_18:1	PC 36:1	PC(18:0-click-C171/18:1)	(18:1,18:0-click-C171)		PC(18:0-click-C171/18:1)	C52H101N5O8P	C52H102N5O8P	[M+H]++	[M]+ (954.7382)	477.873	954.739	0.3	15.68	15.6659	16.186	4	94.93	19	75.95	96.68	PC(18:0-click-C171/18:1)		Pos
24_27_32_b13	477.8726@16.57	Glycerophospholipids	Glycerophosphocholines	Diacylglycerophosphocholines	PC	PC 18:1(n-9)-click-C171_18:0	PC 36:1	PC(18:1(n-9)-click-C171/18:0)	(18:1(n-9)-click-C171)		PC(18:1(n-9)-click-C171/18:0)	C52H101N5O8P	C52H102N5O8P	[M+H]++	[M]+ (954.7382)	477.873	954.739	0.4	16.57	16.5505	16.643	4	96.54	12	41.09	92.19	PC(18:1(n-9)-click-C171/18:0)		Pos
24_27_32_b13	954.7378@16.11	Glycerophospholipids	Glycerophosphocholines	Diacylglycerophosphocholines	PC	PC 20:1(n-3)-click-C171_16:0	PC 36:1	PC(20:1(n-3)-click-C171/16:0)	(20:1(n-3)-click-C171)		PC(20:1(n-3)-click-C171/16:0)	C52H101N5O8P	C52H101N5O8P	[M]+	[M+H]++ (477.8728)	954.738	954.739	0.4	16.11	15.859	16.186	4	98.05	19	72.7	96.33	PC(20:1(n-3)-click-C171/16:0)		Pos
24_27_32_b13	476.8648@15.26	Glycerophospholipids	Glycerophosphocholines	Diacylglycerophosphocholines	PC	PC 18:1(n-9)-click-C171_18:1	PC 36:2	PC(18:1(n-9)-click-C171/18:1)	(18:1(n-9)-click-C171)		PC(18:1(n-9)-click-C171/18:1)	C52H99N5O8P	C52H100N5O8P	[M+H]++	[M+Na]++ (487.8559),[M]+ (952.7226)	476.865	952.723	0.2	15.26	15.1927	15.2919	4	0	23	40.25	90.72	PC(18:1(n-9)-click-C171/18:1)		Pos
24_27_32_b13	475.8570@13.81	Glycerophospholipids	Glycerophosphocholines	Diacylglycerophosphocholines	PC	PC 16:0-click-C171_20:3	PC 36:3	PC(16:0-click-C171/20:3)	(16:0-click-C171)		PC(16:0-click-C171/20:3)	C52H97N5O8P	C52H98N5O8P	[M+H]++	[M]+ (950.7069)	475.857	950.707	0.3	13.81	13.7914	13.8368	4	94.97	18	69.27	95.83	PC(16:0-click-C171/20:3)		Pos
24_27_32_b13	950.7066@14.15	Glycerophospholipids	Glycerophosphocholines	Diacylglycerophosphocholines	PC	PC 18:1(n-9)-click-C171_18:2	PC 36:3	PC(18:1(n-9)-click-C171/18:2)	(18:1(n-9)-click-C171)		PC(18:1(n-9)-click-C171/18:2)	C52H97N5O8P	C52H97N5O8P	[M]+	[M+H]++ (475.8571)	950.707	950.707	0.3	14.15	14.1126	14.2293	4	99.27	21	78.12	97.1	PC(18:1(n-9)-click-C171/18:2)		Pos
24_27_32_b13	474.8490@13.22	Glycerophospholipids	Glycerophosphocholines	Diacylglycerophosphocholines	PC	PC 16:0-click-C171_20:4	PC 36:4	PC(16:0-click-C171/20:4)	(16:0-click-C171,20:4)		PC(16:0-click-C171/20:4)	C52H95N5O8P	C52H96N5O8P	[M+H]++	[M]+ (948.6913)	474.849	948.692	0.5	13.22	13.1488	13.3593	4	96.59	17	73.85	96.42	PC(16:0-click-C171/20:4)		Pos
24_27_32_b13	474.8490@13.22	Glycerophospholipids	Glycerophosphocholines	Diacylglycerophosphocholines	PC	PC 18:1-click-C171_18:3	PC 36:4	PC(18:1-click-C171/18:3)	(18:1-click-C171,18:1)		PC(18:1-click-C171/18:3)	C52H95N5O8P	C52H96N5O8P	[M+H]++	[M]+ (948.6913)	474.849	948.692	0.5	13.22	13.1488	13.3593	4	96.59	17	73.85	96.28	PC(18:1-click-C171/18:3)		Pos
24_27_32_b13	473.8413@12.09	Glycerophospholipids	Glycerophosphocholines	Diacylglycerophosphocholines	PC	PC 16:0-click-C171_20:5	PC 36:5	PC(16:0-click-C171/20:5)	(16:0-click-C171)		PC(16:0-click-C171/20:5)	C52H93N5O8P	C52H94N5O8P	[M+H]++		473.841	946.676	0.3	12.09	11.5686	12.2643	4	99.06	10	77.95	97.08	PC(16:0-click-C171/20:5)		Pos
24_27_32_b13	484.8805@16.29	Glycerophospholipids	Glycerophosphocholines	Diacylglycerophosphocholines	PC	PC 18:0-click-C171_19:1	PC 37:1	PC(18:0-click-C171/19:1)	(18:0-click-C171)		PC(18:0-click-C171/19:1)	C53H103N5O8P	C53H104N5O8P	[M+H]++		484.881	968.754	0.1	16.29	16.2789	16.391	4	97.64	7	66.3	95.55	PC(18:0-click-C171/19:1)		Pos
24_27_32_b13	483.8727@15.92	Glycerophospholipids	Glycerophosphocholines	Diacylglycerophosphocholines	PC	PC 18:1(n-9)-click-C171_19:1	PC 37:2	PC(18:1(n-9)-click-C171/19:1)	(18:1(n-9)-click-C171)		PC(18:1(n-9)-click-C171/19:1)	C53H101N5O8P	C53H102N5O8P	[M+H]++		483.873	966.739	0.1	15.92	15.729	15.9742	4	95.45	9	74.79	96.59	PC(18:1(n-9)-click-C171/19:1)		Pos
24_27_32_b13	491.8885@16.90	Glycerophospholipids	Glycerophosphocholines	Diacylglycerophosphocholines	PC	PC 18:0-click-C171_20:1	PC 38:1	PC(18:0-click-C171/20:1)	(18:0-click-C171)		PC(18:0-click-C171/20:1)	C54H105N5O8P	C54H106N5O8P	[M+H]++		491.888	982.77	0.2	16.9	16.8821	16.9131	4	99.53	8	70.34	96.12	PC(18:0-click-C171/20:1)		Pos
24_27_32_b13	491.8886@17.92	Glycerophospholipids	Glycerophosphocholines	Diacylglycerophosphocholines	PC	PC 18:1(n-9)-click-C171_20:0	PC 38:1	PC(18:1(n-9)-click-C171/20:0)	(18:1(n-9)-click-C171)		PC(18:1(n-9)-click-C171/20:0)	C54H105N5O8P	C54H106N5O8P	[M+H]++	[M-C5H14O4NP]+ (799.7035)	491.888	982.77	0.3	17.92	17.8092	17.9851	4	96.47	9	38.69	91.89	PC(18:1(n-9)-click-C171/20:0)		Pos
24_27_32_b13	491.8886@17.51	Glycerophospholipids	Glycerophosphocholines	Diacylglycerophosphocholines	PC	PC 20:1(n-3)-click-C171_18:0	PC 38:1	PC(20:1(n-3)-click-C171/18:0)	(20:1(n-3)-click-C171)		PC(20:1(n-3)-click-C171/18:0)	C54H105N5O8P	C54H106N5O8P	[M+H]++		491.888	982.77	0.3	17.51	17.3569	17.5587	4	0	9	74.6	95.15	PC(20:1(n-3)-click-C171/18:0)		Pos
24_27_32_b13	491.8884@17.17	Glycerophospholipids	Glycerophosphocholines	Diacylglycerophosphocholines	PC	PC 22:1(n-3)-click-C171_16:0	PC 38:1	PC(22:1(n-3)-click-C171/16:0)	(22:1(n-3)-click-C171)		PC(22:1(n-3)-click-C171/16:0)	C54H105N5O8P	C54H106N5O8P	[M+H]++		491.888	982.77	0.1	17.17	17.1478	17.2144	4	95.41	8	70.71	96.05	PC(22:1(n-3)-click-C171/16:0)		Pos
24_27_32_b13	490.8806@16.63	Glycerophospholipids	Glycerophosphocholines	Diacylglycerophosphocholines	PC	PC 18:1(n-9)-click-C171_20:1	PC 38:2	PC(18:1(n-9)-click-C171/20:1)	(18:1(n-9)-click-C171)		PC(18:1(n-9)-click-C171/20:1)	C54H103N5O8P	C54H104N5O8P	[M+H]++		490.881	980.754	0	16.63	16.5276	16.6619	4	43.35	8	73.62	95.35	PC(18:1(n-9)-click-C171/20:1)		Pos
24_27_32_b13	490.8806@16.33	Glycerophospholipids	Glycerophosphocholines	Diacylglycerophosphocholines	PC	PC 20:1(n-3)-click-C171_18:1	PC 38:2	PC(20:1(n-3)-click-C171/18:1)	(20:1(n-3)-click-C171)		PC(20:1(n-3)-click-C171/18:1)	C54H103N5O8P	C54H104N5O8P	[M+H]++	[M]+ (980.7539)	490.881	980.754	0	16.33	16.3054	16.3715	4	96.88	18	69.05	95.88	PC(20:1(n-3)-click-C171/18:1)		Pos
24_27_32_b13	489.8728@15.61	Glycerophospholipids	Glycerophosphocholines	Diacylglycerophosphocholines	PC	PC 18:1(n-9)-click-C171_20:2	PC 38:3	PC(18:1(n-9)-click-C171/20:2)	(18:1(n-9)-click-C171)		PC(18:1(n-9)-click-C171/20:2)	C54H101N5O8P	C54H102N5O8P	[M+H]++	[M]+ (978.7382)	489.873	978.739	0.1	15.61	15.5859	15.6282	4	98.69	14	60.78	94.86	PC(18:1(n-9)-click-C171/20:2)		Pos
24_27_32_b13	489.8726@15.36	Glycerophospholipids	Glycerophosphocholines	Diacylglycerophosphocholines	PC	PC 20:1(n-3)-click-C171_18:2	PC 38:3	PC(20:1(n-3)-click-C171/18:2)	(20:1(n-3)-click-C171)		PC(20:1(n-3)-click-C171/18:2)	C54H101N5O8P	C54H102N5O8P	[M+H]++		489.873	978.739	0.4	15.36	15.1333	15.4093	4	93.86	8	69.75	95.84	PC(20:1(n-3)-click-C171/18:2)		Pos
24_27_32_b13	488.8647@14.36	Glycerophospholipids	Glycerophosphocholines	Diacylglycerophosphocholines	PC	PC 16:0-click-C171_22:4	PC 38:4	PC(16:0-click-C171/22:4)	(22:4,16:0-click-C171)		PC(16:0-click-C171/22:4)	C54H99N5O8P	C54H100N5O8P	[M+H]++	[M]+ (976.7226)	488.865	976.723	0.5	14.36	14.3538	14.3817	4	98.04	23	80.51	97.33	PC(16:0-click-C171/22:4)		Pos
24_27_32_b13	488.8649@15.05	Glycerophospholipids	Glycerophosphocholines	Diacylglycerophosphocholines	PC	PC 18:1(n-9)-click-C171_20:3	PC 38:4	PC(18:1(n-9)-click-C171/20:3)	(18:1(n-9)-click-C171,20:3)		PC(18:1(n-9)-click-C171/20:3)	C54H99N5O8P	C54H100N5O8P	[M+H]++		488.865	976.723	0.1	15.05	14.9442	15.0627	4	95.72	10	77.27	96.92	PC(18:1(n-9)-click-C171/20:3)		Pos
24_27_32_b13	487.8571@13.94	Glycerophospholipids	Glycerophosphocholines	Diacylglycerophosphocholines	PC	PC 16:0-click-C171_22:5	PC 38:5	PC(16:0-click-C171/22:5)	(16:0-click-C171)		PC(16:0-click-C171/22:5)	C54H97N5O8P	C54H98N5O8P	[M+H]++	[M]+ (974.7069)	487.857	974.707	0.1	13.94	13.9208	14.0578	4	95.33	16	70.8	96.06	PC(16:0-click-C171/22:5)		Pos
24_27_32_b13	487.8571@13.94	Glycerophospholipids	Glycerophosphocholines	Diacylglycerophosphocholines	PC	PC 18:1(n-9)-click-C171_20:4	PC 38:5	PC(18:1(n-9)-click-C171/20:4)	(18:1(n-9)-click-C171)		PC(18:1(n-9)-click-C171/20:4)	C54H97N5O8P	C54H98N5O8P	[M+H]++	[M]+ (974.7069)	487.857	974.707	0.1	13.94	13.9208	14.0578	4	95.33	14	68.79	95.8	PC(18:1(n-9)-click-C171/20:4)		Pos
24_27_32_b13	497.8398@12.98	Glycerophospholipids	Glycerophosphocholines	Diacylglycerophosphocholines	PC	PC 16:0-click-C171_22:6	PC 38:6	PC(16:0-click-C171/22:6)	(22:6,16:0-click-C171)		PC(16:0-click-C171/22:6)	C54H95N5O8P	C54H95N5O8NaP	[M+Na]++	[M+H]++ (486.8493),[M]+ (972.6913)	497.84	972.692	0.8	12.98	12.623	13.1001	4	90.15	18	39.14	91.59	PC(16:0-click-C171/22:6)		Pos
24_27_32_b13	497.8398@12.98	Glycerophospholipids	Glycerophosphocholines	Diacylglycerophosphocholines	PC	PC 18:1-click-C171_20:5	PC 38:6	PC(18:1-click-C171/20:5)	(20:5,18:1-click-C171)		PC(18:1-click-C171/20:5)	C54H95N5O8P	C54H95N5O8NaP	[M+Na]++	[M+H]++ (486.8493),[M]+ (972.6913)	497.84	972.692	0.8	12.98	12.623	13.1001	4	90.15	17	39.05	91.58	PC(18:1-click-C171/20:5)		Pos
24_27_32_b13	505.9043@19.21	Glycerophospholipids	Glycerophosphocholines	Diacylglycerophosphocholines	PC	PC 18:1(n-9)-click-C171_22:0	PC 40:1	PC(18:1(n-9)-click-C171/22:0)	(18:1(n-9)-click-C171,22:0)		PC(18:1(n-9)-click-C171/22:0)	C56H109N5O8P	C56H110N5O8P	[M+H]++		505.904	1010.8	0.6	19.21	19.1809	19.2465	4	91.74	9	65.36	95.16	PC(18:1(n-9)-click-C171/22:0)		Pos
24_27_32_b13	504.8965@17.89	Glycerophospholipids	Glycerophosphocholines	Diacylglycerophosphocholines	PC	PC 18:1(n-9)-click-C171_22:1	PC 40:2	PC(18:1(n-9)-click-C171/22:1)	(18:1(n-9)-click-C171,22:1)		PC(18:1(n-9)-click-C171/22:1)	C56H107N5O8P	C56H108N5O8P	[M+H]++		504.896	1008.79	0.5	17.89	17.6698	17.9541	4	99.39	8	66.05	95.5	PC(18:1(n-9)-click-C171/22:1)		Pos
24_27_32_b13	502.8806@15.79	Glycerophospholipids	Glycerophosphocholines	Diacylglycerophosphocholines	PC	PC 18:0-click-C171_22:4	PC 40:4	PC(18:0-click-C171/22:4)	(22:4,18:0-click-C171)		PC(18:0-click-C171/22:4)	C56H103N5O8P	C56H104N5O8P	[M+H]++		502.881	1004.75	0.1	15.79	15.5977	15.9941	4	97.2	9	72.28	96.31	PC(18:0-click-C171/22:4)		Pos
24_27_32_b13	502.8807@16.18	Glycerophospholipids	Glycerophosphocholines	Diacylglycerophosphocholines	PC	PC 18:1(n-9)-click-C171_22:3	PC 40:4	PC(18:1(n-9)-click-C171/22:3)	(18:1(n-9)-click-C171,22:3)		PC(18:1(n-9)-click-C171/22:3)	C56H103N5O8P	C56H104N5O8P	[M+H]++		502.881	1004.75	0.2	16.18	16.1471	16.2322	4	0	10	78.86	95.74	PC(18:1(n-9)-click-C171/22:3)		Pos
24_27_32_b13	502.8807@15.79	Glycerophospholipids	Glycerophosphocholines	Diacylglycerophosphocholines	PC	PC 20:1(n-3)-click-C171_20:3	PC 40:4	PC(20:1(n-3)-click-C171/20:3)	(20:1(n-3)-click-C171)		PC(20:1(n-3)-click-C171/20:3)	C56H103N5O8P	C56H104N5O8P	[M+H]++		502.881	1004.75	0.2	15.79	15.7663	15.8235	4	99.57	7	71.66	96.29	PC(20:1(n-3)-click-C171/20:3)		Pos
24_27_32_b13	501.8728@14.80	Glycerophospholipids	Glycerophosphocholines	Diacylglycerophosphocholines	PC	PC 16:0-click-C171_24:5	PC 40:5	PC(16:0-click-C171/24:5)	(16:0-click-C171)		PC(16:0-click-C171/24:5)	C56H101N5O8P	C56H102N5O8P	[M+H]++		501.873	1002.74	0.1	14.8	14.7849	14.8343	4	95.7	9	76.82	96.86	PC(16:0-click-C171/24:5)		Pos
24_27_32_b13	501.8728@14.94	Glycerophospholipids	Glycerophosphocholines	Diacylglycerophosphocholines	PC	PC 18:1(n-9)-click-C171_22:4	PC 40:5	PC(18:1(n-9)-click-C171/22:4)	(18:1(n-9)-click-C171)		PC(18:1(n-9)-click-C171/22:4)	C56H101N5O8P	C56H102N5O8P	[M+H]++	[M]+ (1002.7382)	501.873	1002.74	0.1	14.94	14.7904	15.1917	4	95.93	17	69.41	95.9	PC(18:1(n-9)-click-C171/22:4)		Pos
24_27_32_b13	500.8649@14.73	Glycerophospholipids	Glycerophosphocholines	Diacylglycerophosphocholines	PC	PC 18:1(n-9)-click-C171_22:5	PC 40:6	PC(18:1(n-9)-click-C171/22:5)	(22:5,18:1(n-9)-click-C171)		PC(18:1(n-9)-click-C171/22:5)	C56H99N5O8P	C56H100N5O8P	[M+H]++	[M]+ (1000.7226)	500.865	1000.72	0.1	14.73	14.5561	14.7515	4	95.7	14	60.23	94.7	PC(18:1(n-9)-click-C171/22:5)		Pos
24_27_32_b13	499.8571@13.82	Glycerophospholipids	Glycerophosphocholines	Diacylglycerophosphocholines	PC	PC 18:1(n-9)-click-C171_22:6	PC 40:7	PC(18:1(n-9)-click-C171/22:6)	(22:6,18:1(n-9)-click-C171)		PC(18:1(n-9)-click-C171/22:6)	C56H97N5O8P	C56H98N5O8P	[M+H]++	[M]+ (998.7069)	499.857	998.707	0.1	13.82	13.7972	13.859	4	82.64	20	75.53	96.33	PC(18:1(n-9)-click-C171/22:6)		Pos
24_27_32_b13	498.8492@13.24	Glycerophospholipids	Glycerophosphocholines	Diacylglycerophosphocholines	PC	PC 18:2(n-6)-click-C171_22:6	PC 40:8	PC(18:2(n-6)-click-C171/22:6)	(18:2(n-6)-click-C171)		PC(18:2(n-6)-click-C171/22:6)	C56H95N5O8P	C56H96N5O8P	[M+H]++		498.849	996.692	0.2	13.24	13.2172	13.3162	4	0	7	69.89	94.56	PC(18:2(n-6)-click-C171/22:6)		Pos
24_27_32_b13	519.9198@19.63	Glycerophospholipids	Glycerophosphocholines	Diacylglycerophosphocholines	PC	PC 16:0-click-C171_26:1	PC 42:1	PC(16:0-click-C171/26:1)	(16:0-click-C171)		PC(16:0-click-C171/26:1)	C58H113N5O8P	C58H114N5O8P	[M+H]++		519.92	1038.83	0.3	19.63	19.3988	19.6613	4	98.83	9	74.05	96.57	PC(16:0-click-C171/26:1)		Pos
24_27_32_b13	518.9121@19.12	Glycerophospholipids	Glycerophosphocholines	Diacylglycerophosphocholines	PC	PC 18:1(n-9)-click-C171_24:1	PC 42:2	PC(18:1(n-9)-click-C171/24:1)	(18:1(n-9)-click-C171,24:1)		PC(18:1(n-9)-click-C171/24:1)	C58H111N5O8P	C58H112N5O8P	[M+H]++		518.912	1036.82	0.5	19.12	18.8982	19.1569	4	89.73	9	73.79	96.21	PC(18:1(n-9)-click-C171/24:1)		Pos
24_27_32_b13	516.8962@16.77	Glycerophospholipids	Glycerophosphocholines	Diacylglycerophosphocholines	PC	PC 16:0-click-C171_26:4	PC 42:4	PC(16:0-click-C171/26:4)	(16:0-click-C171)		PC(16:0-click-C171/26:4)	C58H107N5O8P	C58H108N5O8P	[M+H]++		516.896	1032.79	0	16.77	16.7421	16.7906	4	96.04	9	72.58	96.32	PC(16:0-click-C171/26:4)		Pos
24_27_32_b13	515.8884@16.15	Glycerophospholipids	Glycerophosphocholines	Diacylglycerophosphocholines	PC	PC 16:0-click-C171_26:5	PC 42:5	PC(16:0-click-C171/26:5)	(16:0-click-C171)		PC(16:0-click-C171/26:5)	C58H105N5O8P	C58H106N5O8P	[M+H]++		515.888	1030.77	0	16.15	16.0177	16.4068	4	95.87	9	76.14	96.77	PC(16:0-click-C171/26:5)		Pos
24_27_32_b13	515.8884@16.15	Glycerophospholipids	Glycerophosphocholines	Diacylglycerophosphocholines	PC	PC 18:1-click-C171_24:4	PC 42:5	PC(18:1-click-C171/24:4)	(18:1-click-C171)		PC(18:1-click-C171/24:4)	C58H105N5O8P	C58H106N5O8P	[M+H]++		515.888	1030.77	0	16.15	16.0177	16.4068	4	95.87	8	73.02	96.37	PC(18:1-click-C171/24:4)		Pos
24_27_32_b13	514.8806@15.21	Glycerophospholipids	Glycerophosphocholines	Diacylglycerophosphocholines	PC	PC 18:0-click-C171_24:6	PC 42:6	PC(18:0-click-C171/24:6)	(24:6,18:0-click-C171)		PC(18:0-click-C171/24:6)	C58H103N5O8P	C58H104N5O8P	[M+H]++		514.881	1028.75	0.1	15.21	15.1994	15.2299	4	99.33	8	72.86	96.45	PC(18:0-click-C171/24:6)		Pos
24_27_32_b13	514.8806@15.73	Glycerophospholipids	Glycerophosphocholines	Diacylglycerophosphocholines	PC	PC 18:1(n-9)-click-C171_24:5	PC 42:6	PC(18:1(n-9)-click-C171/24:5)	(24:5,18:1(n-9)-click-C171)		PC(18:1(n-9)-click-C171/24:5)	C58H103N5O8P	C58H104N5O8P	[M+H]++	[M]+ (1028.7539)	514.881	1028.75	0.1	15.73	15.6681	15.8589	4	82.74	13	54.26	93.58	PC(18:1(n-9)-click-C171/24:5)		Pos
24_27_32_b13	514.8805@15.47	Glycerophospholipids	Glycerophosphocholines	Diacylglycerophosphocholines	PC	PC 20:1(n-3)-click-C171_22:5	PC 42:6	PC(20:1(n-3)-click-C171/22:5)	(22:5,20:1(n-3)-click-C171)		PC(20:1(n-3)-click-C171/22:5)	C58H103N5O8P	C58H104N5O8P	[M+H]++	[M]+ (1028.7539)	514.881	1028.75	0.1	15.47	15.4485	15.497	4	98.81	11	60.58	94.84	PC(20:1(n-3)-click-C171/22:5)		Pos
24_27_32_b13	513.8727@14.83	Glycerophospholipids	Glycerophosphocholines	Diacylglycerophosphocholines	PC	PC 18:1(n-9)-click-C171_24:6	PC 42:7	PC(18:1(n-9)-click-C171/24:6)	(18:1(n-9)-click-C171)		PC(18:1(n-9)-click-C171/24:6)	C58H101N5O8P	C58H102N5O8P	[M+H]++	[M]+ (1026.7382)	513.873	1026.74	0.1	14.83	14.7993	14.9096	4	99.25	10	53.53	93.93	PC(18:1(n-9)-click-C171/24:6)		Pos
24_27_32_b13	513.8726@15.06	Glycerophospholipids	Glycerophosphocholines	Diacylglycerophosphocholines	PC	PC 20:1(n-3)-click-C171_22:6	PC 42:7	PC(20:1(n-3)-click-C171/22:6)	(22:6,20:1(n-3)-click-C171)		PC(20:1(n-3)-click-C171/22:6)	C58H101N5O8P	C58H102N5O8P	[M+H]++	[M]+ (1026.7382)	513.873	1026.74	0.4	15.06	15.0363	15.1097	4	94.18	13	62.38	94.89	PC(20:1(n-3)-click-C171/22:6)		Pos
24_27_32_b13	530.9120@17.67	Glycerophospholipids	Glycerophosphocholines	Diacylglycerophosphocholines	PC	PC 18:0-click-C171_26:4	PC 44:4	PC(18:0-click-C171/26:4)	(18:0-click-C171)		PC(18:0-click-C171/26:4)	C60H111N5O8P	C60H112N5O8P	[M+H]++		530.912	1060.82	0.3	17.67	17.6322	17.6985	4	0	6	61.01	93.35	PC(18:0-click-C171/26:4)		Pos
24_27_32_b13	529.9041@17.47	Glycerophospholipids	Glycerophosphocholines	Diacylglycerophosphocholines	PC	PC 18:1(n-9)-click-C171_26:4	PC 44:5	PC(18:1(n-9)-click-C171/26:4)	(18:1(n-9)-click-C171)		PC(18:1(n-9)-click-C171/26:4)	C60H109N5O8P	C60H110N5O8P	[M+H]++		529.904	1058.8	0.1	17.47	17.3539	17.5923	4	53.8	9	64.87	94.36	PC(18:1(n-9)-click-C171/26:4)		Pos
24_27_32_b13	528.8963@16.60	Glycerophospholipids	Glycerophosphocholines	Diacylglycerophosphocholines	PC	PC 18:1(n-9)-click-C171_26:5	PC 44:6	PC(18:1(n-9)-click-C171/26:5)	(18:1(n-9)-click-C171)		PC(18:1(n-9)-click-C171/26:5)	C60H107N5O8P	C60H108N5O8P	[M+H]++		528.896	1056.79	0.1	16.6	16.3393	16.7482	4	86.25	9	74.9	96.35	PC(18:1(n-9)-click-C171/26:5)		Pos
24_27_32_b13	527.8885@16.22	Glycerophospholipids	Glycerophosphocholines	Diacylglycerophosphocholines	PC	PC 22:1(n-3)-click-C171_22:6	PC 44:7	PC(22:1(n-3)-click-C171/22:6)	(22:1(n-3)-click-C171)		PC(22:1(n-3)-click-C171/22:6)	C60H105N5O8P	C60H106N5O8P	[M+H]++		527.888	1054.77	0.1	16.22	16.1672	16.2523	4	44.82	7	70.91	95.01	PC(22:1(n-3)-click-C171/22:6)		Pos
24_27_32_b13	443.8595@15.12	Glycerophospholipids	Glycerophosphocholines	1-alkyl,2-acylglycerophosphocholines	O-PC	PC O-16:0_16:0-click-C171	PC O-32:0	PC(O-16:0/16:0-click-C171)	(16:0-click-C171)		PC(O-16:0/16:0-click-C171)	C48H97N5O7P	C48H98N5O7P	[M+H]++	[M]+ (886.7120)	443.86	886.713	0.2	15.12	14.9845	15.1409	4	96.34	13	72.38	96.28	PC(O-16:0/16:0-click-C171)		Pos
24_27_32_b13	442.8518@14.32	Glycerophospholipids	Glycerophosphocholines	1-alkyl,2-acylglycerophosphocholines	O-PC	PC O-16:1_16:0-click-C171	PC O-32:1	PC(O-16:1/16:0-click-C171)	(16:0-click-C171)		PC(O-16:1/16:0-click-C171)	C48H95N5O7P	C48H96N5O7P	[M+H]++		442.852	884.697	0	14.32	14.2372	14.8512	4	98.42	9	87.13	98.28	PC(O-16:1/16:0-click-C171)		Pos
24_27_32_b13	457.8753@16.67	Glycerophospholipids	Glycerophosphocholines	1-alkyl,2-acylglycerophosphocholines	O-PC	PC O-18:0_16:0-click-C171	PC O-34:0	PC(O-18:0/16:0-click-C171)	(16:0-click-C171)		PC(O-18:0/16:0-click-C171)	C50H101N5O7P	C50H102N5O7P	[M+H]++		457.875	914.744	0	16.67	16.6562	16.6906	4	99.65	8	84.1	97.92	PC(O-18:0/16:0-click-C171)		Pos
24_27_32_b13	456.8672@15.90	Glycerophospholipids	Glycerophosphocholines	1-alkyl,2-acylglycerophosphocholines	O-PC	PC O-16:0_18:1(n-9)-click-C171	PC O-34:1	PC(O-16:0/18:1(n-9)-click-C171)	(18:1(n-9)-click-C171)		PC(O-16:0/18:1(n-9)-click-C171)	C50H99N5O7P	C50H100N5O7P	[M+H]++	[M]+ (912.7277)	456.868	912.728	0.5	15.9	15.8743	16.0534	4	90.86	16	81.51	97.25	PC(O-16:0/18:1(n-9)-click-C171)		Pos
24_27_32_b13	455.8597@15.62	Glycerophospholipids	Glycerophosphocholines	1-alkyl,2-acylglycerophosphocholines	O-PC	PC O-16:1_18:1(n-9)-click-C171	PC O-34:2	PC(O-16:1/18:1(n-9)-click-C171)	(18:1(n-9)-click-C171)		PC(O-16:1/18:1(n-9)-click-C171)	C50H97N5O7P	C50H98N5O7P	[M+H]++	[M]+ (910.7120)	455.86	910.713	0.2	15.62	15.2186	15.6423	4	97.36	18	79.42	97.23	PC(O-16:1/18:1(n-9)-click-C171)		Pos
24_27_32_b13	469.8753@17.09	Glycerophospholipids	Glycerophosphocholines	1-alkyl,2-acylglycerophosphocholines	O-PC	PC O-18:1_18:1(n-9)-click-C171	PC O-36:2	PC(O-18:1/18:1(n-9)-click-C171)	(18:1(n-9)-click-C171)		PC(O-18:1/18:1(n-9)-click-C171)	C52H101N5O7P	C52H102N5O7P	[M+H]++		469.875	938.744	0.1	17.09	17.0581	17.1899	4	99.11	8	84.65	97.97	PC(O-18:1/18:1(n-9)-click-C171)		Pos
24_27_32_b13	467.8595@13.94	Glycerophospholipids	Glycerophosphocholines	1-alkyl,2-acylglycerophosphocholines	O-PC	PC O-16:0-click-C171_20:4	PC O-36:4	PC(O-16:0-click-C171/20:4)	(O-16:0-click-C171,20:4)		PC(O-16:0-click-C171/20:4)	C52H97N5O7P	C52H98N5O7P	[M+H]++		467.86	934.713	0.3	13.94	13.9234	14.1494	4	98.77	10	87.76	98.35	PC(O-16:0-click-C171/20:4)		Pos
24_27_32_b13	484.8989@18.70	Glycerophospholipids	Glycerophosphocholines	1-alkyl,2-acylglycerophosphocholines	O-PC	PC O-20:0_18:1(n-9)-click-C171	PC O-38:1	PC(O-20:0/18:1(n-9)-click-C171)	(18:1(n-9)-click-C171)		PC(O-20:0/18:1(n-9)-click-C171)	C54H107N5O7P	C54H108N5O7P	[M+H]++		484.899	968.791	0.3	18.7	18.6638	18.7498	4	75.72	8	81.29	96.87	PC(O-20:0/18:1(n-9)-click-C171)		Pos
24_27_32_b13	483.8910@18.43	Glycerophospholipids	Glycerophosphocholines	1-alkyl,2-acylglycerophosphocholines	O-PC	PC O-20:1_18:1(n-9)-click-C171	PC O-38:2	PC(O-20:1/18:1(n-9)-click-C171)	(18:1(n-9)-click-C171)		PC(O-20:1/18:1(n-9)-click-C171)	C54H105N5O7P	C54H106N5O7P	[M+H]++		483.891	966.775	0.1	18.43	18.393	18.4671	4	99.69	8	77.51	97.06	PC(O-20:1/18:1(n-9)-click-C171)		Pos
24_27_32_b13	481.8752@15.10	Glycerophospholipids	Glycerophosphocholines	1-alkyl,2-acylglycerophosphocholines	O-PC	PC O-16:0-click-C171_22:4	PC O-38:4	PC(O-16:0-click-C171/22:4)	(22:4,O-16:0-click-C171)		PC(O-16:0-click-C171/22:4)	C54H101N5O7P	C54H102N5O7P	[M+H]++		481.875	962.744	0.1	15.1	15.0869	15.162	4	99.75	9	83.34	97.82	PC(O-16:0-click-C171/22:4)		Pos
24_27_32_b13	480.8671@14.18	Glycerophospholipids	Glycerophosphocholines	1-alkyl,2-acylglycerophosphocholines	O-PC	PC O-16:0-click-C171_22:5	PC O-38:5	PC(O-16:0-click-C171/22:5)	(22:5,O-16:0-click-C171)		PC(O-16:0-click-C171/22:5)	C54H99N5O7P	C54H100N5O7P	[M+H]++		480.868	960.728	0.8	14.18	14.1639	14.1956	4	98.01	9	88.44	98.25	PC(O-16:0-click-C171/22:5)		Pos
24_27_32_b13	479.8595@13.73	Glycerophospholipids	Glycerophosphocholines	1-alkyl,2-acylglycerophosphocholines	O-PC	PC O-16:0-click-C171_22:6	PC O-38:6	PC(O-16:0-click-C171/22:6)	(22:6,O-16:0-click-C171)		PC(O-16:0-click-C171/22:6)	C54H97N5O7P	C54H98N5O7P	[M+H]++		479.86	958.713	0.2	13.73	13.6659	13.7898	4	47.55	9	89.24	97.42	PC(O-16:0-click-C171/22:6)		Pos
24_27_32_b13	498.9147@19.89	Glycerophospholipids	Glycerophosphocholines	1-alkyl,2-acylglycerophosphocholines	O-PC	PC O-22:0_18:1(n-9)-click-C171	PC O-40:1	PC(O-22:0/18:1(n-9)-click-C171)	(18:1(n-9)-click-C171)		PC(O-22:0/18:1(n-9)-click-C171)	C56H111N5O7P	C56H112N5O7P	[M+H]++		498.914	996.822	0.6	19.89	19.8643	19.9282	4	99.62	7	76.8	96.87	PC(O-22:0/18:1(n-9)-click-C171)		Pos
24_27_32_b13	493.8754@14.92	Glycerophospholipids	Glycerophosphocholines	1-alkyl,2-acylglycerophosphocholines	O-PC	PC O-18:1(n-9)-click-C171_22:5	PC O-40:6	PC(O-18:1(n-9)-click-C171/22:5)	(22:5,O-18:1(n-9)-click-C171)		PC(O-18:1(n-9)-click-C171/22:5)	C56H101N5O7P	C56H102N5O7P	[M+H]++		493.875	986.744	0.2	14.92	14.8974	14.9559	4	0	8	85.57	96.61	PC(O-18:1(n-9)-click-C171/22:5)		Pos
24_27_32_b13	492.8678@14.50	Glycerophospholipids	Glycerophosphocholines	1-alkyl,2-acylglycerophosphocholines	O-PC	PC O-18:1(n-9)-click-C171_22:6	PC O-40:7	PC(O-18:1(n-9)-click-C171/22:6)	(22:6,O-18:1(n-9)-click-C171)		PC(O-18:1(n-9)-click-C171/22:6)	C56H99N5O7P	C56H100N5O7P	[M+H]++		492.868	984.728	0.7	14.5	14.4811	14.5523	4	96.63	8	81.54	97.36	PC(O-18:1(n-9)-click-C171/22:6)		Pos
24_27_32_b13	373.6196@4.88	Glycerophospholipids	Glycerophosphocholines	Diacylglycerophosphocholines	PC	PC 18:1(n-9)-click-C171_18:1(n-9)-click-C171	PC 36:2	PC(18:1(n-9)-click-C171/18:1(n-9)-click-C171)	(18:1(n-9)-click-C171)		PC(18:1(n-9)-click-C171/18:1(n-9)-click-C171)	C60H114N9O8P	C60H115N9O8P	[M+H]+++		373.62	1119.85	0	4.88	4.8762	5.14689	4	94.5	10	73.15	96.35	PC(18:1(n-9)-click-C171/18:1(n-9)-click-C171)		Pos
24_27_32_b13	401.6508@11.80	Glycerophospholipids	Glycerophosphocholines	Diacylglycerophosphocholines	PC	PC 18:1(n-9)-click-C171_24:1(n-9)-click-C171	PC 42:2	PC(18:1(n-9)-click-C171/24:1(n-9)-click-C171)	(18:1(n-9)-click-C171)		PC(18:1(n-9)-click-C171/24:1(n-9)-click-C171)	C66H126N9O8P	C66H127N9O8P	[M+H]+++		401.651	1203.95	0.3	11.8	11.7919	11.9798	4	81.53	6	59.08	94.15	PC(18:1(n-9)-click-C171/24:1(n-9)-click-C171)		Pos
24_27_32_b13	410.9950@13.09	Glycerophospholipids	Glycerophosphocholines	Diacylglycerophosphocholines	PC	PC 18:1(n-9)-click-C171_26:1-click-C171	PC 44:2	PC(18:1(n-9)-click-C171/26:1-click-C171)	(26:1-click-C171)		PC(18:1(n-9)-click-C171/26:1-click-C171)	C68H130N9O8P	C68H131N9O8P	[M+H]+++		410.995	1231.98	0.6	13.09	13.0877	13.2637	4	75.24	5	52.17	92.94	PC(18:1(n-9)-click-C171/26:1-click-C171)		Pos
24_27_32_b13	415.8099@12.47	Glycerophospholipids	Glycerophosphoethanolamines	Diacylglycerophosphoethanolamines	PE	PE 16:0-click-C171_14:0	PE 30:0	PE(16:0-click-C171/14:0)	(14:0,16:0-click-C171)		PE(16:0-click-C171/14:0)	C43H85N5O8P	C43H86N5O8P	[M+H]++		415.81	830.614	0.6	12.47	12.4458	12.4987	4	62.27	6	43.21	91.56	PE(16:0-click-C171/14:0)		Pos
24_27_32_b13	422.8181@13.47	Glycerophospholipids	Glycerophosphoethanolamines	Diacylglycerophosphoethanolamines	PE	PE 16:0-click-C171_15:0	PE 31:0	PE(16:0-click-C171/15:0)	(15:0,16:0-click-C171)		PE(16:0-click-C171/15:0)	C44H87N5O8P	C44H88N5O8P	[M+H]++		422.818	844.629	0.2	13.47	13.4424	13.5062	4	46.67	7	43.99	91.52	PE(16:0-click-C171/15:0)		Pos
24_27_32_b13	429.8257@14.37	Glycerophospholipids	Glycerophosphoethanolamines	Diacylglycerophosphoethanolamines	PE	PE 16:0-click-C171_16:0	PE 32:0	PE(16:0-click-C171/16:0)	(16:0)		PE(16:0-click-C171/16:0)	C45H89N5O8P	C45H90N5O8P	[M+H]++	[M-C2H8O4NP+H]++ (359.3163),[M]+ (858.6443)	429.826	858.645	0.3	14.37	14.3479	14.4293	4	99.81	30	33.71	91.35	PE(16:0-click-C171/16:0)		Pos
24_27_32_b13	428.8177@12.90	Glycerophospholipids	Glycerophosphoethanolamines	Diacylglycerophosphoethanolamines	PE	PE 16:0-click-C171_16:1	PE 32:1	PE(16:0-click-C171/16:1)	(16:1,16:0-click-C171)		PE(16:0-click-C171/16:1)	C45H87N5O8P	C45H88N5O8P	[M+H]++		428.818	856.629	0.7	12.9	12.7054	12.905	4	99.33	16	54.97	93.96	PE(16:0-click-C171/16:1)		Pos
24_27_32_b13	428.8179@13.47	Glycerophospholipids	Glycerophosphoethanolamines	Diacylglycerophosphoethanolamines	PE	PE 18:1(n-9)-click-C171_14:0	PE 32:1	PE(18:1(n-9)-click-C171/14:0)	(14:0,18:1(n-9)-click-C171)		PE(18:1(n-9)-click-C171/14:0)	C45H87N5O8P	C45H88N5O8P	[M+H]++		428.818	856.629	0.1	13.47	13.3089	13.4946	4	97.55	14	58.51	94.53	PE(18:1(n-9)-click-C171/14:0)		Pos
24_27_32_b13	432.8428@12.76	Glycerophospholipids	Glycerophosphoethanolamines	Diacylglycerophosphoethanolamines	PE	PE 17:0-click-C171_15:1-[2]H8	PE 32:1	PE(17:0-click-C171/15:1-[2]H8)	(17:0-click-C171,15:1-[2]H8)		PE(17:0-click-C171/15:1-[2]H8)	C45H79D8N5O8P	C45H80D8N5O8P	[M+H]++	[M-C2H8O4NP+H]++ (362.3335),[M]+ (864.6789)	432.843	864.679	0.7	12.76	12.7322	12.7882	4	99.6	33	70.95	96.07	PE(17:0-click-C171/15:1-[2]H8)		Pos
24_27_32_b13	435.8258@14.37	Glycerophospholipids	Glycerophosphoethanolamines	Diacylglycerophosphoethanolamines	PE	PE 18:1(n-9)-click-C171_15:0	PE 33:1	PE(18:1(n-9)-click-C171/15:0)	(15:0,18:1(n-9)-click-C171)		PE(18:1(n-9)-click-C171/15:0)	C46H89N5O8P	C46H90N5O8P	[M+H]++		435.826	870.645	0	14.37	14.3503	14.4042	4	95.99	8	45.95	92.85	PE(18:1(n-9)-click-C171/15:0)		Pos
24_27_32_b13	443.8414@16.03	Glycerophospholipids	Glycerophosphoethanolamines	Diacylglycerophosphoethanolamines	PE	PE 16:0-click-C171_18:0	PE 34:0	PE(16:0-click-C171/18:0)	(16:0-click-C171,18:0)		PE(16:0-click-C171/18:0)	C47H93N5O8P	C47H94N5O8P	[M+H]++	[M-C2H8O4NP+H]++ (373.3319),[M]+ (886.6756)	443.841	886.676	0	16.03	16.0171	16.042	4	99.14	23	54.31	94.03	PE(16:0-click-C171/18:0)		Pos
24_27_32_b13	442.8337@14.64	Glycerophospholipids	Glycerophosphoethanolamines	Diacylglycerophosphoethanolamines	PE	PE 16:0-click-C171_18:1	PE 34:1	PE(16:0-click-C171/18:1)	(16:0-click-C171,18:1)		PE(16:0-click-C171/18:1)	C47H91N5O8P	C47H92N5O8P	[M+H]++	[M]+ (884.6600)	442.834	884.66	0.1	14.64	14.6243	14.8916	4	97.18	35	71.53	96.21	PE(16:0-click-C171/18:1)		Pos
24_27_32_b13	442.8337@15.27	Glycerophospholipids	Glycerophosphoethanolamines	Diacylglycerophosphoethanolamines	PE	PE 18:1(n-9)-click-C171_16:0	PE 34:1	PE(18:1(n-9)-click-C171/16:0)	(16:0,18:1(n-9)-click-C171)		PE(18:1(n-9)-click-C171/16:0)	C47H91N5O8P	C47H92N5O8P	[M+H]++	[M-C2H8O4NP+H]++ (372.3241),[M]+ (884.6600)	442.834	884.66	0.2	15.27	15.2203	15.5356	4	96.34	32	33.24	91.2	PE(18:1(n-9)-click-C171/16:0)		Pos
24_27_32_b13	441.8257@13.81	Glycerophospholipids	Glycerophosphoethanolamines	Diacylglycerophosphoethanolamines	PE	PE 18:1(n-9)-click-C171_16:1	PE 34:2	PE(18:1(n-9)-click-C171/16:1)	(16:1,18:1(n-9)-click-C171)		PE(18:1(n-9)-click-C171/16:1)	C47H89N5O8P	C47H90N5O8P	[M+H]++	[M-C2H8O4NP+H]++ (371.3163),[M]+ (882.6443)	441.826	882.645	0.2	13.81	13.7501	13.8645	4	89.47	26	54.37	93.76	PE(18:1(n-9)-click-C171/16:1)		Pos
24_27_32_b13	448.8338@14.63	Glycerophospholipids	Glycerophosphoethanolamines	Diacylglycerophosphoethanolamines	PE	PE 18:1(n-9)-click-C171_17:1	PE 35:2	PE(18:1(n-9)-click-C171/17:1)	(18:1(n-9)-click-C171,17:1)		PE(18:1(n-9)-click-C171/17:1)	C48H91N5O8P	C48H92N5O8P	[M+H]++	[M]+ (896.6600)	448.834	896.66	0.5	14.63	14.4252	14.6864	4	66.44	19	42.99	91.66	PE(18:1(n-9)-click-C171/17:1)		Pos
24_27_32_b13	456.8495@15.86	Glycerophospholipids	Glycerophosphoethanolamines	Diacylglycerophosphoethanolamines	PE	PE 18:0-click-C171_18:1	PE 36:1	PE(18:0-click-C171/18:1)	(18:1,18:0-click-C171)		PE(18:0-click-C171/18:1)	C49H95N5O8P	C49H96N5O8P	[M+H]++	[M-C2H8O4NP+H]++ (386.3397),[M]+ (912.6913)	456.849	912.692	0.5	15.86	15.8599	15.8768	4	93.57	32	32.04	90.91	PE(18:0-click-C171/18:1)		Pos
24_27_32_b13	456.8493@16.76	Glycerophospholipids	Glycerophosphoethanolamines	Diacylglycerophosphoethanolamines	PE	PE 18:1(n-9)-click-C171_18:0	PE 36:1	PE(18:1(n-9)-click-C171/18:0)	(18:1(n-9)-click-C171,18:0)		PE(18:1(n-9)-click-C171/18:0)	C49H95N5O8P	C49H96N5O8P	[M+H]++	[M-C2H8O4NP+H]++ (386.3397),[M]+ (912.6913)	456.849	912.692	0.1	16.76	16.7153	16.7694	4	47.64	31	33.14	90.14	PE(18:1(n-9)-click-C171/18:0)		Pos
24_27_32_b13	455.8417@15.41	Glycerophospholipids	Glycerophosphoethanolamines	Diacylglycerophosphoethanolamines	PE	PE 18:1(n-9)-click-C171_18:1	PE 36:2	PE(18:1(n-9)-click-C171/18:1)	(18:1)		PE(18:1(n-9)-click-C171/18:1)	C49H93N5O8P	C49H94N5O8P	[M+H]++	[M-C2H8O4NP+H]++ (385.3319),[M+Na]++ (466.8324),[M]+ (910.6756)	455.841	910.676	0.6	15.41	15.1051	15.4617	4	67.48	36	34.04	90.48	PE(18:1(n-9)-click-C171/18:1)		Pos
24_27_32_b13	908.6596@14.33	Glycerophospholipids	Glycerophosphoethanolamines	Diacylglycerophosphoethanolamines	PE	PE 18:1(n-9)-click-C171_18:2	PE 36:3	PE(18:1(n-9)-click-C171/18:2)	(18:1(n-9)-click-C171,18:2)		PE(18:1(n-9)-click-C171/18:2)	C49H91N5O8P	C49H91N5O8P	[M]+	[M-C2H8O4NP+H]++ (384.3241)	908.66	908.66	0.4	14.33	14.3137	14.3483	4	0	9	30.46	89.4	PE(18:1(n-9)-click-C171/18:2)		Pos
24_27_32_b13	453.8258@13.43	Glycerophospholipids	Glycerophosphoethanolamines	Diacylglycerophosphoethanolamines	PE	PE 16:0-click-C171_20:4	PE 36:4	PE(16:0-click-C171/20:4)	(16:0-click-C171,20:4)		PE(16:0-click-C171/20:4)	C49H89N5O8P	C49H90N5O8P	[M+H]++	[M-C2H8O4NP+H]++ (383.3163),[M]+ (906.6443)	453.826	906.645	0.1	13.43	13.3447	13.5329	4	0	30	25.53	88.78	PE(16:0-click-C171/20:4)		Pos
24_27_32_b13	469.8573@16.50	Glycerophospholipids	Glycerophosphoethanolamines	Diacylglycerophosphoethanolamines	PE	PE 20:1(n-3)-click-C171_18:1	PE 38:2	PE(20:1(n-3)-click-C171/18:1)	(18:1,20:1(n-3)-click-C171)		PE(20:1(n-3)-click-C171/18:1)	C51H97N5O8P	C51H98N5O8P	[M+H]++	[M]+ (938.7069)	469.857	938.707	0.3	16.5	16.4741	16.5118	4	88.23	31	64.24	94.98	PE(20:1(n-3)-click-C171/18:1)		Pos
24_27_32_b13	467.8409@14.57	Glycerophospholipids	Glycerophosphoethanolamines	Diacylglycerophosphoethanolamines	PE	PE 16:0-click-C171_22:4	PE 38:4	PE(16:0-click-C171/22:4)	(22:4,16:0-click-C171)		PE(16:0-click-C171/22:4)	C51H93N5O8P	C51H94N5O8P	[M+H]++	[M-C2H8O4NP+H]++ (397.3319),[M]+ (934.6756)	467.841	934.676	1.2	14.57	14.4244	14.6787	4	79.05	33	30.99	90.05	PE(16:0-click-C171/22:4)		Pos
24_27_32_b13	467.8412@14.81	Glycerophospholipids	Glycerophosphoethanolamines	Diacylglycerophosphoethanolamines	PE	PE 18:0-click-C171_20:4	PE 38:4	PE(18:0-click-C171/20:4)	(18:0-click-C171,20:4)		PE(18:0-click-C171/20:4)	C51H93N5O8P	C51H94N5O8P	[M+H]++	[M-C2H8O4NP+H]++ (397.3319),[M]+ (934.6756)	467.841	934.676	0.5	14.81	14.7645	14.8451	4	99.98	30	64.62	95.33	PE(18:0-click-C171/20:4)		Pos
24_27_32_b13	467.8412@14.81	Glycerophospholipids	Glycerophosphoethanolamines	Diacylglycerophosphoethanolamines	PE	PE 18:1-click-C171_20:3	PE 38:4	PE(18:1-click-C171/20:3)	(18:1-click-C171,20:3)		PE(18:1-click-C171/20:3)	C51H93N5O8P	C51H94N5O8P	[M+H]++	[M-C2H8O4NP+H]++ (397.3319),[M]+ (934.6756)	467.841	934.676	0.5	14.81	14.7645	14.8451	3	99.98	24	64.62	72.44	PE(18:1-click-C171/20:3)		Pos
24_27_32_b13	466.8336@14.18	Glycerophospholipids	Glycerophosphoethanolamines	Diacylglycerophosphoethanolamines	PE	PE 16:0-click-C171_22:5	PE 38:5	PE(16:0-click-C171/22:5)	(16:0-click-C171,22:5)		PE(16:0-click-C171/22:5)	C51H91N5O8P	C51H92N5O8P	[M+H]++	[M-C2H8O4NP+H]++ (396.3241),[M]+ (932.6600)	466.834	932.66	0.2	14.18	14.1155	14.25	3	94.7	25	38.93	71.89	PE(16:0-click-C171/22:5)		Pos
24_27_32_b13	466.8336@14.18	Glycerophospholipids	Glycerophosphoethanolamines	Diacylglycerophosphoethanolamines	PE	PE 18:1(n-9)-click-C171_20:4	PE 38:5	PE(18:1(n-9)-click-C171/20:4)	(18:1(n-9)-click-C171,20:4)		PE(18:1(n-9)-click-C171/20:4)	C51H91N5O8P	C51H92N5O8P	[M+H]++	[M-C2H8O4NP+H]++ (396.3241),[M]+ (932.6600)	466.834	932.66	0.2	14.18	14.1155	14.25	4	94.7	33	67.05	95.55	PE(18:1(n-9)-click-C171/20:4)		Pos
24_27_32_b13	465.8256@13.19	Glycerophospholipids	Glycerophosphoethanolamines	Diacylglycerophosphoethanolamines	PE	PE 16:0-click-C171_22:6	PE 38:6	PE(16:0-click-C171/22:6)	(22:6,16:0-click-C171)		PE(16:0-click-C171/22:6)	C51H89N5O8P	C51H90N5O8P	[M+H]++	[M-C2H8O4NP+H]++ (395.3163),[M]+ (930.6443)	465.826	930.645	0.5	13.19	13.1287	13.2586	4	99.77	29	68.25	95.8	PE(16:0-click-C171/22:6)		Pos
24_27_32_b13	481.8564@15.85	Glycerophospholipids	Glycerophosphoethanolamines	Diacylglycerophosphoethanolamines	PE	PE 18:0-click-C171_22:4	PE 40:4	PE(18:0-click-C171/22:4)	(22:4,18:0-click-C171)		PE(18:0-click-C171/22:4)	C53H97N5O8P	C53H98N5O8P	[M+H]++	[M]+ (962.7069)	481.857	962.707	1.4	15.85	15.7813	15.9747	4	81.77	30	61.13	93.89	PE(18:0-click-C171/22:4)		Pos
24_27_32_b13	480.8493@14.98	Glycerophospholipids	Glycerophosphoethanolamines	Diacylglycerophosphoethanolamines	PE	PE 18:0-click-C171_22:5	PE 40:5	PE(18:0-click-C171/22:5)	(22:5,18:0-click-C171)		PE(18:0-click-C171/22:5)	C53H95N5O8P	C53H96N5O8P	[M+H]++	[M]+ (960.6913)	480.849	960.692	0	14.98	14.6091	15.2233	4	97.96	33	66.81	95.62	PE(18:0-click-C171/22:5)		Pos
24_27_32_b13	480.8491@15.39	Glycerophospholipids	Glycerophosphoethanolamines	Diacylglycerophosphoethanolamines	PE	PE 18:1(n-9)-click-C171_22:4	PE 40:5	PE(18:1(n-9)-click-C171/22:4)	(22:4,18:1(n-9)-click-C171)		PE(18:1(n-9)-click-C171/22:4)	C53H95N5O8P	C53H96N5O8P	[M+H]++	[M-C2H8O4NP+H]++ (410.3397),[M]+ (960.6913)	480.849	960.692	0.4	15.39	15.1442	15.4229	4	98.98	33	63.27	95.15	PE(18:1(n-9)-click-C171/22:4)		Pos
24_27_32_b13	479.8413@14.53	Glycerophospholipids	Glycerophosphoethanolamines	Diacylglycerophosphoethanolamines	PE	PE 18:0-click-C171_22:6	PE 40:6	PE(18:0-click-C171/22:6)	(22:6,18:0-click-C171)		PE(18:0-click-C171/22:6)	C53H93N5O8P	C53H94N5O8P	[M+H]++	[M-C2H8O4NP+H]++ (409.3319),[M]+ (958.6756)	479.841	958.676	0.3	14.53	14.4589	14.5938	3	97.74	26	21.54	69.7	PE(18:0-click-C171/22:6)		Pos
24_27_32_b13	479.8413@14.53	Glycerophospholipids	Glycerophosphoethanolamines	Diacylglycerophosphoethanolamines	PE	PE 18:1(n-9)-click-C171_22:5	PE 40:6	PE(18:1(n-9)-click-C171/22:5)	(22:5,18:1(n-9)-click-C171)		PE(18:1(n-9)-click-C171/22:5)	C53H93N5O8P	C53H94N5O8P	[M+H]++	[M-C2H8O4NP+H]++ (409.3319),[M]+ (958.6756)	479.841	958.676	0.3	14.53	14.4589	14.5938	4	97.74	33	28.34	90.58	PE(18:1(n-9)-click-C171/22:5)		Pos
24_27_32_b13	478.8336@14.02	Glycerophospholipids	Glycerophosphoethanolamines	Diacylglycerophosphoethanolamines	PE	PE 18:1(n-9)-click-C171_22:6	PE 40:7	PE(18:1(n-9)-click-C171/22:6)	(22:6,18:1(n-9)-click-C171)		PE(18:1(n-9)-click-C171/22:6)	C53H91N5O8P	C53H92N5O8P	[M+H]++	[M-C2H8O4NP+H]++ (408.3241),[M]+ (956.6600)	478.834	956.66	0	14.02	13.9915	14.0367	4	45.74	34	72.77	95.27	PE(18:1(n-9)-click-C171/22:6)		Pos
24_27_32_b13	492.8488@15.25	Glycerophospholipids	Glycerophosphoethanolamines	Diacylglycerophosphoethanolamines	PE	PE 20:1(n-3)-click-C171_22:6	PE 42:7	PE(20:1(n-3)-click-C171/22:6)	(22:6,20:1(n-3)-click-C171)		PE(20:1(n-3)-click-C171/22:6)	C55H95N5O8P	C55H96N5O8P	[M+H]++		492.849	984.692	1	15.25	15.2341	15.2741	4	62.06	17	62.3	93.7	PE(20:1(n-3)-click-C171/22:6)		Pos
24_27_32_b13	421.8285@15.06	Glycerophospholipids	Glycerophosphoethanolamines	1-(1Z-alkenyl),2-acylglycerophosphoethanolamines	P-PE	PE P-16:0_16:0-click-C171	PE P-32:0	PE(P-16:0/16:0-click-C171)	(P-16:0,16:0-click-C171)		PE(P-16:0/16:0-click-C171)	C45H89N5O7P	C45H90N5O7P	[M+H]++		421.828	842.65	0.4	15.06	15.0499	15.0715	4	99.18	12	56.73	94.29	PE(P-16:0/16:0-click-C171)		Pos
24_27_32_b13	434.8362@15.84	Glycerophospholipids	Glycerophosphoethanolamines	1-(1Z-alkenyl),2-acylglycerophosphoethanolamines	P-PE	PE P-16:0_18:1(n-9)-click-C171	PE P-34:1	PE(P-16:0/18:1(n-9)-click-C171)	(P-16:0,18:1(n-9)-click-C171)		PE(P-16:0/18:1(n-9)-click-C171)	C47H91N5O7P	C47H92N5O7P	[M+H]++	[M-C2H8O4NP+H]++ (364.3266),[M]+ (868.6651)	434.836	868.666	0.1	15.84	15.7302	15.8517	4	97.01	27	73.51	96.47	PE(P-16:0/18:1(n-9)-click-C171)		Pos
24_27_32_b13	434.8362@15.25	Glycerophospholipids	Glycerophosphoethanolamines	1-(1Z-alkenyl),2-acylglycerophosphoethanolamines	P-PE	PE P-18:1_16:0-click-C171	PE P-34:1	PE(P-18:1/16:0-click-C171)	(16:0-click-C171,P-18:1)		PE(P-18:1/16:0-click-C171)	C47H91N5O7P	C47H92N5O7P	[M+H]++		434.836	868.666	0	15.25	15.2432	15.2606	4	92.36	13	61.12	94.73	PE(P-18:1/16:0-click-C171)		Pos
24_27_32_b13	448.8519@17.26	Glycerophospholipids	Glycerophosphoethanolamines	1-(1Z-alkenyl),2-acylglycerophosphoethanolamines	P-PE	PE P-18:0_18:1(n-9)-click-C171	PE P-36:1	PE(P-18:0/18:1(n-9)-click-C171)	(18:1(n-9)-click-C171,P-18:0)		PE(P-18:0/18:1(n-9)-click-C171)	C49H95N5O7P	C49H96N5O7P	[M+H]++	[M]+ (896.6964)	448.852	896.697	0.1	17.26	17.2551	17.2725	4	85.78	22	66.84	95.29	PE(P-18:0/18:1(n-9)-click-C171)		Pos
24_27_32_b13	447.8441@16.01	Glycerophospholipids	Glycerophosphoethanolamines	1-(1Z-alkenyl),2-acylglycerophosphoethanolamines	P-PE	PE P-18:1_18:1(n-9)-click-C171	PE P-36:2	PE(P-18:1/18:1(n-9)-click-C171)	(18:1(n-9)-click-C171,P-18:1)		PE(P-18:1/18:1(n-9)-click-C171)	C49H93N5O7P	C49H94N5O7P	[M+H]++	[M]+ (894.6807)	447.844	894.681	0.2	16.01	15.997	16.0458	4	0	22	67.42	94.25	PE(P-18:1/18:1(n-9)-click-C171)		Pos
24_27_32_b13	445.8285@14.05	Glycerophospholipids	Glycerophosphoethanolamines	1-(1Z-alkenyl),2-acylglycerophosphoethanolamines	P-PE	PE P-16:0-click-C171_20:4	PE P-36:4	PE(P-16:0-click-C171/20:4)	(P-16:0-click-C171,20:4)		PE(P-16:0-click-C171/20:4)	C49H89N5O7P	C49H90N5O7P	[M+H]++		445.828	890.65	0.4	14.05	14.0329	14.0554	3	98.46	25	68.6	75.82	PE(P-16:0-click-C171/20:4)		Pos
24_27_32_b13	459.8440@15.22	Glycerophospholipids	Glycerophosphoethanolamines	1-(1Z-alkenyl),2-acylglycerophosphoethanolamines	P-PE	PE P-16:0-click-C171_22:4	PE P-38:4	PE(P-16:0-click-C171/22:4)	(22:4,P-16:0-click-C171)		PE(P-16:0-click-C171/22:4)	C51H93N5O7P	C51H94N5O7P	[M+H]++	[M]+ (918.6807)	459.844	918.681	0	15.22	15.2072	15.2291	4	99.41	32	73.15	96.49	PE(P-16:0-click-C171/22:4)		Pos
24_27_32_b13	459.8442@15.38	Glycerophospholipids	Glycerophosphoethanolamines	1-(1Z-alkenyl),2-acylglycerophosphoethanolamines	P-PE	PE P-18:0-click-C171_20:4	PE P-38:4	PE(P-18:0-click-C171/20:4)	(P-18:0-click-C171,20:4)		PE(P-18:0-click-C171/20:4)	C51H93N5O7P	C51H94N5O7P	[M+H]++		459.844	918.681	0.5	15.38	15.3564	15.4408	3	98.85	16	60.33	74.74	PE(P-18:0-click-C171/20:4)		Pos
24_27_32_b13	458.8362@14.31	Glycerophospholipids	Glycerophosphoethanolamines	1-(1Z-alkenyl),2-acylglycerophosphoethanolamines	P-PE	PE P-16:0-click-C171_22:5	PE P-38:5	PE(P-16:0-click-C171/22:5)	(22:5,P-16:0-click-C171)		PE(P-16:0-click-C171/22:5)	C51H91N5O7P	C51H92N5O7P	[M+H]++	[M]+ (916.6651)	458.836	916.666	0.1	14.31	14.2969	14.3167	4	98.97	33	73	96.46	PE(P-16:0-click-C171/22:5)		Pos
24_27_32_b13	458.8364@14.79	Glycerophospholipids	Glycerophosphoethanolamines	1-(1Z-alkenyl),2-acylglycerophosphoethanolamines	P-PE	PE P-18:1-click-C171_20:4	PE P-38:5	PE(P-18:1-click-C171/20:4)	(P-18:1-click-C171,20:4)		PE(P-18:1-click-C171/20:4)	C51H91N5O7P	C51H92N5O7P	[M+H]++		458.836	916.666	0.6	14.79	14.7565	14.8297	3	80.46	18	65.4	74.87	PE(P-18:1-click-C171/20:4)		Pos
24_27_32_b13	473.8595@16.36	Glycerophospholipids	Glycerophosphoethanolamines	1-(1Z-alkenyl),2-acylglycerophosphoethanolamines	P-PE	PE P-18:0-click-C171_22:4	PE P-40:4	PE(P-18:0-click-C171/22:4)	(22:4,P-18:0-click-C171)		PE(P-18:0-click-C171/22:4)	C53H97N5O7P	C53H98N5O7P	[M+H]++		473.86	946.713	0.2	16.36	16.1705	16.3737	4	99.9	25	76.12	96.88	PE(P-18:0-click-C171/22:4)		Pos
24_27_32_b13	369.9511@6.44	Glycerophospholipids	Glycerophosphoethanolamines	Diacylglycerophosphoethanolamines	PE	[13]C3-PE 19:1(n-3)-click-C171_19:1(n-3)-click-C171	[13]C3-PE 38:2	[13]C3-PE(19:1(n-3)-click-C171/19:1(n-3)-click-C171)	(19:1(n-3)-click-C171)		[13]C3-PE(19:1(n-3)-click-C171/19:1(n-3)-click-C171)	C56[13]C3H112N9O8P	C56[13]C3H113N9O8P	[M+H]+++		369.951	1108.85	0	6.44	6.00213	7.10584	4	0	14	67.35	94.25	[13]C3-PE(19:1(n-3)-click-C171/19:1(n-3)-click-C171)		Pos
24_27_32_b13	342.2599@2.44	Glycerophospholipids	Glycerophosphoethanolamines	Diacylglycerophosphoethanolamines	PE	PE 16:0-click-C171_16:0-click-C171	PE 32:0	PE(16:0-click-C171/16:0-click-C171)	(16:0-click-C171)		PE(16:0-click-C171/16:0-click-C171)	C53H104N9O8P	C53H105N9O8P	[M+H]+++		342.26	1025.77	0.9	2.44	2.38126	2.56906	4	36.8	14	50.36	91.93	PE(16:0-click-C171/16:0-click-C171)		Pos
24_27_32_b13	359.6039@3.90	Glycerophospholipids	Glycerophosphoethanolamines	Diacylglycerophosphoethanolamines	PE	PE 18:1(n-9)-click-C171_18:1(n-9)-click-C171	PE 36:2	PE(18:1(n-9)-click-C171/18:1(n-9)-click-C171)	(18:1(n-9)-click-C171)		PE(18:1(n-9)-click-C171/18:1(n-9)-click-C171)	C57H108N9O8P	C57H109N9O8P	[M+H]+++	[M-C2H8O4NP+H]+++ (312.5976),[M]++ (538.9024)	359.604	1077.81	0.2	3.9	3.57672	3.94838	4	59	17	13.5	87.76	PE(18:1(n-9)-click-C171/18:1(n-9)-click-C171)		Pos
24_27_32_b13	368.9478@6.18	Glycerophospholipids	Glycerophosphoethanolamines	Diacylglycerophosphoethanolamines	PE	PE 18:1(n-9)-click-C171_20:1(n-3)-click-C171	PE 38:2	PE(18:1(n-9)-click-C171/20:1(n-3)-click-C171)	(18:1(n-9)-click-C171,20:1(n-3)-click-C171)		PE(18:1(n-9)-click-C171/20:1(n-3)-click-C171)	C59H112N9O8P	C59H113N9O8P	[M+H]+++		368.948	1105.84	0.1	6.18	6.15962	6.68799	4	98.89	13	57.96	94.5	PE(18:1(n-9)-click-C171/20:1(n-3)-click-C171)		Pos
24_27_32_b13	378.2917@9.58	Glycerophospholipids	Glycerophosphoethanolamines	Diacylglycerophosphoethanolamines	PE	PE 18:1(n-9)-click-C171_22:1(n-3)-click-C171	PE 40:2	PE(18:1(n-9)-click-C171_22:1(n-3)-click-C171)	(18:1(n-9)-click-C171,22:1(n-3)-click-C171)		PE(40:2)	C61H116N9O8P	C61H117N9O8P	[M+H]+++		378.291	1133.87	0.4	9.58	9.47472	9.58094	2	67.36	8	37.26	50.96	PE(18:1(n-9)-click-C171/22:1(n-3)-click-C171)		Pos
24_27_32_b13	889.6393@15.49	Glycerophospholipids	Glycerophosphoglycerols	Diacylglycerophosphoglycerols	PG	PG 16:0-click-C171_16:0	PG 32:0	PG(16:0-click-C171/16:0)	(16:0)		PG(16:0-click-C171/16:0)	C46H90N4O10P	C46H90N4O10P	[M]+		889.639	889.639	0.4	15.49	15.4725	15.5882	4	84.47	12	86.21	97.73	PG(16:0-click-C171/16:0)		Pos
24_27_32_b13	917.6707@17.10	Glycerophospholipids	Glycerophosphoglycerols	Diacylglycerophosphoglycerols	PG	PG 16:0-click-C171_18:0	PG 34:0	PG(16:0-click-C171/18:0)	(16:0-click-C171,18:0)		PG(16:0-click-C171/18:0)	C48H94N4O10P	C48H94N4O10P	[M]+		917.67	917.671	0.5	17.1	17.0653	17.1266	4	43.5	10	79.77	96	PG(16:0-click-C171/18:0)		Pos
24_27_32_b13	917.6714@16.66	Glycerophospholipids	Glycerophosphoglycerols	Diacylglycerophosphoglycerols	PG	PG 18:0-click-C171_16:0	PG 34:0	PG(18:0-click-C171/16:0)	(16:0,18:0-click-C171)		PG(18:0-click-C171/16:0)	C48H94N4O10P	C48H94N4O10P	[M]+		917.67	917.671	1.3	16.66	16.6364	16.676	4	0	7	56.3	92.34	PG(18:0-click-C171/16:0)		Pos
24_27_32_b13	915.6541@15.86	Glycerophospholipids	Glycerophosphoglycerols	Diacylglycerophosphoglycerols	PG	PG 16:0-click-C171_18:1	PG 34:1	PG(16:0-click-C171/18:1)	(16:0-click-C171,18:1)		PG(16:0-click-C171/18:1)	C48H92N4O10P	C48H92N4O10P	[M]+		915.655	915.655	0.5	15.86	15.6646	16.1299	4	75.86	12	90.41	98.04	PG(16:0-click-C171/18:1)		Pos
24_27_32_b13	913.6383@14.63	Glycerophospholipids	Glycerophosphoglycerols	Diacylglycerophosphoglycerols	PG	PG 16:0-click-C171_18:2	PG 34:2	PG(16:0-click-C171/18:2)	(16:0-click-C171)		PG(16:0-click-C171/18:2)	C48H90N4O10P	C48H90N4O10P	[M]+		913.639	913.639	0.7	14.63	14.5647	14.65	3	0	6	49.15	71.72	PG(16:0-click-C171/18:2)		Pos
24_27_32_b13	929.6701@16.38	Glycerophospholipids	Glycerophosphoglycerols	Diacylglycerophosphoglycerols	PG	PG 16:0-click-C171_19:1	PG 35:1	PG(16:0-click-C171/19:1)	(16:0-click-C171,19:1)		PG(16:0-click-C171/19:1)	C49H94N4O10P	C49H94N4O10P	[M]+		929.67	929.671	0.2	16.38	16.3683	16.3964	4	39.28	12	83.33	96.23	PG(16:0-click-C171/19:1)		Pos
24_27_32_b13	943.6860@16.86	Glycerophospholipids	Glycerophosphoglycerols	Diacylglycerophosphoglycerols	PG	PG 18:0-click-C171_18:1	PG 36:1	PG(18:0-click-C171/18:1)	(18:1,18:0-click-C171)		PG(18:0-click-C171/18:1)	C50H96N4O10P	C50H96N4O10P	[M]+		943.686	943.686	0.1	16.86	16.7882	17.0384	4	86.8	12	90.32	98.37	PG(18:0-click-C171/18:1)		Pos
24_27_32_b13	943.6859@17.94	Glycerophospholipids	Glycerophosphoglycerols	Diacylglycerophosphoglycerols	PG	PG 18:1(n-9)-click-C171_18:0	PG 36:1	PG(18:1(n-9)-click-C171/18:0)	(18:1(n-9)-click-C171,18:0)		PG(18:1(n-9)-click-C171/18:0)	C50H96N4O10P	C50H96N4O10P	[M]+		943.686	943.686	0	17.94	17.9098	17.9658	4	60.45	10	80.35	96.49	PG(18:1(n-9)-click-C171/18:0)		Pos
24_27_32_b13	943.6860@17.51	Glycerophospholipids	Glycerophosphoglycerols	Diacylglycerophosphoglycerols	PG	PG 20:1(n-3)-click-C171_16:0	PG 36:1	PG(20:1(n-3)-click-C171/16:0)	(16:0,20:1(n-3)-click-C171)		PG(20:1(n-3)-click-C171/16:0)	C50H96N4O10P	C50H96N4O10P	[M]+		943.686	943.686	0.2	17.51	17.4819	17.5298	4	85	11	85.21	97.65	PG(20:1(n-3)-click-C171/16:0)		Pos
24_27_32_b13	941.6704@16.04	Glycerophospholipids	Glycerophosphoglycerols	Diacylglycerophosphoglycerols	PG	PG 16:0-click-C171_20:2	PG 36:2	PG(16:0-click-C171/20:2)	(16:0-click-C171,20:2)		PG(16:0-click-C171/20:2)	C50H94N4O10P	C50H94N4O10P	[M]+		941.67	941.671	0.2	16.04	16.0249	16.1759	4	97.33	11	82	97.57	PG(16:0-click-C171/20:2)		Pos
24_27_32_b13	941.6703@16.56	Glycerophospholipids	Glycerophosphoglycerols	Diacylglycerophosphoglycerols	PG	PG 18:1(n-9)-click-C171_18:1	PG 36:2	PG(18:1(n-9)-click-C171/18:1)	(18:1)		PG(18:1(n-9)-click-C171/18:1)	C50H94N4O10P	C50H94N4O10P	[M]+		941.67	941.671	0.1	16.56	16.5359	16.6937	4	43.95	12	90.76	97.56	PG(18:1(n-9)-click-C171/18:1)		Pos
24_27_32_b13	939.6544@15.57	Glycerophospholipids	Glycerophosphoglycerols	Diacylglycerophosphoglycerols	PG	PG 18:1(n-9)-click-C171_18:2	PG 36:3	PG(18:1(n-9)-click-C171/18:2)	(18:1(n-9)-click-C171,18:2)		PG(18:1(n-9)-click-C171/18:2)	C50H92N4O10P	C50H92N4O10P	[M]+		939.655	939.655	0.1	15.57	15.5389	15.6601	4	0	7	61.76	93.51	PG(18:1(n-9)-click-C171/18:2)		Pos
24_27_32_b13	937.6382@14.51	Glycerophospholipids	Glycerophosphoglycerols	Diacylglycerophosphoglycerols	PG	PG 16:0-click-C171_20:4	PG 36:4	PG(16:0-click-C171/20:4)	(16:0-click-C171,20:4)		PG(16:0-click-C171/20:4)	C50H90N4O10P	C50H90N4O10P	[M]+		937.639	937.639	0.7	14.51	14.5102	14.5217	4	89.71	12	88.15	97.99	PG(16:0-click-C171/20:4)		Pos
24_27_32_b13	957.7019@17.44	Glycerophospholipids	Glycerophosphoglycerols	Diacylglycerophosphoglycerols	PG	PG 18:0-click-C171_19:1	PG 37:1	PG(18:0-click-C171/19:1)	(18:0-click-C171,19:1)		PG(18:0-click-C171/19:1)	C51H98N4O10P	C51H98N4O10P	[M]+		957.702	957.702	0.4	17.44	17.4127	17.4531	3	91.52	10	72.95	76.18	PG(18:0-click-C171/19:1)		Pos
24_27_32_b13	971.7176@18.83	Glycerophospholipids	Glycerophosphoglycerols	Diacylglycerophosphoglycerols	PG	PG 20:1(n-3)-click-C171_18:0	PG 38:1	PG(20:1(n-3)-click-C171/18:0)	(18:0,20:1(n-3)-click-C171)		PG(20:1(n-3)-click-C171/18:0)	C52H100N4O10P	C52H100N4O10P	[M]+		971.717	971.718	0.5	18.83	18.8176	18.8452	4	89.87	11	85.13	97.7	PG(20:1(n-3)-click-C171/18:0)		Pos
24_27_32_b13	969.7016@17.64	Glycerophospholipids	Glycerophosphoglycerols	Diacylglycerophosphoglycerols	PG	PG 20:1(n-3)-click-C171_18:1	PG 38:2	PG(20:1(n-3)-click-C171/18:1)	(18:1,20:1(n-3)-click-C171)		PG(20:1(n-3)-click-C171/18:1)	C52H98N4O10P	C52H98N4O10P	[M]+		969.702	969.702	0.1	17.64	17.6095	17.6914	4	79.87	9	73.59	96.01	PG(20:1(n-3)-click-C171/18:1)		Pos
24_27_32_b13	963.6544@15.46	Glycerophospholipids	Glycerophosphoglycerols	Diacylglycerophosphoglycerols	PG	PG 18:1(n-9)-click-C171_20:4	PG 38:5	PG(18:1(n-9)-click-C171/20:4)	(18:1(n-9)-click-C171,20:4)		PG(18:1(n-9)-click-C171/20:4)	C52H92N4O10P	C52H92N4O10P	[M]+		963.655	963.655	0.1	15.46	15.4484	15.4659	4	82.75	11	85.69	97.66	PG(18:1(n-9)-click-C171/20:4)		Pos
24_27_32_b13	977.6548@15.01	Glycerophospholipids	Glycerophosphoinositols	Diacylglycerophosphoinositols	PI	PI 16:0-click-C171_16:0	PI 32:0	PI(16:0-click-C171/16:0)	(16:0)		PI(16:0-click-C171/16:0)	C49H94N4O13P	C49H94N4O13P	[M]+		977.655	977.655	0.1	15.01	14.9819	15.0246	4	87.08	12	86.31	97.85	PI(16:0-click-C171/16:0)		Pos
24_27_32_b13	983.6891@13.22	Glycerophospholipids	Glycerophosphoinositols	Diacylglycerophosphoinositols	PI	PI 17:0-click-C171_15:1-[2]H8	PI 32:1	PI(17:0-click-C171/15:1-[2]H8)	(17:0-click-C171,15:1-[2]H8)		PI(17:0-click-C171/15:1-[2]H8)	C49H84D8N4O13P	C49H84D8N4O13P	[M]+		983.689	983.69	0.4	13.22	13.1951	13.2418	4	99.67	11	81.38	97.51	PI(17:0-click-C171/15:1-[2]H8)		Pos
24_27_32_b13	991.6696@15.86	Glycerophospholipids	Glycerophosphoinositols	Diacylglycerophosphoinositols	PI	PI 16:0-click-C171_17:0	PI 33:0	PI(16:0-click-C171/17:0)	(17:0,16:0-click-C171)		PI(16:0-click-C171/17:0)	C50H96N4O13P	C50H96N4O13P	[M]+		991.671	991.671	1	15.86	15.838	15.8773	4	0	11	82.38	95.87	PI(16:0-click-C171/17:0)		Pos
24_27_32_b13	1005.6861@16.65	Glycerophospholipids	Glycerophosphoinositols	Diacylglycerophosphoinositols	PI	PI 16:0-click-C171_18:0	PI 34:0	PI(16:0-click-C171/18:0)	(16:0-click-C171,18:0)		PI(16:0-click-C171/18:0)	C51H98N4O13P	C51H98N4O13P	[M]+		1005.69	1005.69	0.1	16.65	16.6405	16.6678	4	97.18	13	91.07	98.75	PI(16:0-click-C171/18:0)		Pos
24_27_32_b13	1003.6704@15.24	Glycerophospholipids	Glycerophosphoinositols	Diacylglycerophosphoinositols	PI	PI 16:0-click-C171_18:1	PI 34:1	PI(16:0-click-C171/18:1)	(16:0-click-C171,18:1)		PI(16:0-click-C171/18:1)	C51H96N4O13P	C51H96N4O13P	[M]+		1003.67	1003.67	0.2	15.24	15.1546	15.2619	4	98.07	13	90.54	98.7	PI(16:0-click-C171/18:1)		Pos
24_27_32_b13	1003.6707@16.01	Glycerophospholipids	Glycerophosphoinositols	Diacylglycerophosphoinositols	PI	PI 18:1(n-9)-click-C171_16:0	PI 34:1	PI(18:1(n-9)-click-C171/16:0)	(16:0,18:1(n-9)-click-C171)		PI(18:1(n-9)-click-C171/16:0)	C51H96N4O13P	C51H96N4O13P	[M]+		1003.67	1003.67	0.1	16.01	15.9822	16.0237	4	92.22	13	90.4	98.52	PI(18:1(n-9)-click-C171/16:0)		Pos
24_27_32_b13	1001.6552@13.97	Glycerophospholipids	Glycerophosphoinositols	Diacylglycerophosphoinositols	PI	PI 16:0-click-C171_18:2	PI 34:2	PI(16:0-click-C171/18:2)	(16:0-click-C171)		PI(16:0-click-C171/18:2)	C51H94N4O13P	C51H94N4O13P	[M]+		1001.65	1001.66	0.2	13.97	13.9135	13.999	4	41.24	6	69.45	94.77	PI(16:0-click-C171/18:2)		Pos
24_27_32_b13	1001.6552@14.50	Glycerophospholipids	Glycerophosphoinositols	Diacylglycerophosphoinositols	PI	PI 18:1(n-9)-click-C171_16:1	PI 34:2	PI(18:1(n-9)-click-C171/16:1)	(16:1,18:1(n-9)-click-C171)		PI(18:1(n-9)-click-C171/16:1)	C51H94N4O13P	C51H94N4O13P	[M]+		1001.65	1001.66	0.2	14.5	14.3061	14.5187	4	93.53	6	67.89	95.62	PI(18:1(n-9)-click-C171/16:1)		Pos
24_27_32_b13	1019.7026@17.39	Glycerophospholipids	Glycerophosphoinositols	Diacylglycerophosphoinositols	PI	PI 16:0-click-C171_19:0	PI 35:0	PI(16:0-click-C171/19:0)	(16:0-click-C171)		PI(16:0-click-C171/19:0)	C52H100N4O13P	C52H100N4O13P	[M]+		1019.7	1019.7	0.7	17.39	17.3769	17.3992	4	45.87	5	67.02	94.36	PI(16:0-click-C171/19:0)		Pos
24_27_32_b13	1017.6853@16.80	Glycerophospholipids	Glycerophosphoinositols	Diacylglycerophosphoinositols	PI	PI 18:1(n-9)-click-C171_17:0	PI 35:1	PI(18:1(n-9)-click-C171/17:0)	(17:0,18:1(n-9)-click-C171)		PI(18:1(n-9)-click-C171/17:0)	C52H98N4O13P	C52H98N4O13P	[M]+		1017.69	1017.69	1	16.8	16.7942	16.8147	4	62.26	11	78.16	95.95	PI(18:1(n-9)-click-C171/17:0)		Pos
24_27_32_b13	1033.7183@17.69	Glycerophospholipids	Glycerophosphoinositols	Diacylglycerophosphoinositols	PI	PI 18:0-click-C171_18:0	PI 36:0	PI(18:0-click-C171/18:0)	(18:0-click-C171)		PI(18:0-click-C171/18:0)	C53H102N4O13P	C53H102N4O13P	[M]+		1033.72	1033.72	0.7	17.69	17.6812	17.6986	4	53.17	6	69.69	94.81	PI(18:0-click-C171/18:0)		Pos
24_27_32_b13	1031.7011@16.44	Glycerophospholipids	Glycerophosphoinositols	Diacylglycerophosphoinositols	PI	PI 18:0-click-C171_18:1	PI 36:1	PI(18:0-click-C171/18:1)	(18:1,18:0-click-C171)		PI(18:0-click-C171/18:1)	C53H100N4O13P	C53H100N4O13P	[M]+		1031.7	1031.7	0.8	16.44	16.3806	16.4586	4	64.81	10	83.64	96.8	PI(18:0-click-C171/18:1)		Pos
24_27_32_b13	1031.7020@17.54	Glycerophospholipids	Glycerophosphoinositols	Diacylglycerophosphoinositols	PI	PI 18:1(n-9)-click-C171_18:0	PI 36:1	PI(18:1(n-9)-click-C171/18:0)	(18:1(n-9)-click-C171,18:0)		PI(18:1(n-9)-click-C171/18:0)	C53H100N4O13P	C53H100N4O13P	[M]+	[M-H+Na]+ (1053.6838)	1031.7	1031.7	0.1	17.54	17.5237	17.5594	4	40.39	13	45.64	91.67	PI(18:1(n-9)-click-C171/18:0)		Pos
24_27_32_b13	1031.7019@16.98	Glycerophospholipids	Glycerophosphoinositols	Diacylglycerophosphoinositols	PI	PI 20:1(n-3)-click-C171_16:0	PI 36:1	PI(20:1(n-3)-click-C171/16:0)	(16:0,20:1(n-3)-click-C171)		PI(20:1(n-3)-click-C171/16:0)	C53H100N4O13P	C53H100N4O13P	[M]+		1031.7	1031.7	0	16.98	16.9587	17.0039	4	87.94	10	82.36	97.37	PI(20:1(n-3)-click-C171/16:0)		Pos
24_27_32_b13	1029.6861@15.39	Glycerophospholipids	Glycerophosphoinositols	Diacylglycerophosphoinositols	PI	PI 18:0-click-C171_18:2	PI 36:2	PI(18:0-click-C171/18:2)	(18:0-click-C171,18:2)		PI(18:0-click-C171/18:2)	C53H98N4O13P	C53H98N4O13P	[M]+		1029.69	1029.69	0.1	15.39	15.2764	15.4074	4	63.78	7	49.24	92.51	PI(18:0-click-C171/18:2)		Pos
24_27_32_b13	1029.6863@16.23	Glycerophospholipids	Glycerophosphoinositols	Diacylglycerophosphoinositols	PI	PI 18:1(n-9)-click-C171_18:1	PI 36:2	PI(18:1(n-9)-click-C171/18:1)	(18:1)		PI(18:1(n-9)-click-C171/18:1)	C53H98N4O13P	C53H98N4O13P	[M]+		1029.69	1029.69	0	16.23	16.2108	16.2521	4	0	13	91.36	97.37	PI(18:1(n-9)-click-C171/18:1)		Pos
24_27_32_b13	1027.6713@15.01	Glycerophospholipids	Glycerophosphoinositols	Diacylglycerophosphoinositols	PI	PI 18:1(n-9)-click-C171_18:2	PI 36:3	PI(18:1(n-9)-click-C171/18:2)	(18:1(n-9)-click-C171,18:2)		PI(18:1(n-9)-click-C171/18:2)	C53H96N4O13P	C53H96N4O13P	[M]+		1027.67	1027.67	0.7	15.01	14.9724	15.0741	4	97.86	7	60.51	94.65	PI(18:1(n-9)-click-C171/18:2)		Pos
24_27_32_b13	1025.6552@13.92	Glycerophospholipids	Glycerophosphoinositols	Diacylglycerophosphoinositols	PI	PI 16:0-click-C171_20:4	PI 36:4	PI(16:0-click-C171/20:4)	(16:0-click-C171,20:4)		PI(16:0-click-C171/20:4)	C53H94N4O13P	C53H94N4O13P	[M]+		1025.65	1025.66	0.2	13.92	13.8584	13.939	4	99.82	11	83.89	97.89	PI(16:0-click-C171/20:4)		Pos
24_27_32_b13	1059.7341@18.91	Glycerophospholipids	Glycerophosphoinositols	Diacylglycerophosphoinositols	PI	PI 18:1(n-9)-click-C171_20:0	PI 38:1	PI(18:1(n-9)-click-C171/20:0)	(18:1(n-9)-click-C171)		PI(18:1(n-9)-click-C171/20:0)	C55H104N4O13P	C55H104N4O13P	[M]+		1059.73	1059.73	0.8	18.91	18.9001	18.9238	4	98.44	5	62.07	94.81	PI(18:1(n-9)-click-C171/20:0)		Pos
24_27_32_b13	1059.7335@18.46	Glycerophospholipids	Glycerophosphoinositols	Diacylglycerophosphoinositols	PI	PI 20:1(n-3)-click-C171_18:0	PI 38:1	PI(20:1(n-3)-click-C171/18:0)	(18:0,20:1(n-3)-click-C171)		PI(20:1(n-3)-click-C171/18:0)	C55H104N4O13P	C55H104N4O13P	[M]+		1059.73	1059.73	0.3	18.46	18.4471	18.4646	4	98.66	12	82.2	97.61	PI(20:1(n-3)-click-C171/18:0)		Pos
24_27_32_b13	1057.7179@17.22	Glycerophospholipids	Glycerophosphoinositols	Diacylglycerophosphoinositols	PI	PI 20:1(n-3)-click-C171_18:1	PI 38:2	PI(20:1(n-3)-click-C171/18:1)	(20:1(n-3)-click-C171)		PI(20:1(n-3)-click-C171/18:1)	C55H102N4O13P	C55H102N4O13P	[M]+		1057.72	1057.72	0.3	17.22	17.2087	17.23	4	94.09	5	69.62	95.85	PI(20:1(n-3)-click-C171/18:1)		Pos
24_27_32_b13	1053.6863@15.18	Glycerophospholipids	Glycerophosphoinositols	Diacylglycerophosphoinositols	PI	PI 16:0-click-C171_22:4	PI 38:4	PI(16:0-click-C171/22:4)	(22:4,16:0-click-C171)		PI(16:0-click-C171/22:4)	C55H98N4O13P	C55H98N4O13P	[M]+		1053.69	1053.69	0	15.18	15.1521	15.2022	4	0	12	88.02	96.94	PI(16:0-click-C171/22:4)		Pos
24_27_32_b13	1053.6864@15.45	Glycerophospholipids	Glycerophosphoinositols	Diacylglycerophosphoinositols	PI	PI 18:0-click-C171_20:4	PI 38:4	PI(18:0-click-C171/20:4)	(18:0-click-C171,20:4)		PI(18:0-click-C171/20:4)	C55H98N4O13P	C55H98N4O13P	[M]+		1053.69	1053.69	0.1	15.45	15.3292	15.575	4	65.3	11	85.85	97.29	PI(18:0-click-C171/20:4)		Pos
24_27_32_b13	1051.6701@14.20	Glycerophospholipids	Glycerophosphoinositols	Diacylglycerophosphoinositols	PI	PI 16:0-click-C171_22:5	PI 38:5	PI(16:0-click-C171/22:5)	(22:5,16:0-click-C171)		PI(16:0-click-C171/22:5)	C55H96N4O13P	C55H96N4O13P	[M]+		1051.67	1051.67	0.4	14.2	14.1371	14.2031	4	89.08	9	67.99	95.45	PI(16:0-click-C171/22:5)		Pos
24_27_32_b13	1051.6707@14.94	Glycerophospholipids	Glycerophosphoinositols	Diacylglycerophosphoinositols	PI	PI 18:1(n-9)-click-C171_20:4	PI 38:5	PI(18:1(n-9)-click-C171/20:4)	(18:1(n-9)-click-C171,20:4)		PI(18:1(n-9)-click-C171/20:4)	C55H96N4O13P	C55H96N4O13P	[M]+		1051.67	1051.67	0.1	14.94	14.9037	14.9666	4	0	10	82.85	96.25	PI(18:1(n-9)-click-C171/20:4)		Pos
24_27_32_b13	1049.6548@13.69	Glycerophospholipids	Glycerophosphoinositols	Diacylglycerophosphoinositols	PI	PI 16:0-click-C171_22:6	PI 38:6	PI(16:0-click-C171/22:6)	(22:6,16:0-click-C171)		PI(16:0-click-C171/22:6)	C55H94N4O13P	C55H94N4O13P	[M]+		1049.65	1049.66	0.1	13.69	13.6387	13.7149	4	95.45	7	66.78	95.54	PI(16:0-click-C171/22:6)		Pos
24_27_32_b13	1081.7175@16.40	Glycerophospholipids	Glycerophosphoinositols	Diacylglycerophosphoinositols	PI	PI 18:0-click-C171_22:4	PI 40:4	PI(18:0-click-C171/22:4)	(22:4,18:0-click-C171)		PI(18:0-click-C171/22:4)	C57H102N4O13P	C57H102N4O13P	[M]+		1081.72	1081.72	0.1	16.4	16.39	16.4102	4	0	10	82.23	96.19	PI(18:0-click-C171/22:4)		Pos
24_27_32_b13	1079.7024@15.55	Glycerophospholipids	Glycerophosphoinositols	Diacylglycerophosphoinositols	PI	PI 18:0-click-C171_22:5	PI 40:5	PI(18:0-click-C171/22:5)	(22:5,18:0-click-C171)		PI(18:0-click-C171/22:5)	C57H100N4O13P	C57H100N4O13P	[M]+		1079.7	1079.7	0.5	15.55	15.5312	15.5591	4	96.92	9	81.06	97.38	PI(18:0-click-C171/22:5)		Pos
24_27_32_b13	1079.7021@16.14	Glycerophospholipids	Glycerophosphoinositols	Diacylglycerophosphoinositols	PI	PI 20:1(n-3)-click-C171_20:4	PI 40:5	PI(20:1(n-3)-click-C171/20:4)	(20:1(n-3)-click-C171,20:4)		PI(20:1(n-3)-click-C171/20:4)	C57H100N4O13P	C57H100N4O13P	[M]+		1079.7	1079.7	0.2	16.14	16.0103	16.1721	4	74.88	10	78.31	96.5	PI(20:1(n-3)-click-C171/20:4)		Pos
24_27_32_b13	1077.6864@15.17	Glycerophospholipids	Glycerophosphoinositols	Diacylglycerophosphoinositols	PI	PI 18:0-click-C171_22:6	PI 40:6	PI(18:0-click-C171/22:6)	(22:6,18:0-click-C171)		PI(18:0-click-C171/22:6)	C57H98N4O13P	C57H98N4O13P	[M]+		1077.69	1077.69	0.1	15.17	15.1098	15.1975	4	0	8	71.95	94.85	PI(18:0-click-C171/22:6)		Pos
24_27_32_b13	1077.6864@15.17	Glycerophospholipids	Glycerophosphoinositols	Diacylglycerophosphoinositols	PI	PI 18:1-click-C171_22:5	PI 40:6	PI(18:1-click-C171/22:5)	(22:5,18:1-click-C171)		PI(18:1-click-C171/22:5)	C57H98N4O13P	C57H98N4O13P	[M]+		1077.69	1077.69	0.1	15.17	15.1098	15.1975	4	0	7	67.14	94.23	PI(18:1-click-C171/22:5)		Pos
24_27_32_b13	1075.6713@14.72	Glycerophospholipids	Glycerophosphoinositols	Diacylglycerophosphoinositols	PI	PI 18:1(n-9)-click-C171_22:6	PI 40:7	PI(18:1(n-9)-click-C171/22:6)	(18:1(n-9)-click-C171)		PI(18:1(n-9)-click-C171/22:6)	C57H96N4O13P	C57H96N4O13P	[M]+		1075.67	1075.67	0.7	14.72	14.6786	14.7406	4	45.49	6	66.84	94.22	PI(18:1(n-9)-click-C171/22:6)		Pos
24_27_32_b13	902.6350@14.94	Glycerophospholipids	Glycerophosphoserines	Diacylglycerophosphoserines	PS	PS 16:0-click-C171_16:0	PS 32:0	PS(16:0-click-C171/16:0)	(16:0)		PS(16:0-click-C171/16:0)	C46H89N5O10P	C46H89N5O10P	[M]+	[M-C3H8O6NP+H]++ (359.3163)	902.634	902.635	1	14.94	14.9224	14.9578	4	89.81	12	31.21	90.47	PS(16:0-click-C171/16:0)		Pos
24_27_32_b13	454.8380@13.25	Glycerophospholipids	Glycerophosphoserines	Diacylglycerophosphoserines	PS	PS 17:0-click-C171_15:1-[2]H8	PS 32:1	PS(17:0-click-C171/15:1-[2]H8)	(17:0-click-C171,15:1-[2]H8)		PS(17:0-click-C171/15:1-[2]H8)	C46H79D8N5O10P	C46H80D8N5O10P	[M+H]++	[M-C3H8O6NP+H]++ (362.3335),[M]+ (908.6687)	454.838	908.669	0.1	13.25	13.2348	13.2667	4	99.77	14	41.71	92.41	PS(17:0-click-C171/15:1-[2]H8)		Pos
24_27_32_b13	465.8363@16.69	Glycerophospholipids	Glycerophosphoserines	Diacylglycerophosphoserines	PS	PS 16:0-click-C171_18:0	PS 34:0	PS(16:0-click-C171/18:0)	(16:0-click-C171,18:0)		PS(16:0-click-C171/18:0)	C48H93N5O10P	C48H94N5O10P	[M+H]++	[M-C3H8O6NP+H]++ (373.3319),[M]+ (930.6655)	465.836	930.666	0.2	16.69	16.6706	16.7043	4	98.23	14	41.79	92.36	PS(16:0-click-C171/18:0)		Pos
24_27_32_b13	928.6497@15.24	Glycerophospholipids	Glycerophosphoserines	Diacylglycerophosphoserines	PS	PS 16:0-click-C171_18:1	PS 34:1	PS(16:0-click-C171/18:1)	(16:0-click-C171,18:1)		PS(16:0-click-C171/18:1)	C48H91N5O10P	C48H91N5O10P	[M]+		928.65	928.65	0.2	15.24	15.2283	15.2637	4	96.33	15	86.09	98.08	PS(16:0-click-C171/18:1)		Pos
24_27_32_b13	372.3241@16.06	Glycerophospholipids	Glycerophosphoserines	Diacylglycerophosphoserines	PS	PS 18:1(n-9)-click-C171_16:0	PS 34:1	PS(18:1(n-9)-click-C171/16:0)	(16:0,18:1(n-9)-click-C171)		PS(18:1(n-9)-click-C171/16:0)	C48H91N5O10P	C45H84N4O4	[M-C3H8O6NP+H]++	[M-C3H5NO2]+ (841.6178),[M]+ (928.6498)	372.324	928.65	0.1	16.06	16.0412	16.1997	4	68.77	12	37.17	91.04	PS(18:1(n-9)-click-C171/16:0)		Pos
24_27_32_b13	478.8442@17.59	Glycerophospholipids	Glycerophosphoserines	Diacylglycerophosphoserines	PS	PS 18:1(n-9)-click-C171_18:0	PS 36:1	PS(18:1(n-9)-click-C171/18:0)	(18:1(n-9)-click-C171,18:0)		PS(18:1(n-9)-click-C171/18:0)	C50H95N5O10P	C50H96N5O10P	[M+H]++	[M-C3H8O6NP+H]++ (386.3397),[M]+ (956.6811)	478.844	956.682	0.1	17.59	17.2806	17.7357	4	80.8	15	44.03	92.2	PS(18:1(n-9)-click-C171/18:0)		Pos
24_27_32_b13	954.6658@16.24	Glycerophospholipids	Glycerophosphoserines	Diacylglycerophosphoserines	PS	PS 18:1(n-9)-click-C171_18:1	PS 36:2	PS(18:1(n-9)-click-C171/18:1)	(18:1)		PS(18:1(n-9)-click-C171/18:1)	C50H93N5O10P	C50H93N5O10P	[M]+		954.665	954.666	0.4	16.24	16.1071	16.3972	4	99.83	14	75.54	96.77	PS(18:1(n-9)-click-C171/18:1)		Pos
24_27_32_b13	1010.7291@18.95	Glycerophospholipids	Glycerophosphoserines	Diacylglycerophosphoserines	PS	PS 18:1(n-9)-click-C171_22:1	PS 40:2	PS(18:1(n-9)-click-C171/22:1)	(18:1(n-9)-click-C171)		PS(18:1(n-9)-click-C171/22:1)	C54H101N5O10P	C54H101N5O10P	[M]+	[M+H]++ (505.8677)	1010.73	1010.73	1.1	18.95	18.9267	19.0106	4	0	5	20.92	87.88	PS(18:1(n-9)-click-C171/22:1)		Pos
24_27_32_b13	429.3473@10.23	Sphingolipids	Phosphosphingolipids	Ceramide phosphocholines (sphingomyelins)	SM	SM d18:1_15:0-click-C171-[13]C2	SM 33:1	SM(d18:1/15:0-click-C171-[13]C2)	()		SM(d18:1/15:0-click-C171-[13]C2)	C44[13]C2H92N6O6P	C44[13]C2H93N6O6P	[M+H]++	[M+Na]++ (440.3385),[M-C5H14O4NP]+ (674.6217),[M]+ (857.6878)	429.348	857.688	0.5	10.23	10.1845	10.2716	3	95.58	10	65.31	75.28	SM(d18:1/15:0-click-C171-[13]C2)		Pos
24_27_32_b13	435.3517@11.42	Sphingolipids	Phosphosphingolipids	Ceramide phosphocholines (sphingomyelins)	SM	SM d18:1_16:0-click-C171	SM 34:1	SM(d18:1/16:0-click-C171)	(16:0-click-C171)		SM(d18:1/16:0-click-C171)	C47H94N6O6P	C47H95N6O6P	[M+H]++	[M-C5H14O4NP]+ (686.6307),[M]+ (869.6967)	435.352	869.697	0.7	11.42	11.3965	11.4495	4	45.87	14	43.28	91.26	SM(d18:1/16:0-click-C171)		Pos
24_27_32_b13	448.3600@12.84	Sphingolipids	Phosphosphingolipids	Ceramide phosphocholines (sphingomyelins)	SM	SM d18:1_18:1(n-9)-click-C171	SM 36:2	SM(d18:1/18:1(n-9)-click-C171)	(18:1(n-9)-click-C171)		SM(d18:1/18:1(n-9)-click-C171)	C49H96N6O6P	C49H97N6O6P	[M+H]++		448.36	895.713	0.3	12.84	12.4243	12.8941	4	75.75	8	83.77	97.2	SM(d18:1/18:1(n-9)-click-C171)		Pos
24_27_32_b13	477.3990@17.23	Sphingolipids	Phosphosphingolipids	Ceramide phosphocholines (sphingomyelins)	SM	SM d18:1-click-C171_22:0	SM 40:1	SM(d18:1-click-C171/22:0)	(22:0)		SM(d18:1-click-C171/22:0)	C53H106N6O6P	C53H107N6O6P	[M+H]++		477.399	953.791	0.2	17.23	17.2202	17.6613	4	98.73	9	76.61	96.91	SM(d18:1-click-C171/22:0)		Pos
24_27_32_b13	484.4068@17.93	Sphingolipids	Phosphosphingolipids	Ceramide phosphocholines (sphingomyelins)	SM	SM d18:1-click-C171_23:0	SM 41:1	SM(d18:1-click-C171/23:0)	(23:0)		SM(d18:1-click-C171/23:0)	C54H108N6O6P	C54H109N6O6P	[M+H]++		484.407	967.807	0.2	17.93	17.8981	17.9434	4	94.67	7	76.79	96.82	SM(d18:1-click-C171/23:0)		Pos
24_27_32_b13	483.3986@16.55	Sphingolipids	Phosphosphingolipids	Ceramide phosphocholines (sphingomyelins)	SM	SM d18:1-click-C171_23:1	SM 41:2	SM(d18:1-click-C171/23:1)	(23:1)		SM(d18:1-click-C171/23:1)	C54H106N6O6P	C54H107N6O6P	[M+H]++		483.399	965.791	0.7	16.55	16.4599	16.9354	4	47.19	7	69.8	94.76	SM(d18:1-click-C171/23:1)		Pos
24_27_32_b13	491.4149@18.62	Sphingolipids	Phosphosphingolipids	Ceramide phosphocholines (sphingomyelins)	SM	SM d18:1-click-C171_24:0	SM 42:1	SM(d18:1-click-C171/24:0)	(24:0)		SM(d18:1-click-C171/24:0)	C55H110N6O6P	C55H111N6O6P	[M+H]++		491.415	981.822	0.7	18.62	18.4273	18.6368	4	95.79	9	81.17	97.28	SM(d18:1-click-C171/24:0)		Pos
24_27_32_b13	491.4148@17.53	Sphingolipids	Phosphosphingolipids	Ceramide phosphocholines (sphingomyelins)	SM	SM d18:1_24:0-click-C171	SM 42:1	SM(d18:1/24:0-click-C171)	(24:0-click-C171)		SM(d18:1/24:0-click-C171)	C55H110N6O6P	C55H111N6O6P	[M+H]++		491.415	981.822	0.3	17.53	17.389	17.5492	3	98.77	6	52.56	73.76	SM(d18:1/24:0-click-C171)		Pos
24_27_32_b13	490.4067@17.15	Sphingolipids	Phosphosphingolipids	Ceramide phosphocholines (sphingomyelins)	SM	SM d18:1-click-C171_24:1	SM 42:2	SM(d18:1-click-C171/24:1)	(24:1)		SM(d18:1-click-C171/24:1)	C55H108N6O6P	C55H109N6O6P	[M+H]++		490.407	979.807	0.1	17.15	17.032	17.1691	4	99.44	9	84.44	97.96	SM(d18:1-click-C171/24:1)		Pos
24_27_32_b13	490.4068@16.75	Sphingolipids	Phosphosphingolipids	Ceramide phosphocholines (sphingomyelins)	SM	SM d18:1_24:1(n-9)-click-C171	SM 42:2	SM(d18:1/24:1(n-9)-click-C171)	(24:1(n-9)-click-C171)		SM(d18:1/24:1(n-9)-click-C171)	C55H108N6O6P	C55H109N6O6P	[M+H]++	[M+Na]++ (501.3977),[M]+ (979.8062)	490.407	979.807	0.1	16.75	16.6082	16.8658	4	82.23	15	41.95	91.96	SM(d18:1/24:1(n-9)-click-C171)		Pos
24_27_32_b13	498.4230@19.25	Sphingolipids	Phosphosphingolipids	Ceramide phosphocholines (sphingomyelins)	SM	SM d18:1-click-C171_25:0	SM 43:1	SM(d18:1-click-C171/25:0)	()		SM(d18:1-click-C171/25:0)	C56H112N6O6P	C56H113N6O6P	[M+H]++		498.422	995.838	1.1	19.25	19.2177	19.288	3	83.62	4	60.53	74.04	SM(d18:1-click-C171/25:0)		Pos
24_27_32_b13	497.4146@17.84	Sphingolipids	Phosphosphingolipids	Ceramide phosphocholines (sphingomyelins)	SM	SM d18:1-click-C171_25:1	SM 43:2	SM(d18:1-click-C171/25:1)	()		SM(d18:1-click-C171/25:1)	C56H110N6O6P	C56H111N6O6P	[M+H]++		497.415	993.822	0	17.84	17.6921	17.861	3	77.59	4	45.21	72.26	SM(d18:1-click-C171/25:1)		Pos
24_27_32_b13	505.4305@19.82	Sphingolipids	Phosphosphingolipids	Ceramide phosphocholines (sphingomyelins)	SM	SM d18:1-click-C171_26:0	SM 44:1	SM(d18:1-click-C171/26:0)	()		SM(d18:1-click-C171/26:0)	C57H114N6O6P	C57H115N6O6P	[M+H]++		505.43	1009.85	0.4	19.82	19.7899	19.8557	3	96.89	5	66.58	75.51	SM(d18:1-click-C171/26:0)		Pos
24_27_32_b13	504.4227@18.51	Sphingolipids	Phosphosphingolipids	Ceramide phosphocholines (sphingomyelins)	SM	SM d18:1-click-C171_26:1	SM 44:2	SM(d18:1-click-C171/26:1)	(26:1)		SM(d18:1-click-C171/26:1)	C57H112N6O6P	C57H113N6O6P	[M+H]++		504.422	1007.84	0.6	18.51	18.3556	18.5601	4	99.94	8	77.94	97.03	SM(d18:1-click-C171/26:1)		Pos
24_27_32_b13	504.4227@17.98	Sphingolipids	Phosphosphingolipids	Ceramide phosphocholines (sphingomyelins)	SM	SM d18:1_26:1-click-C171	SM 44:2	SM(d18:1/26:1-click-C171)	(26:1-click-C171)		SM(d18:1/26:1-click-C171)	C57H112N6O6P	C57H113N6O6P	[M+H]++		504.422	1007.84	0.5	17.98	17.9168	18.0517	4	99.47	7	77.42	96.95	SM(d18:1/26:1-click-C171)		Pos
24_27_b13_PA;Y	945.8337@22.19	Glycerolipids	Triradylglycerols	Triacylglycerols	TG	TG 16:0-click-C171_14:0_16:0	TG 46:0	TG(16:0-click-C171/14:0/16:0)	(14:0,16:0-click-C171)		TG(16:0-click-C171/14:0/16:0)	C57H109N4O6	C57H109N4O6	[M]+		945.834	945.835	0.5	22.19	22.1888	22.1954	4	98.78	8	87.26	98.22	TG(16:0-click-C171/14:0/16:0)		Pos
24_27_b13_OA;Y	943.8175@21.67	Glycerolipids	Triradylglycerols	Triacylglycerols	TG	TG 18:1(n-9)-click-C171_14:0_14:0	TG 46:1	TG(18:1(n-9)-click-C171/14:0/14:0)	(14:0,18:1(n-9)-click-C171)		TG(18:1(n-9)-click-C171/14:0/14:0)	C57H107N4O6	C57H107N4O6	[M]+		943.818	943.819	1.1	21.67	21.6569	21.6752	4	88.25	6	67.78	95.13	TG(18:1(n-9)-click-C171/14:0/14:0)		Pos
24_27_b13_PA;Y	959.8494@22.57	Glycerolipids	Triradylglycerols	Triacylglycerols	TG	TG 16:0-click-C171_15:0_16:0	TG 47:0	TG(16:0-click-C171/15:0/16:0)	(15:0,16:0-click-C171)		TG(16:0-click-C171/15:0/16:0)	C58H111N4O6	C58H111N4O6	[M]+		959.85	959.85	0.4	22.57	22.5716	22.5825	4	99.88	8	81.4	97.52	TG(16:0-click-C171/15:0/16:0)		Pos
24_27_b13_PA;Y	957.8333@21.87	Glycerolipids	Triradylglycerols	Triacylglycerols	TG	TG 16:0-click-C171_15:0_16:1(n-7)	TG 47:1	TG(16:0-click-C171/15:0/16:1(n-7))	(15:0,16:1(n-7),16:0-click-C171)		TG(16:0-click-C171/15:0/16:1(n-7))	C58H109N4O6	C58H109N4O6	[M]+		957.834	957.835	1	21.87	21.8611	21.8765	4	81.32	6	69.5	95.25	TG(16:0-click-C171/15:0/16:1(n-7))		Pos
24_27_b13_PA;Y	973.8650@22.93	Glycerolipids	Triradylglycerols	Triacylglycerols	TG	TG 16:0-click-C171_16:0_16:0	TG 48:0	TG(16:0-click-C171/16:0/16:0)	(16:0)		TG(16:0-click-C171/16:0/16:0)	C59H113N4O6	C59H113N4O6	[M]+		973.865	973.866	0.5	22.93	22.9116	22.9472	4	97.38	8	86.4	98.08	TG(16:0-click-C171/16:0/16:0)		Pos
24_27_b13_PA;Y	971.8495@22.23	Glycerolipids	Triradylglycerols	Triacylglycerols	TG	TG 16:0-click-C171_14:0_18:1(n-9)	TG 48:1	TG(16:0-click-C171_14:0_18:1(n-9))	(14:0,16:0-click-C171,18:1(n-9))	TG(16:0-click-C171_16:0_16:1(n-7))	TG(48:1)	C59H111N4O6	C59H111N4O6	[M]+		971.85	971.85	0.4	22.23	22.2187	22.2446	4	97.78	8	85.99	98.07	TG(16:0-click-C171/14:0/18:1(n-9))		Pos
24_27_b13_PA;Y	971.8495@22.23	Glycerolipids	Triradylglycerols	Triacylglycerols	TG	TG 16:0-click-C171_14:0_18:1(n-9)	TG 48:1	TG(16:0-click-C171_14:0_18:1(n-9))	(14:0,16:0-click-C171,18:1(n-9))	TG(16:0-click-C171_16:0_16:1(n-7))	TG(48:1)	C59H111N4O6	C59H111N4O6	[M]+		971.85	971.85	0.4	22.23	22.2187	22.2446	4	97.78	8	85.99	98.07	TG(16:0-click-C171/14:0/18:1(n-9))		Pos
24_27_b13_OA;Y	971.8494@22.42	Glycerolipids	Triradylglycerols	Triacylglycerols	TG	TG 18:1(n-9)-click-C171_14:0_16:0	TG 48:1	TG(18:1(n-9)-click-C171/14:0/16:0)	(14:0,16:0,18:1(n-9)-click-C171)		TG(18:1(n-9)-click-C171/14:0/16:0)	C59H111N4O6	C59H111N4O6	[M]+		971.85	971.85	0.4	22.42	22.4139	22.4313	4	97.96	8	87.18	98.22	TG(18:1(n-9)-click-C171/14:0/16:0)		Pos
24_27_32_b13	979.8991@22.15	Glycerolipids	Triradylglycerols	Triacylglycerols	TG	TG 17:0-click-C171_15:1-[2]H8_16:0	TG 48:1	TG(17:0-click-C171/15:1-[2]H8/16:0)	(17:0-click-C171,15:1-[2]H8,16:0)		TG(17:0-click-C171/15:1-[2]H8/16:0)	C59H103D8N4O6	C59H103D8N4O6	[M]+		979.9	979.901	1	22.15	22.1369	22.1641	4	95.36	8	85.2	97.65	TG(17:0-click-C171/15:1-[2]H8/16:0)		Pos
24_27_b13_PA;Y	969.8335@21.64	Glycerolipids	Triradylglycerols	Triacylglycerols	TG	TG 16:0-click-C171_16:1(n-7)_16:1(n-7)	TG 48:2	TG(16:0-click-C171_16:1(n-7)_16:1(n-7))	(16:1(n-7),16:0-click-C171)	TG(16:0-click-C171_14:1(n-9)_18:1(n-9))	TG(48:2)	C59H109N4O6	C59H109N4O6	[M]+		969.834	969.835	0.7	21.64	21.6321	21.6538	4	92.29	8	81.82	97.25	TG(16:0-click-C171/16:1(n-7)/16:1(n-7))		Pos
24_27_b13_PA;Y	969.8335@21.64	Glycerolipids	Triradylglycerols	Triacylglycerols	TG	TG 16:0-click-C171_16:1(n-7)_16:1(n-7)	TG 48:2	TG(16:0-click-C171_16:1(n-7)_16:1(n-7))	(16:1(n-7),16:0-click-C171)	TG(16:0-click-C171_14:1(n-9)_18:1(n-9))	TG(48:2)	C59H109N4O6	C59H109N4O6	[M]+		969.834	969.835	0.7	21.64	21.6321	21.6538	4	92.29	8	81.82	97.25	TG(16:0-click-C171/16:1(n-7)/16:1(n-7))		Pos
24_27_b13_OA;Y	969.8335@21.73	Glycerolipids	Triradylglycerols	Triacylglycerols	TG	TG 18:1(n-9)-click-C171_14:0_16:1(n-7)	TG 48:2	TG(18:1(n-9)-click-C171/14:0/16:1(n-7))	(14:0,16:1(n-7),18:1(n-9)-click-C171)		TG(18:1(n-9)-click-C171/14:0/16:1(n-7))	C59H109N4O6	C59H109N4O6	[M]+		969.834	969.835	0.6	21.73	21.7088	21.7429	4	98.61	7	79.08	97.11	TG(18:1(n-9)-click-C171/14:0/16:1(n-7))		Pos
24_27_b13_PA;Y	987.8808@23.32	Glycerolipids	Triradylglycerols	Triacylglycerols	TG	TG 16:0-click-C171_16:0_17:0	TG 49:0	TG(16:0-click-C171_16:0_17:0)	(17:0,16:0)	TG(16:0-click-C171_15:0_18:0)	TG(49:0)	C60H115N4O6	C60H115N4O6	[M]+		987.881	987.882	0.3	23.32	23.3131	23.3271	4	94.93	8	80.42	97.27	TG(16:0-click-C171/16:0/17:0)		Pos
24_27_b13_PA;Y	987.8808@23.32	Glycerolipids	Triradylglycerols	Triacylglycerols	TG	TG 16:0-click-C171_16:0_17:0	TG 49:0	TG(16:0-click-C171_16:0_17:0)	(17:0,16:0)	TG(16:0-click-C171_15:0_18:0)	TG(49:0)	C60H115N4O6	C60H115N4O6	[M]+		987.881	987.882	0.3	23.32	23.3131	23.3271	4	94.93	8	80.42	97.27	TG(16:0-click-C171/16:0/17:0)		Pos
24_27_b13_PA;Y	985.8650@22.60	Glycerolipids	Triradylglycerols	Triacylglycerols	TG	TG 16:0-click-C171_15:0_18:1(n-9)	TG 49:1	TG(16:0-click-C171_15:0_18:1(n-9))	(15:0,16:0-click-C171,18:1(n-9))	TG(16:0-click-C171_16:0_17:1)	TG(49:1)	C60H113N4O6	C60H113N4O6	[M]+		985.865	985.866	0.5	22.6	22.5918	22.6106	4	96.2	8	85.53	97.93	TG(16:0-click-C171/15:0/18:1(n-9))		Pos
24_27_b13_PA;Y	985.8650@22.60	Glycerolipids	Triradylglycerols	Triacylglycerols	TG	TG 16:0-click-C171_15:0_18:1(n-9)	TG 49:1	TG(16:0-click-C171_15:0_18:1(n-9))	(15:0,16:0-click-C171,18:1(n-9))	TG(16:0-click-C171_16:0_17:1)	TG(49:1)	C60H113N4O6	C60H113N4O6	[M]+		985.865	985.866	0.5	22.6	22.5918	22.6106	4	96.2	8	85.53	97.93	TG(16:0-click-C171/15:0/18:1(n-9))		Pos
24_27_b13_OA;Y	985.8649@22.79	Glycerolipids	Triradylglycerols	Triacylglycerols	TG	TG 18:1(n-9)-click-C171_15:0_16:0	TG 49:1	TG(18:1(n-9)-click-C171/15:0/16:0)	(15:0,16:0,18:1(n-9)-click-C171)		TG(18:1(n-9)-click-C171/15:0/16:0)	C60H113N4O6	C60H113N4O6	[M]+		985.865	985.866	0.6	22.79	22.781	22.8074	4	97.44	7	81.82	97.46	TG(18:1(n-9)-click-C171/15:0/16:0)		Pos
24_27_b13_PA;Y	1001.8964@23.68	Glycerolipids	Triradylglycerols	Triacylglycerols	TG	TG 16:0-click-C171_16:0_18:0	TG 50:0	TG(16:0-click-C171/16:0/18:0)	(16:0,18:0)		TG(16:0-click-C171/16:0/18:0)	C61H117N4O6	C61H117N4O6	[M]+		1001.9	1001.9	0.4	23.68	23.6674	23.6878	4	96.53	8	87.31	98.2	TG(16:0-click-C171/16:0/18:0)		Pos
24_27_b13_PA;Y	999.8805@22.95	Glycerolipids	Triradylglycerols	Triacylglycerols	TG	TG 16:0-click-C171_16:0_18:1(n-9)	TG 50:1	TG(16:0-click-C171/16:0/18:1(n-9))	(16:0,18:1(n-9))		TG(16:0-click-C171/16:0/18:1(n-9))	C61H115N4O6	C61H115N4O6	[M]+		999.881	999.882	0.6	22.95	22.9279	22.9674	4	97.53	8	87.38	98.16	TG(16:0-click-C171/16:0/18:1(n-9))		Pos
24_27_b13_OA;Y	999.8805@23.14	Glycerolipids	Triradylglycerols	Triacylglycerols	TG	TG 18:1(n-9)-click-C171_16:0_16:0	TG 50:1	TG(18:1(n-9)-click-C171/16:0/16:0)	(16:0,18:1(n-9)-click-C171)		TG(18:1(n-9)-click-C171/16:0/16:0)	C61H115N4O6	C61H115N4O6	[M]+		999.881	999.882	0.6	23.14	23.1198	23.1618	4	97.22	7	84.74	97.82	TG(18:1(n-9)-click-C171/16:0/16:0)		Pos
24_27_b13_PA;Y	997.8647@22.29	Glycerolipids	Triradylglycerols	Triacylglycerols	TG	TG 16:0-click-C171_16:1(n-7)_18:1(n-9)	TG 50:2	TG(16:0-click-C171/16:1(n-7)/18:1(n-9))	(16:1(n-7),16:0-click-C171,18:1(n-9))		TG(16:0-click-C171/16:1(n-7)/18:1(n-9))	C61H113N4O6	C61H113N4O6	[M]+		997.865	997.866	0.7	22.29	22.2835	22.3063	4	96.55	7	84.2	97.68	TG(16:0-click-C171/16:1(n-7)/18:1(n-9))		Pos
24_27_b13_OA;Y	997.8650@22.47	Glycerolipids	Triradylglycerols	Triacylglycerols	TG	TG 18:1(n-9)-click-C171_16:0_16:1(n-7)	TG 50:2	TG(18:1(n-9)-click-C171/16:0/16:1(n-7))	(16:1(n-7),16:0,18:1(n-9)-click-C171)		TG(18:1(n-9)-click-C171/16:0/16:1(n-7))	C61H113N4O6	C61H113N4O6	[M]+		997.865	997.866	0.5	22.47	22.4483	22.4833	4	97.83	7	85.02	97.91	TG(18:1(n-9)-click-C171/16:0/16:1(n-7))		Pos
24_27_b13_OA;Y	997.8655@22.89	Glycerolipids	Triradylglycerols	Triacylglycerols	TG	TG 18:2(n-6)-click-C171_16:0_16:0	TG 50:2	TG(18:2(n-6)-click-C171/16:0/16:0)	(16:0,18:2(n-6)-click-C171)		TG(18:2(n-6)-click-C171/16:0/16:0)	C61H113N4O6	C61H113N4O6	[M]+		997.865	997.866	0	22.89	22.8768	22.8964	4	0	8	81.79	96.13	TG(18:2(n-6)-click-C171/16:0/16:0)		Pos
24_27_b13_PA;Y	995.8491@21.99	Glycerolipids	Triradylglycerols	Triacylglycerols	TG	TG 16:0-click-C171_16:1(n-7)_18:2(n-6)	TG 50:3	TG(16:0-click-C171/16:1(n-7)/18:2(n-6))	(16:1(n-7),16:0-click-C171,18:2(n-6))		TG(16:0-click-C171/16:1(n-7)/18:2(n-6))	C61H111N4O6	C61H111N4O6	[M]+		995.85	995.85	0.7	21.99	21.9855	21.9951	4	97.13	7	68.81	95.71	TG(16:0-click-C171/16:1(n-7)/18:2(n-6))		Pos
24_27_b13_OA;Y	995.8491@21.85	Glycerolipids	Triradylglycerols	Triacylglycerols	TG	TG 18:1(n-9)-click-C171_16:1(n-7)_16:1(n-7)	TG 50:3	TG(18:1(n-9)-click-C171_16:1(n-7)_16:1(n-7))	(16:1(n-7),18:1(n-9)-click-C171)	TG(18:1(n-9)-click-C171_14:0_18:2(n-6))	TG(50:3)	C61H111N4O6	C61H111N4O6	[M]+		995.85	995.85	0.7	21.85	21.7767	21.8705	4	97.1	8	79.68	97.11	TG(18:1(n-9)-click-C171/16:1(n-7)/16:1(n-7))		Pos
24_27_b13_OA;Y	995.8491@21.85	Glycerolipids	Triradylglycerols	Triacylglycerols	TG	TG 18:1(n-9)-click-C171_16:1(n-7)_16:1(n-7)	TG 50:3	TG(18:1(n-9)-click-C171_16:1(n-7)_16:1(n-7))	(16:1(n-7),18:1(n-9)-click-C171)	TG(18:1(n-9)-click-C171_14:0_18:2(n-6))	TG(50:3)	C61H111N4O6	C61H111N4O6	[M]+		995.85	995.85	0.7	21.85	21.7767	21.8705	4	97.1	8	79.68	97.11	TG(18:1(n-9)-click-C171/16:1(n-7)/16:1(n-7))		Pos
24_27_b13_OA;Y	995.8493@22.20	Glycerolipids	Triradylglycerols	Triacylglycerols	TG	TG 18:2(n-6)-click-C171_16:0_16:1(n-7)	TG 50:3	TG(18:2(n-6)-click-C171/16:0/16:1(n-7))	(16:1(n-7),16:0,18:2(n-6)-click-C171)		TG(18:2(n-6)-click-C171/16:0/16:1(n-7))	C61H111N4O6	C61H111N4O6	[M]+		995.85	995.85	0.5	22.2	22.1773	22.2259	4	95.13	6	71.86	96.11	TG(18:2(n-6)-click-C171/16:0/16:1(n-7))		Pos
24_27_b13_PA;Y	993.8336@21.46	Glycerolipids	Triradylglycerols	Triacylglycerols	TG	TG 16:0-click-C171_14:0_20:4(n-6)	TG 50:4	TG(16:0-click-C171/14:0/20:4(n-6))	(20:4(n-6),14:0,16:0-click-C171)		TG(16:0-click-C171/14:0/20:4(n-6))	C61H109N4O6	C61H109N4O6	[M]+		993.834	993.835	0.6	21.46	21.4383	21.4735	4	96.55	8	83.8	97.69	TG(16:0-click-C171/14:0/20:4(n-6))		Pos
24_27_b13_PA;Y	1013.8965@23.33	Glycerolipids	Triradylglycerols	Triacylglycerols	TG	TG 16:0-click-C171_17:0_18:1(n-9)	TG 51:1	TG(16:0-click-C171/17:0/18:1(n-9))	(17:0,16:0-click-C171,18:1(n-9))		TG(16:0-click-C171/17:0/18:1(n-9))	C62H117N4O6	C62H117N4O6	[M]+		1013.9	1013.9	0.3	23.33	23.326	23.3413	4	97.75	8	87.03	98.22	TG(16:0-click-C171/17:0/18:1(n-9))		Pos
24_27_b13_OA;Y	1013.8964@23.52	Glycerolipids	Triradylglycerols	Triacylglycerols	TG	TG 18:1(n-9)-click-C171_16:0_17:0	TG 51:1	TG(18:1(n-9)-click-C171/16:0/17:0)	(17:0,16:0,18:1(n-9)-click-C171)		TG(18:1(n-9)-click-C171/16:0/17:0)	C62H117N4O6	C62H117N4O6	[M]+		1013.9	1013.9	0.3	23.52	23.5141	23.5242	4	99.44	7	77.97	97.09	TG(18:1(n-9)-click-C171/16:0/17:0)		Pos
24_27_b13_PA;Y	1011.8805@22.63	Glycerolipids	Triradylglycerols	Triacylglycerols	TG	TG 16:0-click-C171_17:1_18:1(n-9)	TG 51:2	TG(16:0-click-C171/17:1/18:1(n-9))	(16:0-click-C171,18:1(n-9),17:1)		TG(16:0-click-C171/17:1/18:1(n-9))	C62H115N4O6	C62H115N4O6	[M]+		1011.88	1011.88	0.6	22.63	22.6211	22.642	4	96.19	8	85.51	97.91	TG(16:0-click-C171/17:1/18:1(n-9))		Pos
24_27_b13_OA;Y	1011.8806@22.82	Glycerolipids	Triradylglycerols	Triacylglycerols	TG	TG 18:1(n-9)-click-C171_16:0_17:1	TG 51:2	TG(18:1(n-9)-click-C171/16:0/17:1)	(16:0,18:1(n-9)-click-C171,17:1)		TG(18:1(n-9)-click-C171/16:0/17:1)	C62H115N4O6	C62H115N4O6	[M]+		1011.88	1011.88	0.5	22.82	22.8061	22.8333	4	98.56	7	81.83	97.52	TG(18:1(n-9)-click-C171/16:0/17:1)		Pos
24_27_b13_OA;Y	1009.8648@22.14	Glycerolipids	Triradylglycerols	Triacylglycerols	TG	TG 18:1(n-9)-click-C171_16:1(n-7)_17:1	TG 51:3	TG(18:1(n-9)-click-C171/16:1(n-7)/17:1)	(16:1(n-7),18:1(n-9)-click-C171,17:1)		TG(18:1(n-9)-click-C171/16:1(n-7)/17:1)	C62H113N4O6	C62H113N4O6	[M]+		1009.87	1009.87	0.6	22.14	22.1138	22.1448	4	98.36	6	74.18	96.47	TG(18:1(n-9)-click-C171/16:1(n-7)/17:1)		Pos
24_27_b13_PA;Y	1029.9274@24.38	Glycerolipids	Triradylglycerols	Triacylglycerols	TG	TG 16:0-click-C171_18:0_18:0	TG 52:0	TG(16:0-click-C171/18:0/18:0)	(16:0-click-C171,18:0)		TG(16:0-click-C171/18:0/18:0)	C63H121N4O6	C63H121N4O6	[M]+		1029.93	1029.93	0.6	24.38	24.3551	24.3974	4	95.14	7	67.49	95.52	TG(16:0-click-C171/18:0/18:0)		Pos
24_27_b13_PA;Y	1029.9278@24.16	Glycerolipids	Triradylglycerols	Triacylglycerols	TG	TG 18:0-click-C171_16:0_18:0	TG 52:0	TG(18:0-click-C171/16:0/18:0)	(16:0,18:0-click-C171)		TG(18:0-click-C171/16:0/18:0)	C63H121N4O6	C63H121N4O6	[M]+		1029.93	1029.93	0.3	24.16	24.1589	24.1709	4	97.69	7	80.61	97.39	TG(18:0-click-C171/16:0/18:0)		Pos
24_27_b13_PA;Y	1027.9117@23.48	Glycerolipids	Triradylglycerols	Triacylglycerols	TG	TG 18:0-click-C171_16:0_18:1(n-9)	TG 52:1	TG(18:0-click-C171/16:0/18:1(n-9))	(16:0,18:1(n-9),18:0-click-C171)		TG(18:0-click-C171/16:0/18:1(n-9))	C63H119N4O6	C63H119N4O6	[M]+		1027.91	1027.91	0.7	23.48	23.467	23.4884	4	98.41	7	84.15	97.75	TG(18:0-click-C171/16:0/18:1(n-9))		Pos
24_27_b13_OA;Y	1027.9120@23.87	Glycerolipids	Triradylglycerols	Triacylglycerols	TG	TG 18:1(n-9)-click-C171_16:0_18:0	TG 52:1	TG(18:1(n-9)-click-C171/16:0/18:0)	(16:0,18:1(n-9)-click-C171,18:0)		TG(18:1(n-9)-click-C171/16:0/18:0)	C63H119N4O6	C63H119N4O6	[M]+		1027.91	1027.91	0.4	23.87	23.8515	23.8775	4	97.49	7	84.64	97.87	TG(18:1(n-9)-click-C171/16:0/18:0)		Pos
24_27_b13_OA;Y	1027.9119@23.65	Glycerolipids	Triradylglycerols	Triacylglycerols	TG	TG 20:1(n-9)-click-C171_16:0_16:0	TG 52:1	TG(20:1(n-9)-click-C171/16:0/16:0)	(16:0,20:1(n-9)-click-C171)		TG(20:1(n-9)-click-C171/16:0/16:0)	C63H119N4O6	C63H119N4O6	[M]+		1027.91	1027.91	0.5	23.65	23.6324	23.6714	4	98.57	7	84.7	97.88	TG(20:1(n-9)-click-C171/16:0/16:0)		Pos
24_27_b13_PA;Y	1025.8959@22.97	Glycerolipids	Triradylglycerols	Triacylglycerols	TG	TG 16:0-click-C171_18:1(n-9)_18:1(n-9)	TG 52:2	TG(16:0-click-C171/18:1(n-9)/18:1(n-9))	(16:0-click-C171,18:1(n-9))		TG(16:0-click-C171/18:1(n-9)/18:1(n-9))	C63H117N4O6	C63H117N4O6	[M]+		1025.9	1025.9	0.9	22.97	22.9533	22.9963	4	96.08	8	87.48	98.02	TG(16:0-click-C171/18:1(n-9)/18:1(n-9))		Pos
24_27_b13_OA;Y	1025.8959@23.16	Glycerolipids	Triradylglycerols	Triacylglycerols	TG	TG 18:1(n-9)-click-C171_16:0_18:1(n-9)	TG 52:2	TG(18:1(n-9)-click-C171/16:0/18:1(n-9))	(16:0,18:1(n-9)-click-C171)		TG(18:1(n-9)-click-C171/16:0/18:1(n-9))	C63H117N4O6	C63H117N4O6	[M]+		1025.9	1025.9	0.8	23.16	23.1509	23.1713	4	96.59	7	84.32	97.65	TG(18:1(n-9)-click-C171/16:0/18:1(n-9))		Pos
24_27_b13_OA;Y	1025.8962@23.34	Glycerolipids	Triradylglycerols	Triacylglycerols	TG	TG 20:2(n-6)-click-C171_16:0_16:0	TG 52:2	TG(20:2(n-6)-click-C171/16:0/16:0)	(16:0,20:2(n-6)-click-C171)		TG(20:2(n-6)-click-C171/16:0/16:0)	C63H117N4O6	C63H117N4O6	[M]+		1025.9	1025.9	0.5	23.34	23.2184	23.344	4	98.24	7	80.34	97.31	TG(20:2(n-6)-click-C171/16:0/16:0)		Pos
24_27_b13_PA;Y	1023.8804@22.47	Glycerolipids	Triradylglycerols	Triacylglycerols	TG	TG 16:0-click-C171_18:1(n-9)_18:2(n-6)	TG 52:3	TG(16:0-click-C171/18:1(n-9)/18:2(n-6))	(16:0-click-C171,18:1(n-9),18:2(n-6))		TG(16:0-click-C171/18:1(n-9)/18:2(n-6))	C63H115N4O6	C63H115N4O6	[M]+		1023.88	1023.88	0.7	22.47	22.4229	22.5932	4	98.02	8	87.55	98.16	TG(16:0-click-C171/18:1(n-9)/18:2(n-6))		Pos
24_27_b13_OA;Y	1023.8805@22.62	Glycerolipids	Triradylglycerols	Triacylglycerols	TG	TG 18:1(n-9)-click-C171_16:0_18:2(n-6)	TG 52:3	TG(18:1(n-9)-click-C171/16:0/18:2(n-6))	(16:0,18:1(n-9)-click-C171,18:2(n-6))		TG(18:1(n-9)-click-C171/16:0/18:2(n-6))	C63H115N4O6	C63H115N4O6	[M]+		1023.88	1023.88	0.6	22.62	22.6068	22.634	4	97.99	7	82.48	97.56	TG(18:1(n-9)-click-C171/16:0/18:2(n-6))		Pos
24_27_b13_OA;Y	1023.8806@22.52	Glycerolipids	Triradylglycerols	Triacylglycerols	TG	TG 18:1(n-9)-click-C171_16:1(n-7)_18:1(n-9)	TG 52:3	TG(18:1(n-9)-click-C171/16:1(n-7)/18:1(n-9))	(16:1(n-7),18:1(n-9)-click-C171)		TG(18:1(n-9)-click-C171/16:1(n-7)/18:1(n-9))	C63H115N4O6	C63H115N4O6	[M]+		1023.88	1023.88	0.5	22.52	22.5116	22.5265	4	97.45	7	84.16	97.78	TG(18:1(n-9)-click-C171/16:1(n-7)/18:1(n-9))		Pos
24_27_b13_OA;Y	1023.8805@22.90	Glycerolipids	Triradylglycerols	Triacylglycerols	TG	TG 18:2(n-6)-click-C171_16:0_18:1(n-9)	TG 52:3	TG(18:2(n-6)-click-C171/16:0/18:1(n-9))	(16:0,18:1(n-9),18:2(n-6)-click-C171)		TG(18:2(n-6)-click-C171/16:0/18:1(n-9))	C63H115N4O6	C63H115N4O6	[M]+		1023.88	1023.88	0.6	22.9	22.8907	22.9101	4	0	7	80.03	95.8	TG(18:2(n-6)-click-C171/16:0/18:1(n-9))		Pos
24_27_b13_PA;Y	1021.8646@22.22	Glycerolipids	Triradylglycerols	Triacylglycerols	TG	TG 16:0-click-C171_16:0_20:4(n-6)	TG 52:4	TG(16:0-click-C171/16:0/20:4(n-6))	(20:4(n-6),16:0)		TG(16:0-click-C171/16:0/20:4(n-6))	C63H113N4O6	C63H113N4O6	[M]+		1021.87	1021.87	0.8	22.22	22.2161	22.2325	4	98.86	7	84.59	97.75	TG(16:0-click-C171/16:0/20:4(n-6))		Pos
24_27_b13_OA;Y	1021.8648@22.08	Glycerolipids	Triradylglycerols	Triacylglycerols	TG	TG 18:1(n-9)-click-C171_14:0_20:3(n-6)	TG 52:4	TG(18:1(n-9)-click-C171/14:0/20:3(n-6))	(14:0,18:1(n-9)-click-C171,20:3(n-6))		TG(18:1(n-9)-click-C171/14:0/20:3(n-6))	C63H113N4O6	C63H113N4O6	[M]+		1021.87	1021.87	0.7	22.08	22.0604	22.0932	4	98.01	7	79.62	97.15	TG(18:1(n-9)-click-C171/14:0/20:3(n-6))		Pos
24_27_b13_OA;Y	1021.8643@21.97	Glycerolipids	Triradylglycerols	Triacylglycerols	TG	TG 18:1(n-9)-click-C171_16:1(n-7)_18:2(n-6)	TG 52:4	TG(18:1(n-9)-click-C171/16:1(n-7)/18:2(n-6))	(16:1(n-7),18:1(n-9)-click-C171,18:2(n-6))		TG(18:1(n-9)-click-C171/16:1(n-7)/18:2(n-6))	C63H113N4O6	C63H113N4O6	[M]+		1021.87	1021.87	1.1	21.97	21.9527	21.9744	4	99.84	7	85.24	97.71	TG(18:1(n-9)-click-C171/16:1(n-7)/18:2(n-6))		Pos
24_27_b13_PA;Y	1019.8491@21.75	Glycerolipids	Triradylglycerols	Triacylglycerols	TG	TG 16:0-click-C171_16:0_20:5(n-3)	TG 52:5	TG(16:0-click-C171/16:0/20:5(n-3))	(20:5(n-3),16:0)		TG(16:0-click-C171/16:0/20:5(n-3))	C63H111N4O6	C63H111N4O6	[M]+		1019.85	1019.85	0.7	21.75	21.7032	21.7639	4	96.84	6	75.82	96.6	TG(16:0-click-C171/16:0/20:5(n-3))		Pos
24_27_b13_PA;Y	1019.8492@21.55	Glycerolipids	Triradylglycerols	Triacylglycerols	TG	TG 16:0-click-C171_16:1(n-7)_20:4(n-6)	TG 52:5	TG(16:0-click-C171/16:1(n-7)/20:4(n-6))	(20:4(n-6),16:1(n-7),16:0-click-C171)		TG(16:0-click-C171/16:1(n-7)/20:4(n-6))	C63H111N4O6	C63H111N4O6	[M]+		1019.85	1019.85	0.6	21.55	21.5245	21.5635	4	97.78	7	83.62	97.68	TG(16:0-click-C171/16:1(n-7)/20:4(n-6))		Pos
24_27_b13_OA;Y	1019.8489@21.69	Glycerolipids	Triradylglycerols	Triacylglycerols	TG	TG 18:1(n-9)-click-C171_14:0_20:4(n-6)	TG 52:5	TG(18:1(n-9)-click-C171/14:0/20:4(n-6))	(20:4(n-6),14:0,18:1(n-9)-click-C171)		TG(18:1(n-9)-click-C171/14:0/20:4(n-6))	C63H111N4O6	C63H111N4O6	[M]+		1019.85	1019.85	0.8	21.69	21.6598	21.7091	4	0	6	79.51	95.61	TG(18:1(n-9)-click-C171/14:0/20:4(n-6))		Pos
24_27_b13_PA;Y	1017.8336@21.28	Glycerolipids	Triradylglycerols	Triacylglycerols	TG	TG 16:0-click-C171_14:0_22:6(n-3)	TG 52:6	TG(16:0-click-C171/14:0/22:6(n-3))	(22:6(n-3),14:0,16:0-click-C171)		TG(16:0-click-C171/14:0/22:6(n-3))	C63H109N4O6	C63H109N4O6	[M]+		1017.83	1017.83	0.5	21.28	21.2596	21.2939	4	95.87	7	75.67	96.62	TG(16:0-click-C171/14:0/22:6(n-3))		Pos
24_27_b13_PA;Y	1041.9282@24.04	Glycerolipids	Triradylglycerols	Triacylglycerols	TG	TG 16:0-click-C171_18:1(n-9)_19:0	TG 53:1	TG(16:0-click-C171/18:1(n-9)/19:0)	(16:0-click-C171,18:1(n-9),19:0)		TG(16:0-click-C171/18:1(n-9)/19:0)	C64H121N4O6	C64H121N4O6	[M]+		1041.93	1041.93	0.1	24.04	24.0378	24.0522	4	96.01	7	74.99	96.63	TG(16:0-click-C171/18:1(n-9)/19:0)		Pos
24_27_b13_OA;Y	1041.9283@24.22	Glycerolipids	Triradylglycerols	Triacylglycerols	TG	TG 18:1(n-9)-click-C171_16:0_19:0	TG 53:1	TG(18:1(n-9)-click-C171/16:0/19:0)	(16:0,18:1(n-9)-click-C171,19:0)		TG(18:1(n-9)-click-C171/16:0/19:0)	C64H121N4O6	C64H121N4O6	[M]+		1041.93	1041.93	0.2	24.22	24.2102	24.2266	4	99.33	7	73.66	96.54	TG(18:1(n-9)-click-C171/16:0/19:0)		Pos
24_27_b13_OA;Y	1041.9281@24.09	Glycerolipids	Triradylglycerols	Triacylglycerols	TG	TG 18:1(n-9)-click-C171_17:0_18:0	TG 53:1	TG(18:1(n-9)-click-C171/17:0/18:0)	(17:0,18:1(n-9)-click-C171,18:0)		TG(18:1(n-9)-click-C171/17:0/18:0)	C64H121N4O6	C64H121N4O6	[M]+		1041.93	1041.93	0	24.09	24.0664	24.097	4	99.8	6	71.91	96.34	TG(18:1(n-9)-click-C171/17:0/18:0)		Pos
24_27_b13_PA;Y	1039.9121@23.32	Glycerolipids	Triradylglycerols	Triacylglycerols	TG	TG 16:0-click-C171_18:1(n-9)_19:1	TG 53:2	TG(16:0-click-C171/18:1(n-9)/19:1)	(16:0-click-C171,18:1(n-9),19:1)		TG(16:0-click-C171/18:1(n-9)/19:1)	C64H119N4O6	C64H119N4O6	[M]+		1039.91	1039.91	0.3	23.32	23.3164	23.3302	4	98.19	7	81.32	97.48	TG(16:0-click-C171/18:1(n-9)/19:1)		Pos
24_27_b13_OA;Y	1039.9120@23.53	Glycerolipids	Triradylglycerols	Triacylglycerols	TG	TG 18:1(n-9)-click-C171_16:0_19:1	TG 53:2	TG(18:1(n-9)-click-C171/16:0/19:1)	(16:0,18:1(n-9)-click-C171,19:1)		TG(18:1(n-9)-click-C171/16:0/19:1)	C64H119N4O6	C64H119N4O6	[M]+		1039.91	1039.91	0.4	23.53	23.5161	23.5376	4	94.51	7	80.48	97.25	TG(18:1(n-9)-click-C171/16:0/19:1)		Pos
24_27_b13_PA;Y	1037.8956@22.80	Glycerolipids	Triradylglycerols	Triacylglycerols	TG	TG 16:0-click-C171_18:1(n-9)_19:2	TG 53:3	TG(16:0-click-C171/18:1(n-9)/19:2)	(16:0-click-C171,18:1(n-9),19:2)		TG(16:0-click-C171/18:1(n-9)/19:2)	C64H117N4O6	C64H117N4O6	[M]+		1037.9	1037.9	1.1	22.8	22.7741	22.8346	4	0	7	70.03	94.05	TG(16:0-click-C171/18:1(n-9)/19:2)		Pos
24_27_b13_OA;Y	1037.8962@22.85	Glycerolipids	Triradylglycerols	Triacylglycerols	TG	TG 18:1(n-9)-click-C171_17:1_18:1(n-9)	TG 53:3	TG(18:1(n-9)-click-C171/17:1/18:1(n-9))	(18:1(n-9)-click-C171,17:1)		TG(18:1(n-9)-click-C171/17:1/18:1(n-9))	C64H117N4O6	C64H117N4O6	[M]+		1037.9	1037.9	0.6	22.85	22.8402	22.8613	4	98.86	7	82.69	97.62	TG(18:1(n-9)-click-C171/17:1/18:1(n-9))		Pos
24_27_b13_PA;Y	1035.8803@22.41	Glycerolipids	Triradylglycerols	Triacylglycerols	TG	TG 16:0-click-C171_17:0_20:4(n-6)	TG 53:4	TG(16:0-click-C171/17:0/20:4(n-6))	(20:4(n-6),17:0,16:0-click-C171)		TG(16:0-click-C171/17:0/20:4(n-6))	C64H115N4O6	C64H115N4O6	[M]+		1035.88	1035.88	0.8	22.41	22.3987	22.4142	4	86.46	7	76.5	96.37	TG(16:0-click-C171/17:0/20:4(n-6))		Pos
24_27_b13_OA;Y	1035.8802@22.43	Glycerolipids	Triradylglycerols	Triacylglycerols	TG	TG 18:1(n-9)-click-C171_15:0_20:3(n-6)	TG 53:4	TG(18:1(n-9)-click-C171/15:0/20:3(n-6))	(15:0,18:1(n-9)-click-C171,20:3(n-6))		TG(18:1(n-9)-click-C171/15:0/20:3(n-6))	C64H115N4O6	C64H115N4O6	[M]+		1035.88	1035.88	0.9	22.43	22.4121	22.4906	4	0	7	78.35	95.39	TG(18:1(n-9)-click-C171/15:0/20:3(n-6))		Pos
24_27_b13_OA;Y	1035.8802@22.32	Glycerolipids	Triradylglycerols	Triacylglycerols	TG	TG 18:1(n-9)-click-C171_17:1_18:2(n-6)	TG 53:4	TG(18:1(n-9)-click-C171/17:1/18:2(n-6))	(18:1(n-9)-click-C171,17:1,18:2(n-6))		TG(18:1(n-9)-click-C171/17:1/18:2(n-6))	C64H115N4O6	C64H115N4O6	[M]+		1035.88	1035.88	0.9	22.32	22.3027	22.3944	4	89.64	8	77.28	96.52	TG(18:1(n-9)-click-C171/17:1/18:2(n-6))		Pos
24_27_b13_PA;Y	1033.8653@21.91	Glycerolipids	Triradylglycerols	Triacylglycerols	TG	TG 16:0-click-C171_17:1_20:4(n-6)	TG 53:5	TG(16:0-click-C171_17:1_20:4(n-6))	(20:4(n-6),16:0-click-C171,17:1)	TG(16:0-click-C171_15:0_22:5(n-3))	TG(53:5)	C64H113N4O6	C64H113N4O6	[M]+		1033.87	1033.87	0.2	21.91	21.8821	21.9427	4	99.07	7	76.51	96.9	TG(16:0-click-C171/17:1/20:4(n-6))		Pos
24_27_b13_PA;Y	1033.8653@21.91	Glycerolipids	Triradylglycerols	Triacylglycerols	TG	TG 16:0-click-C171_17:1_20:4(n-6)	TG 53:5	TG(16:0-click-C171_17:1_20:4(n-6))	(20:4(n-6),16:0-click-C171,17:1)	TG(16:0-click-C171_15:0_22:5(n-3))	TG(53:5)	C64H113N4O6	C64H113N4O6	[M]+		1033.87	1033.87	0.2	21.91	21.8821	21.9427	4	99.07	7	76.51	96.9	TG(16:0-click-C171/17:1/20:4(n-6))		Pos
24_27_b13_OA;Y	1033.8650@22.09	Glycerolipids	Triradylglycerols	Triacylglycerols	TG	TG 18:1(n-9)-click-C171_15:0_20:4(n-6)	TG 53:5	TG(18:1(n-9)-click-C171/15:0/20:4(n-6))	(20:4(n-6),15:0,18:1(n-9)-click-C171)		TG(18:1(n-9)-click-C171/15:0/20:4(n-6))	C64H113N4O6	C64H113N4O6	[M]+		1033.87	1033.87	0.4	22.09	22.062	22.104	4	93.72	7	76.96	96.76	TG(18:1(n-9)-click-C171/15:0/20:4(n-6))		Pos
24_27_b13_PA;Y	1055.9435@24.18	Glycerolipids	Triradylglycerols	Triacylglycerols	TG	TG 18:0-click-C171_18:0_18:1(n-9)	TG 54:1	TG(18:0-click-C171/18:0/18:1(n-9))	(18:1(n-9),18:0)		TG(18:0-click-C171/18:0/18:1(n-9))	C65H123N4O6	C65H123N4O6	[M]+		1055.94	1055.94	0.2	24.18	24.171	24.188	4	98.45	7	83.53	97.8	TG(18:0-click-C171/18:0/18:1(n-9))		Pos
24_27_b13_OA;Y	1055.9438@24.56	Glycerolipids	Triradylglycerols	Triacylglycerols	TG	TG 18:1(n-9)-click-C171_16:0_20:0	TG 54:1	TG(18:1(n-9)-click-C171_16:0_20:0)	(16:0,18:1(n-9)-click-C171,20:0)	TG(18:1(n-9)-click-C171_18:0_18:0)	TG(54:1)	C65H123N4O6	C65H123N4O6	[M]+		1055.94	1055.94	0.1	24.56	24.5359	24.5659	4	99.41	7	80.63	97.46	TG(18:1(n-9)-click-C171/16:0/20:0)		Pos
24_27_b13_OA;Y	1055.9438@24.56	Glycerolipids	Triradylglycerols	Triacylglycerols	TG	TG 18:1(n-9)-click-C171_16:0_20:0	TG 54:1	TG(18:1(n-9)-click-C171_16:0_20:0)	(16:0,18:1(n-9)-click-C171,20:0)	TG(18:1(n-9)-click-C171_18:0_18:0)	TG(54:1)	C65H123N4O6	C65H123N4O6	[M]+		1055.94	1055.94	0.1	24.56	24.5359	24.5659	4	99.41	7	80.63	97.46	TG(18:1(n-9)-click-C171/16:0/20:0)		Pos
24_27_b13_OA;Y	1055.9433@24.34	Glycerolipids	Triradylglycerols	Triacylglycerols	TG	TG 20:1(n-9)-click-C171_16:0_18:0	TG 54:1	TG(20:1(n-9)-click-C171/16:0/18:0)	(16:0,18:0,20:1(n-9)-click-C171)		TG(20:1(n-9)-click-C171/16:0/18:0)	C65H123N4O6	C65H123N4O6	[M]+		1055.94	1055.94	0.4	24.34	24.3176	24.3472	4	96.95	7	83.21	97.67	TG(20:1(n-9)-click-C171/16:0/18:0)		Pos
24_27_b13_OA;Y	1055.9431@24.18	Glycerolipids	Triradylglycerols	Triacylglycerols	TG	TG 22:1(n-9)-click-C171_16:0_16:0	TG 54:1	TG(22:1(n-9)-click-C171/16:0/16:0)	(16:0,22:1(n-9)-click-C171)		TG(22:1(n-9)-click-C171/16:0/16:0)	C65H123N4O6	C65H123N4O6	[M]+		1055.94	1055.94	0.5	24.18	24.0112	24.195	4	98.15	7	83.82	97.75	TG(22:1(n-9)-click-C171/16:0/16:0)		Pos
24_27_b13_PA;Y	1053.9274@23.66	Glycerolipids	Triradylglycerols	Triacylglycerols	TG	TG 16:0-click-C171_18:1(n-9)_20:1(n-9)	TG 54:2	TG(16:0-click-C171/18:1(n-9)/20:1(n-9))	(16:0-click-C171,18:1(n-9),20:1(n-9))		TG(16:0-click-C171/18:1(n-9)/20:1(n-9))	C65H121N4O6	C65H121N4O6	[M]+		1053.93	1053.93	0.6	23.66	23.6418	23.6729	4	96.84	8	86.46	98.03	TG(16:0-click-C171/18:1(n-9)/20:1(n-9))		Pos
24_27_b13_PA;Y	1053.9273@23.49	Glycerolipids	Triradylglycerols	Triacylglycerols	TG	TG 18:0-click-C171_18:1(n-9)_18:1(n-9)	TG 54:2	TG(18:0-click-C171/18:1(n-9)/18:1(n-9))	(18:1(n-9),18:0-click-C171)		TG(18:0-click-C171/18:1(n-9)/18:1(n-9))	C65H121N4O6	C65H121N4O6	[M]+		1053.93	1053.93	0.7	23.49	23.4829	23.499	4	98.8	7	83.63	97.67	TG(18:0-click-C171/18:1(n-9)/18:1(n-9))		Pos
24_27_b13_OA;Y	1053.9274@23.88	Glycerolipids	Triradylglycerols	Triacylglycerols	TG	TG 18:1(n-9)-click-C171_18:0_18:1(n-9)	TG 54:2	TG(18:1(n-9)-click-C171/18:0/18:1(n-9))	(18:1(n-9)-click-C171,18:0)		TG(18:1(n-9)-click-C171/18:0/18:1(n-9))	C65H121N4O6	C65H121N4O6	[M]+		1053.93	1053.93	0.6	23.88	23.8707	23.8892	4	95.74	7	84.06	97.68	TG(18:1(n-9)-click-C171/18:0/18:1(n-9))		Pos
24_27_b13_OA;Y	1053.9272@23.67	Glycerolipids	Triradylglycerols	Triacylglycerols	TG	TG 20:1(n-9)-click-C171_16:0_18:1(n-9)	TG 54:2	TG(20:1(n-9)-click-C171/16:0/18:1(n-9))	(16:0,18:1(n-9),20:1(n-9)-click-C171)		TG(20:1(n-9)-click-C171/16:0/18:1(n-9))	C65H121N4O6	C65H121N4O6	[M]+		1053.93	1053.93	0.8	23.67	23.6587	23.6725	4	97.99	7	84.02	97.67	TG(20:1(n-9)-click-C171/16:0/18:1(n-9))		Pos
24_27_b13_OA;Y	1053.9283@24.05	Glycerolipids	Triradylglycerols	Triacylglycerols	TG	TG 20:2(n-6)-click-C171_16:0_18:0	TG 54:2	TG(20:2(n-6)-click-C171/16:0/18:0)	(16:0,18:0,20:2(n-6)-click-C171)		TG(20:2(n-6)-click-C171/16:0/18:0)	C65H121N4O6	C65H121N4O6	[M]+		1053.93	1053.93	0.2	24.05	23.9272	24.0518	4	98.9	7	81.32	97.52	TG(20:2(n-6)-click-C171/16:0/18:0)		Pos
24_27_b13_PA;Y	1051.9121@23.33	Glycerolipids	Triradylglycerols	Triacylglycerols	TG	TG 16:0-click-C171_18:0_20:3(n-6)	TG 54:3	TG(16:0-click-C171/18:0/20:3(n-6))	(16:0-click-C171,18:0,20:3(n-6))		TG(16:0-click-C171/18:0/20:3(n-6))	C65H119N4O6	C65H119N4O6	[M]+		1051.91	1051.91	0.3	23.33	23.32	23.3418	4	47.36	8	85.52	96.92	TG(16:0-click-C171/18:0/20:3(n-6))		Pos
24_27_b13_PA;Y	1051.9107@23.15	Glycerolipids	Triradylglycerols	Triacylglycerols	TG	TG 16:0-click-C171_18:1(n-9)_20:2	TG 54:3	TG(16:0-click-C171/18:1(n-9)/20:2)	(16:0-click-C171,18:1(n-9),20:2)		TG(16:0-click-C171/18:1(n-9)/20:2)	C65H119N4O6	C65H119N4O6	[M]+		1051.91	1051.91	1.7	23.15	23.103	23.1689	4	0	6	78.32	93.4	TG(16:0-click-C171/18:1(n-9)/20:2)		Pos
24_27_b13_OA;Y	1051.9120@23.37	Glycerolipids	Triradylglycerols	Triacylglycerols	TG	TG 18:1(n-9)-click-C171_18:0_18:2(n-6)	TG 54:3	TG(18:1(n-9)-click-C171/18:0/18:2(n-6))	(18:1(n-9)-click-C171,18:0,18:2(n-6))		TG(18:1(n-9)-click-C171/18:0/18:2(n-6))	C65H119N4O6	C65H119N4O6	[M]+		1051.91	1051.91	0.4	23.37	23.3581	23.3781	4	97.33	7	79.89	97.26	TG(18:1(n-9)-click-C171/18:0/18:2(n-6))		Pos
24_27_b13_OA;Y	1051.9116@23.18	Glycerolipids	Triradylglycerols	Triacylglycerols	TG	TG 18:1(n-9)-click-C171_18:1(n-9)_18:1(n-9)	TG 54:3	TG(18:1(n-9)-click-C171/18:1(n-9)/18:1(n-9))	(18:1(n-9))		TG(18:1(n-9)-click-C171/18:1(n-9)/18:1(n-9))	C65H119N4O6	C65H119N4O6	[M]+		1051.91	1051.91	0.7	23.18	23.1734	23.197	4	96.5	7	84.88	97.76	TG(18:1(n-9)-click-C171/18:1(n-9)/18:1(n-9))		Pos
24_27_b13_PA;Y	1049.8958@22.76	Glycerolipids	Triradylglycerols	Triacylglycerols	TG	TG 16:0-click-C171_16:0_22:4(n-6)	TG 54:4	TG(16:0-click-C171/16:0/22:4(n-6))	(22:4(n-6),16:0)		TG(16:0-click-C171/16:0/22:4(n-6))	C65H117N4O6	C65H117N4O6	[M]+		1049.9	1049.9	0.9	22.76	22.7496	22.7772	4	94.6	8	85.17	97.65	TG(16:0-click-C171/16:0/22:4(n-6))		Pos
24_27_b13_PA;Y	1049.8958@23.01	Glycerolipids	Triradylglycerols	Triacylglycerols	TG	TG 16:0-click-C171_18:0_20:4(n-6)	TG 54:4	TG(16:0-click-C171/18:0/20:4(n-6))	(20:4(n-6),16:0-click-C171,18:0)		TG(16:0-click-C171/18:0/20:4(n-6))	C65H117N4O6	C65H117N4O6	[M]+		1049.9	1049.9	0.9	23.01	22.9957	23.0211	4	93.71	8	87.2	97.9	TG(16:0-click-C171/18:0/20:4(n-6))		Pos
24_27_b13_OA;Y	1049.8961@22.80	Glycerolipids	Triradylglycerols	Triacylglycerols	TG	TG 18:1(n-9)-click-C171_16:0_20:3(n-6)	TG 54:4	TG(18:1(n-9)-click-C171/16:0/20:3(n-6))	(16:0,18:1(n-9)-click-C171,20:3(n-6))		TG(18:1(n-9)-click-C171/16:0/20:3(n-6))	C65H117N4O6	C65H117N4O6	[M]+		1049.9	1049.9	0.6	22.8	22.7959	22.8117	4	95.53	7	84.56	97.74	TG(18:1(n-9)-click-C171/16:0/20:3(n-6))		Pos
24_27_b13_OA;Y	1049.8960@22.67	Glycerolipids	Triradylglycerols	Triacylglycerols	TG	TG 18:1(n-9)-click-C171_18:1(n-9)_18:2(n-6)	TG 54:4	TG(18:1(n-9)-click-C171/18:1(n-9)/18:2(n-6))	(18:1(n-9),18:2(n-6))		TG(18:1(n-9)-click-C171/18:1(n-9)/18:2(n-6))	C65H117N4O6	C65H117N4O6	[M]+		1049.9	1049.9	0.8	22.67	22.6456	22.7085	4	93.95	7	83.26	97.46	TG(18:1(n-9)-click-C171/18:1(n-9)/18:2(n-6))		Pos
24_27_b13_PA;Y	1047.8800@22.27	Glycerolipids	Triradylglycerols	Triacylglycerols	TG	TG 16:0-click-C171_18:1(n-9)_20:4(n-6)	TG 54:5	TG(16:0-click-C171/18:1(n-9)/20:4(n-6))	(20:4(n-6),16:0-click-C171,18:1(n-9))		TG(16:0-click-C171/18:1(n-9)/20:4(n-6))	C65H115N4O6	C65H115N4O6	[M]+		1047.88	1047.88	1.1	22.27	22.2294	22.3267	4	97.98	8	87.17	97.9	TG(16:0-click-C171/18:1(n-9)/20:4(n-6))		Pos
24_27_b13_OA;Y	1047.8805@22.44	Glycerolipids	Triradylglycerols	Triacylglycerols	TG	TG 18:1(n-9)-click-C171_16:0_20:4(n-6)	TG 54:5	TG(18:1(n-9)-click-C171/16:0/20:4(n-6))	(20:4(n-6),16:0,18:1(n-9)-click-C171)		TG(18:1(n-9)-click-C171/16:0/20:4(n-6))	C65H115N4O6	C65H115N4O6	[M]+		1047.88	1047.88	0.6	22.44	22.4326	22.4534	4	98.12	7	85.14	97.9	TG(18:1(n-9)-click-C171/16:0/20:4(n-6))		Pos
24_27_b13_PA;Y	1045.8647@22.05	Glycerolipids	Triradylglycerols	Triacylglycerols	TG	TG 16:0-click-C171_16:0_22:6(n-3)	TG 54:6	TG(16:0-click-C171/16:0/22:6(n-3))	(22:6(n-3),16:0)		TG(16:0-click-C171/16:0/22:6(n-3))	C65H113N4O6	C65H113N4O6	[M]+		1045.87	1045.87	0.7	22.05	22.0415	22.0698	4	99.11	8	87.57	98.19	TG(16:0-click-C171/16:0/22:6(n-3))		Pos
24_27_b13_PA;Y	1045.8645@21.69	Glycerolipids	Triradylglycerols	Triacylglycerols	TG	TG 16:0-click-C171_18:1(n-9)_20:5(n-3)	TG 54:6	TG(16:0-click-C171/18:1(n-9)/20:5(n-3))	(20:5(n-3),16:0-click-C171,18:1(n-9))		TG(16:0-click-C171/18:1(n-9)/20:5(n-3))	C65H113N4O6	C65H113N4O6	[M]+		1045.87	1045.87	0.9	21.69	21.6783	21.7022	4	98.89	8	87.04	98.01	TG(16:0-click-C171/18:1(n-9)/20:5(n-3))		Pos
24_27_b13_OA;Y	1045.8648@22.00	Glycerolipids	Triradylglycerols	Triacylglycerols	TG	TG 18:1(n-9)-click-C171_16:0_20:5(n-3)	TG 54:6	TG(18:1(n-9)-click-C171/16:0/20:5(n-3))	(20:5(n-3),16:0,18:1(n-9)-click-C171)		TG(18:1(n-9)-click-C171/16:0/20:5(n-3))	C65H113N4O6	C65H113N4O6	[M]+		1045.87	1045.87	0.6	22	21.9883	22.0041	4	99.71	7	84	97.79	TG(18:1(n-9)-click-C171/16:0/20:5(n-3))		Pos
24_27_b13_OA;Y	1045.8646@21.73	Glycerolipids	Triradylglycerols	Triacylglycerols	TG	TG 18:1(n-9)-click-C171_16:1(n-7)_20:4(n-6)	TG 54:6	TG(18:1(n-9)-click-C171/16:1(n-7)/20:4(n-6))	(20:4(n-6),16:1(n-7),18:1(n-9)-click-C171)		TG(18:1(n-9)-click-C171/16:1(n-7)/20:4(n-6))	C65H113N4O6	C65H113N4O6	[M]+		1045.87	1045.87	0.9	21.73	21.7077	21.7493	4	98.99	7	84.46	97.72	TG(18:1(n-9)-click-C171/16:1(n-7)/20:4(n-6))		Pos
24_27_b13_PA;Y	1043.8490@21.37	Glycerolipids	Triradylglycerols	Triacylglycerols	TG	TG 16:0-click-C171_16:1(n-7)_22:6(n-3)	TG 54:7	TG(16:0-click-C171/16:1(n-7)/22:6(n-3))	(22:6(n-3),16:1(n-7),16:0-click-C171)		TG(16:0-click-C171/16:1(n-7)/22:6(n-3))	C65H111N4O6	C65H111N4O6	[M]+		1043.85	1043.85	0.7	21.37	21.3472	21.402	4	97.45	7	80.43	97.21	TG(16:0-click-C171/16:1(n-7)/22:6(n-3))		Pos
24_27_b13_OA;Y	1043.8492@21.51	Glycerolipids	Triradylglycerols	Triacylglycerols	TG	TG 18:1(n-9)-click-C171_14:0_22:6(n-3)	TG 54:7	TG(18:1(n-9)-click-C171/14:0/22:6(n-3))	(22:6(n-3),14:0,18:1(n-9)-click-C171)		TG(18:1(n-9)-click-C171/14:0/22:6(n-3))	C65H111N4O6	C65H111N4O6	[M]+		1043.85	1043.85	0.6	21.51	21.4992	21.5309	4	99.56	7	81.82	97.5	TG(18:1(n-9)-click-C171/14:0/22:6(n-3))		Pos
24_27_b13_OA;Y	1043.8491@21.27	Glycerolipids	Triradylglycerols	Triacylglycerols	TG	TG 18:1(n-9)-click-C171_16:1(n-7)_20:5(n-3)	TG 54:7	TG(18:1(n-9)-click-C171/16:1(n-7)/20:5(n-3))	(20:5(n-3),16:1(n-7),18:1(n-9)-click-C171)		TG(18:1(n-9)-click-C171/16:1(n-7)/20:5(n-3))	C65H111N4O6	C65H111N4O6	[M]+		1043.85	1043.85	0.7	21.27	21.241	21.2825	4	88.05	7	75.37	96.3	TG(18:1(n-9)-click-C171/16:1(n-7)/20:5(n-3))		Pos
24_27_b13_PA;Y	1067.9441@24.01	Glycerolipids	Triradylglycerols	Triacylglycerols	TG	TG 16:0-click-C171_18:1(n-9)_21:1	TG 55:2	TG(16:0-click-C171/18:1(n-9)/21:1)	(16:0-click-C171,18:1(n-9),21:1)		TG(16:0-click-C171/18:1(n-9)/21:1)	C66H123N4O6	C66H123N4O6	[M]+		1067.94	1067.94	0.3	24.01	23.9954	24.0144	4	95.06	7	71.95	96.17	TG(16:0-click-C171/18:1(n-9)/21:1)		Pos
24_27_b13_OA;Y	1067.9441@24.21	Glycerolipids	Triradylglycerols	Triacylglycerols	TG	TG 18:1(n-9)-click-C171_18:1(n-9)_19:0	TG 55:2	TG(18:1(n-9)-click-C171/18:1(n-9)/19:0)	(18:1(n-9),19:0)		TG(18:1(n-9)-click-C171/18:1(n-9)/19:0)	C66H123N4O6	C66H123N4O6	[M]+		1067.94	1067.94	0.4	24.21	24.1664	24.2397	4	93.82	7	78.31	96.95	TG(18:1(n-9)-click-C171/18:1(n-9)/19:0)		Pos
24_27_b13_OA;Y	1067.9438@24.01	Glycerolipids	Triradylglycerols	Triacylglycerols	TG	TG 20:1(n-9)-click-C171_17:0_18:1(n-9)	TG 55:2	TG(20:1(n-9)-click-C171/17:0/18:1(n-9))	(17:0,18:1(n-9),20:1(n-9)-click-C171)		TG(20:1(n-9)-click-C171/17:0/18:1(n-9))	C66H123N4O6	C66H123N4O6	[M]+		1067.94	1067.94	0.1	24.01	23.9866	24.0347	4	98.54	6	73.9	96.56	TG(20:1(n-9)-click-C171/17:0/18:1(n-9))		Pos
24_27_b13_OA;Y	1065.9278@23.52	Glycerolipids	Triradylglycerols	Triacylglycerols	TG	TG 18:1(n-9)-click-C171_18:1(n-9)_19:1	TG 55:3	TG(18:1(n-9)-click-C171/18:1(n-9)/19:1)	(18:1(n-9),19:1)		TG(18:1(n-9)-click-C171/18:1(n-9)/19:1)	C66H121N4O6	C66H121N4O6	[M]+		1065.93	1065.93	0.2	23.52	23.5138	23.5347	4	99.77	7	81.52	97.57	TG(18:1(n-9)-click-C171/18:1(n-9)/19:1)		Pos
24_27_b13_PA;Y	1063.9113@22.96	Glycerolipids	Triradylglycerols	Triacylglycerols	TG	TG 16:0-click-C171_17:0_22:4(n-6)	TG 55:4	TG(16:0-click-C171/17:0/22:4(n-6))	(22:4(n-6),17:0,16:0-click-C171)		TG(16:0-click-C171/17:0/22:4(n-6))	C66H119N4O6	C66H119N4O6	[M]+		1063.91	1063.91	1.1	22.96	22.8633	22.9998	4	98.52	7	77.87	96.73	TG(16:0-click-C171/17:0/22:4(n-6))		Pos
24_27_b13_PA;Y	1061.8973@22.71	Glycerolipids	Triradylglycerols	Triacylglycerols	TG	TG 16:0-click-C171_17:0_22:5(n-3)	TG 55:5	TG(16:0-click-C171/17:0/22:5(n-3))	(22:5(n-3),17:0,16:0-click-C171)		TG(16:0-click-C171/17:0/22:5(n-3))	C66H117N4O6	C66H117N4O6	[M]+		1061.9	1061.9	0.5	22.71	22.7028	22.7236	4	90.08	7	75.95	96.52	TG(16:0-click-C171/17:0/22:5(n-3))		Pos
24_27_b13_OA;Y	1061.8961@22.62	Glycerolipids	Triradylglycerols	Triacylglycerols	TG	TG 18:1(n-9)-click-C171_17:0_20:4(n-6)	TG 55:5	TG(18:1(n-9)-click-C171/17:0/20:4(n-6))	(20:4(n-6),17:0,18:1(n-9)-click-C171)		TG(18:1(n-9)-click-C171/17:0/20:4(n-6))	C66H117N4O6	C66H117N4O6	[M]+		1061.9	1061.9	0.6	22.62	22.5992	22.6899	4	40.09	7	80.68	96.11	TG(18:1(n-9)-click-C171/17:0/20:4(n-6))		Pos
24_27_b13_PA;Y	1059.8800@21.99	Glycerolipids	Triradylglycerols	Triacylglycerols	TG	TG 16:0-click-C171_17:1_22:5(n-3)	TG 55:6	TG(16:0-click-C171/17:1/22:5(n-3))	(22:5(n-3),16:0-click-C171,17:1)		TG(16:0-click-C171/17:1/22:5(n-3))	C66H115N4O6	C66H115N4O6	[M]+		1059.88	1059.88	1	21.99	21.9764	22.0082	4	97.63	7	74.3	96.28	TG(16:0-click-C171/17:1/22:5(n-3))		Pos
24_27_b13_OA;Y	1059.8798@22.21	Glycerolipids	Triradylglycerols	Triacylglycerols	TG	TG 18:1(n-9)-click-C171_17:1_20:4(n-6)	TG 55:6	TG(18:1(n-9)-click-C171/17:1/20:4(n-6))	(20:4(n-6),18:1(n-9)-click-C171,17:1)		TG(18:1(n-9)-click-C171/17:1/20:4(n-6))	C66H115N4O6	C66H115N4O6	[M]+		1059.88	1059.88	1.2	22.21	22.1061	22.3039	4	95.46	7	79.57	96.75	TG(18:1(n-9)-click-C171/17:1/20:4(n-6))		Pos
24_27_b13_PA;Y	1057.8654@21.70	Glycerolipids	Triradylglycerols	Triacylglycerols	TG	TG 16:0-click-C171_17:1_22:6(n-3)	TG 55:7	TG(16:0-click-C171/17:1/22:6(n-3))	(22:6(n-3),16:0-click-C171,17:1)		TG(16:0-click-C171/17:1/22:6(n-3))	C66H113N4O6	C66H113N4O6	[M]+		1057.87	1057.87	0	21.7	21.681	21.7182	4	79.4	6	72.93	95.87	TG(16:0-click-C171/17:1/22:6(n-3))		Pos
24_27_b13_PA;Y	1083.9762@24.99	Glycerolipids	Triradylglycerols	Triacylglycerols	TG	TG 16:0-click-C171_16:0_24:1(n-9)	TG 56:1	TG(16:0-click-C171_16:0_24:1(n-9))	(24:1(n-9),16:0)	TG(16:0-click-C171_18:1(n-9)_22:0)	TG(56:1)	C67H127N4O6	C67H127N4O6	[M]+		1083.97	1083.98	1.1	24.99	24.9698	25.006	4	97.3	7	75.96	96.44	TG(16:0-click-C171/16:0/24:1(n-9))		Pos
24_27_b13_PA;Y	1083.9762@24.99	Glycerolipids	Triradylglycerols	Triacylglycerols	TG	TG 16:0-click-C171_16:0_24:1(n-9)	TG 56:1	TG(16:0-click-C171_16:0_24:1(n-9))	(24:1(n-9),16:0)	TG(16:0-click-C171_18:1(n-9)_22:0)	TG(56:1)	C67H127N4O6	C67H127N4O6	[M]+		1083.97	1083.98	1.1	24.99	24.9698	25.006	4	97.3	7	75.96	96.44	TG(16:0-click-C171/16:0/24:1(n-9))		Pos
24_27_b13_OA;Y	1083.9756@25.22	Glycerolipids	Triradylglycerols	Triacylglycerols	TG	TG 18:1(n-9)-click-C171_16:0_22:0	TG 56:1	TG(18:1(n-9)-click-C171/16:0/22:0)	(16:0,18:1(n-9)-click-C171,22:0)		TG(18:1(n-9)-click-C171/16:0/22:0)	C67H127N4O6	C67H127N4O6	[M]+		1083.97	1083.98	0.5	25.22	25.2054	25.2317	4	93.42	6	62.6	94.85	TG(18:1(n-9)-click-C171/16:0/22:0)		Pos
24_27_b13_OA;Y	1083.9755@24.74	Glycerolipids	Triradylglycerols	Triacylglycerols	TG	TG 24:1(n-9)-click-C171_16:0_16:0	TG 56:1	TG(24:1(n-9)-click-C171/16:0/16:0)	(24:1(n-9)-click-C171,16:0)		TG(24:1(n-9)-click-C171/16:0/16:0)	C67H127N4O6	C67H127N4O6	[M]+		1083.97	1083.98	0.5	24.74	24.7014	24.8301	4	98.87	6	77.3	96.95	TG(24:1(n-9)-click-C171/16:0/16:0)		Pos
24_27_b13_PA;Y	1081.9591@24.34	Glycerolipids	Triradylglycerols	Triacylglycerols	TG	TG 16:0-click-C171_18:1(n-9)_22:1(n-9)	TG 56:2	TG(16:0-click-C171/18:1(n-9)/22:1(n-9))	(16:0-click-C171,18:1(n-9),22:1(n-9))		TG(16:0-click-C171/18:1(n-9)/22:1(n-9))	C67H125N4O6	C67H125N4O6	[M]+		1081.96	1081.96	0.3	24.34	24.329	24.3554	4	99.34	8	87.14	98.28	TG(16:0-click-C171/18:1(n-9)/22:1(n-9))		Pos
24_27_b13_OA;Y	1081.9593@24.35	Glycerolipids	Triradylglycerols	Triacylglycerols	TG	TG 20:1(n-9)-click-C171_18:0_18:1(n-9)	TG 56:2	TG(20:1(n-9)-click-C171/18:0/18:1(n-9))	(18:1(n-9),18:0,20:1(n-9)-click-C171)		TG(20:1(n-9)-click-C171/18:0/18:1(n-9))	C67H125N4O6	C67H125N4O6	[M]+		1081.96	1081.96	0.1	24.35	24.3432	24.3547	4	99.03	7	82.52	97.7	TG(20:1(n-9)-click-C171/18:0/18:1(n-9))		Pos
24_27_b13_OA;Y	1081.9593@24.19	Glycerolipids	Triradylglycerols	Triacylglycerols	TG	TG 22:1(n-9)-click-C171_16:0_18:1(n-9)	TG 56:2	TG(22:1(n-9)-click-C171/16:0/18:1(n-9))	(16:0,18:1(n-9),22:1(n-9)-click-C171)		TG(22:1(n-9)-click-C171/16:0/18:1(n-9))	C67H125N4O6	C67H125N4O6	[M]+		1081.96	1081.96	0	24.19	24.1736	24.202	4	99.14	7	78.46	97.17	TG(22:1(n-9)-click-C171/16:0/18:1(n-9))		Pos
24_27_b13_PA;Y	1079.9440@23.84	Glycerolipids	Triradylglycerols	Triacylglycerols	TG	TG 16:0-click-C171_18:0_22:3	TG 56:3	TG(16:0-click-C171/18:0/22:3)	(22:3,16:0-click-C171,18:0)		TG(16:0-click-C171/18:0/22:3)	C67H123N4O6	C67H123N4O6	[M]+		1079.94	1079.94	0.2	23.84	23.7783	23.8934	4	97.48	7	78.22	97.08	TG(16:0-click-C171/18:0/22:3)		Pos
24_27_b13_OA;Y	1079.9435@23.86	Glycerolipids	Triradylglycerols	Triacylglycerols	TG	TG 18:1(n-9)-click-C171_18:1(n-9)_20:1(n-9)	TG 56:3	TG(18:1(n-9)-click-C171/18:1(n-9)/20:1(n-9))	(18:1(n-9),20:1(n-9))		TG(18:1(n-9)-click-C171/18:1(n-9)/20:1(n-9))	C67H123N4O6	C67H123N4O6	[M]+		1079.94	1079.94	0.2	23.86	23.848	23.8647	4	97.65	7	81.95	97.56	TG(18:1(n-9)-click-C171/18:1(n-9)/20:1(n-9))		Pos
24_27_b13_OA;Y	1079.9429@23.69	Glycerolipids	Triradylglycerols	Triacylglycerols	TG	TG 20:1(n-9)-click-C171_18:1(n-9)_18:1(n-9)	TG 56:3	TG(20:1(n-9)-click-C171/18:1(n-9)/18:1(n-9))	(18:1(n-9),20:1(n-9)-click-C171)		TG(20:1(n-9)-click-C171/18:1(n-9)/18:1(n-9))	C67H123N4O6	C67H123N4O6	[M]+		1079.94	1079.94	0.7	23.69	23.6729	23.7004	4	98.61	7	84.5	97.79	TG(20:1(n-9)-click-C171/18:1(n-9)/18:1(n-9))		Pos
24_27_b13_OA;Y	1079.9441@24.06	Glycerolipids	Triradylglycerols	Triacylglycerols	TG	TG 20:2(n-6)-click-C171_18:0_18:1(n-9)	TG 56:3	TG(20:2(n-6)-click-C171/18:0/18:1(n-9))	(18:1(n-9),18:0,20:2(n-6)-click-C171)		TG(20:2(n-6)-click-C171/18:0/18:1(n-9))	C67H123N4O6	C67H123N4O6	[M]+		1079.94	1079.94	0.4	24.06	24.0516	24.0647	4	97.68	7	80.31	97.32	TG(20:2(n-6)-click-C171/18:0/18:1(n-9))		Pos
24_27_b13_PA;Y	1077.9275@23.33	Glycerolipids	Triradylglycerols	Triacylglycerols	TG	TG 16:0-click-C171_18:0_22:4(n-6)	TG 56:4	TG(16:0-click-C171/18:0/22:4(n-6))	(22:4(n-6),16:0-click-C171,18:0)		TG(16:0-click-C171/18:0/22:4(n-6))	C67H121N4O6	C67H121N4O6	[M]+		1077.93	1077.93	0.5	23.33	23.2908	23.3973	4	99.11	7	82.1	97.56	TG(16:0-click-C171/18:0/22:4(n-6))		Pos
24_27_b13_OA;Y	1077.9278@23.52	Glycerolipids	Triradylglycerols	Triacylglycerols	TG	TG 18:1(n-9)-click-C171_16:0_22:3	TG 56:4	TG(18:1(n-9)-click-C171_16:0_22:3)	(22:3,16:0,18:1(n-9)-click-C171)	TG(18:1(n-9)-click-C171_18:0_20:3(n-6))	TG(56:4)	C67H121N4O6	C67H121N4O6	[M]+		1077.93	1077.93	0.2	23.52	23.5127	23.5343	4	95.55	7	82.01	97.51	TG(18:1(n-9)-click-C171/16:0/22:3)		Pos
24_27_b13_OA;Y	1077.9278@23.52	Glycerolipids	Triradylglycerols	Triacylglycerols	TG	TG 18:1(n-9)-click-C171_16:0_22:3	TG 56:4	TG(18:1(n-9)-click-C171_16:0_22:3)	(22:3,16:0,18:1(n-9)-click-C171)	TG(18:1(n-9)-click-C171_18:0_20:3(n-6))	TG(56:4)	C67H121N4O6	C67H121N4O6	[M]+		1077.93	1077.93	0.2	23.52	23.5127	23.5343	4	95.55	7	82.01	97.51	TG(18:1(n-9)-click-C171/16:0/22:3)		Pos
24_27_b13_PA;Y	1075.9120@23.09	Glycerolipids	Triradylglycerols	Triacylglycerols	TG	TG 16:0-click-C171_18:0_22:5(n-3)	TG 56:5	TG(16:0-click-C171/18:0/22:5(n-3))	(22:5(n-3),16:0-click-C171,18:0)		TG(16:0-click-C171/18:0/22:5(n-3))	C67H119N4O6	C67H119N4O6	[M]+		1075.91	1075.91	0.4	23.09	23.0831	23.0972	4	97.39	8	87.91	98.31	TG(16:0-click-C171/18:0/22:5(n-3))		Pos
24_27_b13_PA;Y	1075.9115@22.80	Glycerolipids	Triradylglycerols	Triacylglycerols	TG	TG 16:0-click-C171_18:1(n-9)_22:4(n-6)	TG 56:5	TG(16:0-click-C171/18:1(n-9)/22:4(n-6))	(22:4(n-6),16:0-click-C171,18:1(n-9))		TG(16:0-click-C171/18:1(n-9)/22:4(n-6))	C67H119N4O6	C67H119N4O6	[M]+		1075.91	1075.91	0.9	22.8	22.7877	22.8104	4	97.43	8	88.15	98.15	TG(16:0-click-C171/18:1(n-9)/22:4(n-6))		Pos
24_27_b13_OA;Y	1075.9118@22.98	Glycerolipids	Triradylglycerols	Triacylglycerols	TG	TG 18:1(n-9)-click-C171_16:0_22:4(n-6)	TG 56:5	TG(18:1(n-9)-click-C171/16:0/22:4(n-6))	(22:4(n-6),16:0,18:1(n-9)-click-C171)		TG(18:1(n-9)-click-C171/16:0/22:4(n-6))	C67H119N4O6	C67H119N4O6	[M]+		1075.91	1075.91	0.6	22.98	22.9595	22.99	4	97.12	7	84.42	97.79	TG(18:1(n-9)-click-C171/16:0/22:4(n-6))		Pos
24_27_b13_OA;Y	1075.9120@23.22	Glycerolipids	Triradylglycerols	Triacylglycerols	TG	TG 18:1(n-9)-click-C171_18:0_20:4(n-6)	TG 56:5	TG(18:1(n-9)-click-C171/18:0/20:4(n-6))	(20:4(n-6),18:1(n-9)-click-C171,18:0)		TG(18:1(n-9)-click-C171/18:0/20:4(n-6))	C67H119N4O6	C67H119N4O6	[M]+		1075.91	1075.91	0.4	23.22	23.2153	23.2318	4	98.84	7	85.28	98	TG(18:1(n-9)-click-C171/18:0/20:4(n-6))		Pos
24_27_b13_PA;Y	1073.8961@22.35	Glycerolipids	Triradylglycerols	Triacylglycerols	TG	TG 16:0-click-C171_18:1(n-9)_22:5(n-3)	TG 56:6	TG(16:0-click-C171/18:1(n-9)/22:5(n-3))	(22:5(n-3),16:0-click-C171,18:1(n-9))		TG(16:0-click-C171/18:1(n-9)/22:5(n-3))	C67H117N4O6	C67H117N4O6	[M]+		1073.9	1073.9	0.6	22.35	22.3321	22.3653	4	98.38	8	88.79	98.36	TG(16:0-click-C171/18:1(n-9)/22:5(n-3))		Pos
24_27_b13_OA;Y	1073.8962@22.48	Glycerolipids	Triradylglycerols	Triacylglycerols	TG	TG 18:1(n-9)-click-C171_16:0_22:5(n-3)	TG 56:6	TG(18:1(n-9)-click-C171_16:0_22:5(n-3))	(22:5(n-3),16:0,18:1(n-9)-click-C171)	TG(18:1(n-9)-click-C171_18:1(n-9)_20:4(n-6))	TG(56:6)	C67H117N4O6	C67H117N4O6	[M]+		1073.9	1073.9	0.6	22.48	22.3794	22.5471	4	98.82	7	84.2	97.81	TG(18:1(n-9)-click-C171/16:0/22:5(n-3))		Pos
24_27_b13_OA;Y	1073.8962@22.48	Glycerolipids	Triradylglycerols	Triacylglycerols	TG	TG 18:1(n-9)-click-C171_16:0_22:5(n-3)	TG 56:6	TG(18:1(n-9)-click-C171_16:0_22:5(n-3))	(22:5(n-3),16:0,18:1(n-9)-click-C171)	TG(18:1(n-9)-click-C171_18:1(n-9)_20:4(n-6))	TG(56:6)	C67H117N4O6	C67H117N4O6	[M]+		1073.9	1073.9	0.6	22.48	22.3794	22.5471	4	98.82	7	84.2	97.81	TG(18:1(n-9)-click-C171/16:0/22:5(n-3))		Pos
24_27_b13_PA;Y	1071.8806@22.07	Glycerolipids	Triradylglycerols	Triacylglycerols	TG	TG 16:0-click-C171_18:1(n-9)_22:6(n-3)	TG 56:7	TG(16:0-click-C171/18:1(n-9)/22:6(n-3))	(22:6(n-3),16:0-click-C171,18:1(n-9))		TG(16:0-click-C171/18:1(n-9)/22:6(n-3))	C67H115N4O6	C67H115N4O6	[M]+		1071.88	1071.88	0.5	22.07	22.0593	22.091	4	97.42	8	88.4	98.33	TG(16:0-click-C171/18:1(n-9)/22:6(n-3))		Pos
24_27_b13_PA;Y	1071.8802@21.79	Glycerolipids	Triradylglycerols	Triacylglycerols	TG	TG 16:0-click-C171_20:3(n-6)_20:4(n-6)	TG 56:7	TG(16:0-click-C171_20:3(n-6)_20:4(n-6))	(20:4(n-6),16:0-click-C171,20:3(n-6))	TG(16:0-click-C171_18:2(n-6)_22:5(n-3))	TG(56:7)	C67H115N4O6	C67H115N4O6	[M]+		1071.88	1071.88	0.9	21.79	21.7766	21.7932	4	91.99	8	84.41	97.51	TG(16:0-click-C171/20:3(n-6)/20:4(n-6))		Pos
24_27_b13_PA;Y	1071.8802@21.79	Glycerolipids	Triradylglycerols	Triacylglycerols	TG	TG 16:0-click-C171_20:3(n-6)_20:4(n-6)	TG 56:7	TG(16:0-click-C171_20:3(n-6)_20:4(n-6))	(20:4(n-6),16:0-click-C171,20:3(n-6))	TG(16:0-click-C171_18:2(n-6)_22:5(n-3))	TG(56:7)	C67H115N4O6	C67H115N4O6	[M]+		1071.88	1071.88	0.9	21.79	21.7766	21.7932	4	91.99	8	84.41	97.51	TG(16:0-click-C171/20:3(n-6)/20:4(n-6))		Pos
24_27_b13_OA;Y	1071.8808@22.27	Glycerolipids	Triradylglycerols	Triacylglycerols	TG	TG 18:1(n-9)-click-C171_16:0_22:6(n-3)	TG 56:7	TG(18:1(n-9)-click-C171/16:0/22:6(n-3))	(22:6(n-3),16:0,18:1(n-9)-click-C171)		TG(18:1(n-9)-click-C171/16:0/22:6(n-3))	C67H115N4O6	C67H115N4O6	[M]+		1071.88	1071.88	0.3	22.27	22.2593	22.2935	4	97.35	7	85.95	98.06	TG(18:1(n-9)-click-C171/16:0/22:6(n-3))		Pos
24_27_b13_OA;Y	1071.8807@21.94	Glycerolipids	Triradylglycerols	Triacylglycerols	TG	TG 18:1(n-9)-click-C171_18:2(n-6)_20:4(n-6)	TG 56:7	TG(18:1(n-9)-click-C171_18:2(n-6)_20:4(n-6))	(20:4(n-6),18:1(n-9)-click-C171,18:2(n-6))	TG(18:1(n-9)-click-C171_16:1(n-7)_22:5(n-3))	TG(56:7)	C67H115N4O6	C67H115N4O6	[M]+		1071.88	1071.88	0.4	21.94	21.9211	21.9595	4	97.89	7	82.36	97.59	TG(18:1(n-9)-click-C171/18:2(n-6)/20:4(n-6))		Pos
24_27_b13_OA;Y	1071.8807@21.94	Glycerolipids	Triradylglycerols	Triacylglycerols	TG	TG 18:1(n-9)-click-C171_18:2(n-6)_20:4(n-6)	TG 56:7	TG(18:1(n-9)-click-C171_18:2(n-6)_20:4(n-6))	(20:4(n-6),18:1(n-9)-click-C171,18:2(n-6))	TG(18:1(n-9)-click-C171_16:1(n-7)_22:5(n-3))	TG(56:7)	C67H115N4O6	C67H115N4O6	[M]+		1071.88	1071.88	0.4	21.94	21.9211	21.9595	4	97.89	7	82.36	97.59	TG(18:1(n-9)-click-C171/18:2(n-6)/20:4(n-6))		Pos
24_27_b13_PA;Y	1069.8651@21.41	Glycerolipids	Triradylglycerols	Triacylglycerols	TG	TG 16:0-click-C171_20:4(n-6)_20:4(n-6)	TG 56:8	TG(16:0-click-C171/20:4(n-6)/20:4(n-6))	(20:4(n-6),16:0-click-C171)		TG(16:0-click-C171/20:4(n-6)/20:4(n-6))	C67H113N4O6	C67H113N4O6	[M]+		1069.87	1069.87	0.3	21.41	21.4006	21.4153	4	98.35	7	84.37	97.88	TG(16:0-click-C171/20:4(n-6)/20:4(n-6))		Pos
24_27_b13_OA;Y	1069.8652@21.57	Glycerolipids	Triradylglycerols	Triacylglycerols	TG	TG 18:1(n-9)-click-C171_16:1(n-7)_22:6(n-3)	TG 56:8	TG(18:1(n-9)-click-C171/16:1(n-7)/22:6(n-3))	(22:6(n-3),16:1(n-7),18:1(n-9)-click-C171)		TG(18:1(n-9)-click-C171/16:1(n-7)/22:6(n-3))	C67H113N4O6	C67H113N4O6	[M]+		1069.87	1069.87	0.3	21.57	21.5604	21.585	4	96.47	7	83.53	97.73	TG(18:1(n-9)-click-C171/16:1(n-7)/22:6(n-3))		Pos
24_27_b13_PA;Y	1067.8495@20.95	Glycerolipids	Triradylglycerols	Triacylglycerols	TG	TG 16:0-click-C171_20:4(n-6)_20:5(n-3)	TG 56:9	TG(16:0-click-C171/20:4(n-6)/20:5(n-3))	(20:5(n-3),20:4(n-6),16:0-click-C171)		TG(16:0-click-C171/20:4(n-6)/20:5(n-3))	C67H111N4O6	C67H111N4O6	[M]+		1067.85	1067.85	0.3	20.95	20.9438	20.9571	4	92.99	6	77.04	96.78	TG(16:0-click-C171/20:4(n-6)/20:5(n-3))		Pos
24_27_b13_OA;Y	1067.8497@21.18	Glycerolipids	Triradylglycerols	Triacylglycerols	TG	TG 18:1(n-9)-click-C171_18:4(n-3)_20:4(n-6)	TG 56:9	TG(18:1(n-9)-click-C171/18:4(n-3)/20:4(n-6))	(20:4(n-6),18:1(n-9)-click-C171)		TG(18:1(n-9)-click-C171/18:4(n-3)/20:4(n-6))	C67H111N4O6	C67H111N4O6	[M]+		1067.85	1067.85	0.1	21.18	21.114	21.2139	4	97.7	5	60.27	94.76	TG(18:1(n-9)-click-C171/18:4(n-3)/20:4(n-6))		Pos
24_27_b13_OA;Y	1093.9596@24.19	Glycerolipids	Triradylglycerols	Triacylglycerols	TG	TG 18:1(n-9)-click-C171_18:1(n-9)_21:1	TG 57:3	TG(18:1(n-9)-click-C171/18:1(n-9)/21:1)	(18:1(n-9),21:1)		TG(18:1(n-9)-click-C171/18:1(n-9)/21:1)	C68H125N4O6	C68H125N4O6	[M]+		1093.96	1093.96	0.2	24.19	24.1692	24.1982	4	96.9	6	66.73	95.57	TG(18:1(n-9)-click-C171/18:1(n-9)/21:1)		Pos
24_27_b13_PA;Y	1089.9274@23.07	Glycerolipids	Triradylglycerols	Triacylglycerols	TG	TG 16:0-click-C171_19:1_22:4(n-6)	TG 57:5	TG(16:0-click-C171/19:1/22:4(n-6))	(22:4(n-6),16:0-click-C171)		TG(16:0-click-C171/19:1/22:4(n-6))	C68H121N4O6	C68H121N4O6	[M]+		1089.93	1089.93	0.6	23.07	23.0477	23.0849	4	99.68	5	67.76	95.68	TG(16:0-click-C171/19:1/22:4(n-6))		Pos
24_27_b13_OA;Y	1089.9269@23.18	Glycerolipids	Triradylglycerols	Triacylglycerols	TG	TG 18:1(n-9)-click-C171_17:0_22:4(n-6)	TG 57:5	TG(18:1(n-9)-click-C171/17:0/22:4(n-6))	(22:4(n-6),17:0,18:1(n-9)-click-C171)		TG(18:1(n-9)-click-C171/17:0/22:4(n-6))	C68H121N4O6	C68H121N4O6	[M]+		1089.93	1089.93	1.1	23.18	23.094	23.2577	4	60.05	7	81	96.15	TG(18:1(n-9)-click-C171/17:0/22:4(n-6))		Pos
24_27_b13_PA;Y	1087.9115@22.60	Glycerolipids	Triradylglycerols	Triacylglycerols	TG	TG 16:0-click-C171_19:1_22:5(n-3)	TG 57:6	TG(16:0-click-C171/19:1/22:5(n-3))	(22:5(n-3),16:0-click-C171,19:1)		TG(16:0-click-C171/19:1/22:5(n-3))	C68H119N4O6	C68H119N4O6	[M]+		1087.91	1087.91	0.8	22.6	22.5969	22.675	4	88.62	6	71.09	95.7	TG(16:0-click-C171/19:1/22:5(n-3))		Pos
24_27_b13_OA;Y	1087.9120@22.92	Glycerolipids	Triradylglycerols	Triacylglycerols	TG	TG 18:1(n-9)-click-C171_17:0_22:5(n-3)	TG 57:6	TG(18:1(n-9)-click-C171/17:0/22:5(n-3))	(22:5(n-3),17:0,18:1(n-9)-click-C171)		TG(18:1(n-9)-click-C171/17:0/22:5(n-3))	C68H119N4O6	C68H119N4O6	[M]+		1087.91	1087.91	0.4	22.92	22.9073	22.9312	4	79	7	78.87	96.62	TG(18:1(n-9)-click-C171/17:0/22:5(n-3))		Pos
24_27_b13_OA;Y	1085.8959@22.54	Glycerolipids	Triradylglycerols	Triacylglycerols	TG	TG 18:1(n-9)-click-C171_17:0_22:6(n-3)	TG 57:7	TG(18:1(n-9)-click-C171/17:0/22:6(n-3))	(22:6(n-3),17:0,18:1(n-9)-click-C171)		TG(18:1(n-9)-click-C171/17:0/22:6(n-3))	C68H117N4O6	C68H117N4O6	[M]+		1085.9	1085.9	0.8	22.54	22.5275	22.5514	4	94.13	7	71.55	95.95	TG(18:1(n-9)-click-C171/17:0/22:6(n-3))		Pos
24_27_b13_OA;Y	1085.8964@22.21	Glycerolipids	Triradylglycerols	Triacylglycerols	TG	TG 18:1(n-9)-click-C171_17:1_22:5(n-3)	TG 57:7	TG(18:1(n-9)-click-C171/17:1/22:5(n-3))	(22:5(n-3),18:1(n-9)-click-C171,17:1)		TG(18:1(n-9)-click-C171/17:1/22:5(n-3))	C68H117N4O6	C68H117N4O6	[M]+		1085.9	1085.9	0.3	22.21	22.198	22.23	4	50.22	6	77.27	95.89	TG(18:1(n-9)-click-C171/17:1/22:5(n-3))		Pos
24_27_b13_OA;Y	1083.8807@21.93	Glycerolipids	Triradylglycerols	Triacylglycerols	TG	TG 18:1(n-9)-click-C171_17:1_22:6(n-3)	TG 57:8	TG(18:1(n-9)-click-C171/17:1/22:6(n-3))	(22:6(n-3),18:1(n-9)-click-C171,17:1)		TG(18:1(n-9)-click-C171/17:1/22:6(n-3))	C68H115N4O6	C68H115N4O6	[M]+		1083.88	1083.88	0.4	21.93	21.9222	21.9488	4	0	7	75.12	95.21	TG(18:1(n-9)-click-C171/17:1/22:6(n-3))		Pos
24_27_b13_PA;Y	1112.0075@25.74	Glycerolipids	Triradylglycerols	Triacylglycerols	TG	TG 16:0-click-C171_18:1(n-9)_24:0	TG 58:1	TG(16:0-click-C171/18:1(n-9)/24:0)	(24:0,16:0-click-C171,18:1(n-9))		TG(16:0-click-C171/18:1(n-9)/24:0)	C69H131N4O6	C69H131N4O6	[M]+		1112.01	1112.01	1.1	25.74	25.7153	25.7524	4	94.04	7	73.59	96.04	TG(16:0-click-C171/18:1(n-9)/24:0)		Pos
24_27_b13_OA;Y	1112.0075@25.88	Glycerolipids	Triradylglycerols	Triacylglycerols	TG	TG 18:1(n-9)-click-C171_16:0_24:0	TG 58:1	TG(18:1(n-9)-click-C171/16:0/24:0)	(24:0,16:0,18:1(n-9)-click-C171)		TG(18:1(n-9)-click-C171/16:0/24:0)	C69H131N4O6	C69H131N4O6	[M]+		1112.01	1112.01	1.1	25.88	25.8711	25.8879	4	95.45	5	54.59	93.62	TG(18:1(n-9)-click-C171/16:0/24:0)		Pos
24_27_b13_PA;Y	1093.8648@21.34	Glycerolipids	Triradylglycerols	Triacylglycerols	TG	TG 16:0-click-C171_20:4(n-6)_22:6(n-3)	TG 58:10	TG(16:0-click-C171/20:4(n-6)/22:6(n-3))	(20:4(n-6),22:6(n-3),16:0-click-C171)		TG(16:0-click-C171/20:4(n-6)/22:6(n-3))	C69H113N4O6	C69H113N4O6	[M]+		1093.87	1093.87	0.6	21.34	21.3247	21.3412	4	98.41	8	87.57	98.22	TG(16:0-click-C171/20:4(n-6)/22:6(n-3))		Pos
24_27_b13_OA;Y	1093.8650@21.20	Glycerolipids	Triradylglycerols	Triacylglycerols	TG	TG 18:1(n-9)-click-C171_20:4(n-6)_20:5(n-3)	TG 58:10	TG(18:1(n-9)-click-C171/20:4(n-6)/20:5(n-3))	(20:5(n-3),20:4(n-6),18:1(n-9)-click-C171)		TG(18:1(n-9)-click-C171/20:4(n-6)/20:5(n-3))	C69H113N4O6	C69H113N4O6	[M]+		1093.87	1093.87	0.4	21.2	21.1938	21.2071	4	94.9	6	80.01	97.2	TG(18:1(n-9)-click-C171/20:4(n-6)/20:5(n-3))		Pos
24_27_b13_PA;Y	1091.8490@20.84	Glycerolipids	Triradylglycerols	Triacylglycerols	TG	TG 16:0-click-C171_20:5(n-3)_22:6(n-3)	TG 58:11	TG(16:0-click-C171/20:5(n-3)/22:6(n-3))	(20:5(n-3),22:6(n-3),16:0-click-C171)		TG(16:0-click-C171/20:5(n-3)/22:6(n-3))	C69H111N4O6	C69H111N4O6	[M]+		1091.85	1091.85	0.7	20.84	20.7686	20.8639	4	94.88	8	73.43	96.24	TG(16:0-click-C171/20:5(n-3)/22:6(n-3))		Pos
24_27_b13_PA;Y	1109.9917@25.00	Glycerolipids	Triradylglycerols	Triacylglycerols	TG	TG 16:0-click-C171_18:1(n-9)_24:1(n-9)	TG 58:2	TG(16:0-click-C171/18:1(n-9)/24:1(n-9))	(24:1(n-9),16:0-click-C171,18:1(n-9))		TG(16:0-click-C171/18:1(n-9)/24:1(n-9))	C69H129N4O6	C69H129N4O6	[M]+		1109.99	1109.99	0.9	25	24.9838	25.0109	4	97.23	8	82.89	97.45	TG(16:0-click-C171/18:1(n-9)/24:1(n-9))		Pos
24_27_b13_OA;Y	1109.9915@25.14	Glycerolipids	Triradylglycerols	Triacylglycerols	TG	TG 18:1(n-9)-click-C171_16:0_24:1(n-9)	TG 58:2	TG(18:1(n-9)-click-C171/16:0/24:1(n-9))	(24:1(n-9),16:0,18:1(n-9)-click-C171)		TG(18:1(n-9)-click-C171/16:0/24:1(n-9))	C69H129N4O6	C69H129N4O6	[M]+		1109.99	1109.99	0.8	25.14	25.1263	25.1585	4	93.66	6	73.6	96.18	TG(18:1(n-9)-click-C171/16:0/24:1(n-9))		Pos
24_27_b13_OA;Y	1109.9914@24.83	Glycerolipids	Triradylglycerols	Triacylglycerols	TG	TG 22:1(n-9)-click-C171_18:0_18:1(n-9)	TG 58:2	TG(22:1(n-9)-click-C171/18:0/18:1(n-9))	(18:1(n-9),18:0,22:1(n-9)-click-C171)		TG(22:1(n-9)-click-C171/18:0/18:1(n-9))	C69H129N4O6	C69H129N4O6	[M]+		1109.99	1109.99	0.6	24.83	24.8243	24.842	4	98.88	7	78.6	97.05	TG(22:1(n-9)-click-C171/18:0/18:1(n-9))		Pos
24_27_b13_OA;Y	1107.9754@24.51	Glycerolipids	Triradylglycerols	Triacylglycerols	TG	TG 18:1(n-9)-click-C171_18:1(n-9)_22:1(n-9)	TG 58:3	TG(18:1(n-9)-click-C171/18:1(n-9)/22:1(n-9))	(18:1(n-9),22:1(n-9))		TG(18:1(n-9)-click-C171/18:1(n-9)/22:1(n-9))	C69H127N4O6	C69H127N4O6	[M]+		1107.97	1107.98	0.4	24.51	24.5037	24.5203	4	97.71	7	79.16	97.17	TG(18:1(n-9)-click-C171/18:1(n-9)/22:1(n-9))		Pos
24_27_b13_OA;Y	1107.9749@24.32	Glycerolipids	Triradylglycerols	Triacylglycerols	TG	TG 20:1(n-9)-click-C171_18:1(n-9)_20:1(n-9)	TG 58:3	TG(20:1(n-9)-click-C171/18:1(n-9)/20:1(n-9))	(18:1(n-9),20:1(n-9)-click-C171)		TG(20:1(n-9)-click-C171/18:1(n-9)/20:1(n-9))	C69H127N4O6	C69H127N4O6	[M]+		1107.97	1107.98	0.1	24.32	24.3116	24.3876	4	89.35	6	71.77	96.02	TG(20:1(n-9)-click-C171/18:1(n-9)/20:1(n-9))		Pos
24_27_b13_OA;Y	1107.9739@24.21	Glycerolipids	Triradylglycerols	Triacylglycerols	TG	TG 22:1(n-9)-click-C171_18:1(n-9)_18:1(n-9)	TG 58:3	TG(22:1(n-9)-click-C171/18:1(n-9)/18:1(n-9))	(18:1(n-9),22:1(n-9)-click-C171)		TG(22:1(n-9)-click-C171/18:1(n-9)/18:1(n-9))	C69H127N4O6	C69H127N4O6	[M]+		1107.97	1107.98	1	24.21	24.1971	24.2131	4	91.31	7	77.84	96.57	TG(22:1(n-9)-click-C171/18:1(n-9)/18:1(n-9))		Pos
24_27_b13_OA;Y	1105.9594@24.02	Glycerolipids	Triradylglycerols	Triacylglycerols	TG	TG 18:1(n-9)-click-C171_18:0_22:3	TG 58:4	TG(18:1(n-9)-click-C171_18:0_22:3)	(22:3,18:1(n-9)-click-C171,18:0)	TG(20:1(n-9)-click-C171_16:0_22:3)	TG(58:4)	C69H125N4O6	C69H125N4O6	[M]+		1105.96	1105.96	0.1	24.02	23.9857	24.0862	4	98.36	6	76.63	96.91	TG(18:1(n-9)-click-C171/18:0/22:3)		Pos
24_27_b13_OA;Y	1105.9594@24.02	Glycerolipids	Triradylglycerols	Triacylglycerols	TG	TG 18:1(n-9)-click-C171_18:0_22:3	TG 58:4	TG(18:1(n-9)-click-C171_18:0_22:3)	(22:3,18:1(n-9)-click-C171,18:0)	TG(20:1(n-9)-click-C171_16:0_22:3)	TG(58:4)	C69H125N4O6	C69H125N4O6	[M]+		1105.96	1105.96	0.1	24.02	23.9857	24.0862	4	98.36	6	76.63	96.91	TG(18:1(n-9)-click-C171/18:0/22:3)		Pos
24_27_b13_PA;Y	1103.9435@23.55	Glycerolipids	Triradylglycerols	Triacylglycerols	TG	TG 16:0-click-C171_18:0_24:5	TG 58:5	TG(16:0-click-C171/18:0/24:5)	(24:5,16:0-click-C171,18:0)		TG(16:0-click-C171/18:0/24:5)	C69H123N4O6	C69H123N4O6	[M]+		1103.94	1103.94	0.2	23.55	23.5422	23.5621	4	99.49	7	79.93	97.37	TG(16:0-click-C171/18:0/24:5)		Pos
24_27_b13_PA;Y	1103.9432@23.39	Glycerolipids	Triradylglycerols	Triacylglycerols	TG	TG 18:0-click-C171_18:1(n-9)_22:4(n-6)	TG 58:5	TG(18:0-click-C171/18:1(n-9)/22:4(n-6))	(22:4(n-6),18:1(n-9),18:0-click-C171)		TG(18:0-click-C171/18:1(n-9)/22:4(n-6))	C69H123N4O6	C69H123N4O6	[M]+		1103.94	1103.94	0.5	23.39	23.3066	23.4285	4	98.5	7	78.35	97.07	TG(18:0-click-C171/18:1(n-9)/22:4(n-6))		Pos
24_27_b13_OA;Y	1103.9430@23.49	Glycerolipids	Triradylglycerols	Triacylglycerols	TG	TG 18:1(n-9)-click-C171_16:0_24:4	TG 58:5	TG(18:1(n-9)-click-C171/16:0/24:4)	(24:4,16:0,18:1(n-9)-click-C171)		TG(18:1(n-9)-click-C171/16:0/24:4)	C69H123N4O6	C69H123N4O6	[M]+		1103.94	1103.94	0.6	23.49	23.4728	23.4957	4	98.78	6	80.07	97.24	TG(18:1(n-9)-click-C171/16:0/24:4)		Pos
24_27_b13_OA;Y	1103.9434@23.71	Glycerolipids	Triradylglycerols	Triacylglycerols	TG	TG 18:1(n-9)-click-C171_18:0_22:4(n-6)	TG 58:5	TG(18:1(n-9)-click-C171/18:0/22:4(n-6))	(22:4(n-6),18:1(n-9)-click-C171,18:0)		TG(18:1(n-9)-click-C171/18:0/22:4(n-6))	C69H123N4O6	C69H123N4O6	[M]+		1103.94	1103.94	0.3	23.71	23.7016	23.7206	4	98.63	7	81.65	97.54	TG(18:1(n-9)-click-C171/18:0/22:4(n-6))		Pos
24_27_b13_PA;Y	1101.9276@22.92	Glycerolipids	Triradylglycerols	Triacylglycerols	TG	TG 16:0-click-C171_18:1(n-9)_24:5	TG 58:6	TG(16:0-click-C171_18:1(n-9)_24:5)	(24:5,16:0-click-C171,18:1(n-9))	TG(16:0-click-C171_20:1(n-9)_22:5(n-3)),TG(18:0-click-C171_18:1(n-9)_22:5(n-3))	TG(58:6)	C69H121N4O6	C69H121N4O6	[M]+		1101.93	1101.93	0.5	22.92	22.8705	22.9993	4	94.74	7	83.18	97.59	TG(16:0-click-C171/18:1(n-9)/24:5)		Pos
24_27_b13_PA;Y	1101.9276@22.92	Glycerolipids	Triradylglycerols	Triacylglycerols	TG	TG 16:0-click-C171_18:1(n-9)_24:5	TG 58:6	TG(16:0-click-C171_18:1(n-9)_24:5)	(24:5,16:0-click-C171,18:1(n-9))	TG(16:0-click-C171_20:1(n-9)_22:5(n-3)),TG(18:0-click-C171_18:1(n-9)_22:5(n-3))	TG(58:6)	C69H121N4O6	C69H121N4O6	[M]+		1101.93	1101.93	0.5	22.92	22.8705	22.9993	4	94.74	7	83.18	97.59	TG(16:0-click-C171/18:1(n-9)/24:5)		Pos
24_27_b13_PA;Y	1101.9276@22.92	Glycerolipids	Triradylglycerols	Triacylglycerols	TG	TG 16:0-click-C171_18:1(n-9)_24:5	TG 58:6	TG(16:0-click-C171_18:1(n-9)_24:5)	(24:5,16:0-click-C171,18:1(n-9))	TG(16:0-click-C171_20:1(n-9)_22:5(n-3)),TG(18:0-click-C171_18:1(n-9)_22:5(n-3))	TG(58:6)	C69H121N4O6	C69H121N4O6	[M]+		1101.93	1101.93	0.5	22.92	22.8705	22.9993	4	94.74	7	83.18	97.59	TG(16:0-click-C171/18:1(n-9)/24:5)		Pos
24_27_b13_OA;Y	1101.9276@23.18	Glycerolipids	Triradylglycerols	Triacylglycerols	TG	TG 18:1(n-9)-click-C171_16:0_24:5	TG 58:6	TG(18:1(n-9)-click-C171/16:0/24:5)	(24:5,16:0,18:1(n-9)-click-C171)		TG(18:1(n-9)-click-C171/16:0/24:5)	C69H121N4O6	C69H121N4O6	[M]+		1101.93	1101.93	0.4	23.18	23.1699	23.1834	4	76.54	7	82.34	97.02	TG(18:1(n-9)-click-C171/16:0/24:5)		Pos
24_27_b13_OA;Y	1101.9278@23.29	Glycerolipids	Triradylglycerols	Triacylglycerols	TG	TG 18:1(n-9)-click-C171_18:0_22:5(n-3)	TG 58:6	TG(18:1(n-9)-click-C171/18:0/22:5(n-3))	(22:5(n-3),18:1(n-9)-click-C171,18:0)		TG(18:1(n-9)-click-C171/18:0/22:5(n-3))	C69H121N4O6	C69H121N4O6	[M]+		1101.93	1101.93	0.2	23.29	23.2826	23.2993	4	94.75	7	84.98	97.88	TG(18:1(n-9)-click-C171/18:0/22:5(n-3))		Pos
24_27_b13_PA;Y	1099.9119@22.55	Glycerolipids	Triradylglycerols	Triacylglycerols	TG	TG 16:0-click-C171_18:1(n-9)_24:6(n-3)	TG 58:7	TG(16:0-click-C171_18:1(n-9)_24:6(n-3))	(24:6(n-3),16:0-click-C171,18:1(n-9))	TG(16:0-click-C171_20:3(n-6)_22:4(n-6)),TG(18:0-click-C171_18:1(n-9)_22:6(n-3))	TG(58:7)	C69H119N4O6	C69H119N4O6	[M]+		1099.91	1099.91	0.4	22.55	22.5295	22.5723	4	98.47	6	79.49	97.23	TG(16:0-click-C171/18:1(n-9)/24:6(n-3))		Pos
24_27_b13_PA;Y	1099.9119@22.55	Glycerolipids	Triradylglycerols	Triacylglycerols	TG	TG 16:0-click-C171_18:1(n-9)_24:6(n-3)	TG 58:7	TG(16:0-click-C171_18:1(n-9)_24:6(n-3))	(24:6(n-3),16:0-click-C171,18:1(n-9))	TG(16:0-click-C171_20:3(n-6)_22:4(n-6)),TG(18:0-click-C171_18:1(n-9)_22:6(n-3))	TG(58:7)	C69H119N4O6	C69H119N4O6	[M]+		1099.91	1099.91	0.4	22.55	22.5295	22.5723	4	98.47	6	79.49	97.23	TG(16:0-click-C171/18:1(n-9)/24:6(n-3))		Pos
24_27_b13_PA;Y	1099.9119@22.55	Glycerolipids	Triradylglycerols	Triacylglycerols	TG	TG 16:0-click-C171_18:1(n-9)_24:6(n-3)	TG 58:7	TG(16:0-click-C171_18:1(n-9)_24:6(n-3))	(24:6(n-3),16:0-click-C171,18:1(n-9))	TG(16:0-click-C171_20:3(n-6)_22:4(n-6)),TG(18:0-click-C171_18:1(n-9)_22:6(n-3))	TG(58:7)	C69H119N4O6	C69H119N4O6	[M]+		1099.91	1099.91	0.4	22.55	22.5295	22.5723	4	98.47	6	79.49	97.23	TG(16:0-click-C171/18:1(n-9)/24:6(n-3))		Pos
24_27_b13_OA;Y	1099.9120@22.75	Glycerolipids	Triradylglycerols	Triacylglycerols	TG	TG 20:1(n-9)-click-C171_16:0_22:6(n-3)	TG 58:7	TG(20:1(n-9)-click-C171_16:0_22:6(n-3))	(22:6(n-3),16:0,20:1(n-9)-click-C171)	TG(18:1(n-9)-click-C171_16:0_24:6(n-3))	TG(58:7)	C69H119N4O6	C69H119N4O6	[M]+		1099.91	1099.91	0.3	22.75	22.7385	22.7675	4	99.64	7	80.01	97.36	TG(20:1(n-9)-click-C171/16:0/22:6(n-3))		Pos
24_27_b13_OA;Y	1099.9119@22.56	Glycerolipids	Triradylglycerols	Triacylglycerols	TG	TG 18:1(n-9)-click-C171_18:1(n-9)_22:5(n-3)	TG 58:7	TG(18:1(n-9)-click-C171/18:1(n-9)/22:5(n-3))	(22:5(n-3),18:1(n-9))		TG(18:1(n-9)-click-C171/18:1(n-9)/22:5(n-3))	C69H119N4O6	C69H119N4O6	[M]+		1099.91	1099.91	0.5	22.56	22.5459	22.583	4	97.29	8	88.44	98.34	TG(18:1(n-9)-click-C171/18:1(n-9)/22:5(n-3))		Pos
24_27_b13_OA;Y	1099.9120@22.75	Glycerolipids	Triradylglycerols	Triacylglycerols	TG	TG 20:1(n-9)-click-C171_16:0_22:6(n-3)	TG 58:7	TG(20:1(n-9)-click-C171_16:0_22:6(n-3))	(22:6(n-3),16:0,20:1(n-9)-click-C171)	TG(18:1(n-9)-click-C171_16:0_24:6(n-3))	TG(58:7)	C69H119N4O6	C69H119N4O6	[M]+		1099.91	1099.91	0.3	22.75	22.7385	22.7675	4	99.64	7	80.01	97.36	TG(20:1(n-9)-click-C171/16:0/22:6(n-3))		Pos
24_27_b13_PA;Y	1097.8961@21.99	Glycerolipids	Triradylglycerols	Triacylglycerols	TG	TG 16:0-click-C171_20:4(n-6)_22:4(n-6)	TG 58:8	TG(16:0-click-C171/20:4(n-6)/22:4(n-6))	(20:4(n-6),22:4(n-6),16:0-click-C171)		TG(16:0-click-C171/20:4(n-6)/22:4(n-6))	C69H117N4O6	C69H117N4O6	[M]+		1097.9	1097.9	0.6	21.99	21.9761	21.997	4	97.86	7	84.38	97.77	TG(16:0-click-C171/20:4(n-6)/22:4(n-6))		Pos
24_27_b13_OA;Y	1097.8964@22.26	Glycerolipids	Triradylglycerols	Triacylglycerols	TG	TG 18:1(n-9)-click-C171_18:1(n-9)_22:6(n-3)	TG 58:8	TG(18:1(n-9)-click-C171/18:1(n-9)/22:6(n-3))	(22:6(n-3),18:1(n-9))		TG(18:1(n-9)-click-C171/18:1(n-9)/22:6(n-3))	C69H117N4O6	C69H117N4O6	[M]+		1097.9	1097.9	0.3	22.26	22.2002	22.3036	4	38.23	7	85.67	96.82	TG(18:1(n-9)-click-C171/18:1(n-9)/22:6(n-3))		Pos
24_27_b13_OA;Y	1097.8963@22.02	Glycerolipids	Triradylglycerols	Triacylglycerols	TG	TG 18:1(n-9)-click-C171_20:3(n-6)_20:4(n-6)	TG 58:8	TG(18:1(n-9)-click-C171/20:3(n-6)/20:4(n-6))	(20:4(n-6),18:1(n-9)-click-C171,20:3(n-6))		TG(18:1(n-9)-click-C171/20:3(n-6)/20:4(n-6))	C69H117N4O6	C69H117N4O6	[M]+		1097.9	1097.9	0.4	22.02	22.0026	22.0342	4	0	7	84.66	96.46	TG(18:1(n-9)-click-C171/20:3(n-6)/20:4(n-6))		Pos
24_27_b13_PA;Y	1095.8806@21.60	Glycerolipids	Triradylglycerols	Triacylglycerols	TG	TG 16:0-click-C171_20:4(n-6)_22:5(n-3)	TG 58:9	TG(16:0-click-C171/20:4(n-6)/22:5(n-3))	(20:4(n-6),22:5(n-3),16:0-click-C171)		TG(16:0-click-C171/20:4(n-6)/22:5(n-3))	C69H115N4O6	C69H115N4O6	[M]+		1095.88	1095.88	0.5	21.6	21.5905	21.6086	4	96.9	8	86.68	98.1	TG(16:0-click-C171/20:4(n-6)/22:5(n-3))		Pos
24_27_b13_OA;Y	1095.8804@21.66	Glycerolipids	Triradylglycerols	Triacylglycerols	TG	TG 18:1(n-9)-click-C171_20:4(n-6)_20:4(n-6)	TG 58:9	TG(18:1(n-9)-click-C171/20:4(n-6)/20:4(n-6))	(20:4(n-6),18:1(n-9)-click-C171)		TG(18:1(n-9)-click-C171/20:4(n-6)/20:4(n-6))	C69H115N4O6	C69H115N4O6	[M]+		1095.88	1095.88	0.7	21.66	21.6428	21.6725	4	99.05	6	81.5	97.43	TG(18:1(n-9)-click-C171/20:4(n-6)/20:4(n-6))		Pos
24_27_b13_OA;Y	1113.9275@22.86	Glycerolipids	Triradylglycerols	Triacylglycerols	TG	TG 18:1(n-9)-click-C171_19:1_22:5(n-3)	TG 59:7	TG(18:1(n-9)-click-C171/19:1/22:5(n-3))	(22:5(n-3),18:1(n-9)-click-C171,19:1)		TG(18:1(n-9)-click-C171/19:1/22:5(n-3))	C70H121N4O6	C70H121N4O6	[M]+		1113.93	1113.93	0.5	22.86	22.817	22.9653	4	99.96	6	73.69	96.51	TG(18:1(n-9)-click-C171/19:1/22:5(n-3))		Pos
24_27_b13_OA;Y	1111.9120@22.54	Glycerolipids	Triradylglycerols	Triacylglycerols	TG	TG 18:1(n-9)-click-C171_19:1_22:6(n-3)	TG 59:8	TG(18:1(n-9)-click-C171/19:1/22:6(n-3))	(22:6(n-3),18:1(n-9)-click-C171,19:1)		TG(18:1(n-9)-click-C171/19:1/22:6(n-3))	C70H119N4O6	C70H119N4O6	[M]+		1111.91	1111.91	0.4	22.54	22.5309	22.566	4	95.33	6	69.78	95.89	TG(18:1(n-9)-click-C171/19:1/22:6(n-3))		Pos
24_27_b13_PA;Y	1121.8960@21.90	Glycerolipids	Triradylglycerols	Triacylglycerols	TG	TG 16:0-click-C171_22:4(n-6)_22:6(n-3)	TG 60:10	TG(16:0-click-C171/22:4(n-6)/22:6(n-3))	(22:4(n-6),22:6(n-3),16:0-click-C171)		TG(16:0-click-C171/22:4(n-6)/22:6(n-3))	C71H117N4O6	C71H117N4O6	[M]+		1121.9	1121.9	0.7	21.9	21.9005	21.9144	4	98.53	8	85.36	97.9	TG(16:0-click-C171/22:4(n-6)/22:6(n-3))		Pos
24_27_b13_PA;Y	1121.8960@21.71	Glycerolipids	Triradylglycerols	Triacylglycerols	TG	TG 16:0-click-C171_22:5(n-3)_22:5(n-3)	TG 60:10	TG(16:0-click-C171/22:5(n-3)/22:5(n-3))	(22:5(n-3),16:0-click-C171)		TG(16:0-click-C171/22:5(n-3)/22:5(n-3))	C71H117N4O6	C71H117N4O6	[M]+		1121.9	1121.9	0.7	21.71	21.6895	21.7254	4	99.45	8	81.11	97.37	TG(16:0-click-C171/22:5(n-3)/22:5(n-3))		Pos
24_27_b13_OA;Y	1121.8962@21.82	Glycerolipids	Triradylglycerols	Triacylglycerols	TG	TG 18:1(n-9)-click-C171_20:4(n-6)_22:5(n-3)	TG 60:10	TG(18:1(n-9)-click-C171/20:4(n-6)/22:5(n-3))	(20:4(n-6),22:5(n-3),18:1(n-9)-click-C171)		TG(18:1(n-9)-click-C171/20:4(n-6)/22:5(n-3))	C71H117N4O6	C71H117N4O6	[M]+		1121.9	1121.9	0.5	21.82	21.7534	21.8495	4	97.63	7	84.32	97.82	TG(18:1(n-9)-click-C171/20:4(n-6)/22:5(n-3))		Pos
24_27_b13_PA;Y	1119.8806@21.43	Glycerolipids	Triradylglycerols	Triacylglycerols	TG	TG 16:0-click-C171_22:5(n-3)_22:6(n-3)	TG 60:11	TG(16:0-click-C171/22:5(n-3)/22:6(n-3))	(22:5(n-3),22:6(n-3),16:0-click-C171)		TG(16:0-click-C171/22:5(n-3)/22:6(n-3))	C71H115N4O6	C71H115N4O6	[M]+		1119.88	1119.88	0.4	21.43	21.416	21.433	4	96.87	8	86.08	98.04	TG(16:0-click-C171/22:5(n-3)/22:6(n-3))		Pos
24_27_b13_OA;Y	1119.8806@21.49	Glycerolipids	Triradylglycerols	Triacylglycerols	TG	TG 18:1(n-9)-click-C171_20:4(n-6)_22:6(n-3)	TG 60:11	TG(18:1(n-9)-click-C171/20:4(n-6)/22:6(n-3))	(20:4(n-6),22:6(n-3),18:1(n-9)-click-C171)		TG(18:1(n-9)-click-C171/20:4(n-6)/22:6(n-3))	C71H115N4O6	C71H115N4O6	[M]+		1119.88	1119.88	0.5	21.49	21.4806	21.4987	4	97.56	6	77.82	96.98	TG(18:1(n-9)-click-C171/20:4(n-6)/22:6(n-3))		Pos
24_27_b13_PA;Y	1117.8649@21.15	Glycerolipids	Triradylglycerols	Triacylglycerols	TG	TG 16:0-click-C171_22:6(n-3)_22:6(n-3)	TG 60:12	TG(16:0-click-C171/22:6(n-3)/22:6(n-3))	(22:6(n-3),16:0-click-C171)		TG(16:0-click-C171/22:6(n-3)/22:6(n-3))	C71H113N4O6	C71H113N4O6	[M]+		1117.87	1117.87	0.5	21.15	21.148	21.1614	4	96.43	7	81.08	97.35	TG(16:0-click-C171/22:6(n-3)/22:6(n-3))		Pos
24_27_b13_OA;Y	1117.8653@21.02	Glycerolipids	Triradylglycerols	Triacylglycerols	TG	TG 18:1(n-9)-click-C171_20:5(n-3)_22:6(n-3)	TG 60:12	TG(18:1(n-9)-click-C171/20:5(n-3)/22:6(n-3))	(20:5(n-3),22:6(n-3),18:1(n-9)-click-C171)		TG(18:1(n-9)-click-C171/20:5(n-3)/22:6(n-3))	C71H113N4O6	C71H113N4O6	[M]+		1117.87	1117.87	0.1	21.02	21.0101	21.1021	4	0	6	73.52	95.04	TG(18:1(n-9)-click-C171/20:5(n-3)/22:6(n-3))		Pos
24_27_b13_OA;Y	1138.0215@25.30	Glycerolipids	Triradylglycerols	Triacylglycerols	TG	TG 26:1-click-C171_16:0_18:1(n-9)	TG 60:2	TG(26:1-click-C171/16:0/18:1(n-9))	(26:1-click-C171,16:0,18:1(n-9))		TG(26:1-click-C171/16:0/18:1(n-9))	C71H133N4O6	C71H133N4O6	[M]+		1138.02	1138.02	0.4	25.3	25.2603	25.3385	4	95.1	6	69.07	95.77	TG(26:1-click-C171/16:0/18:1(n-9))		Pos
24_27_b13_OA;Y	1136.0072@25.15	Glycerolipids	Triradylglycerols	Triacylglycerols	TG	TG 18:1(n-9)-click-C171_18:1(n-9)_24:1(n-9)	TG 60:3	TG(18:1(n-9)-click-C171/18:1(n-9)/24:1(n-9))	(24:1(n-9),18:1(n-9))		TG(18:1(n-9)-click-C171/18:1(n-9)/24:1(n-9))	C71H131N4O6	C71H131N4O6	[M]+		1136.01	1136.01	0.7	25.15	25.1237	25.1601	4	97.59	7	77.94	96.89	TG(18:1(n-9)-click-C171/18:1(n-9)/24:1(n-9))		Pos
24_27_b13_OA;Y	1136.0048@24.72	Glycerolipids	Triradylglycerols	Triacylglycerols	TG	TG 24:1(n-9)-click-C171_18:1(n-9)_18:1(n-9)	TG 60:3	TG(24:1(n-9)-click-C171/18:1(n-9)/18:1(n-9))	(24:1(n-9)-click-C171,18:1(n-9))		TG(24:1(n-9)-click-C171/18:1(n-9)/18:1(n-9))	C71H131N4O6	C71H131N4O6	[M]+		1136.01	1136.01	1.4	24.72	24.6936	24.732	4	69.09	6	69.65	94.63	TG(24:1(n-9)-click-C171/18:1(n-9)/18:1(n-9))		Pos
24_27_b13_OA;Y	1129.9591@23.74	Glycerolipids	Triradylglycerols	Triacylglycerols	TG	TG 18:1(n-9)-click-C171_18:0_24:5	TG 60:6	TG(18:1(n-9)-click-C171_18:0_24:5)	(24:5,18:1(n-9)-click-C171,18:0)	TG(18:1(n-9)-click-C171_20:0_22:5(n-3))	TG(60:6)	C71H125N4O6	C71H125N4O6	[M]+		1129.96	1129.96	0.2	23.74	23.7242	23.7533	4	97.52	7	80.56	97.38	TG(18:1(n-9)-click-C171/18:0/24:5)		Pos
24_27_b13_OA;Y	1129.9591@23.74	Glycerolipids	Triradylglycerols	Triacylglycerols	TG	TG 18:1(n-9)-click-C171_18:0_24:5	TG 60:6	TG(18:1(n-9)-click-C171_18:0_24:5)	(24:5,18:1(n-9)-click-C171,18:0)	TG(18:1(n-9)-click-C171_20:0_22:5(n-3))	TG(60:6)	C71H125N4O6	C71H125N4O6	[M]+		1129.96	1129.96	0.2	23.74	23.7242	23.7533	4	97.52	7	80.56	97.38	TG(18:1(n-9)-click-C171/18:0/24:5)		Pos
24_27_b13_OA;Y	1129.9587@23.58	Glycerolipids	Triradylglycerols	Triacylglycerols	TG	TG 20:1(n-9)-click-C171_18:1(n-9)_22:4(n-6)	TG 60:6	TG(20:1(n-9)-click-C171/18:1(n-9)/22:4(n-6))	(22:4(n-6),18:1(n-9),20:1(n-9)-click-C171)		TG(20:1(n-9)-click-C171/18:1(n-9)/22:4(n-6))	C71H125N4O6	C71H125N4O6	[M]+		1129.96	1129.96	0.6	23.58	23.5153	23.635	4	96.77	6	77.08	96.83	TG(20:1(n-9)-click-C171/18:1(n-9)/22:4(n-6))		Pos
24_27_b13_PA;Y	1127.9433@23.10	Glycerolipids	Triradylglycerols	Triacylglycerols	TG	TG 16:0-click-C171_22:3_22:4(n-6)	TG 60:7	TG(16:0-click-C171/22:3/22:4(n-6))	(22:3,22:4(n-6),16:0-click-C171)		TG(16:0-click-C171/22:3/22:4(n-6))	C71H123N4O6	C71H123N4O6	[M]+		1127.94	1127.94	0.4	23.1	23.0607	23.1273	4	99.96	7	77.75	97.07	TG(16:0-click-C171/22:3/22:4(n-6))		Pos
24_27_b13_OA;Y	1127.9429@23.09	Glycerolipids	Triradylglycerols	Triacylglycerols	TG	TG 18:1(n-9)-click-C171_18:1(n-9)_24:5	TG 60:7	TG(18:1(n-9)-click-C171/18:1(n-9)/24:5)	(24:5,18:1(n-9))		TG(18:1(n-9)-click-C171/18:1(n-9)/24:5)	C71H123N4O6	C71H123N4O6	[M]+		1127.94	1127.94	0.7	23.09	23.0705	23.1035	4	48.96	6	80.79	96.18	TG(18:1(n-9)-click-C171/18:1(n-9)/24:5)		Pos
24_27_b13_PA;Y	1125.9275@22.61	Glycerolipids	Triradylglycerols	Triacylglycerols	TG	TG 16:0-click-C171_22:4(n-6)_22:4(n-6)	TG 60:8	TG(16:0-click-C171/22:4(n-6)/22:4(n-6))	(22:4(n-6),16:0-click-C171)		TG(16:0-click-C171/22:4(n-6)/22:4(n-6))	C71H121N4O6	C71H121N4O6	[M]+		1125.93	1125.93	0.5	22.61	22.5961	22.6277	4	95.82	8	85.98	97.97	TG(16:0-click-C171/22:4(n-6)/22:4(n-6))		Pos
24_27_b13_PA;Y	1123.9118@22.16	Glycerolipids	Triradylglycerols	Triacylglycerols	TG	TG 16:0-click-C171_22:4(n-6)_22:5(n-3)	TG 60:9	TG(16:0-click-C171/22:4(n-6)/22:5(n-3))	(22:5(n-3),22:4(n-6),16:0-click-C171)		TG(16:0-click-C171/22:4(n-6)/22:5(n-3))	C71H119N4O6	C71H119N4O6	[M]+		1123.91	1123.91	0.6	22.16	22.1491	22.1682	4	97.23	7	83.17	97.63	TG(16:0-click-C171/22:4(n-6)/22:5(n-3))		Pos
24_27_b13_OA;Y	1123.9120@22.21	Glycerolipids	Triradylglycerols	Triacylglycerols	TG	TG 18:1(n-9)-click-C171_20:4(n-6)_22:4(n-6)	TG 60:9	TG(18:1(n-9)-click-C171/20:4(n-6)/22:4(n-6))	(20:4(n-6),22:4(n-6),18:1(n-9)-click-C171)		TG(18:1(n-9)-click-C171/20:4(n-6)/22:4(n-6))	C71H119N4O6	C71H119N4O6	[M]+		1123.91	1123.91	0.4	22.21	22.2003	22.2178	4	98.28	6	82.08	97.57	TG(18:1(n-9)-click-C171/20:4(n-6)/22:4(n-6))		Pos
24_27_b13_PA;Y	1149.9278@22.38	Glycerolipids	Triradylglycerols	Triacylglycerols	TG	TG 16:0-click-C171_22:4(n-6)_24:6(n-3)	TG 62:10	TG(16:0-click-C171_22:4(n-6)_24:6(n-3))	(22:4(n-6),24:6(n-3),16:0-click-C171)	TG(18:0-click-C171_22:4(n-6)_22:6(n-3))	TG(62:10)	C73H121N4O6	C73H121N4O6	[M]+		1149.93	1149.93	0.2	22.38	22.3511	22.3937	4	99.51	6	74.34	96.63	TG(16:0-click-C171/22:4(n-6)/24:6(n-3))		Pos
24_27_b13_PA;Y	1149.9278@22.38	Glycerolipids	Triradylglycerols	Triacylglycerols	TG	TG 16:0-click-C171_22:4(n-6)_24:6(n-3)	TG 62:10	TG(16:0-click-C171_22:4(n-6)_24:6(n-3))	(22:4(n-6),24:6(n-3),16:0-click-C171)	TG(18:0-click-C171_22:4(n-6)_22:6(n-3))	TG(62:10)	C73H121N4O6	C73H121N4O6	[M]+		1149.93	1149.93	0.2	22.38	22.3511	22.3937	4	99.51	6	74.34	96.63	TG(16:0-click-C171/22:4(n-6)/24:6(n-3))		Pos
24_27_b13_OA;Y	1149.9280@22.37	Glycerolipids	Triradylglycerols	Triacylglycerols	TG	TG 18:1(n-9)-click-C171_22:4(n-6)_22:5(n-3)	TG 62:10	TG(18:1(n-9)-click-C171/22:4(n-6)/22:5(n-3))	(22:5(n-3),22:4(n-6),18:1(n-9)-click-C171)		TG(18:1(n-9)-click-C171/22:4(n-6)/22:5(n-3))	C73H121N4O6	C73H121N4O6	[M]+		1149.93	1149.93	0	22.37	22.326	22.4057	4	96.06	6	81.19	97.44	TG(18:1(n-9)-click-C171/22:4(n-6)/22:5(n-3))		Pos
24_27_b13_PA;Y	1147.9120@22.11	Glycerolipids	Triradylglycerols	Triacylglycerols	TG	TG 16:0-click-C171_22:6(n-3)_24:5	TG 62:11	TG(16:0-click-C171/22:6(n-3)/24:5)	(24:5,22:6(n-3),16:0-click-C171)		TG(16:0-click-C171/22:6(n-3)/24:5)	C73H119N4O6	C73H119N4O6	[M]+		1147.91	1147.91	0.3	22.11	22.0994	22.1192	4	0	5	69.2	94.46	TG(16:0-click-C171/22:6(n-3)/24:5)		Pos
24_27_b13_PA;Y	1147.9118@21.99	Glycerolipids	Triradylglycerols	Triacylglycerols	TG	TG 18:0-click-C171_22:5(n-3)_22:6(n-3)	TG 62:11	TG(18:0-click-C171/22:5(n-3)/22:6(n-3))	(22:5(n-3),22:6(n-3),18:0-click-C171)		TG(18:0-click-C171/22:5(n-3)/22:6(n-3))	C73H119N4O6	C73H119N4O6	[M]+		1147.91	1147.91	0.5	21.99	21.9832	21.9947	4	79.14	6	70.08	95.46	TG(18:0-click-C171/22:5(n-3)/22:6(n-3))		Pos
24_27_b13_OA;Y	1147.9120@22.05	Glycerolipids	Triradylglycerols	Triacylglycerols	TG	TG 18:1(n-9)-click-C171_22:4(n-6)_22:6(n-3)	TG 62:11	TG(18:1(n-9)-click-C171/22:4(n-6)/22:6(n-3))	(22:4(n-6),22:6(n-3),18:1(n-9)-click-C171)		TG(18:1(n-9)-click-C171/22:4(n-6)/22:6(n-3))	C73H119N4O6	C73H119N4O6	[M]+		1147.91	1147.91	0.3	22.05	22.0226	22.1024	4	97.82	6	81.12	97.45	TG(18:1(n-9)-click-C171/22:4(n-6)/22:6(n-3))		Pos
24_27_b13_PA;Y	1145.8963@21.67	Glycerolipids	Triradylglycerols	Triacylglycerols	TG	TG 16:0-click-C171_22:6(n-3)_24:6(n-3)	TG 62:12	TG(16:0-click-C171/22:6(n-3)/24:6(n-3))	(22:6(n-3),24:6(n-3),16:0-click-C171)		TG(16:0-click-C171/22:6(n-3)/24:6(n-3))	C73H117N4O6	C73H117N4O6	[M]+		1145.9	1145.9	0.4	21.67	21.6594	21.6902	4	96.49	6	68.41	95.74	TG(16:0-click-C171/22:6(n-3)/24:6(n-3))		Pos
24_27_b13_OA;Y	1145.8962@21.63	Glycerolipids	Triradylglycerols	Triacylglycerols	TG	TG 18:1(n-9)-click-C171_22:5(n-3)_22:6(n-3)	TG 62:12	TG(18:1(n-9)-click-C171/22:5(n-3)/22:6(n-3))	(22:5(n-3),22:6(n-3),18:1(n-9)-click-C171)		TG(18:1(n-9)-click-C171/22:5(n-3)/22:6(n-3))	C73H117N4O6	C73H117N4O6	[M]+		1145.9	1145.9	0.5	21.63	21.5753	21.666	4	58.35	8	86.12	97.1	TG(18:1(n-9)-click-C171/22:5(n-3)/22:6(n-3))		Pos
24_27_b13_OA;Y	1143.8810@21.34	Glycerolipids	Triradylglycerols	Triacylglycerols	TG	TG 18:1(n-9)-click-C171_22:6(n-3)_22:6(n-3)	TG 62:13	TG(18:1(n-9)-click-C171/22:6(n-3)/22:6(n-3))	(22:6(n-3),18:1(n-9)-click-C171)		TG(18:1(n-9)-click-C171/22:6(n-3)/22:6(n-3))	C73H115N4O6	C73H115N4O6	[M]+		1143.88	1143.88	0.1	21.34	21.3036	21.3974	4	99.6	7	82.05	97.65	TG(18:1(n-9)-click-C171/22:6(n-3)/22:6(n-3))		Pos
24_27_b13_PA;Y	1153.9588@23.15	Glycerolipids	Triradylglycerols	Triacylglycerols	TG	TG 16:0-click-C171_22:4(n-6)_24:4	TG 62:8	TG(16:0-click-C171/22:4(n-6)/24:4)	(22:4(n-6),24:4,16:0-click-C171)		TG(16:0-click-C171/22:4(n-6)/24:4)	C73H125N4O6	C73H125N4O6	[M]+		1153.96	1153.96	0.5	23.15	23.1275	23.2379	4	98.63	6	74.36	96.55	TG(16:0-click-C171/22:4(n-6)/24:4)		Pos
24_27_b13_OA;Y	1153.9592@23.31	Glycerolipids	Triradylglycerols	Triacylglycerols	TG	TG 18:1(n-9)-click-C171_22:3_22:4(n-6)	TG 62:8	TG(18:1(n-9)-click-C171/22:3/22:4(n-6))	(22:3,22:4(n-6),18:1(n-9)-click-C171)		TG(18:1(n-9)-click-C171/22:3/22:4(n-6))	C73H125N4O6	C73H125N4O6	[M]+		1153.96	1153.96	0.1	23.31	23.2509	23.3436	4	93.45	6	77.82	96.92	TG(18:1(n-9)-click-C171/22:3/22:4(n-6))		Pos
24_27_b13_PA;Y	1151.9432@22.73	Glycerolipids	Triradylglycerols	Triacylglycerols	TG	TG 16:0-click-C171_22:4(n-6)_24:5	TG 62:9	TG(16:0-click-C171/22:4(n-6)/24:5)	(22:4(n-6),24:5,16:0-click-C171)		TG(16:0-click-C171/22:4(n-6)/24:5)	C73H123N4O6	C73H123N4O6	[M]+		1151.94	1151.94	0.4	22.73	22.6909	22.7646	4	97	7	78.54	97.07	TG(16:0-click-C171/22:4(n-6)/24:5)		Pos
24_27_b13_OA;Y	1151.9438@22.77	Glycerolipids	Triradylglycerols	Triacylglycerols	TG	TG 18:1(n-9)-click-C171_22:4(n-6)_22:4(n-6)	TG 62:9	TG(18:1(n-9)-click-C171/22:4(n-6)/22:4(n-6))	(22:4(n-6),18:1(n-9)-click-C171)		TG(18:1(n-9)-click-C171/22:4(n-6)/22:4(n-6))	C73H123N4O6	C73H123N4O6	[M]+		1151.94	1151.94	0.1	22.77	22.7525	22.8309	4	0	6	80.7	95.94	TG(18:1(n-9)-click-C171/22:4(n-6)/22:4(n-6))		Pos
24_27_b13_OA;Y	1177.9592@22.95	Glycerolipids	Triradylglycerols	Triacylglycerols	TG	TG 18:1(n-9)-click-C171_22:4(n-6)_24:5	TG 64:10	TG(18:1(n-9)-click-C171/22:4(n-6)/24:5)	(22:4(n-6),24:5,18:1(n-9)-click-C171)		TG(18:1(n-9)-click-C171/22:4(n-6)/24:5)	C75H125N4O6	C75H125N4O6	[M]+		1177.96	1177.96	0.1	22.95	22.9277	22.9873	4	0	6	77.85	95.61	TG(18:1(n-9)-click-C171/22:4(n-6)/24:5)		Pos
24_27_b13_OA;Y	1175.9435@22.55	Glycerolipids	Triradylglycerols	Triacylglycerols	TG	TG 18:1(n-9)-click-C171_22:6(n-3)_24:4	TG 64:11	TG(18:1(n-9)-click-C171/22:6(n-3)/24:4)	(22:6(n-3),24:4,18:1(n-9)-click-C171)		TG(18:1(n-9)-click-C171/22:6(n-3)/24:4)	C75H123N4O6	C75H123N4O6	[M]+		1175.94	1175.94	0.2	22.55	22.5069	22.6522	4	94.13	6	75.09	96.58	TG(18:1(n-9)-click-C171/22:6(n-3)/24:4)		Pos
24_27_b13_OA;Y	1173.9278@22.21	Glycerolipids	Triradylglycerols	Triacylglycerols	TG	TG 18:1(n-9)-click-C171_22:6(n-3)_24:5	TG 64:12	TG(18:1(n-9)-click-C171/22:6(n-3)/24:5)	(24:5,22:6(n-3),18:1(n-9)-click-C171)		TG(18:1(n-9)-click-C171/22:6(n-3)/24:5)	C75H121N4O6	C75H121N4O6	[M]+		1173.93	1173.93	0.2	22.21	22.1769	22.3383	4	97.87	6	74.92	96.67	TG(18:1(n-9)-click-C171/22:6(n-3)/24:5)		Pos
24_27_b13_OA;Y	1171.9117@21.90	Glycerolipids	Triradylglycerols	Triacylglycerols	TG	TG 20:1(n-9)-click-C171_22:6(n-3)_22:6(n-3)	TG 64:13	TG(20:1(n-9)-click-C171/22:6(n-3)/22:6(n-3))	(22:6(n-3),20:1(n-9)-click-C171)		TG(20:1(n-9)-click-C171/22:6(n-3)/22:6(n-3))	C75H119N4O6	C75H119N4O6	[M]+		1171.91	1171.91	0.6	21.9	21.8493	21.9191	4	63.17	6	66.1	94.57	TG(20:1(n-9)-click-C171/22:6(n-3)/22:6(n-3))		Pos
24_27_b13_OA;Y	1186.0228@24.89	Glycerolipids	Triradylglycerols	Triacylglycerols	TG	TG 18:1(n-9)-click-C171_22:4(n-6)_24:1(n-9)	TG 64:6	TG(18:1(n-9)-click-C171/22:4(n-6)/24:1(n-9))	(24:1(n-9),22:4(n-6),18:1(n-9)-click-C171)		TG(18:1(n-9)-click-C171/22:4(n-6)/24:1(n-9))	C75H133N4O6	C75H133N4O6	[M]+		1186.02	1186.02	0.7	24.89	24.8509	24.8925	4	99.11	6	69.8	95.88	TG(18:1(n-9)-click-C171/22:4(n-6)/24:1(n-9))		Pos
24_27_b13_OA;Y	1179.9749@23.34	Glycerolipids	Triradylglycerols	Triacylglycerols	TG	TG 18:1(n-9)-click-C171_22:4(n-6)_24:4	TG 64:9	TG(18:1(n-9)-click-C171/22:4(n-6)/24:4)	(22:4(n-6),24:4,18:1(n-9)-click-C171)		TG(18:1(n-9)-click-C171/22:4(n-6)/24:4)	C75H127N4O6	C75H127N4O6	[M]+		1179.97	1179.98	0.1	23.34	23.3248	23.4117	4	98.81	6	77.46	97.03	TG(18:1(n-9)-click-C171/22:4(n-6)/24:4)		Pos
24_27_32_b13	630.0335@17.73	Glycerolipids	Triradylglycerols	Triacylglycerols	TG	[13]C3-TG 19:1(n-3)-click-C171_19:1(n-3)-click-C171_19:3	[13]C3-TG 57:5	[13]C3-TG(19:1(n-3)-click-C171/19:1(n-3)-click-C171/19:3)	(19:1(n-3)-click-C171,19:3)		[13]C3-TG(19:1(n-3)-click-C171/19:1(n-3)-click-C171/19:3)	C73[13]C3H136N8O6	C73[13]C3H136N8O6	[M]++		630.034	1260.07	0.1	17.73	17.6743	17.8138	4	99.07	10	58.57	94.58	[13]C3-TG(19:1(n-3)-click-C171/19:1(n-3)-click-C171/19:1;Y)		Pos
24_27_b13_PA;Y	556.4817@16.12	Glycerolipids	Triradylglycerols	Triacylglycerols	TG	TG 16:0-click-C171_16:0-click-C171_14:0	TG 46:0	TG(16:0-click-C171/16:0-click-C171/14:0)	(14:0,16:0-click-C171)		TG(16:0-click-C171/16:0-click-C171/14:0)	C65H124N8O6	C65H124N8O6	[M]++		556.482	1112.96	0.1	16.12	16.105	16.135	4	93.07	10	59.71	94.56	TG(16:0-click-C171/16:0-click-C171/14:0)		Pos
24_27_b13_PA;Y	555.4741@15.42	Glycerolipids	Triradylglycerols	Triacylglycerols	TG	TG 16:0-click-C171_16:0-click-C171_14:1(n-9)	TG 46:1	TG(16:0-click-C171/16:0-click-C171/14:1(n-9))	(16:0-click-C171)		TG(16:0-click-C171/16:0-click-C171/14:1(n-9))	C65H122N8O6	C65H122N8O6	[M]++		555.474	1110.95	0.4	15.42	15.3984	15.4481	4	96.83	7	49.75	93.32	TG(16:0-click-C171/16:0-click-C171/14:1(n-9))		Pos
24_27_b13_PA;Y	563.4895@16.63	Glycerolipids	Triradylglycerols	Triacylglycerols	TG	TG 16:0-click-C171_16:0-click-C171_15:0	TG 47:0	TG(16:0-click-C171/16:0-click-C171/15:0)	(15:0,16:0-click-C171)		TG(16:0-click-C171/16:0-click-C171/15:0)	C66H126N8O6	C66H126N8O6	[M]++		563.49	1126.98	0.1	16.63	16.6118	16.6583	4	96.59	10	58.16	94.46	TG(16:0-click-C171/16:0-click-C171/15:0)		Pos
24_27_b13_PA;Y	570.4972@17.08	Glycerolipids	Triradylglycerols	Triacylglycerols	TG	TG 16:0-click-C171_16:0-click-C171_16:0	TG 48:0	TG(16:0-click-C171/16:0-click-C171/16:0)	(16:0-click-C171)		TG(16:0-click-C171/16:0-click-C171/16:0)	C67H128N8O6	C67H128N8O6	[M]++		570.497	1141	0.1	17.08	17.0509	17.1298	4	93.73	8	55.16	93.98	TG(16:0-click-C171/16:0-click-C171/16:0)		Pos
24_27_b13_PA;Y	569.4894@16.24	Glycerolipids	Triradylglycerols	Triacylglycerols	TG	TG 16:0-click-C171_16:0-click-C171_16:1(n-7)	TG 48:1	TG(16:0-click-C171/16:0-click-C171/16:1(n-7))	(16:1(n-7),16:0-click-C171)		TG(16:0-click-C171/16:0-click-C171/16:1(n-7))	C67H126N8O6	C67H126N8O6	[M]++		569.49	1138.98	0.1	16.24	16.2217	16.2456	4	94.01	10	60.05	94.63	TG(16:0-click-C171/16:0-click-C171/16:1(n-7))		Pos
24_27_b13_PA;Y	568.4816@15.88	Glycerolipids	Triradylglycerols	Triacylglycerols	TG	TG 16:0-click-C171_14:0_18:2(n-6)-click-C171	TG 48:2	TG(16:0-click-C171_14:0_18:2(n-6)-click-C171)	(16:0-click-C171)	TG(16:0-click-C171_14:1(n-9)_18:1(n-9)-click-C171)	TG(48:2)	C67H124N8O6	C67H124N8O6	[M]++		568.482	1136.96	0.1	15.88	15.8608	15.9068	3	98.01	5	45.54	72.86	TG(16:0-click-C171/14:0/18:2(n-6)-click-C171)		Pos
24_27_b13_PA;Y	567.4738@15.12	Glycerolipids	Triradylglycerols	Triacylglycerols	TG	TG 16:0-click-C171_14:0_18:3(n-6)-click-C171	TG 48:3	TG(16:0-click-C171_14:0_18:3(n-6)-click-C171)	(16:0-click-C171)	TG(16:0-click-C171_14:1(n-9)_18:2(n-6)-click-C171)	TG(48:3)	C67H122N8O6	C67H122N8O6	[M]++		567.474	1134.95	0	15.12	15.11	15.141	3	72.01	6	45.99	72.25	TG(16:0-click-C171/14:0/18:3(n-6)-click-C171)		Pos
24_27_b13_PA;Y	576.4975@16.76	Glycerolipids	Triradylglycerols	Triacylglycerols	TG	TG 16:0-click-C171_16:0-click-C171_17:1	TG 49:1	TG(16:0-click-C171/16:0-click-C171/17:1)	(16:0-click-C171,17:1)		TG(16:0-click-C171/16:0-click-C171/17:1)	C68H128N8O6	C68H128N8O6	[M]++		576.497	1153	0.3	16.76	16.7066	16.8032	4	99.6	10	59.87	94.74	TG(16:0-click-C171/16:0-click-C171/17:1)		Pos
24_27_32_b13	580.5221@16.56	Glycerolipids	Triradylglycerols	Triacylglycerols	TG	TG 17:0-click-C171_17:0-click-C171_15:1-[2]H8	TG 49:1	TG(17:0-click-C171/17:0-click-C171/15:1-[2]H8)	(17:0-click-C171,15:1-[2]H8)		TG(17:0-click-C171/17:0-click-C171/15:1-[2]H8)	C68H120D8N8O6	C68H120D8N8O6	[M]++		580.522	1161.05	0.5	16.56	16.5253	16.6176	4	76.4	10	59.94	94.09	TG(17:0-click-C171/17:0-click-C171/15:1-[2]H8)		Pos
24_27_b13_PA;Y	583.5049@17.13	Glycerolipids	Triradylglycerols	Triacylglycerols	TG	TG 16:0-click-C171_16:0-click-C171_18:1(n-9)	TG 50:1	TG(16:0-click-C171/16:0-click-C171/18:1(n-9))	(16:0-click-C171,18:1(n-9))		TG(16:0-click-C171/16:0-click-C171/18:1(n-9))	C69H130N8O6	C69H130N8O6	[M]++		583.505	1167.01	0.4	17.13	17.094	17.1894	4	92.94	8	54.85	93.87	TG(16:0-click-C171/16:0-click-C171/18:1(n-9))		Pos
24_27_b13_PA;Y	582.4973@16.74	Glycerolipids	Triradylglycerols	Triacylglycerols	TG	TG 16:0-click-C171_16:0-click-C171_18:2(n-6)	TG 50:2	TG(16:0-click-C171/16:0-click-C171/18:2(n-6))	(16:0-click-C171)		TG(16:0-click-C171/16:0-click-C171/18:2(n-6))	C69H128N8O6	C69H128N8O6	[M]++		582.497	1165	0	16.74	16.7401	16.7498	4	95.99	7	50.6	93.46	TG(16:0-click-C171/16:0-click-C171/18:2(n-6))		Pos
24_27_b13_OA;Y	582.4972@16.72	Glycerolipids	Triradylglycerols	Triacylglycerols	TG	TG 18:1(n-9)-click-C171_18:1(n-9)-click-C171_14:0	TG 50:2	TG(18:1(n-9)-click-C171/18:1(n-9)-click-C171/14:0)	(14:0,18:1(n-9)-click-C171)		TG(18:1(n-9)-click-C171/18:1(n-9)-click-C171/14:0)	C69H128N8O6	C69H128N8O6	[M]++		582.497	1165	0.2	16.72	16.6985	16.7508	4	98.05	10	58.94	94.6	TG(18:1(n-9)-click-C171/18:1(n-9)-click-C171/14:0)		Pos
24_27_b13_PA;Y	581.4896@16.01	Glycerolipids	Triradylglycerols	Triacylglycerols	TG	TG 16:0-click-C171_16:0-click-C171_18:3(n-6)	TG 50:3	TG(16:0-click-C171/16:0-click-C171/18:3(n-6))	(16:0-click-C171,18:3(n-6))		TG(16:0-click-C171/16:0-click-C171/18:3(n-6))	C69H126N8O6	C69H126N8O6	[M]++		581.49	1162.98	0.2	16.01	15.9934	16.0188	4	98.77	10	59.76	94.72	TG(16:0-click-C171/16:0-click-C171/18:3(n-6))		Pos
24_27_b13_OA;Y	581.4895@16.11	Glycerolipids	Triradylglycerols	Triacylglycerols	TG	TG 18:1(n-9)-click-C171_18:1(n-9)-click-C171_14:1(n-9)	TG 50:3	TG(18:1(n-9)-click-C171/18:1(n-9)-click-C171/14:1(n-9))	(18:1(n-9)-click-C171)		TG(18:1(n-9)-click-C171/18:1(n-9)-click-C171/14:1(n-9))	C69H126N8O6	C69H126N8O6	[M]++		581.49	1162.98	0.1	16.11	16.0771	16.1343	4	90.62	7	49.9	93.21	TG(18:1(n-9)-click-C171/18:1(n-9)-click-C171/14:1(n-9))		Pos
24_27_b13_PA;Y	580.4818@15.44	Glycerolipids	Triradylglycerols	Triacylglycerols	TG	TG 16:0-click-C171_16:0-click-C171_18:4(n-3)	TG 50:4	TG(16:0-click-C171/16:0-click-C171/18:4(n-3))	(16:0-click-C171)		TG(16:0-click-C171/16:0-click-C171/18:4(n-3))	C69H124N8O6	C69H124N8O6	[M]++		580.482	1160.96	0.2	15.44	15.4222	15.4686	4	95.07	7	50.35	93.39	TG(16:0-click-C171/16:0-click-C171/18:4(n-3))		Pos
24_27_b13_OA;Y	580.4817@15.32	Glycerolipids	Triradylglycerols	Triacylglycerols	TG	TG 18:1(n-9)-click-C171_14:0_18:3(n-6)-click-C171	TG 50:4	TG(18:1(n-9)-click-C171_14:0_18:3(n-6)-click-C171)	(18:1(n-9)-click-C171)	TG(18:1(n-9)-click-C171_14:1(n-9)_18:2(n-6)-click-C171)	TG(50:4)	C69H124N8O6	C69H124N8O6	[M]++		580.482	1160.96	0.2	15.32	15.3121	15.326	3	61.57	5	39.81	71.21	TG(18:1(n-9)-click-C171/14:0/18:3(n-6)-click-C171)		Pos
24_27_b13_PA;Y	590.5132@17.68	Glycerolipids	Triradylglycerols	Triacylglycerols	TG	TG 16:0-click-C171_16:0-click-C171_19:1	TG 51:1	TG(16:0-click-C171/16:0-click-C171/19:1)	(16:0-click-C171,19:1)		TG(16:0-click-C171/16:0-click-C171/19:1)	C70H132N8O6	C70H132N8O6	[M]++		590.513	1181.03	0.4	17.68	17.5372	17.6836	4	98.61	8	51.79	93.63	TG(16:0-click-C171/16:0-click-C171/19:1)		Pos
24_27_b13_PA;Y	589.5052@17.40	Glycerolipids	Triradylglycerols	Triacylglycerols	TG	TG 16:0-click-C171_16:0-click-C171_19:2	TG 51:2	TG(16:0-click-C171/16:0-click-C171/19:2)	(16:0-click-C171)		TG(16:0-click-C171/16:0-click-C171/19:2)	C70H130N8O6	C70H130N8O6	[M]++		589.505	1179.01	0.1	17.4	17.3841	17.4182	4	96.26	9	51.03	93.52	TG(16:0-click-C171/16:0-click-C171/19:2)		Pos
24_27_b13_OA;Y	589.5053@17.35	Glycerolipids	Triradylglycerols	Triacylglycerols	TG	TG 18:1(n-9)-click-C171_18:1(n-9)-click-C171_15:0	TG 51:2	TG(18:1(n-9)-click-C171/18:1(n-9)-click-C171/15:0)	(18:1(n-9)-click-C171)		TG(18:1(n-9)-click-C171/18:1(n-9)-click-C171/15:0)	C70H130N8O6	C70H130N8O6	[M]++		589.505	1179.01	0.3	17.35	17.3191	17.3756	4	91.66	9	55.84	94	TG(18:1(n-9)-click-C171/18:1(n-9)-click-C171/15:0)		Pos
24_27_b13_OA;Y	588.4972@16.46	Glycerolipids	Triradylglycerols	Triacylglycerols	TG	TG 18:1(n-9)-click-C171_18:1(n-9)-click-C171_15:1	TG 51:3	TG(18:1(n-9)-click-C171/18:1(n-9)-click-C171/15:1)	(15:1,18:1(n-9)-click-C171)		TG(18:1(n-9)-click-C171/18:1(n-9)-click-C171/15:1)	C70H128N8O6	C70H128N8O6	[M]++		588.497	1177	0.1	16.46	16.4477	16.5178	4	99.05	11	54.4	94.04	TG(18:1(n-9)-click-C171/18:1(n-9)-click-C171/15:1)		Pos
24_27_b13_PA;Y	598.5287@19.18	Glycerolipids	Triradylglycerols	Triacylglycerols	TG	TG 16:0-click-C171_16:0-click-C171_20:0	TG 52:0	TG(16:0-click-C171/16:0-click-C171/20:0)	(16:0-click-C171,20:0)		TG(16:0-click-C171/16:0-click-C171/20:0)	C71H136N8O6	C71H136N8O6	[M]++		598.529	1197.06	0.2	19.18	19.1377	19.2462	4	91.92	8	46.89	92.84	TG(16:0-click-C171/16:0-click-C171/20:0)		Pos
24_27_b13_OA;Y	596.5129@17.64	Glycerolipids	Triradylglycerols	Triacylglycerols	TG	TG 18:1(n-9)-click-C171_18:1(n-9)-click-C171_16:0	TG 52:2	TG(18:1(n-9)-click-C171/18:1(n-9)-click-C171/16:0)	(16:0,18:1(n-9)-click-C171)		TG(18:1(n-9)-click-C171/18:1(n-9)-click-C171/16:0)	C71H132N8O6	C71H132N8O6	[M]++		596.513	1193.03	0.2	17.64	17.6137	17.6781	4	92.63	10	59.58	94.52	TG(18:1(n-9)-click-C171/18:1(n-9)-click-C171/16:0)		Pos
24_27_b13_PA;Y	595.5052@16.89	Glycerolipids	Triradylglycerols	Triacylglycerols	TG	TG 16:0-click-C171_16:0-click-C171_20:3(n-6)	TG 52:3	TG(16:0-click-C171/16:0-click-C171/20:3(n-6))	(16:0-click-C171,20:3(n-6))		TG(16:0-click-C171/16:0-click-C171/20:3(n-6))	C71H130N8O6	C71H130N8O6	[M]++		595.505	1191.01	0.1	16.89	16.8729	16.9067	4	95.66	10	55.68	94.11	TG(16:0-click-C171/16:0-click-C171/20:3(n-6))		Pos
24_27_b13_OA;Y	595.5050@16.83	Glycerolipids	Triradylglycerols	Triacylglycerols	TG	TG 18:1(n-9)-click-C171_18:1(n-9)-click-C171_16:1(n-7)	TG 52:3	TG(18:1(n-9)-click-C171/18:1(n-9)-click-C171/16:1(n-7))	(16:1(n-7),18:1(n-9)-click-C171)		TG(18:1(n-9)-click-C171/18:1(n-9)-click-C171/16:1(n-7))	C71H130N8O6	C71H130N8O6	[M]++		595.505	1191.01	0.1	16.83	16.812	16.8454	4	93.06	10	60.48	94.65	TG(18:1(n-9)-click-C171/18:1(n-9)-click-C171/16:1(n-7))		Pos
24_27_b13_PA;Y	594.4972@16.20	Glycerolipids	Triradylglycerols	Triacylglycerols	TG	TG 16:0-click-C171_16:0-click-C171_20:4(n-6)	TG 52:4	TG(16:0-click-C171/16:0-click-C171/20:4(n-6))	(20:4(n-6),16:0-click-C171)		TG(16:0-click-C171/16:0-click-C171/20:4(n-6))	C71H128N8O6	C71H128N8O6	[M]++		594.497	1189	0.2	16.2	16.1923	16.2227	4	96.24	10	60.03	94.67	TG(16:0-click-C171/16:0-click-C171/20:4(n-6))		Pos
24_27_b13_OA;Y	594.4972@16.41	Glycerolipids	Triradylglycerols	Triacylglycerols	TG	TG 18:1(n-9)-click-C171_18:2(n-6)-click-C171_16:1(n-7)	TG 52:4	TG(18:1(n-9)-click-C171/18:2(n-6)-click-C171/16:1(n-7))	(16:1(n-7),18:1(n-9)-click-C171,18:2(n-6)-click-C171)		TG(18:1(n-9)-click-C171/18:2(n-6)-click-C171/16:1(n-7))	C71H128N8O6	C71H128N8O6	[M]++		594.497	1189	0.2	16.41	16.3954	16.4441	4	99.67	8	53.89	93.99	TG(18:1(n-9)-click-C171/18:2(n-6)-click-C171/16:1(n-7))		Pos
24_27_b13_PA;Y	593.4894@15.62	Glycerolipids	Triradylglycerols	Triacylglycerols	TG	TG 16:0-click-C171_16:0-click-C171_20:5(n-3)	TG 52:5	TG(16:0-click-C171/16:0-click-C171/20:5(n-3))	(20:5(n-3),16:0-click-C171)		TG(16:0-click-C171/16:0-click-C171/20:5(n-3))	C71H126N8O6	C71H126N8O6	[M]++		593.49	1186.98	0.1	15.62	15.6007	15.6301	4	96.03	10	60.1	94.7	TG(16:0-click-C171/16:0-click-C171/20:5(n-3))		Pos
24_27_b13_OA;Y	593.4896@15.75	Glycerolipids	Triradylglycerols	Triacylglycerols	TG	TG 18:1(n-9)-click-C171_18:3(n-6)-click-C171_16:1(n-7)	TG 52:5	TG(18:1(n-9)-click-C171_18:3(n-6)-click-C171_16:1(n-7))	(18:1(n-9)-click-C171)	TG(18:1(n-9)-click-C171_20:3(n-6)-click-C171_14:1(n-9)),TG(18:1(n-9)-click-C171_20:4(n-6)-click-C171_14:0)	TG(52:5)	C71H126N8O6	C71H126N8O6	[M]++		593.49	1186.98	0.3	15.75	15.7346	15.7822	3	94.97	6	48.69	73.16	TG(18:1(n-9)-click-C171/18:3(n-6)-click-C171/16:1(n-7))		Pos
24_27_b13_OA;Y	603.5209@18.15	Glycerolipids	Triradylglycerols	Triacylglycerols	TG	TG 18:1(n-9)-click-C171_20:1(n-9)-click-C171_15:0	TG 53:2	TG(18:1(n-9)-click-C171/20:1(n-9)-click-C171/15:0)	(15:0,18:1(n-9)-click-C171,20:1(n-9)-click-C171)		TG(18:1(n-9)-click-C171/20:1(n-9)-click-C171/15:0)	C72H134N8O6	C72H134N8O6	[M]++		603.521	1207.04	0.3	18.15	18.1261	18.177	4	0	7	48.34	91.76	TG(18:1(n-9)-click-C171/20:1(n-9)-click-C171/15:0)		Pos
24_27_b13_OA;Y	602.5130@17.28	Glycerolipids	Triradylglycerols	Triacylglycerols	TG	TG 18:1(n-9)-click-C171_18:1(n-9)-click-C171_17:1	TG 53:3	TG(18:1(n-9)-click-C171/18:1(n-9)-click-C171/17:1)	(18:1(n-9)-click-C171,17:1)		TG(18:1(n-9)-click-C171/18:1(n-9)-click-C171/17:1)	C72H132N8O6	C72H132N8O6	[M]++		602.513	1205.03	0.1	17.28	17.2568	17.3089	4	0	8	53.85	92.49	TG(18:1(n-9)-click-C171/18:1(n-9)-click-C171/17:1)		Pos
24_27_b13_PA;Y	611.5370@19.10	Glycerolipids	Triradylglycerols	Triacylglycerols	TG	TG 16:0-click-C171_16:0-click-C171_22:1(n-9)	TG 54:1	TG(16:0-click-C171/16:0-click-C171/22:1(n-9))	(16:0-click-C171)		TG(16:0-click-C171/16:0-click-C171/22:1(n-9))	C73H138N8O6	C73H138N8O6	[M]++		611.536	1223.07	1	19.1	19.0546	19.1577	4	94.18	7	44.48	92.33	TG(16:0-click-C171/16:0-click-C171/22:1(n-9))		Pos
24_27_b13_OA;Y	610.5287@18.64	Glycerolipids	Triradylglycerols	Triacylglycerols	TG	TG 18:1(n-9)-click-C171_18:1(n-9)-click-C171_18:0	TG 54:2	TG(18:1(n-9)-click-C171/18:1(n-9)-click-C171/18:0)	(18:1(n-9)-click-C171,18:0)		TG(18:1(n-9)-click-C171/18:1(n-9)-click-C171/18:0)	C73H136N8O6	C73H136N8O6	[M]++		610.529	1221.06	0.1	18.64	18.6152	18.6725	4	93.78	8	54.84	93.94	TG(18:1(n-9)-click-C171/18:1(n-9)-click-C171/18:0)		Pos
24_27_b13_OA;Y	610.5286@18.41	Glycerolipids	Triradylglycerols	Triacylglycerols	TG	TG 18:1(n-9)-click-C171_20:1(n-9)-click-C171_16:0	TG 54:2	TG(18:1(n-9)-click-C171/20:1(n-9)-click-C171/16:0)	(16:0,18:1(n-9)-click-C171,20:1(n-9)-click-C171)		TG(18:1(n-9)-click-C171/20:1(n-9)-click-C171/16:0)	C73H136N8O6	C73H136N8O6	[M]++		610.529	1221.06	0	18.41	18.3916	18.4257	4	93.76	8	54.64	93.92	TG(18:1(n-9)-click-C171/20:1(n-9)-click-C171/16:0)		Pos
24_27_b13_PA;Y	609.5207@17.66	Glycerolipids	Triradylglycerols	Triacylglycerols	TG	TG 16:0-click-C171_16:0-click-C171_22:3	TG 54:3	TG(16:0-click-C171/16:0-click-C171/22:3)	(22:3,16:0-click-C171)		TG(16:0-click-C171/16:0-click-C171/22:3)	C73H134N8O6	C73H134N8O6	[M]++		609.521	1219.04	0.1	17.66	17.6426	17.6845	4	90.63	6	38.5	91.73	TG(16:0-click-C171/16:0-click-C171/22:3)		Pos
24_27_b13_OA;Y	609.5204@17.69	Glycerolipids	Triradylglycerols	Triacylglycerols	TG	TG 18:1(n-9)-click-C171_18:1(n-9)-click-C171_18:1(n-9)	TG 54:3	TG(18:1(n-9)-click-C171/18:1(n-9)-click-C171/18:1(n-9))	(18:1(n-9)-click-C171)		TG(18:1(n-9)-click-C171/18:1(n-9)-click-C171/18:1(n-9))	C73H134N8O6	C73H134N8O6	[M]++		609.521	1219.04	0.5	17.69	17.6644	17.7227	4	96.35	10	59.85	94.58	TG(18:1(n-9)-click-C171/18:1(n-9)-click-C171/18:1(n-9))		Pos
24_27_b13_OA;Y	609.5208@17.98	Glycerolipids	Triradylglycerols	Triacylglycerols	TG	TG 18:1(n-9)-click-C171_20:2(n-6)-click-C171_16:0	TG 54:3	TG(18:1(n-9)-click-C171/20:2(n-6)-click-C171/16:0)	(16:0,18:1(n-9)-click-C171,20:2(n-6)-click-C171)		TG(18:1(n-9)-click-C171/20:2(n-6)-click-C171/16:0)	C73H134N8O6	C73H134N8O6	[M]++		609.521	1219.04	0	17.98	17.9113	17.989	4	96.4	8	53.27	93.82	TG(18:1(n-9)-click-C171/20:2(n-6)-click-C171/16:0)		Pos
24_27_b13_PA;Y	608.5128@16.96	Glycerolipids	Triradylglycerols	Triacylglycerols	TG	TG 16:0-click-C171_16:0-click-C171_22:4(n-6)	TG 54:4	TG(16:0-click-C171/16:0-click-C171/22:4(n-6))	(22:4(n-6),16:0-click-C171)		TG(16:0-click-C171/16:0-click-C171/22:4(n-6))	C73H132N8O6	C73H132N8O6	[M]++		608.513	1217.03	0.2	16.96	16.9436	16.9945	4	93.4	10	58.32	94.37	TG(16:0-click-C171/16:0-click-C171/22:4(n-6))		Pos
24_27_b13_OA;Y	608.5129@17.05	Glycerolipids	Triradylglycerols	Triacylglycerols	TG	TG 18:1(n-9)-click-C171_18:1(n-9)-click-C171_18:2(n-6)	TG 54:4	TG(18:1(n-9)-click-C171/18:1(n-9)-click-C171/18:2(n-6))	(18:1(n-9)-click-C171,18:2(n-6))		TG(18:1(n-9)-click-C171/18:1(n-9)-click-C171/18:2(n-6))	C73H132N8O6	C73H132N8O6	[M]++		608.513	1217.03	0.1	17.05	17.0129	17.085	4	97.83	10	59.65	94.69	TG(18:1(n-9)-click-C171/18:1(n-9)-click-C171/18:2(n-6))		Pos
24_27_b13_OA;Y	608.5127@17.56	Glycerolipids	Triradylglycerols	Triacylglycerols	TG	TG 18:1(n-9)-click-C171_18:2(n-6)-click-C171_18:1(n-9)	TG 54:4	TG(18:1(n-9)-click-C171/18:2(n-6)-click-C171/18:1(n-9))	(18:1(n-9)-click-C171,18:2(n-6)-click-C171)		TG(18:1(n-9)-click-C171/18:2(n-6)-click-C171/18:1(n-9))	C73H132N8O6	C73H132N8O6	[M]++		608.513	1217.03	0.4	17.56	17.4721	17.5946	4	97.46	8	52.44	93.7	TG(18:1(n-9)-click-C171/18:2(n-6)-click-C171/18:1(n-9))		Pos
24_27_b13_OA;Y	607.5050@16.48	Glycerolipids	Triradylglycerols	Triacylglycerols	TG	TG 18:1(n-9)-click-C171_18:1(n-9)-click-C171_18:3(n-6)	TG 54:5	TG(18:1(n-9)-click-C171/18:1(n-9)-click-C171/18:3(n-6))	(18:1(n-9)-click-C171,18:3(n-6))		TG(18:1(n-9)-click-C171/18:1(n-9)-click-C171/18:3(n-6))	C73H130N8O6	C73H130N8O6	[M]++		607.505	1215.01	0.2	16.48	16.4485	16.509	4	43.81	8	54.03	92.8	TG(18:1(n-9)-click-C171/18:1(n-9)-click-C171/18:3(n-6))		Pos
24_27_b13_PA;Y	606.4972@16.02	Glycerolipids	Triradylglycerols	Triacylglycerols	TG	TG 16:0-click-C171_16:0-click-C171_22:6(n-3)	TG 54:6	TG(16:0-click-C171/16:0-click-C171/22:6(n-3))	(22:6(n-3),16:0-click-C171)		TG(16:0-click-C171/16:0-click-C171/22:6(n-3))	C73H128N8O6	C73H128N8O6	[M]++		606.497	1213	0.2	16.02	16.0143	16.0275	4	93.74	10	59.54	94.55	TG(16:0-click-C171/16:0-click-C171/22:6(n-3))		Pos
24_27_b13_OA;Y	606.4973@15.36	Glycerolipids	Triradylglycerols	Triacylglycerols	TG	TG 18:1(n-9)-click-C171_18:1(n-9)-click-C171_18:4(n-3)	TG 54:6	TG(18:1(n-9)-click-C171/18:1(n-9)-click-C171/18:4(n-3))	(18:1(n-9)-click-C171)		TG(18:1(n-9)-click-C171/18:1(n-9)-click-C171/18:4(n-3))	C73H128N8O6	C73H128N8O6	[M]++		606.497	1213	0.1	15.36	15.3411	15.3986	4	91.36	7	51.42	93.43	TG(18:1(n-9)-click-C171/18:1(n-9)-click-C171/18:4(n-3))		Pos
24_27_b13_OA;Y	616.5287@18.17	Glycerolipids	Triradylglycerols	Triacylglycerols	TG	TG 18:1(n-9)-click-C171_18:1(n-9)-click-C171_19:1	TG 55:3	TG(18:1(n-9)-click-C171/18:1(n-9)-click-C171/19:1)	(18:1(n-9)-click-C171,19:1)		TG(18:1(n-9)-click-C171/18:1(n-9)-click-C171/19:1)	C74H136N8O6	C74H136N8O6	[M]++		616.529	1233.06	0.1	18.17	18.1261	18.2077	4	0	10	56.75	92.87	TG(18:1(n-9)-click-C171/18:1(n-9)-click-C171/19:1)		Pos
24_27_b13_OA;Y	615.5205@17.49	Glycerolipids	Triradylglycerols	Triacylglycerols	TG	TG 18:1(n-9)-click-C171_18:1(n-9)-click-C171_19:2	TG 55:4	TG(18:1(n-9)-click-C171/18:1(n-9)-click-C171/19:2)	(18:1(n-9)-click-C171,19:2)		TG(18:1(n-9)-click-C171/18:1(n-9)-click-C171/19:2)	C74H134N8O6	C74H134N8O6	[M]++		615.521	1231.04	0.4	17.49	17.4352	17.5412	4	98.27	10	54.2	93.94	TG(18:1(n-9)-click-C171/18:1(n-9)-click-C171/19:2)		Pos
24_27_b13_PA;Y	625.5522@20.03	Glycerolipids	Triradylglycerols	Triacylglycerols	TG	TG 16:0-click-C171_16:0-click-C171_24:1(n-9)	TG 56:1	TG(16:0-click-C171/16:0-click-C171/24:1(n-9))	(24:1(n-9),16:0-click-C171)		TG(16:0-click-C171/16:0-click-C171/24:1(n-9))	C75H142N8O6	C75H142N8O6	[M]++		625.552	1251.11	0.2	20.03	20.0208	20.0489	4	93.02	10	49.63	93.24	TG(16:0-click-C171/16:0-click-C171/24:1(n-9))		Pos
24_27_b13_PA;Y	623.5367@18.53	Glycerolipids	Triradylglycerols	Triacylglycerols	TG	TG 16:0-click-C171_18:0-click-C171_22:3	TG 56:3	TG(16:0-click-C171/18:0-click-C171/22:3)	(22:3,16:0-click-C171,18:0-click-C171)		TG(16:0-click-C171/18:0-click-C171/22:3)	C75H138N8O6	C75H138N8O6	[M]++		623.536	1247.07	0.5	18.53	18.4859	18.5716	4	96.17	8	46.31	92.84	TG(16:0-click-C171/18:0-click-C171/22:3)		Pos
24_27_b13_PA;Y	622.5287@17.75	Glycerolipids	Triradylglycerols	Triacylglycerols	TG	TG 16:0-click-C171_18:0-click-C171_22:4(n-6)	TG 56:4	TG(16:0-click-C171/18:0-click-C171/22:4(n-6))	(22:4(n-6),16:0-click-C171,18:0-click-C171)		TG(16:0-click-C171/18:0-click-C171/22:4(n-6))	C75H136N8O6	C75H136N8O6	[M]++		622.529	1245.06	0.2	17.75	17.7343	17.7756	4	96.22	7	49.23	93.27	TG(16:0-click-C171/18:0-click-C171/22:4(n-6))		Pos
24_27_b13_OA;Y	622.5285@17.97	Glycerolipids	Triradylglycerols	Triacylglycerols	TG	TG 18:1(n-9)-click-C171_20:1(n-9)-click-C171_18:2(n-6)	TG 56:4	TG(18:1(n-9)-click-C171/20:1(n-9)-click-C171/18:2(n-6))	(18:1(n-9)-click-C171,20:1(n-9)-click-C171,18:2(n-6))		TG(18:1(n-9)-click-C171/20:1(n-9)-click-C171/18:2(n-6))	C75H136N8O6	C75H136N8O6	[M]++		622.529	1245.06	0.1	17.97	17.9337	18.0097	4	0	8	51.83	92.23	TG(18:1(n-9)-click-C171/20:1(n-9)-click-C171/18:2(n-6))		Pos
24_27_b13_PA;Y	621.5206@17.21	Glycerolipids	Triradylglycerols	Triacylglycerols	TG	TG 16:0-click-C171_18:0-click-C171_22:5(n-3)	TG 56:5	TG(16:0-click-C171/18:0-click-C171/22:5(n-3))	(22:5(n-3),16:0-click-C171,18:0-click-C171)		TG(16:0-click-C171/18:0-click-C171/22:5(n-3))	C75H134N8O6	C75H134N8O6	[M]++		621.521	1243.04	0.2	17.21	17.165	17.2579	4	94.56	7	51.6	93.54	TG(16:0-click-C171/18:0-click-C171/22:5(n-3))		Pos
24_27_b13_OA;Y	621.5208@17.42	Glycerolipids	Triradylglycerols	Triacylglycerols	TG	TG 18:1(n-9)-click-C171_18:1(n-9)-click-C171_20:3(n-6)	TG 56:5	TG(18:1(n-9)-click-C171/18:1(n-9)-click-C171/20:3(n-6))	(18:1(n-9)-click-C171,20:3(n-6))		TG(18:1(n-9)-click-C171/18:1(n-9)-click-C171/20:3(n-6))	C75H134N8O6	C75H134N8O6	[M]++		621.521	1243.04	0	17.42	17.4058	17.4751	4	0	10	57.71	93	TG(18:1(n-9)-click-C171/18:1(n-9)-click-C171/20:3(n-6))		Pos
24_27_b13_PA;Y	620.5129@16.68	Glycerolipids	Triradylglycerols	Triacylglycerols	TG	TG 16:0-click-C171_16:0-click-C171_24:6(n-3)	TG 56:6	TG(16:0-click-C171/16:0-click-C171/24:6(n-3))	(24:6(n-3),16:0-click-C171)		TG(16:0-click-C171/16:0-click-C171/24:6(n-3))	C75H132N8O6	C75H132N8O6	[M]++		620.513	1241.03	0.1	16.68	16.6605	16.7061	4	92.02	10	59.27	94.47	TG(16:0-click-C171/16:0-click-C171/24:6(n-3))		Pos
24_27_b13_PA;Y	620.5129@16.84	Glycerolipids	Triradylglycerols	Triacylglycerols	TG	TG 16:0-click-C171_18:0-click-C171_22:6(n-3)	TG 56:6	TG(16:0-click-C171/18:0-click-C171/22:6(n-3))	(22:6(n-3),16:0-click-C171,18:0-click-C171)		TG(16:0-click-C171/18:0-click-C171/22:6(n-3))	C75H132N8O6	C75H132N8O6	[M]++		620.513	1241.03	0.1	16.84	16.8289	16.8619	4	94.38	8	54.37	93.9	TG(16:0-click-C171/18:0-click-C171/22:6(n-3))		Pos
24_27_b13_OA;Y	620.5128@16.78	Glycerolipids	Triradylglycerols	Triacylglycerols	TG	TG 18:1(n-9)-click-C171_18:1(n-9)-click-C171_20:4(n-6)	TG 56:6	TG(18:1(n-9)-click-C171/18:1(n-9)-click-C171/20:4(n-6))	(20:4(n-6),18:1(n-9)-click-C171)		TG(18:1(n-9)-click-C171/18:1(n-9)-click-C171/20:4(n-6))	C75H132N8O6	C75H132N8O6	[M]++		620.513	1241.03	0.2	16.78	16.7484	16.8194	4	89.93	10	60.34	94.53	TG(18:1(n-9)-click-C171/18:1(n-9)-click-C171/20:4(n-6))		Pos
24_27_b13_PA;Y	619.5050@16.32	Glycerolipids	Triradylglycerols	Triacylglycerols	TG	TG 16:0-click-C171_18:1(n-9)-click-C171_22:6(n-3)	TG 56:7	TG(16:0-click-C171/18:1(n-9)-click-C171/22:6(n-3))	(22:6(n-3),16:0-click-C171,18:1(n-9)-click-C171)		TG(16:0-click-C171/18:1(n-9)-click-C171/22:6(n-3))	C75H130N8O6	C75H130N8O6	[M]++		619.505	1239.01	0.1	16.32	16.3062	16.3314	4	99.1	8	52.6	93.81	TG(16:0-click-C171/18:1(n-9)-click-C171/22:6(n-3))		Pos
24_27_b13_OA;Y	619.5051@16.22	Glycerolipids	Triradylglycerols	Triacylglycerols	TG	TG 18:1(n-9)-click-C171_18:1(n-9)-click-C171_20:5(n-3)	TG 56:7	TG(18:1(n-9)-click-C171/18:1(n-9)-click-C171/20:5(n-3))	(20:5(n-3),18:1(n-9)-click-C171)		TG(18:1(n-9)-click-C171/18:1(n-9)-click-C171/20:5(n-3))	C75H130N8O6	C75H130N8O6	[M]++		619.505	1239.01	0	16.22	16.2001	16.2463	4	89.89	10	58.99	94.38	TG(18:1(n-9)-click-C171/18:1(n-9)-click-C171/20:5(n-3))		Pos
24_27_b13_OA;Y	629.5365@18.38	Glycerolipids	Triradylglycerols	Triacylglycerols	TG	TG 18:1(n-9)-click-C171_18:1(n-9)-click-C171_21:2	TG 57:4	TG(18:1(n-9)-click-C171/18:1(n-9)-click-C171/21:2)	(18:1(n-9)-click-C171)		TG(18:1(n-9)-click-C171/18:1(n-9)-click-C171/21:2)	C76H138N8O6	C76H138N8O6	[M]++		629.536	1259.07	0.1	18.38	18.2979	18.4281	4	92.88	6	39.14	91.88	TG(18:1(n-9)-click-C171/18:1(n-9)-click-C171/21:2)		Pos
24_27_b13_PA;Y	639.5674@20.49	Glycerolipids	Triradylglycerols	Triacylglycerols	TG	TG 16:0-click-C171_18:0-click-C171_24:1(n-9)	TG 58:1	TG(16:0-click-C171/18:0-click-C171/24:1(n-9))	(24:1(n-9),16:0-click-C171,18:0-click-C171)		TG(16:0-click-C171/18:0-click-C171/24:1(n-9))	C77H146N8O6	C77H146N8O6	[M]++		639.568	1279.14	0.4	20.49	20.4791	20.6123	4	99.6	6	41.44	92.31	TG(16:0-click-C171/18:0-click-C171/24:1(n-9))		Pos
24_27_b13_PA;Y	639.5667@20.25	Glycerolipids	Triradylglycerols	Triacylglycerols	TG	TG 16:0-click-C171_24:0-click-C171_18:1(n-9)	TG 58:1	TG(16:0-click-C171/24:0-click-C171/18:1(n-9))	(24:0-click-C171,16:0-click-C171)		TG(16:0-click-C171/24:0-click-C171/18:1(n-9))	C77H146N8O6	C77H146N8O6	[M]++		639.568	1279.14	1.6	20.25	20.1773	20.2505	4	86.62	5	36.68	90.63	TG(16:0-click-C171/24:0-click-C171/18:1(n-9))		Pos
24_27_b13_OA;Y	637.5522@19.17	Glycerolipids	Triradylglycerols	Triacylglycerols	TG	TG 18:1(n-9)-click-C171_18:1(n-9)-click-C171_22:1(n-9)	TG 58:3	TG(18:1(n-9)-click-C171/18:1(n-9)-click-C171/22:1(n-9))	(18:1(n-9)-click-C171,22:1(n-9))		TG(18:1(n-9)-click-C171/18:1(n-9)-click-C171/22:1(n-9))	C77H142N8O6	C77H142N8O6	[M]++		637.552	1275.11	0.2	19.17	19.1461	19.1917	4	99.02	8	50.84	93.57	TG(18:1(n-9)-click-C171/18:1(n-9)-click-C171/22:1(n-9))		Pos
24_27_b13_PA;Y	635.5366@18.04	Glycerolipids	Triradylglycerols	Triacylglycerols	TG	TG 16:0-click-C171_18:0-click-C171_24:5	TG 58:5	TG(16:0-click-C171/18:0-click-C171/24:5)	(16:0-click-C171,18:0-click-C171)		TG(16:0-click-C171/18:0-click-C171/24:5)	C77H138N8O6	C77H138N8O6	[M]++		635.536	1271.07	0.2	18.04	18.0179	18.0705	4	0	7	50.09	91.99	TG(16:0-click-C171/18:0-click-C171/24:5)		Pos
24_27_b13_PA;Y	634.5286@17.46	Glycerolipids	Triradylglycerols	Triacylglycerols	TG	TG 16:0-click-C171_18:0-click-C171_24:6(n-3)	TG 58:6	TG(16:0-click-C171/18:0-click-C171/24:6(n-3))	(24:6(n-3),16:0-click-C171,18:0-click-C171)		TG(16:0-click-C171/18:0-click-C171/24:6(n-3))	C77H136N8O6	C77H136N8O6	[M]++		634.529	1269.06	0	17.46	17.4531	17.5243	4	87.72	8	49.91	93.14	TG(16:0-click-C171/18:0-click-C171/24:6(n-3))		Pos
24_27_b13_OA;Y	634.5285@17.51	Glycerolipids	Triradylglycerols	Triacylglycerols	TG	TG 18:1(n-9)-click-C171_18:1(n-9)-click-C171_22:4(n-6)	TG 58:6	TG(18:1(n-9)-click-C171/18:1(n-9)-click-C171/22:4(n-6))	(22:4(n-6),18:1(n-9)-click-C171)		TG(18:1(n-9)-click-C171/18:1(n-9)-click-C171/22:4(n-6))	C77H136N8O6	C77H136N8O6	[M]++		634.529	1269.06	0.2	17.51	17.4759	17.5359	4	95.64	10	58.82	94.5	TG(18:1(n-9)-click-C171/18:1(n-9)-click-C171/22:4(n-6))		Pos
24_27_b13_PA;Y	633.5208@17.05	Glycerolipids	Triradylglycerols	Triacylglycerols	TG	TG 16:0-click-C171_20:1(n-9)-click-C171_22:6(n-3)	TG 58:7	TG(16:0-click-C171/20:1(n-9)-click-C171/22:6(n-3))	(22:6(n-3),16:0-click-C171)		TG(16:0-click-C171/20:1(n-9)-click-C171/22:6(n-3))	C77H134N8O6	C77H134N8O6	[M]++		633.521	1267.04	0.1	17.05	17.0195	17.0831	4	71.25	5	42.04	91.72	TG(16:0-click-C171/20:1(n-9)-click-C171/22:6(n-3))		Pos
24_27_b13_OA;Y	633.5207@16.97	Glycerolipids	Triradylglycerols	Triacylglycerols	TG	TG 18:1(n-9)-click-C171_18:1(n-9)-click-C171_22:5(n-3)	TG 58:7	TG(18:1(n-9)-click-C171/18:1(n-9)-click-C171/22:5(n-3))	(22:5(n-3),18:1(n-9)-click-C171)		TG(18:1(n-9)-click-C171/18:1(n-9)-click-C171/22:5(n-3))	C77H134N8O6	C77H134N8O6	[M]++		633.521	1267.04	0.1	16.97	16.9282	16.9973	4	95.47	10	57.26	94.3	TG(18:1(n-9)-click-C171/18:1(n-9)-click-C171/22:5(n-3))		Pos
24_27_b13_OA;Y	632.5128@16.58	Glycerolipids	Triradylglycerols	Triacylglycerols	TG	TG 18:1(n-9)-click-C171_18:1(n-9)-click-C171_22:6(n-3)	TG 58:8	TG(18:1(n-9)-click-C171/18:1(n-9)-click-C171/22:6(n-3))	(22:6(n-3),18:1(n-9)-click-C171)		TG(18:1(n-9)-click-C171/18:1(n-9)-click-C171/22:6(n-3))	C77H132N8O6	C77H132N8O6	[M]++		632.513	1265.03	0.3	16.58	16.5544	16.6202	4	0	10	59.06	93.14	TG(18:1(n-9)-click-C171/18:1(n-9)-click-C171/22:6(n-3))		Pos
24_27_b13_OA;Y	631.5054@16.19	Glycerolipids	Triradylglycerols	Triacylglycerols	TG	TG 18:1(n-9)-click-C171_18:2(n-6)-click-C171_22:6(n-3)	TG 58:9	TG(18:1(n-9)-click-C171/18:2(n-6)-click-C171/22:6(n-3))	(22:6(n-3),18:1(n-9)-click-C171,18:2(n-6)-click-C171)		TG(18:1(n-9)-click-C171/18:2(n-6)-click-C171/22:6(n-3))	C77H130N8O6	C77H130N8O6	[M]++		631.505	1263.01	0.4	16.19	16.1591	16.2424	4	0	9	53.19	92.35	TG(18:1(n-9)-click-C171/18:2(n-6)-click-C171/22:6(n-3))		Pos
24_27_b13_OA;Y	644.5602@19.56	Glycerolipids	Triradylglycerols	Triacylglycerols	TG	TG 18:1(n-9)-click-C171_18:1(n-9)-click-C171_23:1	TG 59:3	TG(18:1(n-9)-click-C171/18:1(n-9)-click-C171/23:1)	(18:1(n-9)-click-C171)		TG(18:1(n-9)-click-C171/18:1(n-9)-click-C171/23:1)	C78H144N8O6	C78H144N8O6	[M]++		644.56	1289.12	0.5	19.56	19.5421	19.5927	4	0	9	48.14	91.68	TG(18:1(n-9)-click-C171/18:1(n-9)-click-C171/23:1)		Pos
24_27_b13_OA;Y	644.5128@16.48	Glycerolipids	Triradylglycerols	Triacylglycerols	TG	TG 18:1(n-9)-click-C171_20:3(n-6)-click-C171_22:6(n-3)	TG 60:10	TG(18:1(n-9)-click-C171/20:3(n-6)-click-C171/22:6(n-3))	(22:6(n-3),18:1(n-9)-click-C171,20:3(n-6)-click-C171)		TG(18:1(n-9)-click-C171/20:3(n-6)-click-C171/22:6(n-3))	C79H132N8O6	C79H132N8O6	[M]++		644.513	1289.03	0.3	16.48	16.4634	16.5237	4	0	6	41.41	90.86	TG(18:1(n-9)-click-C171/20:3(n-6)-click-C171/22:6(n-3))		Pos
24_27_b13_OA;Y	652.5755@21.22	Glycerolipids	Triradylglycerols	Triacylglycerols	TG	TG 18:1(n-9)-click-C171_18:1(n-9)-click-C171_24:0	TG 60:2	TG(18:1(n-9)-click-C171/18:1(n-9)-click-C171/24:0)	(24:0,18:1(n-9)-click-C171)		TG(18:1(n-9)-click-C171/18:1(n-9)-click-C171/24:0)	C79H148N8O6	C79H148N8O6	[M]++		652.576	1305.15	0.1	21.22	21.2088	21.2336	4	98.72	8	51.25	93.62	TG(18:1(n-9)-click-C171/18:1(n-9)-click-C171/24:0)		Pos
24_27_b13_OA;Y	651.5680@20.34	Glycerolipids	Triradylglycerols	Triacylglycerols	TG	TG 18:1(n-9)-click-C171_18:1(n-9)-click-C171_24:1(n-9)	TG 60:3	TG(18:1(n-9)-click-C171/18:1(n-9)-click-C171/24:1(n-9))	(24:1(n-9),18:1(n-9)-click-C171)		TG(18:1(n-9)-click-C171/18:1(n-9)-click-C171/24:1(n-9))	C79H146N8O6	C79H146N8O6	[M]++		651.568	1303.14	0.4	20.34	20.313	20.3594	4	0	8	46.76	91.53	TG(18:1(n-9)-click-C171/18:1(n-9)-click-C171/24:1(n-9))		Pos
24_27_b13_OA;Y	648.5443@18.30	Glycerolipids	Triradylglycerols	Triacylglycerols	TG	TG 18:1(n-9)-click-C171_18:1(n-9)-click-C171_24:4	TG 60:6	TG(18:1(n-9)-click-C171/18:1(n-9)-click-C171/24:4)	(24:4,18:1(n-9)-click-C171)		TG(18:1(n-9)-click-C171/18:1(n-9)-click-C171/24:4)	C79H140N8O6	C79H140N8O6	[M]++		648.544	1297.09	0.2	18.3	18.2268	18.3239	4	97.36	8	49.72	93.38	TG(18:1(n-9)-click-C171/18:1(n-9)-click-C171/24:4)		Pos
24_27_b13_OA;Y	647.5363@17.75	Glycerolipids	Triradylglycerols	Triacylglycerols	TG	TG 18:1(n-9)-click-C171_18:1(n-9)-click-C171_24:5	TG 60:7	TG(18:1(n-9)-click-C171/18:1(n-9)-click-C171/24:5)	(24:5,18:1(n-9)-click-C171)		TG(18:1(n-9)-click-C171/18:1(n-9)-click-C171/24:5)	C79H138N8O6	C79H138N8O6	[M]++		647.536	1295.07	0.2	17.75	17.705	17.7722	4	93.88	10	55.93	94.08	TG(18:1(n-9)-click-C171/18:1(n-9)-click-C171/24:5)		Pos
24_27_b13_OA;Y	646.5287@17.34	Glycerolipids	Triradylglycerols	Triacylglycerols	TG	TG 18:1(n-9)-click-C171_20:1(n-9)-click-C171_22:6(n-3)	TG 60:8	TG(18:1(n-9)-click-C171/20:1(n-9)-click-C171/22:6(n-3))	(22:6(n-3),18:1(n-9)-click-C171,20:1(n-9)-click-C171)		TG(18:1(n-9)-click-C171/20:1(n-9)-click-C171/22:6(n-3))	C79H136N8O6	C79H136N8O6	[M]++		646.529	1293.06	0.1	17.34	17.3196	17.3751	4	97.11	8	53.31	93.84	TG(18:1(n-9)-click-C171/20:1(n-9)-click-C171/22:6(n-3))		Pos
24_27_b13_OA;Y	645.5207@16.87	Glycerolipids	Triradylglycerols	Triacylglycerols	TG	TG 18:1(n-9)-click-C171_20:2(n-6)-click-C171_22:6(n-3)	TG 60:9	TG(18:1(n-9)-click-C171/20:2(n-6)-click-C171/22:6(n-3))	(22:6(n-3),18:1(n-9)-click-C171,20:2(n-6)-click-C171)		TG(18:1(n-9)-click-C171/20:2(n-6)-click-C171/22:6(n-3))	C79H134N8O6	C79H134N8O6	[M]++		645.521	1291.04	0.1	16.87	16.841	16.9063	4	99.79	8	53.72	93.97	TG(18:1(n-9)-click-C171/20:2(n-6)-click-C171/22:6(n-3))		Pos
24_27_b13_OA;Y	656.5603@19.33	Glycerolipids	Triradylglycerols	Triacylglycerols	TG	TG 18:1(n-9)-click-C171_20:2(n-6)-click-C171_23:2	TG 61:5	TG(18:1(n-9)-click-C171_20:2(n-6)-click-C171_23:2)	(18:1(n-9)-click-C171)	TG(18:1(n-9)-click-C171_20:3(n-6)-click-C171_23:1),TG(18:1(n-9)-click-C171_20:4(n-6)-click-C171_23:0)	TG(61:5)	C80H144N8O6	C80H144N8O6	[M]++		656.56	1313.12	0.6	19.33	19.321	19.3343	3	95.49	5	40.72	72.04	TG(18:1(n-9)-click-C171/20:2(n-6)-click-C171/23:2)		Pos
24_27_b13_OA;Y	665.5829@20.85	Glycerolipids	Triradylglycerols	Triacylglycerols	TG	TG 18:1(n-9)-click-C171_20:1(n-9)-click-C171_24:1(n-9)	TG 62:3	TG(18:1(n-9)-click-C171/20:1(n-9)-click-C171/24:1(n-9))	(24:1(n-9),18:1(n-9)-click-C171,20:1(n-9)-click-C171)		TG(18:1(n-9)-click-C171/20:1(n-9)-click-C171/24:1(n-9))	C81H150N8O6	C81H150N8O6	[M]++		665.583	1331.17	0.7	20.85	20.7848	20.8738	4	90.92	9	50.8	93.19	TG(18:1(n-9)-click-C171/20:1(n-9)-click-C171/24:1(n-9))		Pos
24_27_b13_OA;Y	665.5824@20.56	Glycerolipids	Triradylglycerols	Triacylglycerols	TG	TG 18:1(n-9)-click-C171_26:1-click-C171_18:1(n-9)	TG 62:3	TG(18:1(n-9)-click-C171/26:1-click-C171/18:1(n-9))	(26:1-click-C171,18:1(n-9)-click-C171)		TG(18:1(n-9)-click-C171/26:1-click-C171/18:1(n-9))	C81H150N8O6	C81H150N8O6	[M]++		665.583	1331.17	1.5	20.56	20.5265	20.5979	4	86.28	8	48.5	92.27	TG(18:1(n-9)-click-C171/26:1-click-C171/18:1(n-9))		Pos
24_27_b13_OA;Y	662.5603@19.03	Glycerolipids	Triradylglycerols	Triacylglycerols	TG	TG 18:1(n-9)-click-C171_20:1(n-9)-click-C171_24:4	TG 62:6	TG(18:1(n-9)-click-C171/20:1(n-9)-click-C171/24:4)	(24:4,18:1(n-9)-click-C171,20:1(n-9)-click-C171)		TG(18:1(n-9)-click-C171/20:1(n-9)-click-C171/24:4)	C81H144N8O6	C81H144N8O6	[M]++		662.56	1325.12	0.6	19.03	18.9772	19.1152	4	92.54	8	47.42	92.84	TG(18:1(n-9)-click-C171/20:1(n-9)-click-C171/24:4)		Pos
24_27_b13_OA;Y	661.5522@18.54	Glycerolipids	Triradylglycerols	Triacylglycerols	TG	TG 18:1(n-9)-click-C171_20:1(n-9)-click-C171_24:5	TG 62:7	TG(18:1(n-9)-click-C171/20:1(n-9)-click-C171/24:5)	(18:1(n-9)-click-C171,20:1(n-9)-click-C171)		TG(18:1(n-9)-click-C171/20:1(n-9)-click-C171/24:5)	C81H142N8O6	C81H142N8O6	[M]++		661.552	1323.11	0.2	18.54	18.5121	18.5838	4	91.87	7	49.53	93.18	TG(18:1(n-9)-click-C171/20:1(n-9)-click-C171/24:5)		Pos
24_27_b13_OA;Y	660.5442@17.98	Glycerolipids	Triradylglycerols	Triacylglycerols	TG	TG 18:1(n-9)-click-C171_22:1(n-9)-click-C171_22:6(n-3)	TG 62:8	TG(18:1(n-9)-click-C171_22:1(n-9)-click-C171_22:6(n-3))	(22:6(n-3),18:1(n-9)-click-C171)		TG(18:1(n-9)-click-C171/22:1(n-9)-click-C171/22:6(n-3))	C81H140N8O6	C81H140N8O6	[M]++		660.544	1321.09	0.1	17.98	17.9582	18.016	4	97.15	7	49.46	93.34	TG(18:1(n-9)-click-C171/22:1(n-9)-click-C171/22:6(n-3))		Pos
24_27_b13_OA;Y	659.5365@17.48	Glycerolipids	Triradylglycerols	Triacylglycerols	TG	TG 18:1(n-9)-click-C171_20:2(n-6)-click-C171_24:6(n-3)	TG 62:9	TG(18:1(n-9)-click-C171/20:2(n-6)-click-C171/24:6(n-3))	(24:6(n-3),18:1(n-9)-click-C171,20:2(n-6)-click-C171)		TG(18:1(n-9)-click-C171/20:2(n-6)-click-C171/24:6(n-3))	C81H138N8O6	C81H138N8O6	[M]++		659.536	1319.07	0.1	17.48	17.4364	17.566	4	95.46	7	48.89	93.21	TG(18:1(n-9)-click-C171/20:2(n-6)-click-C171/24:6(n-3))		Pos
24_27_b13_OA;Y	679.5986@21.60	Glycerolipids	Triradylglycerols	Triacylglycerols	TG	TG 20:1(n-9)-click-C171_20:1(n-9)-click-C171_24:1(n-9)	TG 64:3	TG(20:1(n-9)-click-C171/20:1(n-9)-click-C171/24:1(n-9))	(20:1(n-9)-click-C171)		TG(20:1(n-9)-click-C171/20:1(n-9)-click-C171/24:1(n-9))	C83H154N8O6	C83H154N8O6	[M]++		679.599	1359.2	0.7	21.6	21.5657	21.6367	4	85.93	9	47.98	92.69	TG(20:1(n-9)-click-C171/20:1(n-9)-click-C171/24:1(n-9))		Pos
24_27_b13_OA;Y	677.5832@20.31	Glycerolipids	Triradylglycerols	Triacylglycerols	TG	TG 18:1(n-9)-click-C171_26:1-click-C171_20:3(n-6)	TG 64:5	TG(18:1(n-9)-click-C171_26:1-click-C171_20:3(n-6))	(26:1-click-C171,18:1(n-9)-click-C171,20:3(n-6))	TG(18:1(n-9)-click-C171_24:1(n-9)-click-C171_22:3)	TG(64:5)	C83H150N8O6	C83H150N8O6	[M]++		677.583	1355.17	0.2	20.31	20.2869	20.3398	4	0	7	44.97	91.3	TG(18:1(n-9)-click-C171/26:1-click-C171/20:3(n-6))		Pos
24_27_b13_OA;Y	677.5832@20.31	Glycerolipids	Triradylglycerols	Triacylglycerols	TG	TG 18:1(n-9)-click-C171_26:1-click-C171_20:3(n-6)	TG 64:5	TG(18:1(n-9)-click-C171_26:1-click-C171_20:3(n-6))	(26:1-click-C171,18:1(n-9)-click-C171,20:3(n-6))	TG(18:1(n-9)-click-C171_24:1(n-9)-click-C171_22:3)	TG(64:5)	C83H150N8O6	C83H150N8O6	[M]++		677.583	1355.17	0.2	20.31	20.2869	20.3398	4	0	7	44.97	91.3	TG(18:1(n-9)-click-C171/26:1-click-C171/20:3(n-6))		Pos
24_27_b13_OA;Y	675.5678@19.21	Glycerolipids	Triradylglycerols	Triacylglycerols	TG	TG 20:1(n-9)-click-C171_22:1(n-9)-click-C171_22:5(n-3)	TG 64:7	TG(20:1(n-9)-click-C171/22:1(n-9)-click-C171/22:5(n-3))	(22:5(n-3),20:1(n-9)-click-C171,22:1(n-9)-click-C171)		TG(20:1(n-9)-click-C171/22:1(n-9)-click-C171/22:5(n-3))	C83H146N8O6	C83H146N8O6	[M]++		675.568	1351.14	0.1	19.21	19.1843	19.2263	4	95.34	7	46.07	92.85	TG(20:1(n-9)-click-C171/22:1(n-9)-click-C171/22:5(n-3))		Pos
24_27_b13_OA;Y	674.5600@18.78	Glycerolipids	Triradylglycerols	Triacylglycerols	TG	TG 18:1(n-9)-click-C171_24:1(n-9)-click-C171_22:6(n-3)	TG 64:8	TG(18:1(n-9)-click-C171/24:1(n-9)-click-C171/22:6(n-3))	(24:1(n-9)-click-C171,22:6(n-3),18:1(n-9)-click-C171)		TG(18:1(n-9)-click-C171/24:1(n-9)-click-C171/22:6(n-3))	C83H144N8O6	C83H144N8O6	[M]++		674.56	1349.12	0.2	18.78	18.7348	18.814	4	0	7	47.82	91.68	TG(18:1(n-9)-click-C171/24:1(n-9)-click-C171/22:6(n-3))		Pos
24_27_b13_OA;Y	688.5761@19.43	Glycerolipids	Triradylglycerols	Triacylglycerols	TG	TG 18:1(n-9)-click-C171_24:6(n-3)_24:1(n-9)-click-C171	TG 66:8	TG(18:1(n-9)-click-C171/24:6(n-3)/24:1(n-9)-click-C171)	(24:6(n-3),18:1(n-9)-click-C171)		TG(18:1(n-9)-click-C171/24:6(n-3)/24:1(n-9)-click-C171)	C85H148N8O6	C85H148N8O6	[M]++		688.576	1377.15	0.9	19.43	19.4181	19.4719	4	60.54	7	44.92	91.66	TG(18:1(n-9)-click-C171/24:6(n-3)/24:1(n-9)-click-C171)		Pos
24_27_b13_OA;Y	688.5761@19.65	Glycerolipids	Triradylglycerols	Triacylglycerols	TG	TG 18:1(n-9)-click-C171_26:1-click-C171_22:6(n-3)	TG 66:8	TG(18:1(n-9)-click-C171/26:1-click-C171/22:6(n-3))	(26:1-click-C171,22:6(n-3),18:1(n-9)-click-C171)		TG(18:1(n-9)-click-C171/26:1-click-C171/22:6(n-3))	C85H148N8O6	C85H148N8O6	[M]++		688.576	1377.15	0.8	19.65	19.6265	19.7072	4	0	8	44.98	91.12	TG(18:1(n-9)-click-C171/26:1-click-C171/22:6(n-3))		Pos
24_27_32_b13	477.0758@14.28	Glycerolipids	Triradylglycerols	Triacylglycerols	TG	[13]C3-TG 19:1(n-3)-click-C171_19:1(n-3)-click-C171_19:1(n-3)-click-C171	[13]C3-TG 57:3	[13]C3-TG(19:1(n-3)-click-C171/19:1(n-3)-click-C171/19:1(n-3)-click-C171)	(19:1(n-3)-click-C171)		[13]C3-TG(19:1(n-3)-click-C171/19:1(n-3)-click-C171/19:1(n-3)-click-C171)	C81[13]C3H155N12O6	C81[13]C3H155N12O6	[M]+++		477.076	1431.23	0.3	14.28	14.2692	15.1061	4	95.11	16	67.34	95.59	[13]C3-TG(19:1(n-3)-click-C171/19:1(n-3)-click-C171/19:1(n-3)-click-C171)		Pos
24_27_b13_PA;Y	445.3849@14.67	Glycerolipids	Triradylglycerols	Triacylglycerols	TG	TG 16:0-click-C171_16:0-click-C171_18:0-click-C171	TG 50:0	TG(16:0-click-C171/16:0-click-C171/18:0-click-C171)	(16:0-click-C171,18:0-click-C171)		TG(16:0-click-C171/16:0-click-C171/18:0-click-C171)	C77H147N12O6	C77H147N12O6	[M]+++		445.385	1336.16	0.2	14.67	14.2942	14.7869	4	0	11	57.26	91.43	TG(16:0-click-C171/16:0-click-C171/18:0-click-C171)		Pos
24_27_b13_OA;Y	462.0567@12.21	Glycerolipids	Triradylglycerols	Triacylglycerols	TG	TG 18:1(n-9)-click-C171_18:1(n-9)-click-C171_18:1(n-9)-click-C171	TG 54:3	TG(18:1(n-9)-click-C171/18:1(n-9)-click-C171/18:1(n-9)-click-C171)	(18:1(n-9)-click-C171)		TG(18:1(n-9)-click-C171/18:1(n-9)-click-C171/18:1(n-9)-click-C171)	C81H149N12O6	C81H149N12O6	[M]+++		462.057	1386.17	0.4	12.21	12.2108	12.3619	4	88.07	13	64.51	94.98	TG(18:1(n-9)-click-C171/18:1(n-9)-click-C171/18:1(n-9)-click-C171)		Pos
24_27_b13_OA;Y	461.3850@12.02	Glycerolipids	Triradylglycerols	Triacylglycerols	TG	TG 18:1(n-9)-click-C171_18:1(n-9)-click-C171_18:2(n-6)-click-C171	TG 54:4	TG(18:1(n-9)-click-C171/18:1(n-9)-click-C171/18:2(n-6)-click-C171)	(18:1(n-9)-click-C171,18:2(n-6)-click-C171)		TG(18:1(n-9)-click-C171/18:1(n-9)-click-C171/18:2(n-6)-click-C171)	C81H147N12O6	C81H147N12O6	[M]+++		461.385	1384.16	0.1	12.02	11.9509	12.0597	4	95.04	13	50.89	93.47	TG(18:1(n-9)-click-C171/18:1(n-9)-click-C171/18:2(n-6)-click-C171)		Pos
24_27_b13_OA;Y	471.4003@13.58	Glycerolipids	Triradylglycerols	Triacylglycerols	TG	TG 18:1(n-9)-click-C171_18:1(n-9)-click-C171_20:1(n-3)-click-C171	TG 56:3	TG(18:1(n-9)-click-C171/18:1(n-9)-click-C171/20:1(n-3)-click-C171)	(18:1(n-9)-click-C171,20:1(n-3)-click-C171)		TG(18:1(n-9)-click-C171/18:1(n-9)-click-C171/20:1(n-3)-click-C171)	C83H153N12O6	C83H153N12O6	[M]+++		471.401	1414.2	0.7	13.58	13.5777	13.7213	4	92.92	10	57.85	94.14	TG(18:1(n-9)-click-C171/18:1(n-9)-click-C171/20:1(n-3)-click-C171)		Pos
24_27_b13_OA;Y	470.7286@12.83	Glycerolipids	Triradylglycerols	Triacylglycerols	TG	TG 18:1(n-9)-click-C171_18:1(n-9)-click-C171_20:2(n-3)-click-C171	TG 56:4	TG(18:1(n-9)-click-C171/18:1(n-9)-click-C171/20:2(n-3)-click-C171)	(18:1(n-9)-click-C171,20:2(n-3)-click-C171)		TG(18:1(n-9)-click-C171/18:1(n-9)-click-C171/20:2(n-3)-click-C171)	C83H151N12O6	C83H151N12O6	[M]+++		470.729	1412.19	0.4	12.83	12.8307	12.9752	4	91.18	11	56.89	94.1	TG(18:1(n-9)-click-C171/18:1(n-9)-click-C171/20:2(n-3)-click-C171)		Pos
24_27_b13_OA;Y	470.0566@12.08	Glycerolipids	Triradylglycerols	Triacylglycerols	TG	TG 18:1(n-9)-click-C171_18:1(n-9)-click-C171_20:3(n-3)-click-C171	TG 56:5	TG(18:1(n-9)-click-C171/18:1(n-9)-click-C171/20:3(n-3)-click-C171)	(18:1(n-9)-click-C171,20:3(n-3)-click-C171)		TG(18:1(n-9)-click-C171/18:1(n-9)-click-C171/20:3(n-3)-click-C171)	C83H149N12O6	C83H149N12O6	[M]+++		470.057	1410.17	0.5	12.08	11.9936	12.101	4	98.49	12	60.74	94.77	TG(18:1(n-9)-click-C171/18:1(n-9)-click-C171/20:3(n-3)-click-C171)		Pos
24_27_b13_OA;Y	480.7440@15.04	Glycerolipids	Triradylglycerols	Triacylglycerols	TG	TG 18:1(n-9)-click-C171_18:1(n-9)-click-C171_22:1(n-3)-click-C171	TG 58:3	TG(18:1(n-9)-click-C171/18:1(n-9)-click-C171/22:1(n-3)-click-C171)	(18:1(n-9)-click-C171,22:1(n-3)-click-C171)		TG(18:1(n-9)-click-C171/18:1(n-9)-click-C171/22:1(n-3)-click-C171)	C85H157N12O6	C85H157N12O6	[M]+++		480.744	1442.23	0.9	15.04	15.035	15.0796	4	0	9	58.67	91.39	TG(18:1(n-9)-click-C171/18:1(n-9)-click-C171/22:1(n-3)-click-C171)		Pos
24_27_b13_OA;Y	479.4006@13.30	Glycerolipids	Triradylglycerols	Triacylglycerols	TG	TG 16:0-click-C171_18:1(n-9)-click-C171_24:4(n-3)-click-C171	TG 58:5	TG(16:0-click-C171/18:1(n-9)-click-C171/24:4(n-3)-click-C171)	(18:1(n-9)-click-C171)		TG(16:0-click-C171/18:1(n-9)-click-C171/24:4(n-3)-click-C171)	C85H153N12O6	C85H153N12O6	[M]+++		479.401	1438.2	0.1	13.3	13.1858	13.3565	3	98.9	8	53.08	73.86	TG(16:0-click-C171/18:1(n-9)-click-C171/24:4(n-3)-click-C171)		Pos

## Sheet: Quan
Quantification results, full MS
Class	Bulk	Number of C171	ID	RT (min)	Identified chains	Chain1	Chain2	Chain3	Chain1 Carbons	Chain1 DB	Chain2 Carbons	Chain2 DB	Chain3 Carbons	Chain3 DB	Total Carbons	Total DB	ISTD for quan	ID in PA;Y-treated cells?	ID in OA;Y-treated cells?	ID in PA;Y/OA-treated cells?	ID in PA/OA;Y-treated cells?	PA;Y-treated cells				OA;Y-treated cells
																						pmol/ug protein, r1	pmol/ug protein, r2	pmol/ug protein, r3	pmol/ug protein, Average	pmol/ug protein, r1	pmol/ug protein, r2	pmol/ug protein, r3	pmol/ug protein, Average
BMP	BMP 34:1	1C171	BMP 16:0;C171_18:1	15.28	16:0;C171, 18:1	16:0;C171	(18:1)		16	0	18	1			34	1	PI 17:0;C171_15:1-[2]H8	Y		Y		0.0979122	0.115926	0.0256553	0.0798312	0	0	0	0
BMP	BMP 36:2	1C171	BMP 18:1;C171_18:1	16.36	18:1	18:1;C171	(18:1)		18	1	18	1			36	2	PI 17:0;C171_15:1-[2]H8	Y	Y	Y	Y	0.0116889	0.0133918	0.00356224	0.00954768	0.149081	0.154042	0.139452	0.147525
BMP	BMP 36:4	1C171	BMP 16:0;C171_20:4	14.06	16:0;C171, 20:4	16:0;C171	(20:4)		16	0	20	4			36	4	PI 17:0;C171_15:1-[2]H8	Y		Y		0.0259142	0.0432071	0.0114094	0.0268436	0	0	0	0
BMP	BMP 38:4	1C171	BMP 16:0;C171_22:4	15.42	22:4, 16:0;C171	16:0;C171	(22:4)		16	0	22	4			38	4	PI 17:0;C171_15:1-[2]H8	Y		Y		0.189116	0.157515	0.0347335	0.127121	0	0	0	0
BMP	BMP 38:4	1C171	BMP 18:0;C171_20:4	15.27	18:0;C171, 20:4	18:0;C171	(20:4)		18	0	20	4			38	4	PI 17:0;C171_15:1-[2]H8	Y		Y		0.118374	0.0633171	0.0452913	0.0756607	0	0	0	0
BMP	BMP 38:5	1C171	BMP 18:1;C171_20:4	15.01	18:1;C171, 20:4	18:1;C171	(20:4)		18	1	20	4			38	5	PI 17:0;C171_15:1-[2]H8	Y	Y	Y	Y	0.0530913	0.0577	0.0223689	0.0443867	0.0757016	0.0854949	0.144105	0.101767
BMP	BMP 38:6	1C171	BMP 16:0;C171_22:6	13.85	22:6, 16:0;C171	16:0;C171	(22:6)		16	0	22	6			38	6	PI 17:0;C171_15:1-[2]H8	Y		Y		0.289622	0.192948	0.11837	0.200313	0	0	0	0
BMP	BMP 40:5	1C171	BMP 18:1;C171_22:4	16.29	22:4, 18:1;C171	18:1;C171	(22:4)		18	1	22	4			40	5	PI 17:0;C171_15:1-[2]H8		Y		Y	0	0	0	0	0.203457	0.259237	0.249948	0.237547
BMP	BMP 40:6	1C171	BMP 18:0;C171_22:6	15.15	22:6, 18:0;C171	18:0;C171	(22:6)		18	0	22	6			40	6	PI 17:0;C171_15:1-[2]H8	Y		Y		0.110022	0.0662273	0.0414655	0.0725716	0	0	0	0
BMP	BMP 40:6	1C171	BMP 18:1;C171_22:5	15.43	22:5, 18:1;C171	18:1;C171	(22:5)		18	1	22	5			40	6	PI 17:0;C171_15:1-[2]H8		Y		Y	0	0	0	0	0.0606085	0.0704396	0.0871432	0.0727304
BMP	BMP 40:7	1C171	BMP 18:1;C171_22:6	14.96	22:6, 18:1;C171	18:1;C171	(22:6)		18	1	22	6			40	7	PI 17:0;C171_15:1-[2]H8	Y	Y	Y	Y	0.0246537	0.0301086	0.0101261	0.0216295	0.52362	0.584226	0.484462	0.53077
BMP	BMP 42:7	1C171	BMP 20:1;C171_22:6	16.08	22:6, 20:1;C171	20:1;C171	(22:6)		20	1	22	6			42	7	PI 17:0;C171_15:1-[2]H8	Y	Y	Y	Y	0.0119711	0.0131165	0.00422913	0.00977225	0.146171	0.17631	0.212739	0.178407
BMP	BMP 42:8	1C171	BMP 20:2;C171_22:6	15.43	22:6, 20:2;C171	20:2;C171	(22:6)		20	2	22	6			42	8	PI 17:0;C171_15:1-[2]H8		Y		Y	0	0	0	0	0.0430575	0.0727977	0.0512334	0.0556962
CE	CE 16:0	1C171	CE 16:0;C171	22.83	16:0;C171	16:0;C171			16	0					16	0	CE [2]H7- 17:0;C171	Y		Y		1.07498	1.20675	1.21459	1.16544	0	0	0	0
CE	CE 18:0	1C171	CE 18:0;C171	23.63	18:0;C171	18:0;C171			18	0					18	0	CE [2]H7- 17:0;C171	Y		Y		0.0665012	0.0694294	0.0733278	0.0697528	0	0	0	0
CE	CE 18:1	1C171	CE 18:1;C171	22.97	18:1;C171	18:1;C171			18	1					18	1	CE [2]H7- 17:0;C171	Y	Y	Y	Y	0.0196336	0.0195765	0.021022	0.0200774	1.8325	1.73164	1.72446	1.76287
CE	CE 20:0	1C171	CE 20:0;C171	24.41	20:0;C171	20:0;C171			20	0					20	0	CE [2]H7- 17:0;C171	Y		Y		0.00108935	0.00102279	0.00122468	0.00111227	0	0	0	0
CE	CE 20:1	1C171	CE 20:1;C171	23.74	20:1;C171	20:1;C171			20	1					20	1	CE [2]H7- 17:0;C171	Y	Y	Y	Y	0.00350877	0.00340643	0.00375894	0.00355805	0.156957	0.147214	0.152029	0.152067
CE	CE 20:2	1C171	CE 20:2;C171	23.16	20:2;C171	20:2;C171			20	2					20	2	CE [2]H7- 17:0;C171		Y		Y	0	0	0	0	0.0539919	0.0501997	0.0544878	0.0528931
CE	CE 20:3	1C171	CE 20:3;C171	22.61	20:3;C171	20:3;C171			20	3					20	3	CE [2]H7- 17:0;C171		Y		Y	0	0	0	0	0.0136435	0.0133448	0.0137608	0.013583
CE	CE 22:1	1C171	CE 22:1;C171	24.52	22:1;C171	22:1;C171			22	1					22	1	CE [2]H7- 17:0;C171	Y	Y	Y	Y	0.000558242	0.000570923	0.000629912	0.000586359	0.0371317	0.0366184	0.0378218	0.0371906
CE	CE 24:1	1C171	CE 24:1;C171	25.24	24:1;C171	24:1;C171			24	1					24	1	CE [2]H7- 17:0;C171	Y	Y	Y	Y	0.000669794	0.000503972	0.000601825	0.000591864	0.0206586	0.0199553	0.0212572	0.0206237
CE	CE 26:1	1C171	CE 26:1;C171	25.97	26:1;C171	26:1;C171			26	1					26	1	CE [2]H7- 17:0;C171	Y	Y	Y	Y	0.000550204	0.000532013	0.000630349	0.000570855	0.00807926	0.00795534	0.00873926	0.00825795
Cer	Cer 32:1	1C171	Cer 16:1;O2/16:0;C171	11.56	16:0;C171	16:0;C171	(16:1;O2)		16	0	16	1			32	1	Cer 18:0;O2,C171/15:1-[2]H8	Y		Y		0.0102957	0.0116189	0.0117941	0.0112362	0	0	0	0
Cer	Cer 33:1	1C171	Cer 17:1;O2/16:0;C171	12.69	16:0;C171	16:0;C171	(17:1;O2)		16	0	17	1			33	1	Cer 18:0;O2,C171/15:1-[2]H8	Y		Y		0.0100829	0.0112228	0.011534	0.0109466	0	0	0	0
Cer	Cer 34:1	1C171	Cer 18:1;O2/16:0;C171	13.69	16:0;C171	16:0;C171	(18:1;O2)		16	0	18	1			34	1	Cer 18:0;O2,C171/15:1-[2]H8	Y		Y		0.264479	0.310191	0.318506	0.297726	0	0	0	0
Cer	Cer 34:2	1C171	Cer 18:2;O2/16:0;C171	12.14	16:0;C171	16:0;C171	(18:2;O2)		16	0	18	2			34	2	Cer 18:0;O2,C171/15:1-[2]H8	Y		Y		0.026758	0.0303697	0.0294841	0.0288706	0	0	0	0
Cer	Cer 36:1	1C171	Cer 18:1;O2,C171/18:0	15.54		18:1;O2,C171	(18:0)		18	1	18	0			36	1	Cer 18:0;O2,C171/15:1-[2]H8	Y		Y		0.00312215	0.00366602	0.0033503	0.00337949	0	0	0	0
Cer	Cer 36:1	1C171	Cer 18:1;O2/18:0;C171	15.05	18:0;C171	18:0;C171	(18:1;O2)		18	0	18	1			36	1	Cer 18:0;O2,C171/15:1-[2]H8	Y		Y		0.0171365	0.0179682	0.0192518	0.0181188	0	0	0	0
Cer	Cer 36:2	1C171	Cer 18:1;O2/18:1;C171	14.59	18:1;C171	18:1;C171	(18:1;O2)		18	1	18	1			36	2	Cer 18:0;O2,C171/15:1-[2]H8		Y		Y	0	0	0	0	0.012747	0.0121485	0.0114589	0.0121181
Cer	Cer 40:1	1C171	Cer 18:1;O2,C171/22:0	18.4	22:0	18:1;O2,C171	(22:0)		18	1	22	0			40	1	Cer 18:0;O2,C171/15:1-[2]H8	Y		Y		0.06939	0.0737414	0.0762392	0.0731236	0	0	0	0
Cer	Cer 41:1	1C171	Cer 18:1;O2,C171/23:0	19.02	23:0	18:1;O2,C171	(23:0)		18	1	23	0			41	1	Cer 18:0;O2,C171/15:1-[2]H8	Y		Y		0.0243601	0.0257159	0.0270028	0.0256929	0	0	0	0
Cer	Cer 41:2	1C171	Cer 17:1;O2/24:1;C171	17.29	24:1;C171	24:1;C171	(17:1;O2)		24	1	17	1			41	2	Cer 18:0;O2,C171/15:1-[2]H8	Y	Y	Y	Y	0.000103055	0.000101834	2.61286e-05	7.7006e-05	0.00712801	0.00714071	0.00689647	0.00705506
Cer	Cer 41:2	1C171	Cer 18:1;O2,C171/23:1	17.72	23:1	18:1;O2,C171	(23:1)		18	1	23	1			41	2	Cer 18:0;O2,C171/15:1-[2]H8	Y		Y		0.0113781	0.0123552	0.0126297	0.012121	0	0	0	0
Cer	Cer 42:1	1C171	Cer 18:0;O2/24:1;C171	18.25	24:1;C171	24:1;C171	(18:0;O2)		24	1	18	0			42	1	Cer 18:0;O2,C171/15:1-[2]H8		Y		Y	0	0	0	0	0.00358366	0.00340915	0.00340631	0.00346637
Cer	Cer 42:1	1C171	Cer 18:1;O2,C171/24:0	19.6	24:0	18:1;O2,C171	(24:0)		18	1	24	0			42	1	Cer 18:0;O2,C171/15:1-[2]H8	Y		Y		0.247811	0.252999	0.276964	0.259258	0	0	0	0
Cer	Cer 42:1	2C171	Cer 18:1;O2,C171/24:0;C171	11.08	24:0;C171	18:1;O2,C171	24:0;C171		18	1	24	0			42	1	Cer 18:0;O2,C171/15:1-[2]H8	Y		Y		0.103866	0.104518	0.126265	0.111549	0	0	0	0
Cer	Cer 42:1	1C171	Cer 18:1;O2/24:0;C171	18.52	24:0;C171	24:0;C171	(18:1;O2)		24	0	18	1			42	1	Cer 18:0;O2,C171/15:1-[2]H8	Y		Y		0.139071	0.136404	0.153699	0.143058	0	0	0	0
Cer	Cer 42:2	1C171	Cer 18:1;O2,C171/24:1	18.3	24:1	18:1;O2,C171	(24:1)		18	1	24	1			42	2	Cer 18:0;O2,C171/15:1-[2]H8	Y		Y		0.247122	0.265499	0.277965	0.263528	0	0	0	0
Cer	Cer 42:2	1C171	Cer 18:1;O2/24:1;C171	17.84	24:1;C171	24:1;C171	(18:1;O2)		24	1	18	1			42	2	Cer 18:0;O2,C171/15:1-[2]H8	Y	Y	Y	Y	0.0137833	0.0142671	0.0154439	0.0144981	0.429254	0.414373	0.424486	0.422705
Cer	Cer 42:2	1C171	Cer 18:2;O2/24:0;C171	17.64	24:0;C171	24:0;C171	(18:2;O2)		24	0	18	2			42	2	Cer 18:0;O2,C171/15:1-[2]H8	Y		Y		0.0266066	0.0272328	0.0299039	0.0279144	0	0	0	0
Cer	Cer 42:3	1C171	Cer 18:1;O2,C171/24:2	17.33		18:1;O2,C171	(24:2)		18	1	24	2			42	3	Cer 18:0;O2,C171/15:1-[2]H8	Y		Y		0.0212233	0.0239325	0.0235741	0.02291	0	0	0	0
Cer	Cer 42:3	1C171	Cer 18:2;O2/24:1;C171	16.95	24:1;C171	24:1;C171	(18:2;O2)		24	1	18	2			42	3	Cer 18:0;O2,C171/15:1-[2]H8	Y	Y	Y	Y	0.0015678	0.00158571	0.00164926	0.00160092	0.0291525	0.0267537	0.0266176	0.027508
Cer	Cer 43:2	1C171	Cer 18:1;O2,C171/25:1	18.93	25:1	18:1;O2,C171	(25:1)		18	1	25	1			43	2	Cer 18:0;O2,C171/15:1-[2]H8	Y		Y		0.0155211	0.0163384	0.0171351	0.0163315	0	0	0	0
Cer	Cer 43:2	1C171	Cer 19:1;O2/24:1;C171	18.19	24:1;C171	24:1;C171	(19:1;O2)		24	1	19	1			43	2	Cer 18:0;O2,C171/15:1-[2]H8	Y	Y	Y	Y	0.00023715	0.00026624	0.000240912	0.000248101	0.00651295	0.00626184	0.00653559	0.0064368
Cer	Cer 44:1	1C171	Cer 18:1;O2,C171/26:0	20.62	26:0	18:1;O2,C171	(26:0)		18	1	26	0			44	1	Cer 18:0;O2,C171/15:1-[2]H8	Y		Y		0.0354435	0.0358268	0.0393905	0.0368869	0	0	0	0
Cer	Cer 44:1	1C171	Cer 20:1;O2,C171/24:0	20.19		20:1;O2,C171	(24:0)		20	1	24	0			44	1	Cer 18:0;O2,C171/15:1-[2]H8	Y		Y		0.00817132	0.00786709	0.00889198	0.00831013	0	0	0	0
Cer	Cer 44:2	1C171	Cer 18:1;O2,C171/26:1	19.48	26:1	18:1;O2,C171	(26:1)		18	1	26	1			44	2	Cer 18:0;O2,C171/15:1-[2]H8	Y		Y		0.0635405	0.0667816	0.0699374	0.0667532	0	0	0	0
Cer	Cer 44:2	1C171	Cer 18:1;O2/26:1;C171	18.95	26:1;C171	26:1;C171	(18:1;O2)		26	1	18	1			44	2	Cer 18:0;O2,C171/15:1-[2]H8	Y	Y	Y	Y	0.00612177	0.00633333	0.00668114	0.00637875	0.14492	0.139206	0.151267	0.145131
Cer	Cer 44:3	1C171	Cer 18:1;O2,C171/26:2	18.6		18:1;O2,C171	(26:2)		18	1	26	2			44	3	Cer 18:0;O2,C171/15:1-[2]H8	Y		Y		0.0124138	0.0132868	0.0136201	0.0131069	0	0	0	0
Cer	Cer 44:3	1C171	Cer 18:2;O2/26:1;C171	18	26:1;C171	26:1;C171	(18:2;O2)		26	1	18	2			44	3	Cer 18:0;O2,C171/15:1-[2]H8	Y	Y	Y	Y	0.0016879	0.00175314	0.00184787	0.00176297	0.0172321	0.0173733	0.0177935	0.0174663
Cer	Cer 44:4	1C171	Cer 18:1;O2,C171/26:3	17.58		18:1;O2,C171	(26:3)		18	1	26	3			44	4	Cer 18:0;O2,C171/15:1-[2]H8	Y		Y		0.00708668	0.0080934	0.00798896	0.00772301	0	0	0	0
CL	CL 68:2	1C171	CL 16:0;C171_18:1_(34:1)	25.34	16:0;C171, 18:1	16:0;C171	(18:1)	(34:1)	16	0	18	1	34	1	68	2	CE [2]H7- 17:0;C171	Y		Y		0.0111422	0.0105117	0.0170081	0.0128873	0	0	0	0
CL	CL 68:4	1C171	CL 18:1;C171_16:1_(34:2)	24.46	16:1, 16:0, 18:1;C171, 18:2	18:1;C171	(16:1)	(34:2)	18	1	16	1	34	2	68	4	CE [2]H7- 17:0;C171		Y		Y	0	0	0	0	0.0094919	0.00837679	0.00972115	0.00919661
CL	CL 70:3	1C171	CL 16:0;C171_18:1_(36:2)	25.34	16:0;C171, 20:2	16:0;C171	(18:1)	(36:2)	16	0	18	1	36	2	70	3	CE [2]H7- 17:0;C171	Y		Y		0.00405845	0.0029448	0.00708437	0.00469587	0	0	0	0
CL	CL 70:4	1C171	CL 16:0;C171_18:1_(36:3)	24.92	16:0;C171, 20:3	16:0;C171	(18:1)	(36:3)	16	0	18	1	36	3	70	4	CE [2]H7- 17:0;C171	Y		Y		0.00450824	0.00391327	0.00767178	0.00536443	0	0	0	0
CL	CL 70:5	1C171	CL 18:1;C171_16:1_(36:3)	24.63	16:0, 18:1;C171, 20:3	18:1;C171	(16:1)	(36:3)	18	1	16	1	36	3	70	5	CE [2]H7- 17:0;C171		Y		Y	0	0	0	0	0.019077	0.0165119	0.0179612	0.01785
CL	CL 72:4	1C171	CL 18:1;C171_18:1_(36:2)	25.73	16:0, 18:1, 20:2	18:1;C171	(18:1)	(36:2)	18	1	18	1	36	2	72	4	CE [2]H7- 17:0;C171		Y		Y	0	0	0	0	0.0406898	0.0354498	0.0388679	0.0383358
CL	CL 72:5	1C171	CL 18:1;C171_18:1_(36:3)	25.17	16:0, 18:1, 20:3	18:1;C171	(18:1)	(36:3)	18	1	18	1	36	3	72	5	CE [2]H7- 17:0;C171		Y		Y	0	0	0	0	0.033217	0.031049	0.0326144	0.0322935
CL	CL 72:6	1C171	CL 18:1;C171_18:2_(36:3)	24.84	16:0, 18:1;C171, 20:3	18:1;C171	(18:2)	(36:3)	18	1	18	2	36	3	72	6	CE [2]H7- 17:0;C171		Y		Y	0	0	0	0	0.0167693	0.0172576	0.0188454	0.0176241
DG	DG 30:0	1C171	DG 16:0;C171_14:0	14.89	14:0, 16:0;C171	16:0;C171	(14:0)		16	0	14	0			30	0	DG 17:0;C171_15:1-[2]H8	Y		Y		0.0479048	0.0518645	0.055954	0.0519077	0	0	0	0
DG	DG 31:0	1C171	DG 16:0;C171_15:0	15.64	15:0, 16:0;C171	16:0;C171	(15:0)		16	0	15	0			31	0	DG 17:0;C171_15:1-[2]H8	Y		Y		0.0209312	0.0225093	0.0229017	0.0221141	0	0	0	0
DG	DG 32:0	1C171	DG 16:0;C171_16:0	16.34	16:0	16:0;C171	(16:0)		16	0	16	0			32	0	DG 17:0;C171_15:1-[2]H8	Y		Y		0.518649	0.564123	0.614013	0.565595	0	0	0	0
DG	DG 32:0	2C171	DG 16:0;C171_16:0;C171	4.94	16:0;C171	16:0;C171	16:0;C171		16	0	16	0			32	0	[13]C3-DG 17:0;C171_15:1-[2]H8 19:1;C171_19:1;C171	Y		Y		0.458384	0.524021	0.609209	0.530538	0	0	0	0
DG	DG 32:1	1C171	DG 16:0;C171_16:1	15.12	16:1, 16:0;C171	16:0;C171	(16:1)		16	0	16	1			32	1	DG 17:0;C171_15:1-[2]H8	Y		Y		0.126741	0.137681	0.145417	0.136613	0	0	0	0
DG	DG 32:1	1C171	DG 18:1;C171_14:0	15.53	14:0, 18:1;C171	18:1;C171	(14:0)		18	1	14	0			32	1	DG 17:0;C171_15:1-[2]H8		Y		Y	0	0	0	0	0.116309	0.108315	0.10067	0.108431
DG	DG 33:1	1C171	DG 16:0;C171_17:1	15.81	16:0;C171, 17:1	16:0;C171	(17:1)		16	0	17	1			33	1	DG 17:0;C171_15:1-[2]H8	Y		Y		0.0226911	0.0236301	0.0263424	0.0242212	0	0	0	0
DG	DG 33:1	1C171	DG 18:1;C171_15:0	16.22	15:0, 18:1;C171	18:1;C171	(15:0)		18	1	15	0			33	1	DG 17:0;C171_15:1-[2]H8	Y	Y	Y	Y	0.00266881	0.00242704	0.00294545	0.00268043	0.0449534	0.0352904	0.0359478	0.0387305
DG	DG 34:0	1C171	DG 16:0;C171_18:0	17.66	16:0;C171, 18:0	16:0;C171	(18:0)		16	0	18	0			34	0	DG 17:0;C171_15:1-[2]H8	Y		Y		0.176824	0.204756	0.208674	0.196751	0	0	0	0
DG	DG 34:0	2C171	DG 16:0;C171_18:0;C171	8.37	16:0;C171, 18:0;C171	16:0;C171	18:0;C171		16	0	18	0			34	0	[13]C3-DG 17:0;C171_15:1-[2]H8 19:1;C171_19:1;C171	Y		Y		0.154328	0.175883	0.18721	0.172473	0	0	0	0
DG	DG 34:0	1C171	DG 18:0;C171_16:0	17.34	16:0, 18:0;C171	18:0;C171	(16:0)		18	0	16	0			34	0	DG 17:0;C171_15:1-[2]H8	Y		Y		0.0553727	0.0588576	0.0662289	0.0601531	0	0	0	0
DG	DG 34:1	1C171	DG 16:0;C171_18:1	16.47	16:0;C171, 18:1	16:0;C171	(18:1)		16	0	18	1			34	1	DG 17:0;C171_15:1-[2]H8	Y		Y		0.380592	0.404866	0.428551	0.40467	0	0	0	0
DG	DG 34:1	1C171	DG 18:1;C171_16:0	17.06	16:0, 18:1;C171	18:1;C171	(16:0)		18	1	16	0			34	1	DG 17:0;C171_15:1-[2]H8	Y	Y	Y	Y	0.0144474	0.0170662	0.0158715	0.015795	0.936921	0.886276	0.846459	0.889885
DG	DG 34:2	1C171	DG 16:0;C171_18:2	15.5	16:0;C171, 18:2	16:0;C171	(18:2)		16	0	18	2			34	2	DG 17:0;C171_15:1-[2]H8	Y		Y		0.0527483	0.0565626	0.0587774	0.0560295	0	0	0	0
DG	DG 34:2	1C171	DG 18:1;C171_16:1	15.75	16:1, 18:1;C171	18:1;C171	(16:1)		18	1	16	1			34	2	DG 17:0;C171_15:1-[2]H8		Y		Y	0	0	0	0	0.239427	0.224827	0.210587	0.224947
DG	DG 34:2	1C171	DG 18:2;C171_16:0	16.42	16:0, 18:2;C171	18:2;C171	(16:0)		18	2	16	0			34	2	DG 17:0;C171_15:1-[2]H8		Y		Y	0	0	0	0	0.00842133	0.0085851	0.00944412	0.00881685
DG	DG 34:3	1C171	DG 16:0;C171_18:3	14.72	16:0;C171, 18:3	16:0;C171	(18:3)		16	0	18	3			34	3	DG 17:0;C171_15:1-[2]H8	Y		Y		0.00601834	0.00646313	0.00454742	0.0056763	0	0	0	0
DG	DG 35:1	1C171	DG 16:0;C171_19:1	17.04	16:0;C171, 19:1	16:0;C171	(19:1)		16	0	19	1			35	1	DG 17:0;C171_15:1-[2]H8	Y		Y		0.00918859	0.00996316	0.0108811	0.010011	0	0	0	0
DG	DG 35:1	1C171	DG 18:1;C171_17:0	17.53	17:0, 18:1;C171	18:1;C171	(17:0)		18	1	17	0			35	1	DG 17:0;C171_15:1-[2]H8		Y		Y	0	0	0	0	0.0286786	0.0270198	0.026135	0.0272778
DG	DG 35:2	1C171	DG 18:1;C171_17:1	16.4	18:1;C171, 17:1	18:1;C171	(17:1)		18	1	17	1			35	2	DG 17:0;C171_15:1-[2]H8	Y	Y	Y	Y	0.00132215	0.00134822	0.00135367	0.00134135	0.055071	0.0528681	0.0471437	0.0516943
DG	DG 36:0	1C171	DG 16:0;C171_20:0	18.89	16:0;C171, 20:0	16:0;C171	(20:0)		16	0	20	0			36	0	DG 17:0;C171_15:1-[2]H8	Y		Y		0.00165811	0.00217745	0.00218223	0.00200593	0	0	0	0
DG	DG 36:0	1C171	DG 18:0;C171_18:0	18.56	18:0	18:0;C171	(18:0)		18	0	18	0			36	0	DG 17:0;C171_15:1-[2]H8	Y		Y		0.0103332	0.0115098	0.0120627	0.0113019	0	0	0	0
DG	DG 36:0	2C171	DG 18:0;C171_18:0;C171	10.9	18:0;C171	18:0;C171	18:0;C171		18	0	18	0			36	0	[13]C3-DG 17:0;C171_15:1-[2]H8 19:1;C171_19:1;C171	Y		Y		0.00573197	0.00620532	0.00742714	0.00645481	0	0	0	0
DG	DG 36:1	1C171	DG 16:0;C171_20:1	17.65	16:0;C171, 20:1	16:0;C171	(20:1)		16	0	20	1			36	1	DG 17:0;C171_15:1-[2]H8	Y		Y		0.0219995	0.0249082	0.0228136	0.0232404	0	0	0	0
DG	DG 36:1	2C171	DG 16:0;C171_20:1;C171	9.32	20:1;C171	16:0;C171	20:1;C171		16	0	20	1			36	1	[13]C3-DG 17:0;C171_15:1-[2]H8 19:1;C171_19:1;C171	Y		Y		0.0047967	0.00491193	0.005424	0.00504421	0	0	0	0
DG	DG 36:1	1C171	DG 18:0;C171_18:1	17.46	18:1, 18:0;C171	18:0;C171	(18:1)		18	0	18	1			36	1	DG 17:0;C171_15:1-[2]H8	Y		Y		0.0357411	0.0339807	0.04216	0.0372939	0	0	0	0
DG	DG 36:1	1C171	DG 18:1;C171_18:0	18.18	18:1;C171, 18:0	18:1;C171	(18:0)		18	1	18	0			36	1	DG 17:0;C171_15:1-[2]H8	Y	Y	Y	Y	0.00290916	0.00309229	0.00319775	0.0030664	0.431307	0.411481	0.412778	0.418522
DG	DG 36:1	1C171	DG 20:1;C171_16:0	17.81	16:0, 20:1;C171	20:1;C171	(16:0)		20	1	16	0			36	1	DG 17:0;C171_15:1-[2]H8	Y	Y	Y	Y	0.0076916	0.00904698	0.00832929	0.00835596	0.147817	0.134711	0.137063	0.139864
DG	DG 36:2	1C171	DG 16:0;C171_20:2	16.81	16:0;C171, 20:2	16:0;C171	(20:2)		16	0	20	2			36	2	DG 17:0;C171_15:1-[2]H8	Y		Y		0.00424483	0.00427103	0.0051032	0.00453969	0	0	0	0
DG	DG 36:2	1C171	DG 18:1;C171_18:1	17.02	18:1	18:1;C171	(18:1)		18	1	18	1			36	2	DG 17:0;C171_15:1-[2]H8	Y	Y	Y	Y	0.0124769	0.0141927	0.013259	0.0133095	1.11591	1.05504	0.983604	1.05152
DG	DG 36:2	2C171	DG 18:1;C171_18:1;C171	8.4	18:1;C171	18:1;C171	18:1;C171		18	1	18	1			36	2	[13]C3-DG 17:0;C171_15:1-[2]H8 19:1;C171_19:1;C171	Y	Y	Y	Y	0.000296564	0.000225279	0.000249268	0.000257037	1.48811	1.38801	1.32605	1.40073
DG	DG 36:2	1C171	DG 20:2;C171_16:0	17.46	16:0, 20:2;C171	20:2;C171	(16:0)		20	2	16	0			36	2	DG 17:0;C171_15:1-[2]H8		Y		Y	0	0	0	0	0.0146699	0.00972437	0.0157949	0.0133964
DG	DG 36:3	1C171	DG 16:0;C171_20:3	16.12	16:0;C171, 20:3	16:0;C171	(20:3)		16	0	20	3			36	3	DG 17:0;C171_15:1-[2]H8	Y		Y		0.0191205	0.0187023	0.0229615	0.0202614	0	0	0	0
DG	DG 36:3	1C171	DG 18:1;C171_18:2	16.09	18:1;C171, 18:2	18:1;C171	(18:2)		18	1	18	2			36	3	DG 17:0;C171_15:1-[2]H8		Y		Y	0	0	0	0	0.151815	0.144383	0.131942	0.142713
DG	DG 36:4	1C171	DG 16:0;C171_20:4	15.29	20:4, 16:0;C171	16:0;C171	(20:4)		16	0	20	4			36	4	DG 17:0;C171_15:1-[2]H8	Y		Y		0.0626538	0.0650614	0.0737974	0.0671709	0	0	0	0
DG	DG 36:4	1C171	DG 18:1;C171_18:3	15.37	18:1;C171, 18:3	18:1;C171	(18:3)		18	1	18	3			36	4	DG 17:0;C171_15:1-[2]H8		Y		Y	0	0	0	0	0.00257926	0.0025332	0.00170863	0.0022737
DG	DG 36:5	1C171	DG 16:0;C171_20:5	14.43	20:5, 16:0;C171	16:0;C171	(20:5)		16	0	20	5			36	5	DG 17:0;C171_15:1-[2]H8	Y		Y		0.00452318	0.0052788	0.00501418	0.00493872	0	0	0	0
DG	DG 37:1	1C171	DG 18:1;C171_19:0	18.78	19:0, 18:1;C171	18:1;C171	(19:0)		18	1	19	0			37	1	DG 17:0;C171_15:1-[2]H8		Y		Y	0	0	0	0	0.0056018	0.00516755	0.00507754	0.0052823
DG	DG 37:1	1C171	DG 20:1;C171_17:0	18.41	17:0, 20:1;C171	20:1;C171	(17:0)		20	1	17	0			37	1	DG 17:0;C171_15:1-[2]H8		Y		Y	0	0	0	0	0.0041721	0.00545589	0.00312224	0.00425008
DG	DG 37:2	1C171	DG 18:1;C171_19:1	17.58	18:1;C171, 19:1	18:1;C171	(19:1)		18	1	19	1			37	2	DG 17:0;C171_15:1-[2]H8		Y		Y	0	0	0	0	0.0260898	0.0230152	0.0228468	0.023984
DG	DG 38:1	1C171	DG 16:0;C171_22:1	18.81	16:0;C171, 22:1	16:0;C171	(22:1)		16	0	22	1			38	1	DG 17:0;C171_15:1-[2]H8	Y		Y		0.000934447	0.000894876	0.00116113	0.000996819	0	0	0	0
DG	DG 38:1	1C171	DG 18:1;C171_20:0	19.34	18:1;C171, 20:0	18:1;C171	(20:0)		18	1	20	0			38	1	DG 17:0;C171_15:1-[2]H8		Y		Y	0	0	0	0	0.00756846	0.00746147	0.00747137	0.00750043
DG	DG 38:1	1C171	DG 20:1;C171_18:0	18.99	18:0, 20:1;C171	20:1;C171	(18:0)		20	1	18	0			38	1	DG 17:0;C171_15:1-[2]H8		Y		Y	0	0	0	0	0.0268102	0.0257402	0.0257471	0.0260992
DG	DG 38:1	1C171	DG 22:1;C171_16:0	18.74	16:0, 22:1;C171	22:1;C171	(16:0)		22	1	16	0			38	1	DG 17:0;C171_15:1-[2]H8		Y		Y	0	0	0	0	0.0174404	0.017564	0.018479	0.0178278
DG	DG 38:2	1C171	DG 16:0;C171_22:2	18.08	16:0;C171	16:0;C171	(22:2)		16	0	22	2			38	2	DG 17:0;C171_15:1-[2]H8	Y		Y		0.000651381	0.000607037	0.000736496	0.000664971	0	0	0	0
DG	DG 38:2	1C171	DG 18:1;C171_20:1	18.33	18:1;C171, 20:1	18:1;C171	(20:1)		18	1	20	1			38	2	DG 17:0;C171_15:1-[2]H8	Y	Y	Y	Y	0.000390195	0.000341902	0.000463518	0.000398538	0.0487869	0.0449757	0.0419883	0.0452503
DG	DG 38:2	2C171	DG 18:1;C171_20:1;C171	10.51	18:1;C171, 20:1;C171	18:1;C171	20:1;C171		18	1	20	1			38	2	[13]C3-DG 17:0;C171_15:1-[2]H8 19:1;C171_19:1;C171		Y		Y	0	0	0	0	0.358023	0.33374	0.323196	0.33832
DG	DG 38:2	1C171	DG 20:1;C171_18:1	17.92	18:1, 20:1;C171	20:1;C171	(18:1)		20	1	18	1			38	2	DG 17:0;C171_15:1-[2]H8	Y	Y	Y	Y	0.00197403	0.0019773	0.00250477	0.00215203	0.123056	0.113618	0.108815	0.115163
DG	DG 38:3	1C171	DG 16:0;C171_22:3	17.19	22:3, 16:0;C171	16:0;C171	(22:3)		16	0	22	3			38	3	DG 17:0;C171_15:1-[2]H8	Y		Y		0.00228476	0.00221247	0.00268931	0.00239552	0	0	0	0
DG	DG 38:3	1C171	DG 18:1;C171_20:2	17.27	18:1;C171, 20:2	18:1;C171	(20:2)		18	1	20	2			38	3	DG 17:0;C171_15:1-[2]H8	Y	Y	Y	Y	0.0032605	0.00381918	0.00338437	0.00348802	0.0450619	0.040097	0.03835	0.0411696
DG	DG 38:3	2C171	DG 18:1;C171_20:2;C171	8.92	18:1;C171, 20:2;C171	18:1;C171	20:2;C171		18	1	20	2			38	3	[13]C3-DG 17:0;C171_15:1-[2]H8 19:1;C171_19:1;C171		Y		Y	0	0	0	0	0.0386897	0.0375539	0.0354889	0.0372442
DG	DG 38:3	1C171	DG 20:1;C171_18:2	17.09	20:1;C171, 18:2	20:1;C171	(18:2)		20	1	18	2			38	3	DG 17:0;C171_15:1-[2]H8		Y		Y	0	0	0	0	0.00902311	0.00793232	0.00740127	0.0081189
DG	DG 38:3	1C171	DG 20:2;C171_18:1	17.43	18:1, 20:2;C171	20:2;C171	(18:1)		20	2	18	1			38	3	DG 17:0;C171_15:1-[2]H8		Y		Y	0	0	0	0	0.0154467	0.0127762	0.0133668	0.0138632
DG	DG 38:4	1C171	DG 16:0;C171_22:4	16.31	22:4, 16:0;C171	16:0;C171	(22:4)		16	0	22	4			38	4	DG 17:0;C171_15:1-[2]H8	Y		Y		0.081858	0.078225	0.0936517	0.0845782	0	0	0	0
DG	DG 38:4	1C171	DG 18:1;C171_20:3	16.47	18:1;C171, 20:3	18:1;C171	(20:3)		18	1	20	3			38	4	DG 17:0;C171_15:1-[2]H8		Y		Y	0	0	0	0	0.061662	0.0459552	0.0408256	0.0494809
DG	DG 38:5	1C171	DG 16:0;C171_22:5	15.53	22:5, 16:0;C171	16:0;C171	(22:5)		16	0	22	5			38	5	DG 17:0;C171_15:1-[2]H8	Y		Y		0.0540526	0.0519409	0.0616314	0.055875	0	0	0	0
DG	DG 38:5	1C171	DG 18:1;C171_20:4	15.9	20:4, 18:1;C171	18:1;C171	(20:4)		18	1	20	4			38	5	DG 17:0;C171_15:1-[2]H8	Y	Y	Y	Y	0.0192785	0.0196685	0.0205601	0.0198357	0.360819	0.338603	0.317134	0.338852
DG	DG 38:6	1C171	DG 16:0;C171_22:6	15.09	22:6, 16:0;C171	16:0;C171	(22:6)		16	0	22	6			38	6	DG 17:0;C171_15:1-[2]H8	Y		Y		0.0959581	0.0978348	0.103695	0.0991627	0	0	0	0
DG	DG 38:6	1C171	DG 18:1;C171_20:5	15.07	20:5, 18:1;C171	18:1;C171	(20:5)		18	1	20	5			38	6	DG 17:0;C171_15:1-[2]H8		Y		Y	0	0	0	0	0.00748374	0.00671548	0.00644482	0.00688135
DG	DG 40:1	1C171	DG 16:0;C171_24:1	19.87	24:1, 16:0;C171	16:0;C171	(24:1)		16	0	24	1			40	1	DG 17:0;C171_15:1-[2]H8	Y		Y		0.000917374	0.000924838	0.000921488	0.000921234	0	0	0	0
DG	DG 40:1	1C171	DG 22:1;C171_18:0	19.73	18:0, 22:1;C171	22:1;C171	(18:0)		22	1	18	0			40	1	DG 17:0;C171_15:1-[2]H8	Y	Y	Y	Y	0.000127656	8.29328e-05	0.000109344	0.000106644	0.00231558	0.00182488	0.00198789	0.00204278
DG	DG 40:1	1C171	DG 24:1;C171_16:0	19.61	24:1;C171, 16:0	24:1;C171	(16:0)		24	1	16	0			40	1	DG 17:0;C171_15:1-[2]H8		Y		Y	0	0	0	0	0.00223893	0.00228769	0.00198254	0.00216972
DG	DG 40:2	1C171	DG 18:1;C171_22:1	19.28	18:1;C171, 22:1	18:1;C171	(22:1)		18	1	22	1			40	2	DG 17:0;C171_15:1-[2]H8		Y		Y	0	0	0	0	0.00811683	0.00792186	0.00750435	0.00784768
DG	DG 40:2	2C171	DG 18:1;C171_22:1;C171	11.83	18:1;C171	18:1;C171	22:1;C171		18	1	22	1			40	2	[13]C3-DG 17:0;C171_15:1-[2]H8 19:1;C171_19:1;C171		Y		Y	0	0	0	0	0.060859	0.0549751	0.0527705	0.0562015
DG	DG 40:2	1C171	DG 20:1;C171_20:1	18.97	20:1;C171	20:1;C171	(20:1)		20	1	20	1			40	2	DG 17:0;C171_15:1-[2]H8	Y	Y	Y	Y	0.000146575	0.000241119	0.000252801	0.000213499	0.00852828	0.00668811	0.00769845	0.00763828
DG	DG 40:2	1C171	DG 22:1;C171_18:1	18.97		22:1;C171	(18:1)		22	1	18	1			40	2	DG 17:0;C171_15:1-[2]H8	Y	Y	Y	Y	0.000152024	0.000118648	0.0001886	0.00015309	0.00861022	0.0110385	0.00506645	0.0082384
DG	DG 40:4	1C171	DG 16:0;C171_24:4	17.48	24:4, 16:0;C171	16:0;C171	(24:4)		16	0	24	4			40	4	DG 17:0;C171_15:1-[2]H8	Y		Y		0.00365818	0.00486381	0.00348084	0.00400094	0	0	0	0
DG	DG 40:4	1C171	DG 18:0;C171_22:4	17.33	22:4, 18:0;C171	18:0;C171	(22:4)		18	0	22	4			40	4	DG 17:0;C171_15:1-[2]H8	Y		Y		0.0155239	0.014349	0.0166177	0.0154969	0	0	0	0
DG	DG 40:4	1C171	DG 18:1;C171_22:3	17.72	22:3, 18:1;C171	18:1;C171	(22:3)		18	1	22	3			40	4	DG 17:0;C171_15:1-[2]H8	Y	Y	Y	Y	0.000537326	0.000779739	0.000733275	0.000683447	0.0273124	0.0240396	0.0232701	0.0248741
DG	DG 40:5	1C171	DG 16:0;C171_24:5	16.74	24:5, 16:0;C171	16:0;C171	(24:5)		16	0	24	5			40	5	DG 17:0;C171_15:1-[2]H8	Y		Y		0.0119711	0.0108611	0.0132443	0.0120255	0	0	0	0
DG	DG 40:5	1C171	DG 18:0;C171_22:5	16.62	22:5, 18:0;C171	18:0;C171	(22:5)		18	0	22	5			40	5	DG 17:0;C171_15:1-[2]H8	Y		Y		0.0111932	0.0113629	0.0129947	0.0118502	0	0	0	0
DG	DG 40:5	1C171	DG 18:1;C171_22:4	16.87	22:4, 18:1;C171	18:1;C171	(22:4)		18	1	22	4			40	5	DG 17:0;C171_15:1-[2]H8	Y	Y	Y	Y	0.0131187	0.0148796	0.0131133	0.0137039	0.316908	0.29553	0.266506	0.292982
DG	DG 40:6	1C171	DG 16:0;C171_24:6	15.98	24:6, 16:0;C171	16:0;C171	(24:6)		16	0	24	6			40	6	DG 17:0;C171_15:1-[2]H8	Y		Y		0.0071085	0.00681163	0.00854542	0.00748852	0	0	0	0
DG	DG 40:6	1C171	DG 18:0;C171_22:6	16.2	22:6, 18:0;C171	18:0;C171	(22:6)		18	0	22	6			40	6	DG 17:0;C171_15:1-[2]H8	Y		Y		0.00429537	0.00426101	0.00410547	0.00422062	0	0	0	0
DG	DG 40:6	1C171	DG 18:1;C171_22:5	16.11	22:5, 18:1;C171	18:1;C171	(22:5)		18	1	22	5			40	6	DG 17:0;C171_15:1-[2]H8		Y		Y	0	0	0	0	0.182245	0.165861	0.15058	0.166229
DG	DG 40:7	1C171	DG 18:1;C171_22:6	15.67	22:6, 18:1;C171	18:1;C171	(22:6)		18	1	22	6			40	7	DG 17:0;C171_15:1-[2]H8	Y	Y	Y	Y	0.00110732	0.00104881	0.00118655	0.00111423	0.252025	0.229013	0.207425	0.229488
DG	DG 42:1	1C171	DG 16:0;C171_26:1	20.8	26:1, 16:0;C171	16:0;C171	(26:1)		16	0	26	1			42	1	DG 17:0;C171_15:1-[2]H8	Y		Y		0.00208887	0.00209156	0.00245432	0.00221158	0	0	0	0
DG	DG 42:1	1C171	DG 26:1;C171_16:0	20.42	26:1;C171, 16:0	26:1;C171	(16:0)		26	1	16	0			42	1	DG 17:0;C171_15:1-[2]H8		Y		Y	0	0	0	0	0.00128768	0.00132558	0.00131366	0.00130897
DG	DG 42:2	1C171	DG 18:1;C171_24:1	20.27	24:1, 18:1;C171	18:1;C171	(24:1)		18	1	24	1			42	2	DG 17:0;C171_15:1-[2]H8	Y	Y	Y	Y	0.00035729	0.000403093	0.000385653	0.000382012	0.0060415	0.00557329	0.00518464	0.00559981
DG	DG 42:2	2C171	DG 18:1;C171_24:1;C171	13.2	24:1;C171, 18:1;C171	18:1;C171	24:1;C171		18	1	24	1			42	2	[13]C3-DG 17:0;C171_15:1-[2]H8 19:1;C171_19:1;C171		Y		Y	0	0	0	0	0.0138177	0.0122318	0.0127619	0.0129371
DG	DG 42:2	1C171	DG 24:1;C171_18:1	19.7	24:1;C171, 18:1	24:1;C171	(18:1)		24	1	18	1			42	2	DG 17:0;C171_15:1-[2]H8		Y		Y	0	0	0	0	0.00500148	0.00469498	0.00480975	0.0048354
DG	DG 42:5	1C171	DG 16:0;C171_26:5	17.69	26:5, 16:0;C171	16:0;C171	(26:5)		16	0	26	5			42	5	DG 17:0;C171_15:1-[2]H8	Y		Y		0.00019695	0.000221837	0.000248831	0.000222539	0	0	0	0
DG	DG 42:5	1C171	DG 18:1;C171_24:4	17.89		18:1;C171	(24:4)		18	1	24	4			42	5	DG 17:0;C171_15:1-[2]H8	Y	Y	Y	Y	0.00701677	0.00840118	0.0066892	0.00736905	0.0141046	0.0134393	0.0128261	0.0134567
DG	DG 42:5	1C171	DG 20:1;C171_22:4	17.89	22:4, 20:1;C171	20:1;C171	(22:4)		20	1	22	4			42	5	DG 17:0;C171_15:1-[2]H8		Y		Y	0	0	0	0	0.0106187	0.00884262	0.0099971	0.00981949
DG	DG 42:6	1C171	DG 18:1;C171_24:5	17.26	24:5, 18:1;C171	18:1;C171	(24:5)		18	1	24	5			42	6	DG 17:0;C171_15:1-[2]H8	Y	Y	Y	Y	0.000355228	0.000342311	0.000378697	0.000358745	0.0187423	0.0160143	0.0207448	0.0185004
DG	DG 42:6	1C171	DG 20:1;C171_22:5	17.09	22:5, 20:1;C171	20:1;C171	(22:5)		20	1	22	5			42	6	DG 17:0;C171_15:1-[2]H8	Y	Y	Y	Y	0.00224127	0.00201208	0.00201928	0.00209088	0.0222611	0.0188813	0.0204298	0.0205241
DG	DG 42:7	1C171	DG 18:1;C171_24:6	16.54	24:6, 18:1;C171	18:1;C171	(24:6)		18	1	24	6			42	7	DG 17:0;C171_15:1-[2]H8	Y	Y		Y	8.09399e-05	4.88144e-05	8.32152e-05	7.09899e-05	0.0156997	0.0128187	0.0165161	0.0150115
DG	DG 42:7	1C171	DG 20:1;C171_22:6	16.69	22:6, 20:1;C171	20:1;C171	(22:6)		20	1	22	6			42	7	DG 17:0;C171_15:1-[2]H8		Y		Y	0	0	0	0	0.00956007	0.00801954	0.00981362	0.00913108
DG	DG 44:2	1C171	DG 18:1;C171_26:1	21.19	26:1, 18:1;C171	18:1;C171	(26:1)		18	1	26	1			44	2	DG 17:0;C171_15:1-[2]H8		Y		Y	0	0	0	0	0.00792105	0.00828291	0.00798109	0.00806168
DG	DG 44:2	2C171	DG 18:1;C171_26:1;C171	14.39	26:1;C171, 18:1;C171	18:1;C171	26:1;C171		18	1	26	1			44	2	[13]C3-DG 17:0;C171_15:1-[2]H8 19:1;C171_19:1;C171		Y		Y	0	0	0	0	0.00412486	0.00310407	0.00382605	0.00368499
DG	DG 44:5	1C171	DG 18:1;C171_26:4	18.88	26:4, 18:1;C171	18:1;C171	(26:4)		18	1	26	4			44	5	DG 17:0;C171_15:1-[2]H8		Y		Y	0	0	0	0	0.00195751	0.00157614	0.00178102	0.00177155
DG	DG 44:5	1C171	DG 22:1;C171_22:4	18.69	22:4, 22:1;C171	22:1;C171	(22:4)		22	1	22	4			44	5	DG 17:0;C171_15:1-[2]H8		Y		Y	0	0	0	0	0.00447586	0.00477611	0.00312889	0.00412695
DG	DG 44:6	1C171	DG 18:1;C171_26:5	18.19	26:5, 18:1;C171	18:1;C171	(26:5)		18	1	26	5			44	6	DG 17:0;C171_15:1-[2]H8	Y	Y	Y	Y	0.00049125	0.000471948	0.000431907	0.000465035	0.0198347	0.0191909	0.0173665	0.0187974
DG	DG 48:2	2C171	DG 24:1;C171_24:1;C171	16.7	24:1;C171	24:1;C171	24:1;C171		24	1	24	1			48	2	[13]C3-DG 17:0;C171_15:1-[2]H8 19:1;C171_19:1;C171	Y	Y	Y	Y	0.000390516	0.000445144	0.000516271	0.000450644	0.0121586	0.0108244	0.0121075	0.0116968
FA	FA 16:0	1C171	FA 16:0;C171	1.27		16:0;C171			16	0					16	0	[13]C3-MG 19:1;C171	Y		Y		0.0605893	0.0655006	0.0895102	0.0718667	0	0	0	0
FA	FA 18:0	1C171	FA 18:0;C171	2.93		18:0;C171			18	0					18	0	[13]C3-MG 19:1;C171	Y		Y		0.0594818	0.0648027	0.0830292	0.0691046	0	0	0	0
FA	FA 18:1	1C171	FA 18:1;C171	2.18		18:1;C171			18	1					18	1	[13]C3-MG 19:1;C171	Y	Y	Y	Y	0.00692026	0.00813661	0.00957262	0.00820983	1.63456	1.35128	1.47679	1.48754
FA	FA 18:2	1C171	FA 18:2;C171	1.34		18:2;C171			18	2					18	2	[13]C3-MG 19:1;C171		Y		Y	0	0	0	0	0.018606	0.0169849	0.015965	0.0171853
FA	FA 20:1	1C171	FA 20:1;C171	3.79		20:1;C171			20	1					20	1	[13]C3-MG 19:1;C171	Y	Y	Y	Y	0.00273099	0.00271876	0.00345805	0.00296926	0.383187	0.319137	0.335843	0.346056
Hex2Cer	Hex2Cer 34:1	1C171	Hex2Cer 18:1;O2/16:0;C171	11.83	16:0;C171	16:0;C171	(18:1;O2)		16	0	18	1			34	1	HexCer 18:1;O2/15:0;C171-[13]C2	Y		Y		0.0167726	0.0202871	0.0267561	0.0212719	0	0	0	0
Hex2Cer	Hex2Cer 36:1	1C171	Hex2Cer 18:1;O2/18:0;C171	13.63	18:0;C171	18:0;C171	(18:1;O2)		18	0	18	1			36	1	HexCer 18:1;O2/15:0;C171-[13]C2	Y		Y		0.00161586	0.00195948	0.00302708	0.00220081	0	0	0	0
Hex2Cer	Hex2Cer 36:2	1C171	Hex2Cer 18:1;O2/18:1;C171	13.07	18:1;C171	18:1;C171	(18:1;O2)		18	1	18	1			36	2	HexCer 18:1;O2/15:0;C171-[13]C2		Y		Y	0	0	0	0	0.00635818	0.00642999	0.00706029	0.00661615
Hex2Cer	Hex2Cer 40:1	1C171	Hex2Cer 18:1;O2,C171/22:0	17.23	22:0	18:1;O2,C171	(22:0)		18	1	22	0			40	1	HexCer 18:1;O2/15:0;C171-[13]C2	Y		Y		0.00661895	0.00718032	0.0113761	0.00839178	0	0	0	0
Hex2Cer	Hex2Cer 40:1	1C171	Hex2Cer 18:1;O2/22:0;C171	16.38	22:0;C171	22:0;C171	(18:1;O2)		22	0	18	1			40	1	HexCer 18:1;O2/15:0;C171-[13]C2	Y		Y		0.00176455	0.00212623	0.00392438	0.00260505	0	0	0	0
Hex2Cer	Hex2Cer 41:1	1C171	Hex2Cer 18:1;O2,C171/23:0	17.88	23:0	18:1;O2,C171	(23:0)		18	1	23	0			41	1	HexCer 18:1;O2/15:0;C171-[13]C2	Y		Y		0.00127229	0.0014223	0.00243071	0.00170843	0	0	0	0
Hex2Cer	Hex2Cer 42:1	1C171	Hex2Cer 18:0;O2/24:1;C171	17.31		24:1;C171	(18:0;O2)		24	1	18	0			42	1	HexCer 18:1;O2/15:0;C171-[13]C2		Y		Y	0	0	0	0	0.00718306	0.00646991	0.00805764	0.00723687
Hex2Cer	Hex2Cer 42:1	1C171	Hex2Cer 18:1;O2,C171/24:0	18.53	24:0	18:1;O2,C171	(24:0)		18	1	24	0			42	1	HexCer 18:1;O2/15:0;C171-[13]C2	Y		Y		0.00937535	0.00998207	0.0171221	0.0121598	0	0	0	0
Hex2Cer	Hex2Cer 42:1	1C171	Hex2Cer 18:1;O2/24:0;C171	17.53	24:0;C171	24:0;C171	(18:1;O2)		24	0	18	1			42	1	HexCer 18:1;O2/15:0;C171-[13]C2	Y		Y		0.0118986	0.0131583	0.0219956	0.0156841	0	0	0	0
Hex2Cer	Hex2Cer 42:2	1C171	Hex2Cer 18:1;O2,C171/24:1	17.15	24:1	18:1;O2,C171	(24:1)		18	1	24	1			42	2	HexCer 18:1;O2/15:0;C171-[13]C2	Y		Y		0.0140704	0.0160417	0.0248736	0.0183286	0	0	0	0
Hex2Cer	Hex2Cer 42:2	1C171	Hex2Cer 18:1;O2/24:1;C171	16.88	24:1;C171	24:1;C171	(18:1;O2)		24	1	18	1			42	2	HexCer 18:1;O2/15:0;C171-[13]C2	Y	Y	Y	Y	0.00133464	0.00150205	0.0025491	0.00179526	0.144471	0.119406	0.15089	0.138256
Hex2Cer	Hex2Cer 42:3	1C171	Hex2Cer 18:2;O2/24:1;C171	15.91	24:1;C171	24:1;C171	(18:2;O2)		24	1	18	2			42	3	HexCer 18:1;O2/15:0;C171-[13]C2		Y		Y	0	0	0	0	0.00335908	0.00309835	0.00353442	0.00333062
Hex2Cer	Hex2Cer 44:1	1C171	Hex2Cer 18:1;O2,C171/26:0	19.66	26:0	18:1;O2,C171	(26:0)		18	1	26	0			44	1	HexCer 18:1;O2/15:0;C171-[13]C2	Y		Y		0.00135656	0.00140836	0.00254247	0.00176913	0	0	0	0
Hex2Cer	Hex2Cer 44:2	1C171	Hex2Cer 18:1;O2,C171/26:1	18.41	26:1	18:1;O2,C171	(26:1)		18	1	26	1			44	2	HexCer 18:1;O2/15:0;C171-[13]C2	Y		Y		0.00273557	0.00318942	0.00514437	0.00368979	0	0	0	0
Hex2Cer	Hex2Cer 44:2	1C171	Hex2Cer 18:1;O2/26:1;C171	17.93	26:1;C171	26:1;C171	(18:1;O2)		26	1	18	1			44	2	HexCer 18:1;O2/15:0;C171-[13]C2		Y		Y	0	0	0	0	0.0179095	0.0153409	0.0198918	0.0177141
Hex3Cer	Hex3Cer 34:1	1C171	Hex3Cer 18:1;O2/16:0;C171	11.37	16:0;C171	16:0;C171	(18:1;O2)		16	0	18	1			34	1	HexCer 18:1;O2/15:0;C171-[13]C2	Y		Y		0.00254216	0.00312539	0.00583957	0.00383571	0	0	0	0
Hex3Cer	Hex3Cer 40:1	1C171	Hex3Cer 18:1;O2,C171/22:0	17		18:1;O2,C171	(22:0)		18	1	22	0			40	1	HexCer 18:1;O2/15:0;C171-[13]C2	Y		Y		0.000840459	0.00111274	0.00229663	0.00141661	0	0	0	0
Hex3Cer	Hex3Cer 42:1	1C171	Hex3Cer 18:1;O2,C171/24:0	18.29	24:0	18:1;O2,C171	(24:0)		18	1	24	0			42	1	HexCer 18:1;O2/15:0;C171-[13]C2	Y		Y		0.00203772	0.00242949	0.00485654	0.00310792	0	0	0	0
Hex3Cer	Hex3Cer 42:1	1C171	Hex3Cer 18:1;O2/24:0;C171	17.34	24:0;C171	24:0;C171	(18:1;O2)		24	0	18	1			42	1	HexCer 18:1;O2/15:0;C171-[13]C2	Y		Y		0.00385379	0.00452582	0.00645554	0.00494505	0	0	0	0
Hex3Cer	Hex3Cer 42:2	1C171	Hex3Cer 18:1;O2,C171/24:1	16.91	24:1	18:1;O2,C171	(24:1)		18	1	24	1			42	2	HexCer 18:1;O2/15:0;C171-[13]C2	Y		Y		0.00340258	0.00415559	0.00737949	0.00497922	0	0	0	0
Hex3Cer	Hex3Cer 42:2	1C171	Hex3Cer 18:1;O2/24:1;C171	16.69	24:1;C171	24:1;C171	(18:1;O2)		24	1	18	1			42	2	HexCer 18:1;O2/15:0;C171-[13]C2		Y		Y	0	0	0	0	0.0101836	0.00925401	0.0116355	0.0103577
HexCer	HexCer 34:0	1C171	HexCer 18:0;O2/16:0;C171	13.15		16:0;C171	(18:0;O2)		16	0	18	0			34	0	HexCer 18:1;O2/15:0;C171-[13]C2	Y		Y		0.000436111	0.000658586	0.000611826	0.000568841	0	0	0	0
HexCer	HexCer 34:1	1C171	HexCer 18:1;O2/16:0;C171	12.34	16:0;C171	16:0;C171	(18:1;O2)		16	0	18	1			34	1	HexCer 18:1;O2/15:0;C171-[13]C2	Y		Y		0.0870408	0.0945044	0.089417	0.0903208	0	0	0	0
HexCer	HexCer 36:1	1C171	HexCer 18:1;O2/18:0;C171	13.99	18:0;C171	18:0;C171	(18:1;O2)		18	0	18	1			36	1	HexCer 18:1;O2/15:0;C171-[13]C2	Y		Y		0.010105	0.0111137	0.0112633	0.0108274	0	0	0	0
HexCer	HexCer 36:2	1C171	HexCer 18:1;O2/18:1;C171	13.48	18:1;C171	18:1;C171	(18:1;O2)		18	1	18	1			36	2	HexCer 18:1;O2/15:0;C171-[13]C2		Y		Y	0	0	0	0	0.0103789	0.00951028	0.00980443	0.00989786
HexCer	HexCer 40:0	1C171	HexCer 18:0;O2/22:0;C171	17.83		22:0;C171	(18:0;O2)		22	0	18	0			40	0	HexCer 18:1;O2/15:0;C171-[13]C2	Y		Y		0.00145661	0.00152709	0.00157116	0.00151829	0	0	0	0
HexCer	HexCer 40:1	1C171	HexCer 18:1;O2,C171/22:0	17.51	22:0	18:1;O2,C171	(22:0)		18	1	22	0			40	1	HexCer 18:1;O2/15:0;C171-[13]C2	Y		Y		0.0334442	0.0353427	0.0372719	0.0353529	0	0	0	0
HexCer	HexCer 40:1	1C171	HexCer 18:1;O2/22:0;C171	16.65	22:0;C171	22:0;C171	(18:1;O2)		22	0	18	1			40	1	HexCer 18:1;O2/15:0;C171-[13]C2	Y		Y		0.0112314	0.0118987	0.0131692	0.0120998	0	0	0	0
HexCer	HexCer 40:2	1C171	HexCer 18:1;O2,C171/22:1	16.07	22:1	18:1;O2,C171	(22:1)		18	1	22	1			40	2	HexCer 18:1;O2/15:0;C171-[13]C2	Y		Y		0.00226455	0.00246922	0.00248266	0.00240548	0	0	0	0
HexCer	HexCer 41:1	1C171	HexCer 18:1;O2,C171/23:0	18.16	23:0	18:1;O2,C171	(23:0)		18	1	23	0			41	1	HexCer 18:1;O2/15:0;C171-[13]C2	Y		Y		0.00876018	0.00865618	0.00978053	0.00906563	0	0	0	0
HexCer	HexCer 41:2	1C171	HexCer 18:1;O2,C171/23:1	16.79	23:1	18:1;O2,C171	(23:1)		18	1	23	1			41	2	HexCer 18:1;O2/15:0;C171-[13]C2	Y		Y		0.00397383	0.00426529	0.00444333	0.00422749	0	0	0	0
HexCer	HexCer 42:0	1C171	HexCer 18:0;O2/24:0;C171	19.08		24:0;C171	(18:0;O2)		24	0	18	0			42	0	HexCer 18:1;O2/15:0;C171-[13]C2	Y		Y		0.00172299	0.00173392	0.00197075	0.00180922	0	0	0	0
HexCer	HexCer 42:1	1C171	HexCer 18:1;O2,C171/24:0	18.8	24:0	18:1;O2,C171	(24:0)		18	1	24	0			42	1	HexCer 18:1;O2/15:0;C171-[13]C2	Y		Y		0.0621787	0.0620298	0.0698771	0.0646952	0	0	0	0
HexCer	HexCer 42:1	2C171	HexCer 18:1;O2,C171/24:0;C171	9.4	24:0;C171	18:1;O2,C171	24:0;C171		18	1	24	0			42	1	HexCer 18:1;O2/15:0;C171-[13]C2	Y		Y		0.00989324	0.0102277	0.0161146	0.0120785	0	0	0	0
HexCer	HexCer 42:1	1C171	HexCer 18:1;O2/24:0;C171	17.75	24:0;C171	24:0;C171	(18:1;O2)		24	0	18	1			42	1	HexCer 18:1;O2/15:0;C171-[13]C2	Y		Y		0.0839745	0.0799241	0.0930182	0.0856389	0	0	0	0
HexCer	HexCer 42:1	1C171	HexCer 20:1;O2,C171/22:0	18.35		20:1;O2,C171	(22:0)		20	1	22	0			42	1	HexCer 18:1;O2/15:0;C171-[13]C2	Y		Y		0.00353178	0.00371449	0.00421638	0.00382088	0	0	0	0
HexCer	HexCer 42:2	1C171	HexCer 18:1;O2,C171/24:1	17.43	24:1	18:1;O2,C171	(24:1)		18	1	24	1			42	2	HexCer 18:1;O2/15:0;C171-[13]C2	Y		Y		0.0698001	0.0728445	0.0765766	0.0730738	0	0	0	0
HexCer	HexCer 42:2	1C171	HexCer 18:1;O2/24:1;C171	17.03	24:1;C171	24:1;C171	(18:1;O2)		24	1	18	1			42	2	HexCer 18:1;O2/15:0;C171-[13]C2	Y	Y		Y	0.00858883	0.00765525	0.00932407	0.00852271	0.448766	0.397027	0.456278	0.434024
HexCer	HexCer 42:3	1C171	HexCer 18:1;O2,C171/24:2	16.39		18:1;O2,C171	(24:2)		18	1	24	2			42	3	HexCer 18:1;O2/15:0;C171-[13]C2	Y		Y		0.00511248	0.00544071	0.00524255	0.00526525	0	0	0	0
HexCer	HexCer 42:3	1C171	HexCer 18:2;O2/24:1;C171	16.16	24:1;C171	24:1;C171	(18:2;O2)		24	1	18	2			42	3	HexCer 18:1;O2/15:0;C171-[13]C2		Y		Y	0	0	0	0	0.0059567	0.00549185	0.00605138	0.00583331
HexCer	HexCer 43:1	1C171	HexCer 18:1;O2,C171/25:0	19.37	25:0	18:1;O2,C171	(25:0)		18	1	25	0			43	1	HexCer 18:1;O2/15:0;C171-[13]C2	Y		Y		0.0019547	0.00195917	0.00226497	0.00205961	0	0	0	0
HexCer	HexCer 43:2	1C171	HexCer 18:1;O2,C171/25:1	18.06	25:1	18:1;O2,C171	(25:1)		18	1	25	1			43	2	HexCer 18:1;O2/15:0;C171-[13]C2	Y		Y		0.00323884	0.00309709	0.00364463	0.00332686	0	0	0	0
HexCer	HexCer 44:1	1C171	HexCer 18:1;O2,C171/26:0	19.91	26:0	18:1;O2,C171	(26:0)		18	1	26	0			44	1	HexCer 18:1;O2/15:0;C171-[13]C2	Y		Y		0.0089785	0.00882576	0.0102126	0.00933895	0	0	0	0
HexCer	HexCer 44:1	1C171	HexCer 18:1;O2/26:0;C171	18.83	26:0;C171	26:0;C171	(18:1;O2)		26	0	18	1			44	1	HexCer 18:1;O2/15:0;C171-[13]C2	Y		Y		0.00778725	0.00701612	0.00897359	0.00792565	0	0	0	0
HexCer	HexCer 44:1	1C171	HexCer 20:1;O2,C171/24:0	19.49		20:1;O2,C171	(24:0)		20	1	24	0			44	1	HexCer 18:1;O2/15:0;C171-[13]C2	Y		Y		0.00678114	0.00659564	0.00774194	0.00703957	0	0	0	0
HexCer	HexCer 44:2	1C171	HexCer 18:1;O2,C171/26:1	18.68	26:1	18:1;O2,C171	(26:1)		18	1	26	1			44	2	HexCer 18:1;O2/15:0;C171-[13]C2	Y		Y		0.013683	0.0136706	0.0147992	0.0140509	0	0	0	0
HexCer	HexCer 44:2	1C171	HexCer 18:1;O2/26:1;C171	18.2	26:1;C171	26:1;C171	(18:1;O2)		26	1	18	1			44	2	HexCer 18:1;O2/15:0;C171-[13]C2	Y	Y		Y	0.001946	0.00192086	0.00188041	0.00191576	0.0764083	0.0680114	0.0799492	0.0747896
HexNAc-Hex3Cer	HexNAc-Hex3Cer 34:1	1C171	HexNAc-Hex3Cer 18:1;O2/16:0;C171	11.02	16:0;C171	16:0;C171	(18:1;O2)		16	0	18	1			34	1	HexCer 18:1;O2/15:0;C171-[13]C2	Y		Y		0.00748372	0.00812104	0.0135715	0.00972541	0	0	0	0
HexNAc-Hex3Cer	HexNAc-Hex3Cer 36:2	1C171	HexNAc-Hex3Cer 18:1;O2/18:1;C171	12.57	18:1;C171	18:1;C171	(18:1;O2)		18	1	18	1			36	2	HexCer 18:1;O2/15:0;C171-[13]C2		Y			0	0	0	0	0.0021399	0.00343328	0.00352803	0.00303374
HexNAc-Hex3Cer	HexNAc-Hex3Cer 40:1	1C171	HexNAc-Hex3Cer 18:1;O2,C171/22:0	16.86	22:0	18:1;O2,C171	(22:0)		18	1	22	0			40	1	HexCer 18:1;O2/15:0;C171-[13]C2	Y		Y		0.0021083	0.00248387	0.0040751	0.00288909	0	0	0	0
HexNAc-Hex3Cer	HexNAc-Hex3Cer 42:1	1C171	HexNAc-Hex3Cer 18:1;O2,C171/24:0	18.15	24:0	18:1;O2,C171	(24:0)		18	1	24	0			42	1	HexCer 18:1;O2/15:0;C171-[13]C2	Y		Y		0.00357417	0.00372735	0.00658304	0.00462819	0	0	0	0
HexNAc-Hex3Cer	HexNAc-Hex3Cer 42:1	1C171	HexNAc-Hex3Cer 18:1;O2/24:0;C171	17.26	24:0;C171	24:0;C171	(18:1;O2)		24	0	18	1			42	1	HexCer 18:1;O2/15:0;C171-[13]C2	Y		Y		0.00265804	0.00252948	0.00473934	0.00330896	0	0	0	0
HexNAc-Hex3Cer	HexNAc-Hex3Cer 42:2	1C171	HexNAc-Hex3Cer 18:1;O2,C171/24:1	16.78		18:1;O2,C171	(24:1)		18	1	24	1			42	2	HexCer 18:1;O2/15:0;C171-[13]C2	Y		Y		0.0065199	0.00733456	0.0113469	0.00840044	0	0	0	0
HexNAc-Hex3Cer	HexNAc-Hex3Cer 42:2	1C171	HexNAc-Hex3Cer 18:1;O2/24:1;C171	16.59	24:1;C171	24:1;C171	(18:1;O2)		24	1	18	1			42	2	HexCer 18:1;O2/15:0;C171-[13]C2	Y	Y	Y	Y	0.000253105	0.000136391	0.000328798	0.000239431	0.0267897	0.0302411	0.0315586	0.0295298
HexNAc-Hex3Cer	HexNAc-Hex3Cer 44:2	1C171	HexNAc-Hex3Cer 18:1;O2/26:1;C171	17.65		26:1;C171	(18:1;O2)		26	1	18	1			44	2	HexCer 18:1;O2/15:0;C171-[13]C2	Y	Y	Y	Y	0.000594312	0.000582661	0.00117073	0.000782566	0.0023654	0.00216713	0.00328082	0.00260445
LPC	LPC 16:0	1C171	LPC 16:0;C171	1.01	16:0;C171	16:0;C171			16	0					16	0	[13]C3-LPC 17:0;C171_15:1-[2]H8 19:1;C171	Y		Y		2.28441	2.91243	2.48645	2.5611	0	0	0	0
LPC	LPC 18:1	1C171	LPC 18:1;C171	1.18	18:1;C171	18:1;C171			18	1					18	1	[13]C3-LPC 17:0;C171_15:1-[2]H8 19:1;C171	Y	Y	Y	Y	0.0519103	0.0475418	0.0355925	0.0450149	5.25602	3.92689	4.74851	4.64381
LPE	LPE 18:1	1C171	LPE 18:1;C171	1.18	18:1;C171	18:1;C171			18	1					18	1	[13]C3-LPC 17:0;C171_15:1-[2]H8 19:1;C171	Y	Y	Y	Y	0.133116	0.145047	0.22747	0.168544	12.208	8.45211	11.7183	10.7928
MG	MG 18:0	1C171	MG 18:0;C171	2.2	18:0;C171	18:0;C171			18	0					18	0	[13]C3-MG 19:1;C171	Y		Y		0.0201383	0.0230347	0.02323	0.0221343	0	0	0	0
MG	MG 18:1	1C171	MG 18:1;C171	1.24	18:1;C171	18:1;C171			18	1					18	1	[13]C3-MG 19:1;C171	Y	Y	Y	Y	0.0033686	0.00354511	0.00382265	0.00357879	0.56478	0.477879	0.467392	0.503351
MG	MG 20:1	1C171	MG 20:1;C171	2.8	20:1;C171	20:1;C171			20	1					20	1	[13]C3-MG 19:1;C171	Y	Y	Y	Y	0.00124755	0.00119548	0.00139544	0.00127949	0.0943013	0.0860101	0.0863724	0.0888946
MG	MG 22:1	1C171	MG 22:1;C171	5.24		22:1;C171			22	1					22	1	[13]C3-MG 19:1;C171		Y		Y	0	0	0	0	0.00903242	0.00793741	0.00841258	0.0084608
PA	PA 34:1	1C171	PA 16:0;C171_18:1	15.47	16:0;C171, 18:1	16:0;C171	(18:1)		16	0	18	1			34	1	PA 17:0;C171_15:1-[2]H8	Y		Y		0.0933824	0.0760529	0.0853221	0.0849191	0	0	0	0
PA	PA 36:2	2C171	PA 18:1;C171_18:1;C171	8.16	18:1;C171	18:1;C171	18:1;C171		18	1	18	1			36	2	PA 17:0;C171_15:1-[2]H8		Y		Y	0	0	0	0	0.468021	0.713121	0.868767	0.683303
PC	PC 30:0	1C171	PC 16:0;C171_14:0	12.32	14:0, 16:0;C171	16:0;C171	(14:0)		16	0	14	0			30	0	PC 17:0;C171_15:1-[2]H8	Y		Y		0.972992	1.04448	1.058	1.02515	0	0	0	0
PC	PC 31:0	1C171	PC 16:0;C171_15:0	13.24	15:0, 16:0;C171	16:0;C171	(15:0)		16	0	15	0			31	0	PC 17:0;C171_15:1-[2]H8	Y		Y		0.503929	0.551347	0.551118	0.535465	0	0	0	0
PC	PC 32:0	1C171	PC 16:0;C171_16:0	14.12	16:0;C171	16:0;C171	(16:0)		16	0	16	0			32	0	PC 17:0;C171_15:1-[2]H8	Y		Y		7.38272	8.45764	8.4149	8.08509	0	0	0	0
PC	PC 32:1	1C171	PC 16:0;C171_16:1	12.64	16:1, 16:0;C171	16:0;C171	(16:1)		16	0	16	1			32	1	PC 17:0;C171_15:1-[2]H8	Y		Y		1.07901	1.18531	1.17146	1.14526	0	0	0	0
PC	PC 32:1	1C171	PC 18:1;C171_14:0	13.24	14:0, 18:1;C171	18:1;C171	(14:0)		18	1	14	0			32	1	PC 17:0;C171_15:1-[2]H8		Y		Y	0	0	0	0	1.18119	1.09384	1.1006	1.12521
PC	PC 33:1	1C171	PC 16:0;C171_17:1	13.62	16:0;C171, 17:1	16:0;C171	(17:1)		16	0	17	1			33	1	PC 17:0;C171_15:1-[2]H8	Y		Y		0.398964	0.436175	0.4391	0.424746	0	0	0	0
PC	PC 33:1	1C171	PC 18:1;C171_15:0	14.23	18:1;C171	18:1;C171	(15:0)		18	1	15	0			33	1	PC 17:0;C171_15:1-[2]H8		Y		Y	0	0	0	0	0.706902	0.636428	0.676437	0.673256
PC	PC 34:0	1C171	PC 16:0;C171_18:0	15.84	16:0;C171	16:0;C171	(18:0)		16	0	18	0			34	0	PC 17:0;C171_15:1-[2]H8	Y		Y		0.718403	0.755583	0.833181	0.769056	0	0	0	0
PC	PC 34:0	1C171	PC 18:0;C171_16:0	15.47	18:0;C171	18:0;C171	(16:0)		18	0	16	0			34	0	PC 17:0;C171_15:1-[2]H8	Y		Y		0.437153	0.434324	0.507078	0.459518	0	0	0	0
PC	PC 34:1	1C171	PC 16:0;C171_18:1	14.43	16:0;C171, 18:1	16:0;C171	(18:1)		16	0	18	1			34	1	PC 17:0;C171_15:1-[2]H8	Y		Y		4.36613	4.7319	4.81295	4.63699	0	0	0	0
PC	PC 34:2	1C171	PC 16:0;C171_18:2	13.25	16:0;C171	16:0;C171	(18:2)		16	0	18	2			34	2	PC 17:0;C171_15:1-[2]H8	Y		Y		0.643106	0.704928	0.704579	0.684204	0	0	0	0
PC	PC 34:2	1C171	PC 18:1;C171_16:1	13.85	16:1, 18:1;C171	18:1;C171	(16:1)		18	1	16	1			34	2	PC 17:0;C171_15:1-[2]H8	Y	Y	Y	Y	0.0674498	0.0808896	0.0783598	0.0755664	2.8546	2.61335	2.66195	2.70997
PC	PC 35:1	1C171	PC 16:0;C171_19:1	15.12	16:0;C171	16:0;C171	(19:1)		16	0	19	1			35	1	PC 17:0;C171_15:1-[2]H8	Y		Y		0.105271	0.105172	0.119165	0.109869	0	0	0	0
PC	PC 35:1	1C171	PC 18:1;C171_17:0	15.83	18:1;C171	18:1;C171	(17:0)		18	1	17	0			35	1	PC 17:0;C171_15:1-[2]H8		Y		Y	0	0	0	0	0.319396	0.260843	0.31579	0.298676
PC	PC 35:2	1C171	PC 18:1;C171_17:1	14.49	18:1;C171, 17:1	18:1;C171	(17:1)		18	1	17	1			35	2	PC 17:0;C171_15:1-[2]H8	Y	Y	Y	Y	0.00494049	0.00245462	0.00501432	0.00413648	0.703285	0.617492	0.67555	0.665442
PC	PC 36:0	1C171	PC 16:0;C171_20:0	17.26	16:0;C171, 20:0	16:0;C171	(20:0)		16	0	20	0			36	0	PC 17:0;C171_15:1-[2]H8	Y		Y		0.00949272	0.00830825	0.00918244	0.00899447	0	0	0	0
PC	PC 36:0	1C171	PC 18:0;C171_18:0	16.86	18:0	18:0;C171	(18:0)		18	0	18	0			36	0	PC 17:0;C171_15:1-[2]H8	Y		Y		0.0436841	0.0449304	0.0524576	0.047024	0	0	0	0
PC	PC 36:1	1C171	PC 18:0;C171_18:1	15.68	18:1, 18:0;C171	18:0;C171	(18:1)		18	0	18	1			36	1	PC 17:0;C171_15:1-[2]H8	Y		Y		0.685769	0.695224	0.762621	0.714538	0	0	0	0
PC	PC 36:1	1C171	PC 18:1;C171_18:0	16.57	18:1;C171	18:1;C171	(18:0)		18	1	18	0			36	1	PC 17:0;C171_15:1-[2]H8	Y	Y	Y	Y	0.0433646	0.0450843	0.0478789	0.0454426	2.25621	1.83271	2.28892	2.12595
PC	PC 36:1	1C171	PC 20:1;C171_16:0	16.11	20:1;C171	20:1;C171	(16:0)		20	1	16	0			36	1	PC 17:0;C171_15:1-[2]H8	Y	Y	Y	Y	0.0425496	0.0347927	0.0458938	0.0410787	0.933716	0.794255	0.995381	0.907784
PC	PC 36:2	1C171	PC 18:1;C171_18:1	15.26	18:1;C171	18:1;C171	(18:1)		18	1	18	1			36	2	PC 17:0;C171_15:1-[2]H8	Y	Y	Y	Y	0.108777	0.105534	0.110914	0.108408	7.84144	6.73115	7.37255	7.31505
PC	PC 36:2	2C171	PC 18:1;C171_18:1;C171	4.88	18:1;C171	18:1;C171	18:1;C171		18	1	18	1			36	2	[13]C3-PC 17:0;C171_15:1-[2]H8 19:1;C171_19:1;C171		Y		Y	0	0	0	0	2.56037	2.9204	2.827	2.76926
PC	PC 36:3	1C171	PC 16:0;C171_20:3	13.81	16:0;C171	16:0;C171	(20:3)		16	0	20	3			36	3	PC 17:0;C171_15:1-[2]H8	Y		Y		0.276566	0.299011	0.30423	0.293269	0	0	0	0
PC	PC 36:3	1C171	PC 18:1;C171_18:2	14.15	18:1;C171	18:1;C171	(18:2)		18	1	18	2			36	3	PC 17:0;C171_15:1-[2]H8		Y		Y	0	0	0	0	1.10102	0.998546	1.04923	1.0496
PC	PC 36:4	1C171	PC 16:0;C171_20:4	13.22	16:0;C171, 20:4	16:0;C171	(20:4)		16	0	20	4			36	4	PC 17:0;C171_15:1-[2]H8	Y		Y		0.948873	1.0381	1.02925	1.00541	0	0	0	0
PC	PC 36:4	1C171	PC 18:1;C171_18:3	13.22	18:1;C171, 18:3	18:1;C171	(18:3)		18	1	18	3			36	4	PC 17:0;C171_15:1-[2]H8		Y		Y	0	0	0	0	0.107578	0.100834	0.104404	0.104272
PC	PC 36:5	1C171	PC 16:0;C171_20:5	12.09	16:0;C171	16:0;C171	(20:5)		16	0	20	5			36	5	PC 17:0;C171_15:1-[2]H8	Y		Y		0.0569827	0.0600942	0.0603758	0.0591509	0	0	0	0
PC	PC 37:1	1C171	PC 18:0;C171_19:1	16.29	18:0;C171	18:0;C171	(19:1)		18	0	19	1			37	1	PC 17:0;C171_15:1-[2]H8	Y		Y		0.00868662	0.00851242	0.0100691	0.00908938	0	0	0	0
PC	PC 37:2	1C171	PC 18:1;C171_19:1	15.92	18:1;C171	18:1;C171	(19:1)		18	1	19	1			37	2	PC 17:0;C171_15:1-[2]H8		Y		Y	0	0	0	0	0.189873	0.159018	0.188367	0.179086
PC	PC 38:1	1C171	PC 18:0;C171_20:1	16.9	18:0;C171	18:0;C171	(20:1)		18	0	20	1			38	1	PC 17:0;C171_15:1-[2]H8	Y		Y		0.0136157	0.0135291	0.015897	0.0143473	0	0	0	0
PC	PC 38:1	1C171	PC 18:1;C171_20:0	17.92	18:1;C171	18:1;C171	(20:0)		18	1	20	0			38	1	PC 17:0;C171_15:1-[2]H8		Y		Y	0	0	0	0	0.0220356	0.0172893	0.0252261	0.021517
PC	PC 38:1	1C171	PC 20:1;C171_18:0	17.51	20:1;C171	20:1;C171	(18:0)		20	1	18	0			38	1	PC 17:0;C171_15:1-[2]H8	Y	Y	Y	Y	0.00576196	0.00586545	0.00644236	0.00602326	0.112984	0.0911158	0.117247	0.107116
PC	PC 38:1	1C171	PC 22:1;C171_16:0	17.17	22:1;C171	22:1;C171	(16:0)		22	1	16	0			38	1	PC 17:0;C171_15:1-[2]H8	Y	Y	Y	Y	0.0102992	0.00888317	0.0101011	0.00976116	0.168371	0.146671	0.175144	0.163395
PC	PC 38:2	1C171	PC 18:1;C171_20:1	16.63	18:1;C171	18:1;C171	(20:1)		18	1	20	1			38	2	PC 17:0;C171_15:1-[2]H8	Y	Y	Y	Y	0.00327968	0.00307278	0.00352942	0.00329396	0.159715	0.177106	0.165974	0.167598
PC	PC 38:2	1C171	PC 20:1;C171_18:1	16.33	20:1;C171	20:1;C171	(18:1)		20	1	18	1			38	2	PC 17:0;C171_15:1-[2]H8	Y	Y	Y	Y	0.0192769	0.0189497	0.0220959	0.0201075	0.604414	0.51742	0.604165	0.575333
PC	PC 38:3	1C171	PC 18:1;C171_20:2	15.61	18:1;C171	18:1;C171	(20:2)		18	1	20	2			38	3	PC 17:0;C171_15:1-[2]H8		Y		Y	0	0	0	0	0.221029	0.191919	0.216459	0.209802
PC	PC 38:3	1C171	PC 20:1;C171_18:2	15.36	20:1;C171	20:1;C171	(18:2)		20	1	18	2			38	3	PC 17:0;C171_15:1-[2]H8		Y		Y	0	0	0	0	0.0674784	0.0594453	0.0675412	0.0648216
PC	PC 38:4	1C171	PC 16:0;C171_22:4	14.36	22:4, 16:0;C171	16:0;C171	(22:4)		16	0	22	4			38	4	PC 17:0;C171_15:1-[2]H8	Y		Y		0.555916	0.602902	0.616146	0.591655	0	0	0	0
PC	PC 38:4	1C171	PC 18:1;C171_20:3	15.05	18:1;C171, 20:3	18:1;C171	(20:3)		18	1	20	3			38	4	PC 17:0;C171_15:1-[2]H8		Y		Y	0	0	0	0	0.074392	0.0675708	0.0637692	0.0685773
PC	PC 38:5	1C171	PC 16:0;C171_22:5	13.94	16:0;C171	16:0;C171	(22:5)		16	0	22	5			38	5	PC 17:0;C171_15:1-[2]H8	Y		Y		0.10021	0.103687	0.109963	0.10462	0	0	0	0
PC	PC 38:5	1C171	PC 18:1;C171_20:4	13.94	18:1;C171	18:1;C171	(20:4)		18	1	20	4			38	5	PC 17:0;C171_15:1-[2]H8		Y		Y	0	0	0	0	1.34363	1.23167	1.26357	1.27962
PC	PC 38:6	1C171	PC 16:0;C171_22:6	12.98	22:6, 16:0;C171	16:0;C171	(22:6)		16	0	22	6			38	6	PC 17:0;C171_15:1-[2]H8	Y		Y		0.607816	0.631129	0.659309	0.632751	0	0	0	0
PC	PC 38:6	1C171	PC 18:1;C171_20:5	12.98	20:6, 18:1;C171	18:1;C171	(20:5)		18	1	20	5			38	6	PC 17:0;C171_15:1-[2]H8		Y		Y	0	0	0	0	0.075982	0.0712168	0.0731361	0.073445
PC	PC 40:1	1C171	PC 18:1;C171_22:0	19.21	18:1;C171, 22:0	18:1;C171	(22:0)		18	1	22	0			40	1	PC 17:0;C171_15:1-[2]H8		Y		Y	0	0	0	0	0.00335703	0.00250322	0.00379641	0.00321889
PC	PC 40:2	1C171	PC 18:1;C171_22:1	17.89	18:1;C171, 22:1	18:1;C171	(22:1)		18	1	22	1			40	2	PC 17:0;C171_15:1-[2]H8		Y		Y	0	0	0	0	0.0244031	0.0210489	0.0256528	0.0237016
PC	PC 40:4	1C171	PC 18:0;C171_22:4	15.79	22:4, 18:0;C171	18:0;C171	(22:4)		18	0	22	4			40	4	PC 17:0;C171_15:1-[2]H8	Y		Y		0.163875	0.168167	0.178235	0.170093	0	0	0	0
PC	PC 40:4	1C171	PC 18:1;C171_22:3	16.18	18:1;C171, 22:3	18:1;C171	(22:3)		18	1	22	3			40	4	PC 17:0;C171_15:1-[2]H8		Y		Y	0	0	0	0	0.0773353	0.0692272	0.0761727	0.0742451
PC	PC 40:4	1C171	PC 20:1;C171_20:3	15.79	20:1;C171	20:1;C171	(20:3)		20	1	20	3			40	4	PC 17:0;C171_15:1-[2]H8		Y		Y	0	0	0	0	0.00984729	0.00951821	0.0119106	0.0104254
PC	PC 40:5	1C171	PC 16:0;C171_24:5	14.8	16:0;C171	16:0;C171	(24:5)		16	0	24	5			40	5	PC 17:0;C171_15:1-[2]H8	Y		Y		0.123991	0.127337	0.134983	0.128771	0	0	0	0
PC	PC 40:5	1C171	PC 18:1;C171_22:4	14.94	18:1;C171	18:1;C171	(22:4)		18	1	22	4			40	5	PC 17:0;C171_15:1-[2]H8		Y		Y	0	0	0	0	0.730767	0.651855	0.683737	0.688786
PC	PC 40:6	1C171	PC 18:1;C171_22:5	14.73	22:5, 18:1;C171	18:1;C171	(22:5)		18	1	22	5			40	6	PC 17:0;C171_15:1-[2]H8		Y		Y	0	0	0	0	0.136577	0.116606	0.130971	0.128052
PC	PC 40:7	1C171	PC 18:1;C171_22:6	13.82	22:6, 18:1;C171	18:1;C171	(22:6)		18	1	22	6			40	7	PC 17:0;C171_15:1-[2]H8	Y	Y	Y	Y	0.0105836	0.0104099	0.0111793	0.0107243	1.05511	0.955624	0.995006	1.00191
PC	PC 40:8	1C171	PC 18:2;C171_22:6	13.24	18:2;C171	18:2;C171	(22:6)		18	2	22	6			40	8	PC 17:0;C171_15:1-[2]H8		Y		Y	0	0	0	0	0.00464248	0.00429329	0.00452504	0.00448694
PC	PC 42:1	1C171	PC 16:0;C171_26:1	19.63	16:0;C171	16:0;C171	(26:1)		16	0	26	1			42	1	PC 17:0;C171_15:1-[2]H8	Y		Y		0.014594	0.0128373	0.0167304	0.0147206	0	0	0	0
PC	PC 42:2	1C171	PC 18:1;C171_24:1	19.12	18:1;C171, 24:1	18:1;C171	(24:1)		18	1	24	1			42	2	PC 17:0;C171_15:1-[2]H8		Y		Y	0	0	0	0	0.0134817	0.0114393	0.0139502	0.0129571
PC	PC 42:2	2C171	PC 18:1;C171_24:1;C171	11.8	18:1;C171	18:1;C171	24:1;C171		18	1	24	1			42	2	[13]C3-PC 17:0;C171_15:1-[2]H8 19:1;C171_19:1;C171		Y		Y	0	0	0	0	0.201188	0.151987	0.169567	0.174248
PC	PC 42:4	1C171	PC 16:0;C171_26:4	16.77	16:0;C171	16:0;C171	(26:4)		16	0	26	4			42	4	PC 17:0;C171_15:1-[2]H8	Y		Y		0.0406781	0.041153	0.0441277	0.0419863	0	0	0	0
PC	PC 42:5	1C171	PC 16:0;C171_26:5	16.15	16:0;C171	16:0;C171	(26:5)		16	0	26	5			42	5	PC 17:0;C171_15:1-[2]H8	Y		Y		0.077544	0.0770549	0.0834826	0.0793605	0	0	0	0
PC	PC 42:5	1C171	PC 18:1;C171_24:4	16.15	18:1;C171	18:1;C171	(24:4)		18	1	24	4			42	5	PC 17:0;C171_15:1-[2]H8		Y		Y	0	0	0	0	0.137462	0.120751	0.132644	0.130286
PC	PC 42:6	1C171	PC 18:0;C171_24:6	15.21	24:6, 18:0;C171	18:0;C171	(24:6)		18	0	24	6			42	6	PC 17:0;C171_15:1-[2]H8	Y		Y		0.0247552	0.0242029	0.0265476	0.0251685	0	0	0	0
PC	PC 42:6	1C171	PC 18:1;C171_24:5	15.73	24:5, 18:1;C171	18:1;C171	(24:5)		18	1	24	5			42	6	PC 17:0;C171_15:1-[2]H8		Y		Y	0	0	0	0	0.0420658	0.0367048	0.0408033	0.039858
PC	PC 42:6	1C171	PC 20:1;C171_22:5	15.47	22:5, 20:1;C171	20:1;C171	(22:5)		20	1	22	5			42	6	PC 17:0;C171_15:1-[2]H8		Y		Y	0	0	0	0	0.0793645	0.0733257	0.0783001	0.0769968
PC	PC 42:7	1C171	PC 18:1;C171_24:6	14.83	18:1;C171	18:1;C171	(24:6)		18	1	24	6			42	7	PC 17:0;C171_15:1-[2]H8		Y		Y	0	0	0	0	0.0471788	0.0427078	0.0469038	0.0455968
PC	PC 42:7	1C171	PC 20:1;C171_22:6	15.06	22:6, 20:1;C171	20:1;C171	(22:6)		20	1	22	6			42	7	PC 17:0;C171_15:1-[2]H8	Y	Y	Y	Y	0.00157049	0.00111968	0.00138766	0.00135927	0.0512382	0.0456438	0.0480691	0.048317
PC	PC 44:2	2C171	PC 18:1;C171_26:1;C171	13.09	26:1;C171	18:1;C171	26:1;C171		18	1	26	1			44	2	[13]C3-PC 17:0;C171_15:1-[2]H8 19:1;C171_19:1;C171		Y		Y	0	0	0	0	0.0498989	0.032559	0.0478723	0.0434434
PC	PC 44:4	1C171	PC 18:0;C171_26:4	17.67	18:0;C171	18:0;C171	(26:4)		18	0	26	4			44	4	PC 17:0;C171_15:1-[2]H8	Y		Y		0.00364087	0.00392749	0.00435998	0.00397611	0	0	0	0
PC	PC 44:5	1C171	PC 18:1;C171_26:4	17.47	18:1;C171	18:1;C171	(26:4)		18	1	26	4			44	5	PC 17:0;C171_15:1-[2]H8		Y		Y	0	0	0	0	0.0225716	0.0180985	0.0199246	0.0201982
PC	PC 44:6	1C171	PC 18:1;C171_26:5	16.6	18:1;C171	18:1;C171	(26:5)		18	1	26	5			44	6	PC 17:0;C171_15:1-[2]H8	Y	Y	Y	Y	0.00188382	0.0019028	0.00153264	0.00177309	0.0485053	0.042301	0.0494822	0.0467628
PC	PC 44:7	1C171	PC 22:1;C171_22:6	16.22	22:1;C171	22:1;C171	(22:6)		22	1	22	6			44	7	PC 17:0;C171_15:1-[2]H8	Y	Y	Y	Y	0.000450281	0.00035514	0.00045884	0.000421421	0.0155111	0.0150811	0.0159914	0.0155279
PC	PC O-32:0	1C171	PC O-16:0_16:0;C171	15.12	16:0;C171	16:0;C171	(O-16:0)		16	0	O-16	0			32	0	PC 17:0;C171_15:1-[2]H8	Y		Y		0.361146	0.384834	0.402751	0.38291	0	0	0	0
PC	PC O-32:1	1C171	PC O-16:1_16:0;C171	14.32	16:0;C171	16:0;C171	(O-16:1)		16	0	O-16	1			32	1	PC 17:0;C171_15:1-[2]H8	Y		Y		0.164507	0.195559	0.214312	0.191459	0	0	0	0
PC	PC O-34:0	1C171	PC O-18:0_16:0;C171	16.67	16:0;C171	16:0;C171	(O-18:0)		16	0	O-18	0			34	0	PC 17:0;C171_15:1-[2]H8	Y		Y		0.0148284	0.0148823	0.0181414	0.0159507	0	0	0	0
PC	PC O-34:1	1C171	PC O-16:0_18:1;C171	15.9	18:1;C171	18:1;C171	(O-16:0)		18	1	O-16	0			34	1	PC 17:0;C171_15:1-[2]H8	Y	Y	Y	Y	0.00775196	0.00824609	0.00933598	0.00844468	0.447667	0.375625	0.437018	0.420103
PC	PC O-34:2	1C171	PC O-16:1_18:1;C171	15.62	18:1;C171	18:1;C171	(O-16:1)		18	1	O-16	1			34	2	PC 17:0;C171_15:1-[2]H8	Y	Y	Y	Y	0.00426766	0.00490085	0.00568578	0.00495143	0.324286	0.294452	0.325718	0.314818
PC	PC O-36:2	1C171	PC O-18:1_18:1;C171	17.09	18:1;C171	18:1;C171	(O-18:1)		18	1	O-18	1			36	2	PC 17:0;C171_15:1-[2]H8	Y	Y	Y	Y	0.000790681	0.000891193	0.000975709	0.000885861	0.0585208	0.0475849	0.0590313	0.0550457
PC	PC O-36:4	1C171	PC O-16:0;C171_20:4	13.94	O-16:0;C171, 20:4	O-16:0;C171	(20:4)		16	0	20	4			36	4	PC 17:0;C171_15:1-[2]H8	Y		Y		0.0676164	0.0703989	0.0693956	0.069137	0	0	0	0
PC	PC O-38:1	1C171	PC O-20:0_18:1;C171	18.7	18:1;C171	18:1;C171	(O-20:0)		18	1	O-20	0			38	1	PC 17:0;C171_15:1-[2]H8		Y		Y	0	0	0	0	0.014399	0.0118304	0.0153979	0.0138758
PC	PC O-38:2	1C171	PC O-20:1_18:1;C171	18.43	18:1;C171	18:1;C171	(O-20:1)		18	1	O-20	1			38	2	PC 17:0;C171_15:1-[2]H8		Y		Y	0	0	0	0	0.00523395	0.00379339	0.00502231	0.00468322
PC	PC O-38:4	1C171	PC O-16:0;C171_22:4	15.1	22:4, O-16:0;C171	O-16:0;C171	(22:4)		16	0	22	4			38	4	PC 17:0;C171_15:1-[2]H8	Y		Y		0.0442784	0.0460836	0.0477115	0.0460245	0	0	0	0
PC	PC O-38:5	1C171	PC O-16:0;C171_22:5	14.18	22:5, O-16:0;C171	O-16:0;C171	(22:5)		16	0	22	5			38	5	PC 17:0;C171_15:1-[2]H8	Y		Y		0.0387253	0.0405212	0.040018	0.0397548	0	0	0	0
PC	PC O-38:6	1C171	PC O-16:0;C171_22:6	13.73	22:6, O-16:0;C171	O-16:0;C171	(22:6)		16	0	22	6			38	6	PC 17:0;C171_15:1-[2]H8	Y		Y		0.0486608	0.0491533	0.0526174	0.0501438	0	0	0	0
PC	PC O-40:1	1C171	PC O-22:0_18:1;C171	19.89	18:1;C171	18:1;C171	(O-22:0)		18	1	O-22	0			40	1	PC 17:0;C171_15:1-[2]H8		Y		Y	0	0	0	0	0.00755453	0.00627953	0.00814456	0.00732621
PC	PC O-40:6	1C171	PC O-18:1;C171_22:5	14.92	22:5, O-18:1;C171	O-18:1;C171	(22:5)		18	1	22	5			40	6	PC 17:0;C171_15:1-[2]H8		Y		Y	0	0	0	0	0.0181626	0.0156359	0.016366	0.0167215
PC	PC O-40:7	1C171	PC O-18:1;C171_22:6	14.5	22:6, O-18:1;C171	O-18:1;C171	(22:6)		18	1	22	6			40	7	PC 17:0;C171_15:1-[2]H8		Y		Y	0	0	0	0	0.0155223	0.014921	0.0158666	0.0154367
PE	PE 30:0	1C171	PE 16:0;C171_14:0	12.47	14:0, 16:0;C171	16:0;C171	(14:0)		16	0	14	0			30	0	PE 17:0;C171_15:1-[2]H8	Y		Y		0.023024	0.0241224	0.0260384	0.0243949	0	0	0	0
PE	PE 31:0	1C171	PE 16:0;C171_15:0	13.47	15:0, 16:0;C171	16:0;C171	(15:0)		16	0	15	0			31	0	PE 17:0;C171_15:1-[2]H8	Y		Y		0.0101147	0.0104797	0.0106464	0.0104136	0	0	0	0
PE	PE 32:0	1C171	PE 16:0;C171_16:0	14.37	16:0	16:0;C171	(16:0)		16	0	16	0			32	0	PE 17:0;C171_15:1-[2]H8	Y		Y		0.281487	0.32848	0.33318	0.314382	0	0	0	0
PE	PE 32:0	2C171	PE 16:0;C171_16:0;C171	2.44	16:0;C171	16:0;C171	16:0;C171		16	0	16	0			32	0	[13]C3-PE 17:0;C171_15:1-[2]H8 19:1;C171_19:1;C171	Y		Y		0.359812	0.293812	0.440427	0.364684	0	0	0	0
PE	PE 32:1	1C171	PE 16:0;C171_16:1	12.9	16:1, 16:0;C171	16:0;C171	(16:1)		16	0	16	1			32	1	PE 17:0;C171_15:1-[2]H8	Y		Y		0.0751241	0.0931967	0.0990378	0.0891195	0	0	0	0
PE	PE 32:1	1C171	PE 18:1;C171_14:0	13.47	14:0, 18:1;C171	18:1;C171	(14:0)		18	1	14	0			32	1	PE 17:0;C171_15:1-[2]H8		Y		Y	0	0	0	0	0.0668084	0.0649612	0.0658449	0.0658715
PE	PE 33:1	1C171	PE 18:1;C171_15:0	14.37	15:0, 18:1;C171	18:1;C171	(15:0)		18	1	15	0			33	1	PE 17:0;C171_15:1-[2]H8		Y		Y	0	0	0	0	0.0185749	0.0140196	0.0193576	0.0173174
PE	PE 34:0	1C171	PE 16:0;C171_18:0	16.03	16:0;C171, 18:0	16:0;C171	(18:0)		16	0	18	0			34	0	PE 17:0;C171_15:1-[2]H8	Y		Y		0.27274	0.281934	0.303675	0.286116	0	0	0	0
PE	PE 34:1	1C171	PE 16:0;C171_18:1	14.64	16:0;C171, 18:1	16:0;C171	(18:1)		16	0	18	1			34	1	PE 17:0;C171_15:1-[2]H8	Y		Y		1.21099	1.28567	1.26859	1.25509	0	0	0	0
PE	PE 34:1	1C171	PE 18:1;C171_16:0	15.27	16:0, 18:1;C171	18:1;C171	(16:0)		18	1	16	0			34	1	PE 17:0;C171_15:1-[2]H8	Y	Y	Y	Y	0.0206059	0.0200247	0.0259111	0.0221806	0.325314	0.302947	0.29382	0.30736
PE	PE 34:2	1C171	PE 18:1;C171_16:1	13.81	16:1, 18:1;C171	18:1;C171	(16:1)		18	1	16	1			34	2	PE 17:0;C171_15:1-[2]H8	Y	Y	Y	Y	0.0171279	0.0141615	0.0205594	0.017283	0.188951	0.166602	0.170513	0.175355
PE	PE 35:2	1C171	PE 18:1;C171_17:1	14.63	18:1;C171, 17:1	18:1;C171	(17:1)		18	1	17	1			35	2	PE 17:0;C171_15:1-[2]H8		Y		Y	0	0	0	0	0.0903119	0.0783965	0.0819511	0.0835532
PE	PE 36:1	1C171	PE 18:0;C171_18:1	15.86	18:1, 18:0;C171	18:0;C171	(18:1)		18	0	18	1			36	1	PE 17:0;C171_15:1-[2]H8	Y		Y		0.558543	0.600407	0.604752	0.587901	0	0	0	0
PE	PE 36:1	1C171	PE 18:1;C171_18:0	16.76	18:1;C171, 18:0	18:1;C171	(18:0)		18	1	18	0			36	1	PE 17:0;C171_15:1-[2]H8	Y	Y	Y	Y	0.053371	0.051125	0.0441913	0.0495624	1.23051	1.09058	1.11516	1.14542
PE	PE 36:2	1C171	PE 18:1;C171_18:1	15.41	18:1	18:1;C171	(18:1)		18	1	18	1			36	2	PE 17:0;C171_15:1-[2]H8	Y	Y	Y	Y	0.0667775	0.0640699	0.069863	0.0669034	3.05673	2.84602	2.80151	2.90142
PE	PE 36:2	2C171	PE 18:1;C171_18:1;C171	3.9	18:1;C171	18:1;C171	18:1;C171		18	1	18	1			36	2	[13]C3-PE 17:0;C171_15:1-[2]H8 19:1;C171_19:1;C171		Y		Y	0	0	0	0	1.85929	1.86592	1.97083	1.89868
PE	PE 36:3	1C171	PE 18:1;C171_18:2	14.33	18:1;C171, 18:2	18:1;C171	(18:2)		18	1	18	2			36	3	PE 17:0;C171_15:1-[2]H8		Y		Y	0	0	0	0	0.210092	0.191703	0.197127	0.199641
PE	PE 36:4	1C171	PE 16:0;C171_20:4	13.43	16:0;C171, 20:4	16:0;C171	(20:4)		16	0	20	4			36	4	PE 17:0;C171_15:1-[2]H8	Y		Y		0.380052	0.425904	0.417149	0.407702	0	0	0	0
PE	PE 38:2	2C171	PE 18:1;C171_20:1;C171	6.18	18:1;C171, 20:1;C171	18:1;C171	20:1;C171		18	1	20	1			38	2	[13]C3-PE 17:0;C171_15:1-[2]H8 19:1;C171_19:1;C171		Y		Y	0	0	0	0	0.707383	0.688664	0.710054	0.702033
PE	PE 38:2	1C171	PE 20:1;C171_18:1	16.5	18:1, 20:1;C171	20:1;C171	(18:1)		20	1	18	1			38	2	PE 17:0;C171_15:1-[2]H8	Y	Y	Y	Y	0.0157256	0.0162813	0.0162922	0.0160997	0.308225	0.280152	0.278767	0.289048
PE	PE 38:4	1C171	PE 16:0;C171_22:4	14.57	22:4, 16:0;C171	16:0;C171	(22:4)		16	0	22	4			38	4	PE 17:0;C171_15:1-[2]H8	Y		Y		0.412427	0.46063	0.446014	0.43969	0	0	0	0
PE	PE 38:4	1C171	PE 18:0;C171_20:4	14.81	18:0;C171, 20:4	18:0;C171	(20:4)		18	0	20	4			38	4	PE 17:0;C171_15:1-[2]H8	Y		Y		0.238913	0.26832	0.250081	0.252438	0	0	0	0
PE	PE 38:4	1C171	PE 18:1;C171_20:3	14.81	18:1;C171, 20:3	18:1;C171	(20:3)		18	1	20	3			38	4	PE 17:0;C171_15:1-[2]H8		Y		Y	0	0	0	0	0.160277	0.157552	0.153089	0.156973
PE	PE 38:5	1C171	PE 16:0;C171_22:5	14.18	16:0;C171, 22:5	16:0;C171	(22:5)		16	0	22	5			38	5	PE 17:0;C171_15:1-[2]H8	Y		Y		0.0857933	0.118961	0.100089	0.101615	0	0	0	0
PE	PE 38:5	1C171	PE 18:1;C171_20:4	14.18	18:1;C171, 20:4	18:1;C171	(20:4)		18	1	20	4			38	5	PE 17:0;C171_15:1-[2]H8		Y		Y	0	0	0	0	0.559532	0.520771	0.525587	0.535297
PE	PE 38:6	1C171	PE 16:0;C171_22:6	13.19	22:6, 16:0;C171	16:0;C171	(22:6)		16	0	22	6			38	6	PE 17:0;C171_15:1-[2]H8	Y		Y		0.363299	0.399308	0.394954	0.385854	0	0	0	0
PE	PE 40:2	2C171	PE 18:1;C171_22:1;C171	9.58	18:1;C171, 22:1;C171	18:1;C171	22:1;C171		18	1	22	1			40	2	[13]C3-PE 17:0;C171_15:1-[2]H8 19:1;C171_19:1;C171		Y		Y	0	0	0	0	0.169893	0.154401	0.158415	0.160903
PE	PE 40:4	1C171	PE 18:0;C171_22:4	15.85	22:4, 18:0;C171	18:0;C171	(22:4)		18	0	22	4			40	4	PE 17:0;C171_15:1-[2]H8	Y		Y		0.2345	0.2812	0.270814	0.262171	0	0	0	0
PE	PE 40:5	1C171	PE 18:0;C171_22:5	14.98	22:5, 18:0;C171	18:0;C171	(22:5)		18	0	22	5			40	5	PE 17:0;C171_15:1-[2]H8	Y		Y		0.265744	0.304374	0.289952	0.28669	0	0	0	0
PE	PE 40:5	1C171	PE 18:1;C171_22:4	15.39	22:4, 18:1;C171	18:1;C171	(22:4)		18	1	22	4			40	5	PE 17:0;C171_15:1-[2]H8		Y		Y	0	0	0	0	0.795922	0.705529	0.738909	0.746787
PE	PE 40:6	1C171	PE 18:0;C171_22:6	14.53	22:6, 18:0;C171	18:0;C171	(22:6)		18	0	22	6			40	6	PE 17:0;C171_15:1-[2]H8	Y		Y		0.232388	0.266412	0.237847	0.245549	0	0	0	0
PE	PE 40:6	1C171	PE 18:1;C171_22:5	14.53	22:5, 18:1;C171	18:1;C171	(22:5)		18	1	22	5			40	6	PE 17:0;C171_15:1-[2]H8		Y		Y	0	0	0	0	0.78661	0.734654	0.739514	0.753593
PE	PE 40:7	1C171	PE 18:1;C171_22:6	14.02	22:6, 18:1;C171	18:1;C171	(22:6)		18	1	22	6			40	7	PE 17:0;C171_15:1-[2]H8		Y		Y	0	0	0	0	1.0712	0.976391	0.998746	1.01544
PE	PE 42:7	1C171	PE 20:1;C171_22:6	15.25	22:6, 20:1;C171	20:1;C171	(22:6)		20	1	22	6			42	7	PE 17:0;C171_15:1-[2]H8	Y	Y	Y	Y	0.00125158	0.000875336	0.000900265	0.00100906	0.100019	0.0966016	0.0924257	0.0963487
PE	PE P-32:0	1C171	PE P-16:0_16:0;C171	15.06	P-16:0, 16:0;C171	16:0;C171	(P-16:0)		16	0	P-16	0			32	0	PE 17:0;C171_15:1-[2]H8	Y		Y		0.0637973	0.0746439	0.0797156	0.0727189	0	0	0	0
PE	PE P-34:1	1C171	PE P-16:0_18:1;C171	15.84	P-16:0, 18:1;C171	18:1;C171	(P-16:0)		18	1	P-16	0			34	1	PE 17:0;C171_15:1-[2]H8	Y	Y	Y	Y	0.0121763	0.0121667	0.0146448	0.0129959	0.405114	0.392842	0.403973	0.400643
PE	PE P-34:1	1C171	PE P-18:1_16:0;C171	15.25	16:0;C171, P-18:1	16:0;C171	(P-18:1)		16	0	P-18	1			34	1	PE 17:0;C171_15:1-[2]H8	Y		Y		0.0519961	0.0601937	0.0643244	0.0588381	0	0	0	0
PE	PE P-36:1	1C171	PE P-18:0_18:1;C171	17.26	18:1;C171, P-18:0	18:1;C171	(P-18:0)		18	1	P-18	0			36	1	PE 17:0;C171_15:1-[2]H8	Y	Y	Y	Y	0.0024996	0.00297502	0.00293517	0.00280327	0.168794	0.153928	0.166212	0.162978
PE	PE P-36:2	1C171	PE P-18:1_18:1;C171	16.01	18:1;C171, P-18:1	18:1;C171	(P-18:1)		18	1	P-18	1			36	2	PE 17:0;C171_15:1-[2]H8	Y	Y	Y	Y	0.00189439	0.00220306	0.00237549	0.00215765	0.169399	0.161891	0.166518	0.165936
PE	PE P-36:4	1C171	PE P-16:0;C171_20:4	14.05	P-16:0;C171, 20:4	P-16:0;C171	(20:4)		16	0	20	4			36	4	PE 17:0;C171_15:1-[2]H8	Y		Y		0.135284	0.168268	0.177284	0.160279	0	0	0	0
PE	PE P-38:4	1C171	PE P-16:0;C171_22:4	15.22	22:4, P-16:0;C171	P-16:0;C171	(22:4)		16	0	22	4			38	4	PE 17:0;C171_15:1-[2]H8	Y		Y		0.192549	0.23266	0.227663	0.217624	0	0	0	0
PE	PE P-38:4	1C171	PE P-18:0;C171_20:4	15.38	P-18:0;C171, 20:4	P-18:0;C171	(20:4)		18	0	20	4			38	4	PE 17:0;C171_15:1-[2]H8	Y		Y		0.0490214	0.0522835	0.0560161	0.0524404	0	0	0	0
PE	PE P-38:5	1C171	PE P-16:0;C171_22:5	14.31	22:5, P-16:0;C171	P-16:0;C171	(22:5)		16	0	22	5			38	5	PE 17:0;C171_15:1-[2]H8	Y		Y		0.126799	0.174022	0.175399	0.15874	0	0	0	0
PE	PE P-38:5	1C171	PE P-18:1;C171_20:4	14.79	P-18:1;C171, 20:4	P-18:1;C171	(20:4)		18	1	20	4			38	5	PE 17:0;C171_15:1-[2]H8		Y		Y	0	0	0	0	0.053274	0.0549046	0.0511218	0.0531001
PE	PE P-40:4	1C171	PE P-18:0;C171_22:4	16.36	22:4, P-18:0;C171	P-18:0;C171	(22:4)		18	0	22	4			40	4	PE 17:0;C171_15:1-[2]H8	Y		Y		0.12168	0.144079	0.149313	0.138357	0	0	0	0
PG	PG 32:0	1C171	PG 16:0;C171_16:0	15.49	16:0	16:0;C171	(16:0)		16	0	16	0			32	0	PI 17:0;C171_15:1-[2]H8	Y		Y		1.21088	0.857161	0.457706	0.841917	0	0	0	0
PG	PG 34:0	1C171	PG 16:0;C171_18:0	17.1	16:0;C171, 18:0	16:0;C171	(18:0)		16	0	18	0			34	0	PI 17:0;C171_15:1-[2]H8	Y		Y		1.20644	0.889813	0.470763	0.85567	0	0	0	0
PG	PG 34:0	1C171	PG 18:0;C171_16:0	16.66	16:0, 18:0;C171	18:0;C171	(16:0)		18	0	16	0			34	0	PI 17:0;C171_15:1-[2]H8	Y		Y		0.0574702	0.0653877	0.0293924	0.0507501	0	0	0	0
PG	PG 34:1	1C171	PG 16:0;C171_18:1	15.86	16:0;C171, 18:1	16:0;C171	(18:1)		16	0	18	1			34	1	PI 17:0;C171_15:1-[2]H8	Y		Y		9.91159	6.92534	3.59418	6.81037	0	0	0	0
PG	PG 34:2	1C171	PG 16:0;C171_18:2	14.63	16:0;C171	16:0;C171	(18:2)		16	0	18	2			34	2	PI 17:0;C171_15:1-[2]H8	Y		Y		0.108772	0.0860007	0.0379524	0.0775751	0	0	0	0
PG	PG 35:1	1C171	PG 16:0;C171_19:1	16.38	16:0;C171, 19:1	16:0;C171	(19:1)		16	0	19	1			35	1	PI 17:0;C171_15:1-[2]H8	Y		Y		0.578544	0.400348	0.213295	0.397396	0	0	0	0
PG	PG 36:1	1C171	PG 18:0;C171_18:1	16.86	18:1, 18:0;C171	18:0;C171	(18:1)		18	0	18	1			36	1	PI 17:0;C171_15:1-[2]H8	Y		Y		3.52484	2.52751	1.3278	2.46005	0	0	0	0
PG	PG 36:1	1C171	PG 18:1;C171_18:0	17.94	18:1;C171, 18:0	18:1;C171	(18:0)		18	1	18	0			36	1	PI 17:0;C171_15:1-[2]H8	Y	Y	Y	Y	0.0393409	0.0235008	0.0138564	0.025566	0.361315	0.440996	0.376435	0.392915
PG	PG 36:1	1C171	PG 20:1;C171_16:0	17.51	16:0, 20:1;C171	20:1;C171	(16:0)		20	1	16	0			36	1	PI 17:0;C171_15:1-[2]H8	Y	Y	Y	Y	0.125769	0.0816821	0.0428257	0.0834255	1.45483	1.90272	1.42095	1.59283
PG	PG 36:2	1C171	PG 16:0;C171_20:2	16.04	16:0;C171, 20:2	16:0;C171	(20:2)		16	0	20	2			36	2	PI 17:0;C171_15:1-[2]H8	Y		Y		0.376302	0.34256	0.170479	0.296447	0	0	0	0
PG	PG 36:2	1C171	PG 18:1;C171_18:1	16.56	18:1	18:1;C171	(18:1)		18	1	18	1			36	2	PI 17:0;C171_15:1-[2]H8	Y	Y	Y	Y	0.0635098	0.052866	0.025562	0.0473126	1.77568	2.29754	1.69658	1.92327
PG	PG 36:3	1C171	PG 18:1;C171_18:2	15.57	18:1;C171, 18:2	18:1;C171	(18:2)		18	1	18	2			36	3	PI 17:0;C171_15:1-[2]H8	Y	Y	Y	Y	0.017245	0.0114236	0.00367381	0.0107808	0.0924149	0.128484	0.101628	0.107509
PG	PG 36:4	1C171	PG 16:0;C171_20:4	14.51	16:0;C171, 20:4	16:0;C171	(20:4)		16	0	20	4			36	4	PI 17:0;C171_15:1-[2]H8	Y		Y		0.786264	0.605342	0.291659	0.561089	0	0	0	0
PG	PG 37:1	1C171	PG 18:0;C171_19:1	17.44	18:0;C171, 19:1	18:0;C171	(19:1)		18	0	19	1			37	1	PI 17:0;C171_15:1-[2]H8	Y		Y		0.19303	0.138924	0.0736675	0.135207	0	0	0	0
PG	PG 38:1	1C171	PG 20:1;C171_18:0	18.83	18:0, 20:1;C171	20:1;C171	(18:0)		20	1	18	0			38	1	PI 17:0;C171_15:1-[2]H8	Y	Y	Y	Y	0.0889105	0.0619978	0.0319597	0.060956	0.517643	0.672333	0.548519	0.579498
PG	PG 38:2	1C171	PG 20:1;C171_18:1	17.64	18:1, 20:1;C171	20:1;C171	(18:1)		20	1	18	1			38	2	PI 17:0;C171_15:1-[2]H8	Y	Y	Y	Y	0.0198042	0.0121775	0.00657752	0.0128531	0.255334	0.406067	0.299133	0.320178
PG	PG 38:5	1C171	PG 18:1;C171_20:4	15.46	18:1;C171, 20:4	18:1;C171	(20:4)		18	1	20	4			38	5	PI 17:0;C171_15:1-[2]H8		Y		Y	0	0	0	0	0.228285	0.337952	0.24466	0.270299
PI	PI 32:0	1C171	PI 16:0;C171_16:0	15.01	16:0	16:0;C171	(16:0)		16	0	16	0			32	0	PI 17:0;C171_15:1-[2]H8	Y		Y		0.399121	0.434567	0.465877	0.433188	0	0	0	0
PI	PI 33:0	1C171	PI 16:0;C171_17:0	15.86	17:0, 16:0;C171	16:0;C171	(17:0)		16	0	17	0			33	0	PI 17:0;C171_15:1-[2]H8	Y		Y		0.0774385	0.0829223	0.0907808	0.0837139	0	0	0	0
PI	PI 34:0	1C171	PI 16:0;C171_18:0	16.65	16:0;C171, 18:0	16:0;C171	(18:0)		16	0	18	0			34	0	PI 17:0;C171_15:1-[2]H8	Y		Y		2.35666	2.54964	2.65006	2.51879	0	0	0	0
PI	PI 34:1	1C171	PI 16:0;C171_18:1	15.24	16:0;C171, 18:1	16:0;C171	(18:1)		16	0	18	1			34	1	PI 17:0;C171_15:1-[2]H8	Y		Y		1.52776	1.54645	1.32146	1.46522	0	0	0	0
PI	PI 34:1	1C171	PI 18:1;C171_16:0	16.01	16:0, 18:1;C171	18:1;C171	(16:0)		18	1	16	0			34	1	PI 17:0;C171_15:1-[2]H8		Y		Y	0	0	0	0	0.703509	0.677624	0.675209	0.685447
PI	PI 34:2	1C171	PI 16:0;C171_18:2	13.97	16:0;C171	16:0;C171	(18:2)		16	0	18	2			34	2	PI 17:0;C171_15:1-[2]H8	Y		Y		0.0190597	0.0290102	0.0311678	0.0264126	0	0	0	0
PI	PI 34:2	1C171	PI 18:1;C171_16:1	14.5	16:1, 18:1;C171	18:1;C171	(16:1)		18	1	16	1			34	2	PI 17:0;C171_15:1-[2]H8		Y		Y	0	0	0	0	0.124875	0.115668	0.117008	0.119184
PI	PI 35:0	1C171	PI 16:0;C171_19:0	17.39	16:0;C171	16:0;C171	(19:0)		16	0	19	0			35	0	PI 17:0;C171_15:1-[2]H8	Y		Y		0.00572818	0.00556201	0.0142259	0.00850535	0	0	0	0
PI	PI 35:1	1C171	PI 18:1;C171_17:0	16.8	17:0, 18:1;C171	18:1;C171	(17:0)		18	1	17	0			35	1	PI 17:0;C171_15:1-[2]H8		Y		Y	0	0	0	0	0.203938	0.160913	0.179449	0.181433
PI	PI 36:0	1C171	PI 18:0;C171_18:0	17.69	18:0;C171	18:0;C171	(18:0)		18	0	18	0			36	0	PI 17:0;C171_15:1-[2]H8	Y		Y		0.0471034	0.0526533	0.0619496	0.0539021	0	0	0	0
PI	PI 36:1	1C171	PI 18:0;C171_18:1	16.44	18:1, 18:0;C171	18:0;C171	(18:1)		18	0	18	1			36	1	PI 17:0;C171_15:1-[2]H8	Y		Y		0.528047	0.378136	0.291554	0.399245	0	0	0	0
PI	PI 36:1	1C171	PI 18:1;C171_18:0	17.54	18:1;C171, 18:0	18:1;C171	(18:0)		18	1	18	0			36	1	PI 17:0;C171_15:1-[2]H8	Y	Y	Y	Y	0.0553041	0.0554415	0.0553504	0.0553653	5.90325	5.40079	5.45157	5.5852
PI	PI 36:1	1C171	PI 20:1;C171_16:0	16.98	16:0, 20:1;C171	20:1;C171	(16:0)		20	1	16	0			36	1	PI 17:0;C171_15:1-[2]H8	Y	Y		Y	0.00223762	0.00441197	0.00650225	0.00438395	0.101762	0.0918361	0.0866039	0.0934007
PI	PI 36:2	1C171	PI 18:0;C171_18:2	15.39	18:0;C171, 18:2	18:0;C171	(18:2)		18	0	18	2			36	2	PI 17:0;C171_15:1-[2]H8	Y		Y		0.0434586	0.0428242	0.0452685	0.0438504	0	0	0	0
PI	PI 36:2	1C171	PI 18:1;C171_18:1	16.23	18:1	18:1;C171	(18:1)		18	1	18	1			36	2	PI 17:0;C171_15:1-[2]H8	Y	Y	Y	Y	0.0365949	0.0371264	0.0314317	0.035051	2.87158	3.05242	2.7365	2.88683
PI	PI 36:3	1C171	PI 18:1;C171_18:2	15.01	18:1;C171, 18:2	18:1;C171	(18:2)		18	1	18	2			36	3	PI 17:0;C171_15:1-[2]H8		Y		Y	0	0	0	0	0.210982	0.145257	0.129831	0.162023
PI	PI 36:4	1C171	PI 16:0;C171_20:4	13.92	16:0;C171, 20:4	16:0;C171	(20:4)		16	0	20	4			36	4	PI 17:0;C171_15:1-[2]H8	Y		Y		0.382848	0.454572	0.445914	0.427778	0	0	0	0
PI	PI 38:1	1C171	PI 18:1;C171_20:0	18.91	18:1;C171	18:1;C171	(20:0)		18	1	20	0			38	1	PI 17:0;C171_15:1-[2]H8		Y		Y	0	0	0	0	0.0499045	0.0402353	0.0447272	0.0449557
PI	PI 38:1	1C171	PI 20:1;C171_18:0	18.46	18:0, 20:1;C171	20:1;C171	(18:0)		20	1	18	0			38	1	PI 17:0;C171_15:1-[2]H8	Y	Y		Y	0.000276751	0.0003808	0.00205197	0.000903175	0.129103	0.120331	0.124091	0.124508
PI	PI 38:2	1C171	PI 20:1;C171_18:1	17.22	20:1;C171	20:1;C171	(18:1)		20	1	18	1			38	2	PI 17:0;C171_15:1-[2]H8	Y	Y	Y	Y	0.000767441	0.00934455	0.000621196	0.00357773	0.161913	0.152213	0.151712	0.15528
PI	PI 38:4	1C171	PI 16:0;C171_22:4	15.18	22:4, 16:0;C171	16:0;C171	(22:4)		16	0	22	4			38	4	PI 17:0;C171_15:1-[2]H8	Y		Y		0.154273	0.18598	0.17593	0.172061	0	0	0	0
PI	PI 38:4	1C171	PI 18:0;C171_20:4	15.45	18:0;C171, 20:4	18:0;C171	(20:4)		18	0	20	4			38	4	PI 17:0;C171_15:1-[2]H8	Y		Y		0.529958	0.589907	0.615178	0.578347	0	0	0	0
PI	PI 38:5	1C171	PI 16:0;C171_22:5	14.2	22:5, 16:0;C171	16:0;C171	(22:5)		16	0	22	5			38	5	PI 17:0;C171_15:1-[2]H8	Y		Y		0.0205332	0.0647854	0.0825932	0.0559706	0	0	0	0
PI	PI 38:5	1C171	PI 18:1;C171_20:4	14.94	18:1;C171, 20:4	18:1;C171	(20:4)		18	1	20	4			38	5	PI 17:0;C171_15:1-[2]H8		Y		Y	0	0	0	0	0.759936	0.733769	0.669279	0.720995
PI	PI 38:6	1C171	PI 16:0;C171_22:6	13.69	22:6, 16:0;C171	16:0;C171	(22:6)		16	0	22	6			38	6	PI 17:0;C171_15:1-[2]H8	Y		Y		0.0185314	0.0258677	0.0336263	0.0260085	0	0	0	0
PI	PI 40:4	1C171	PI 18:0;C171_22:4	16.4	22:4, 18:0;C171	18:0;C171	(22:4)		18	0	22	4			40	4	PI 17:0;C171_15:1-[2]H8	Y		Y		0.148687	0.179168	0.181951	0.169935	0	0	0	0
PI	PI 40:5	1C171	PI 18:0;C171_22:5	15.55	22:5, 18:0;C171	18:0;C171	(22:5)		18	0	22	5			40	5	PI 17:0;C171_15:1-[2]H8	Y		Y		0.147633	0.174785	0.182819	0.168412	0	0	0	0
PI	PI 40:5	1C171	PI 20:1;C171_20:4	16.14	20:1;C171, 20:4	20:1;C171	(20:4)		20	1	20	4			40	5	PI 17:0;C171_15:1-[2]H8	Y	Y	Y	Y	0.00511635	0.0144676	0.0173302	0.0123047	0.283349	0.280227	0.281375	0.28165
PI	PI 40:6	1C171	PI 18:0;C171_22:6	15.17	22:6, 18:0;C171	18:0;C171	(22:6)		18	0	22	6			40	6	PI 17:0;C171_15:1-[2]H8	Y		Y		0.0563318	0.0680178	0.0745494	0.0662997	0	0	0	0
PI	PI 40:6	1C171	PI 18:1;C171_22:5	15.17	22:5, 18:1;C171	18:1;C171	(22:5)		18	1	22	5			40	6	PI 17:0;C171_15:1-[2]H8		Y		Y	0	0	0	0	0.0583002	0.0498918	0.0466778	0.0516233
PI	PI 40:7	1C171	PI 18:1;C171_22:6	14.72	18:1;C171	18:1;C171	(22:6)		18	1	22	6			40	7	PI 17:0;C171_15:1-[2]H8		Y		Y	0	0	0	0	0.0434206	0.0395395	0.0417768	0.041579
PS	PS 32:0	1C171	PS 16:0;C171_16:0	14.94	16:0	16:0;C171	(16:0)		16	0	16	0			32	0	PS 17:0;C171_15:1-[2]H8	Y		Y		0.684177	0.776662	0.738584	0.733141	0	0	0	0
PS	PS 34:0	1C171	PS 16:0;C171_18:0	16.69	16:0;C171, 18:0	16:0;C171	(18:0)		16	0	18	0			34	0	PS 17:0;C171_15:1-[2]H8	Y		Y		1.26642	1.37883	1.19761	1.28095	0	0	0	0
PS	PS 34:1	1C171	PS 16:0;C171_18:1	15.24	16:0;C171, 18:1	16:0;C171	(18:1)		16	0	18	1			34	1	PS 17:0;C171_15:1-[2]H8	Y		Y		0.81101	0.758246	0.70662	0.758626	0	0	0	0
PS	PS 34:1	1C171	PS 18:1;C171_16:0	16.06	16:0, 18:1;C171	18:1;C171	(16:0)		18	1	16	0			34	1	PS 17:0;C171_15:1-[2]H8	Y	Y	Y	Y	0.208897	0.234165	0.143625	0.195563	0.883313	0.784854	0.770722	0.812963
PS	PS 36:1	1C171	PS 18:1;C171_18:0	17.59	18:1;C171, 18:0	18:1;C171	(18:0)		18	1	18	0			36	1	PS 17:0;C171_15:1-[2]H8	Y	Y	Y	Y	0.392488	0.281299	0.198978	0.290922	4.17718	3.92963	3.64896	3.91859
PS	PS 36:2	1C171	PS 18:1;C171_18:1	16.24	18:1	18:1;C171	(18:1)		18	1	18	1			36	2	PS 17:0;C171_15:1-[2]H8		Y		Y	0	0	0	0	0.843206	0.788758	0.787483	0.806482
PS	PS 40:2	1C171	PS 18:1;C171_22:1	18.95	18:1;C171	18:1;C171	(22:1)		18	1	22	1			40	2	PS 17:0;C171_15:1-[2]H8		Y		Y	0	0	0	0	0.105416	0.104211	0.103176	0.104268
SM	SM 34:1	1C171	SM 18:1;O2/16:0;C171	11.42	16:0;C171	16:0;C171	(18:1;O2)		16	0	18	1			34	1	SM 18:1;O2/15:0;C171-[13]C2	Y		Y		0.805124	0.87458	0.876683	0.852129	0	0	0	0
SM	SM 36:2	1C171	SM 18:1;O2/18:1;C171	12.84	18:1;C171	18:1;C171	(18:1;O2)		18	1	18	1			36	2	SM 18:1;O2/15:0;C171-[13]C2		Y		Y	0	0	0	0	0.148123	0.128972	0.139269	0.138788
SM	SM 40:1	1C171	SM 18:1;O2,C171/22:0	17.23	22:0	18:1;O2,C171	(22:0)		18	1	22	0			40	1	SM 18:1;O2/15:0;C171-[13]C2	Y		Y		0.0459382	0.0439443	0.0558628	0.0485818	0	0	0	0
SM	SM 41:1	1C171	SM 18:1;O2,C171/23:0	17.93	23:0	18:1;O2,C171	(23:0)		18	1	23	0			41	1	SM 18:1;O2/15:0;C171-[13]C2	Y		Y		0.0111049	0.00975219	0.0134557	0.0114376	0	0	0	0
SM	SM 41:2	1C171	SM 18:1;O2,C171/23:1	16.55	23:1	18:1;O2,C171	(23:1)		18	1	23	1			41	2	SM 18:1;O2/15:0;C171-[13]C2	Y		Y		0.00714929	0.00503351	0.00931784	0.00716688	0	0	0	0
SM	SM 42:1	1C171	SM 18:1;O2,C171/24:0	18.62	24:0	18:1;O2,C171	(24:0)		18	1	24	0			42	1	SM 18:1;O2/15:0;C171-[13]C2	Y		Y		0.073875	0.0641534	0.0868863	0.0749716	0	0	0	0
SM	SM 42:1	1C171	SM 18:1;O2/24:0;C171	17.53	24:0;C171	24:0;C171	(18:1;O2)		24	0	18	1			42	1	SM 18:1;O2/15:0;C171-[13]C2	Y		Y		0.0428143	0.038641	0.053295	0.0449168	0	0	0	0
SM	SM 42:2	1C171	SM 18:1;O2,C171/24:1	17.15	24:1	18:1;O2,C171	(24:1)		18	1	24	1			42	2	SM 18:1;O2/15:0;C171-[13]C2	Y		Y		0.202839	0.193917	0.239347	0.212035	0	0	0	0
SM	SM 42:2	1C171	SM 18:1;O2/24:1;C171	16.75	24:1;C171	24:1;C171	(18:1;O2)		24	1	18	1			42	2	SM 18:1;O2/15:0;C171-[13]C2	Y	Y	Y	Y	0.00381176	0.00357425	0.00558556	0.00432386	1.10959	0.811001	1.21926	1.04662
SM	SM 43:1	1C171	SM 18:1;O2,C171/25:0	19.25		18:1;O2,C171	(25:0)		18	1	25	0			43	1	SM 18:1;O2/15:0;C171-[13]C2	Y		Y		0.00226194	0.00168526	0.00272339	0.00222353	0	0	0	0
SM	SM 43:2	1C171	SM 18:1;O2,C171/25:1	17.84		18:1;O2,C171	(25:1)		18	1	25	1			43	2	SM 18:1;O2/15:0;C171-[13]C2	Y		Y		0.00301873	0.00251185	0.0038011	0.00311056	0	0	0	0
SM	SM 44:1	1C171	SM 18:1;O2,C171/26:0	19.82		18:1;O2,C171	(26:0)		18	1	26	0			44	1	SM 18:1;O2/15:0;C171-[13]C2	Y		Y		0.00766546	0.00679315	0.00976817	0.00807559	0	0	0	0
SM	SM 44:2	1C171	SM 18:1;O2,C171/26:1	18.51	26:1	18:1;O2,C171	(26:1)		18	1	26	1			44	2	SM 18:1;O2/15:0;C171-[13]C2	Y		Y		0.0190163	0.017389	0.0233008	0.019902	0	0	0	0
SM	SM 44:2	1C171	SM 18:1;O2/26:1;C171	17.98	26:1;C171	26:1;C171	(18:1;O2)		26	1	18	1			44	2	SM 18:1;O2/15:0;C171-[13]C2	Y	Y	Y	Y	0.00626844	0.00541561	0.00743804	0.00637403	0.129439	0.0978894	0.155078	0.127469
TG	TG 46:0	1C171	TG 16:0;C171_14:0_16:0	22.19	14:0, 16:0;C171	16:0;C171	(14:0)	(16:0)	16	0	14	0	16	0	46	0	TG 17:0;C171_15:1-[2]H8_16:0	Y		Y		0.0369505	0.0382018	0.0393256	0.0381593	0	0	0	0
TG	TG 46:0	2C171	TG 16:0;C171_16:0;C171_14:0	16.12	14:0, 16:0;C171	16:0;C171	16:0;C171	(14:0)	16	0	16	0	14	0	46	0	TG 17:0;C171_17:0;C171_15:1-[2]H8 17:0;C171_15:1-[2]H8_16:0	Y		Y		0.0540726	0.0580352	0.0589735	0.0570271	0	0	0	0
TG	TG 46:1	1C171	TG 18:1;C171_14:0_14:0	21.67	14:0, 18:1;C171	18:1;C171	(14:0)	(14:0)	18	1	14	0	14	0	46	1	TG 17:0;C171_15:1-[2]H8_16:0		Y		Y	0	0	0	0	0.00632638	0.00530179	0.00612799	0.00591872
TG	TG 46:1	2C171	TG 16:0;C171_16:0;C171_14:1	15.42	16:0;C171	16:0;C171	16:0;C171	(14:1)	16	0	16	0	14	1	46	1	TG 17:0;C171_17:0;C171_15:1-[2]H8 17:0;C171_15:1-[2]H8_16:0	Y		Y		0.0029664	0.00297847	0.00274786	0.00289757	0	0	0	0
TG	TG 47:0	1C171	TG 16:0;C171_15:0_16:0	22.57	15:0, 16:0;C171	16:0;C171	(15:0)	(16:0)	16	0	15	0	16	0	47	0	TG 17:0;C171_15:1-[2]H8_16:0	Y		Y		0.00865716	0.0099329	0.00997614	0.00952207	0	0	0	0
TG	TG 47:0	2C171	TG 16:0;C171_16:0;C171_15:0	16.63	15:0, 16:0;C171	16:0;C171	16:0;C171	(15:0)	16	0	16	0	15	0	47	0	TG 17:0;C171_17:0;C171_15:1-[2]H8 17:0;C171_15:1-[2]H8_16:0	Y		Y		0.0178882	0.0192681	0.0204787	0.0192117	0	0	0	0
TG	TG 47:1	1C171	TG 16:0;C171_15:0_16:1	21.87	15:0, 16:1, 16:0;C171	16:0;C171	(15:0)	(16:1)	16	0	15	0	16	1	47	1	TG 17:0;C171_15:1-[2]H8_16:0	Y		Y		0.00314306	0.00646363	0.0059323	0.00517966	0	0	0	0
TG	TG 48:0	1C171	TG 16:0;C171_16:0_16:0	22.93	16:0	16:0;C171	(16:0)	(16:0)	16	0	16	0	16	0	48	0	TG 17:0;C171_15:1-[2]H8_16:0	Y		Y		0.128535	0.131232	0.142687	0.134151	0	0	0	0
TG	TG 48:0	2C171	TG 16:0;C171_16:0;C171_16:0	17.08	16:0;C171	16:0;C171	16:0;C171	(16:0)	16	0	16	0	16	0	48	0	TG 17:0;C171_17:0;C171_15:1-[2]H8 17:0;C171_15:1-[2]H8_16:0	Y		Y		0.604309	0.64594	0.660429	0.636892	0	0	0	0
TG	TG 48:1	1C171	TG 16:0;C171_14:0_18:1	22.23	14:0, 16:0;C171, 18:1	16:0;C171	(14:0)	(18:1)	16	0	14	0	18	1	48	1	TG 17:0;C171_15:1-[2]H8_16:0	Y		Y		0.129476	0.148147	0.143271	0.140298	0	0	0	0
TG	TG 48:1	1C171	TG 16:0;C171_16:0_16:1	22.23		16:0;C171	(16:0)	(16:1)	16	0	16	0	16	1	48	1	TG 17:0;C171_15:1-[2]H8_16:0	Y		Y		0.0109484	0.010359	0.0114954	0.0109342	0	0	0	0
TG	TG 48:1	1C171	TG 18:1;C171_14:0_16:0	22.42	14:0, 16:0, 18:1;C171	18:1;C171	(14:0)	(16:0)	18	1	14	0	16	0	48	1	TG 17:0;C171_15:1-[2]H8_16:0		Y		Y	0	0	0	0	0.0553614	0.0523913	0.0552462	0.054333
TG	TG 48:1	2C171	TG 16:0;C171_16:0;C171_16:1	16.24	16:1, 16:0;C171	16:0;C171	16:0;C171	(16:1)	16	0	16	0	16	1	48	1	TG 17:0;C171_17:0;C171_15:1-[2]H8 17:0;C171_15:1-[2]H8_16:0	Y		Y		0.184374	0.198705	0.196022	0.193034	0	0	0	0
TG	TG 48:2	1C171	TG 16:0;C171_14:1_18:1	21.64		16:0;C171	(14:1)	(18:1)	16	0	14	1	18	1	48	2	TG 17:0;C171_15:1-[2]H8_16:0	Y		Y		0.00650118	0.00849786	0.00821929	0.00773944	0	0	0	0
TG	TG 48:2	1C171	TG 16:0;C171_16:1_16:1	21.64	16:1, 16:0;C171	16:0;C171	(16:1)	(16:1)	16	0	16	1	16	1	48	2	TG 17:0;C171_15:1-[2]H8_16:0	Y		Y		0.000380665	0.000376115	0.000422781	0.000393187	0	0	0	0
TG	TG 48:2	1C171	TG 18:1;C171_14:0_16:1	21.73	14:0, 16:1, 18:1;C171	18:1;C171	(14:0)	(16:1)	18	1	14	0	16	1	48	2	TG 17:0;C171_15:1-[2]H8_16:0		Y		Y	0	0	0	0	0.016031	0.0173306	0.0161555	0.0165057
TG	TG 48:2	2C171	TG 16:0;C171_(32:2);C171	15.88	16:0;C171	16:0;C171	32:2;C171		16	0	32	2			48	2	TG 17:0;C171_17:0;C171_15:1-[2]H8 17:0;C171_15:1-[2]H8_16:0	Y		Y		0.0217366	0.0236481	0.0252537	0.0235461	0	0	0	0
TG	TG 48:3	2C171	TG 16:0;C171_(32:3);C171	15.12	16:0;C171	16:0;C171	32:3;C171		16	0	32	3			48	3	TG 17:0;C171_17:0;C171_15:1-[2]H8 17:0;C171_15:1-[2]H8_16:0	Y		Y		0.00658696	0.00741588	0.00756466	0.00718917	0	0	0	0
TG	TG 49:0	1C171	TG 16:0;C171_15:0_18:0	23.32		16:0;C171	(15:0)	(18:0)	16	0	15	0	18	0	49	0	TG 17:0;C171_15:1-[2]H8_16:0	Y		Y		0.0113949	0.0118794	0.0127607	0.0120117	0	0	0	0
TG	TG 49:0	1C171	TG 16:0;C171_16:0_17:0	23.32	17:0, 16:0	16:0;C171	(16:0)	(17:0)	16	0	16	0	17	0	49	0	TG 17:0;C171_15:1-[2]H8_16:0	Y		Y		0.0115428	0.0121114	0.0127304	0.0121282	0	0	0	0
TG	TG 49:1	1C171	TG 16:0;C171_15:0_18:1	22.6	15:0, 16:0;C171, 18:1	16:0;C171	(15:0)	(18:1)	16	0	15	0	18	1	49	1	TG 17:0;C171_15:1-[2]H8_16:0	Y		Y		0.0466779	0.0489679	0.0483898	0.0480119	0	0	0	0
TG	TG 49:1	1C171	TG 16:0;C171_16:0_17:1	22.6		16:0;C171	(16:0)	(17:1)	16	0	16	0	17	1	49	1	TG 17:0;C171_15:1-[2]H8_16:0	Y		Y		0.00703222	0.00836891	0.00721718	0.00753944	0	0	0	0
TG	TG 49:1	1C171	TG 18:1;C171_15:0_16:0	22.79	15:0, 16:0, 18:1;C171	18:1;C171	(15:0)	(16:0)	18	1	15	0	16	0	49	1	TG 17:0;C171_15:1-[2]H8_16:0		Y		Y	0	0	0	0	0.0103697	0.00969868	0.00999527	0.0100212
TG	TG 49:1	2C171	TG 16:0;C171_16:0;C171_17:1	16.76	16:0;C171, 17:1	16:0;C171	16:0;C171	(17:1)	16	0	16	0	17	1	49	1	TG 17:0;C171_17:0;C171_15:1-[2]H8 17:0;C171_15:1-[2]H8_16:0	Y		Y		0.0347217	0.0376624	0.037069	0.0364843	0	0	0	0
TG	TG 50:0	1C171	TG 16:0;C171_16:0_18:0	23.68	16:0, 18:0	16:0;C171	(16:0)	(18:0)	16	0	16	0	18	0	50	0	TG 17:0;C171_15:1-[2]H8_16:0	Y		Y		0.102154	0.100466	0.111666	0.104762	0	0	0	0
TG	TG 50:0	3C171	TG 16:0;C171_16:0;C171_18:0;C171	14.67	16:0;C171, 18:0;C171	16:0;C171	16:0;C171	18:0;C171	16	0	16	0	18	0	50	0	[13]C3-TG 17:0;C171_15:1-[2]H8_16:0 19:1;C171_19:1;C171_19:1;C171	Y		Y		0.18863	0.221867	0.210615	0.207037	0	0	0	0
TG	TG 50:1	1C171	TG 16:0;C171_16:0_18:1	22.95	16:0, 18:1	16:0;C171	(16:0)	(18:1)	16	0	16	0	18	1	50	1	TG 17:0;C171_15:1-[2]H8_16:0	Y		Y		0.386359	0.427743	0.43742	0.417174	0	0	0	0
TG	TG 50:1	1C171	TG 18:1;C171_16:0_16:0	23.14	16:0, 18:1;C171	18:1;C171	(16:0)	(16:0)	18	1	16	0	16	0	50	1	TG 17:0;C171_15:1-[2]H8_16:0		Y		Y	0	0	0	0	0.129808	0.119803	0.126818	0.125476
TG	TG 50:1	2C171	TG 16:0;C171_16:0;C171_18:1	17.13	16:0;C171, 18:1	16:0;C171	16:0;C171	(18:1)	16	0	16	0	18	1	50	1	TG 17:0;C171_17:0;C171_15:1-[2]H8 17:0;C171_15:1-[2]H8_16:0	Y		Y		0.403708	0.436771	0.425938	0.422139	0	0	0	0
TG	TG 50:2	1C171	TG 16:0;C171_16:1_18:1	22.29	16:1, 16:0;C171, 18:1	16:0;C171	(16:1)	(18:1)	16	0	16	1	18	1	50	2	TG 17:0;C171_15:1-[2]H8_16:0	Y		Y		0.00723522	0.00854518	0.00745101	0.0077438	0	0	0	0
TG	TG 50:2	1C171	TG 18:1;C171_16:0_16:1	22.47	16:1, 16:0, 18:1;C171	18:1;C171	(16:0)	(16:1)	18	1	16	0	16	1	50	2	TG 17:0;C171_15:1-[2]H8_16:0	Y	Y	Y	Y	0.00963455	0.00883343	0.010891	0.00978631	0.228885	0.219376	0.22389	0.22405
TG	TG 50:2	1C171	TG 18:2;C171_16:0_16:0	22.89	16:0, 18:2;C171	18:2;C171	(16:0)	(16:0)	18	2	16	0	16	0	50	2	TG 17:0;C171_15:1-[2]H8_16:0		Y		Y	0	0	0	0	0.000112504	0.000461977	0.000365707	0.000313396
TG	TG 50:2	2C171	TG 16:0;C171_16:0;C171_18:2	16.74	16:0;C171	16:0;C171	16:0;C171	(18:2)	16	0	16	0	18	2	50	2	TG 17:0;C171_17:0;C171_15:1-[2]H8 17:0;C171_15:1-[2]H8_16:0	Y		Y		0.0650861	0.0721241	0.0705162	0.0692421	0	0	0	0
TG	TG 50:2	2C171	TG 18:1;C171_18:1;C171_14:0	16.72	14:0, 18:1;C171	18:1;C171	18:1;C171	(14:0)	18	1	18	1	14	0	50	2	TG 17:0;C171_17:0;C171_15:1-[2]H8 17:0;C171_15:1-[2]H8_16:0		Y		Y	0	0	0	0	0.199814	0.183997	0.187596	0.190469
TG	TG 50:3	1C171	TG 16:0;C171_16:1_18:2	21.99	16:1, 16:0;C171, 18:2	16:0;C171	(16:1)	(18:2)	16	0	16	1	18	2	50	3	TG 17:0;C171_15:1-[2]H8_16:0	Y		Y		0.0109299	0.0111021	0.00977388	0.0106019	0	0	0	0
TG	TG 50:3	1C171	TG 18:1;C171_14:0_18:2	21.85		18:1;C171	(14:0)	(18:2)	18	1	14	0	18	2	50	3	TG 17:0;C171_15:1-[2]H8_16:0		Y		Y	0	0	0	0	0.00627934	0.00222872	0.00401329	0.00417378
TG	TG 50:3	1C171	TG 18:1;C171_16:1_16:1	21.85	16:1, 18:1;C171	18:1;C171	(16:1)	(16:1)	18	1	16	1	16	1	50	3	TG 17:0;C171_15:1-[2]H8_16:0	Y	Y	Y	Y	0.00178694	0.00196719	0.00380121	0.00251845	0.0071747	0.00889875	0.0083134	0.00812895
TG	TG 50:3	1C171	TG 18:2;C171_16:0_16:1	22.2	16:1, 16:0, 18:2;C171	18:2;C171	(16:0)	(16:1)	18	2	16	0	16	1	50	3	TG 17:0;C171_15:1-[2]H8_16:0	Y	Y	Y	Y	0.000701736	0.000730473	0.00157403	0.00100208	0.00575827	0.00517294	0.00527895	0.00540339
TG	TG 50:3	2C171	TG 16:0;C171_16:0;C171_18:3	16.01	16:0;C171, 18:3	16:0;C171	16:0;C171	(18:3)	16	0	16	0	18	3	50	3	TG 17:0;C171_17:0;C171_15:1-[2]H8 17:0;C171_15:1-[2]H8_16:0	Y		Y		0.00516659	0.00528066	0.00584362	0.00543029	0	0	0	0
TG	TG 50:3	2C171	TG 18:1;C171_18:1;C171_14:1	16.11	18:1;C171	18:1;C171	18:1;C171	(14:1)	18	1	18	1	14	1	50	3	TG 17:0;C171_17:0;C171_15:1-[2]H8 17:0;C171_15:1-[2]H8_16:0		Y		Y	0	0	0	0	0.00583574	0.00595507	0.005852	0.00588093
TG	TG 50:4	1C171	TG 16:0;C171_14:0_20:4	21.46	20:4, 14:0, 16:0;C171	16:0;C171	(14:0)	(20:4)	16	0	14	0	20	4	50	4	TG 17:0;C171_15:1-[2]H8_16:0	Y		Y		0.0109376	0.0123558	0.0116405	0.0116446	0	0	0	0
TG	TG 50:4	2C171	TG 16:0;C171_16:0;C171_18:4	15.44	16:0;C171	16:0;C171	16:0;C171	(18:4)	16	0	16	0	18	4	50	4	TG 17:0;C171_17:0;C171_15:1-[2]H8 17:0;C171_15:1-[2]H8_16:0	Y		Y		0.00828167	0.0101849	0.00909612	0.00918756	0	0	0	0
TG	TG 50:4	2C171	TG 18:1;C171_(32:3);C171	15.32	18:1;C171	18:1;C171	32:3;C171		18	1	32	3			50	4	TG 17:0;C171_17:0;C171_15:1-[2]H8 17:0;C171_15:1-[2]H8_16:0		Y		Y	0	0	0	0	0.00210287	0.0018012	0.00204719	0.00198375
TG	TG 51:1	1C171	TG 16:0;C171_17:0_18:1	23.33	17:0, 16:0;C171, 18:1	16:0;C171	(17:0)	(18:1)	16	0	17	0	18	1	51	1	TG 17:0;C171_15:1-[2]H8_16:0	Y		Y		0.0376945	0.0392166	0.0412528	0.0393879	0	0	0	0
TG	TG 51:1	1C171	TG 18:1;C171_16:0_17:0	23.52	17:0, 16:0, 18:1;C171	18:1;C171	(16:0)	(17:0)	18	1	16	0	17	0	51	1	TG 17:0;C171_15:1-[2]H8_16:0		Y		Y	0	0	0	0	0.0106308	0.0103145	0.0111459	0.0106971
TG	TG 51:1	2C171	TG 16:0;C171_16:0;C171_19:1	17.68	16:0;C171, 19:1	16:0;C171	16:0;C171	(19:1)	16	0	16	0	19	1	51	1	TG 17:0;C171_17:0;C171_15:1-[2]H8 17:0;C171_15:1-[2]H8_16:0	Y		Y		0.0232681	0.0260276	0.0251932	0.0248296	0	0	0	0
TG	TG 51:2	1C171	TG 16:0;C171_17:1_18:1	22.63	16:0;C171, 18:1, 17:1	16:0;C171	(17:1)	(18:1)	16	0	17	1	18	1	51	2	TG 17:0;C171_15:1-[2]H8_16:0	Y		Y		0.0378833	0.0435013	0.0437307	0.0417051	0	0	0	0
TG	TG 51:2	1C171	TG 18:1;C171_16:0_17:1	22.82	16:0, 18:1;C171, 17:1	18:1;C171	(16:0)	(17:1)	18	1	16	0	17	1	51	2	TG 17:0;C171_15:1-[2]H8_16:0		Y		Y	0	0	0	0	0.0417284	0.0393624	0.0412808	0.0407906
TG	TG 51:2	2C171	TG 16:0;C171_16:0;C171_19:2	17.4	16:0;C171	16:0;C171	16:0;C171	(19:2)	16	0	16	0	19	2	51	2	TG 17:0;C171_17:0;C171_15:1-[2]H8 17:0;C171_15:1-[2]H8_16:0	Y		Y		0.000719662	0.00100757	0.00049025	0.000739162	0	0	0	0
TG	TG 51:2	2C171	TG 18:1;C171_18:1;C171_15:0	17.35	18:1;C171	18:1;C171	18:1;C171	(15:0)	18	1	18	1	15	0	51	2	TG 17:0;C171_17:0;C171_15:1-[2]H8 17:0;C171_15:1-[2]H8_16:0		Y		Y	0	0	0	0	0.0422096	0.0394963	0.037463	0.039723
TG	TG 51:3	1C171	TG 18:1;C171_16:1_17:1	22.14	16:1, 18:1;C171, 17:1	18:1;C171	(16:1)	(17:1)	18	1	16	1	17	1	51	3	TG 17:0;C171_15:1-[2]H8_16:0	Y	Y	Y	Y	0.00185134	0.00134352	0.00115023	0.00144836	0.0213224	0.0200778	0.0205991	0.0206664
TG	TG 51:3	2C171	TG 18:1;C171_18:1;C171_15:1	16.46	15:1, 18:1;C171	18:1;C171	18:1;C171	(15:1)	18	1	18	1	15	1	51	3	TG 17:0;C171_17:0;C171_15:1-[2]H8 17:0;C171_15:1-[2]H8_16:0	Y	Y	Y	Y	0.00280267	0.0027606	0.00336864	0.0029773	0.017765	0.0180122	0.0169894	0.0175889
TG	TG 52:0	1C171	TG 16:0;C171_18:0_18:0	24.38	16:0;C171, 18:0	16:0;C171	(18:0)	(18:0)	16	0	18	0	18	0	52	0	TG 17:0;C171_15:1-[2]H8_16:0	Y		Y		0.00621759	0.00588934	0.00710085	0.00640259	0	0	0	0
TG	TG 52:0	1C171	TG 18:0;C171_16:0_18:0	24.16	16:0, 18:0;C171	18:0;C171	(16:0)	(18:0)	18	0	16	0	18	0	52	0	TG 17:0;C171_15:1-[2]H8_16:0	Y		Y		0.0135884	0.0116805	0.0145685	0.0132791	0	0	0	0
TG	TG 52:0	2C171	TG 16:0;C171_16:0;C171_20:0	19.18	16:0;C171, 20:0	16:0;C171	16:0;C171	(20:0)	16	0	16	0	20	0	52	0	TG 17:0;C171_17:0;C171_15:1-[2]H8 17:0;C171_15:1-[2]H8_16:0	Y		Y		0.0180648	0.0167413	0.0184162	0.0177407	0	0	0	0
TG	TG 52:1	1C171	TG 18:0;C171_16:0_18:1	23.48	16:0, 18:1, 18:0;C171	18:0;C171	(16:0)	(18:1)	18	0	16	0	18	1	52	1	TG 17:0;C171_15:1-[2]H8_16:0	Y		Y		0.102415	0.104605	0.112505	0.106508	0	0	0	0
TG	TG 52:1	1C171	TG 18:1;C171_16:0_18:0	23.87	16:0, 18:1;C171, 18:0	18:1;C171	(16:0)	(18:0)	18	1	16	0	18	0	52	1	TG 17:0;C171_15:1-[2]H8_16:0		Y		Y	0	0	0	0	0.138686	0.129303	0.136494	0.134827
TG	TG 52:1	1C171	TG 20:1;C171_16:0_16:0	23.65	16:0, 20:1;C171	20:1;C171	(16:0)	(16:0)	20	1	16	0	16	0	52	1	TG 17:0;C171_15:1-[2]H8_16:0		Y		Y	0	0	0	0	0.0105346	0.0111174	0.0110334	0.0108951
TG	TG 52:2	1C171	TG 16:0;C171_18:1_18:1	22.97	16:0;C171, 18:1	16:0;C171	(18:1)	(18:1)	16	0	18	1	18	1	52	2	TG 17:0;C171_15:1-[2]H8_16:0	Y		Y		0.198287	0.228321	0.224975	0.217194	0	0	0	0
TG	TG 52:2	1C171	TG 18:1;C171_16:0_18:1	23.16	16:0, 18:1;C171	18:1;C171	(16:0)	(18:1)	18	1	16	0	18	1	52	2	TG 17:0;C171_15:1-[2]H8_16:0	Y	Y	Y	Y	0.0513274	0.0558622	0.0582315	0.0551404	0.835156	0.760953	0.800058	0.798722
TG	TG 52:2	1C171	TG 20:2;C171_16:0_16:0	23.34	16:0, 20:2;C171	20:2;C171	(16:0)	(16:0)	20	2	16	0	16	0	52	2	TG 17:0;C171_15:1-[2]H8_16:0		Y		Y	0	0	0	0	0.0631915	0.0543	0.052326	0.0566058
TG	TG 52:2	2C171	TG 18:1;C171_18:1;C171_16:0	17.64	16:0, 18:1;C171	18:1;C171	18:1;C171	(16:0)	18	1	18	1	16	0	52	2	TG 17:0;C171_17:0;C171_15:1-[2]H8 17:0;C171_15:1-[2]H8_16:0		Y		Y	0	0	0	0	1.34761	1.25124	1.30335	1.30074
TG	TG 52:3	1C171	TG 16:0;C171_18:1_18:2	22.47	16:0;C171, 18:1, 18:2	16:0;C171	(18:1)	(18:2)	16	0	18	1	18	2	52	3	TG 17:0;C171_15:1-[2]H8_16:0	Y		Y		0.0412428	0.0470452	0.045506	0.044598	0	0	0	0
TG	TG 52:3	1C171	TG 18:1;C171_16:0_18:2	22.62	16:0, 18:1;C171, 18:2	18:1;C171	(16:0)	(18:2)	18	1	16	0	18	2	52	3	TG 17:0;C171_15:1-[2]H8_16:0		Y		Y	0	0	0	0	0.0758105	0.071034	0.0778291	0.0748912
TG	TG 52:3	1C171	TG 18:1;C171_16:1_18:1	22.52	16:1, 18:1;C171	18:1;C171	(16:1)	(18:1)	18	1	16	1	18	1	52	3	TG 17:0;C171_15:1-[2]H8_16:0		Y		Y	0	0	0	0	0.121718	0.113674	0.117854	0.117749
TG	TG 52:3	1C171	TG 18:2;C171_16:0_18:1	22.9	16:0, 18:1, 18:2;C171	18:2;C171	(16:0)	(18:1)	18	2	16	0	18	1	52	3	TG 17:0;C171_15:1-[2]H8_16:0		Y		Y	0	0	0	0	0.00230016	0.00316255	0.0031082	0.00285697
TG	TG 52:3	2C171	TG 16:0;C171_16:0;C171_20:3	16.89	16:0;C171, 20:3	16:0;C171	16:0;C171	(20:3)	16	0	16	0	20	3	52	3	TG 17:0;C171_17:0;C171_15:1-[2]H8 17:0;C171_15:1-[2]H8_16:0	Y		Y		0.0436957	0.047781	0.0495287	0.0470018	0	0	0	0
TG	TG 52:3	2C171	TG 18:1;C171_18:1;C171_16:1	16.83	16:1, 18:1;C171	18:1;C171	18:1;C171	(16:1)	18	1	18	1	16	1	52	3	TG 17:0;C171_17:0;C171_15:1-[2]H8 17:0;C171_15:1-[2]H8_16:0		Y		Y	0	0	0	0	0.54268	0.528365	0.521992	0.531012
TG	TG 52:4	1C171	TG 16:0;C171_16:0_20:4	22.22	20:4, 16:0	16:0;C171	(16:0)	(20:4)	16	0	16	0	20	4	52	4	TG 17:0;C171_15:1-[2]H8_16:0	Y		Y		0.119037	0.134791	0.130012	0.127947	0	0	0	0
TG	TG 52:4	1C171	TG 18:1;C171_14:0_20:3	22.08	14:0, 18:1;C171, 20:3	18:1;C171	(14:0)	(20:3)	18	1	14	0	20	3	52	4	TG 17:0;C171_15:1-[2]H8_16:0		Y		Y	0	0	0	0	0.0105924	0.00718786	0.00778739	0.00852254
TG	TG 52:4	1C171	TG 18:1;C171_16:1_18:2	21.97	16:1, 18:1;C171, 18:2	18:1;C171	(16:1)	(18:2)	18	1	16	1	18	2	52	4	TG 17:0;C171_15:1-[2]H8_16:0		Y		Y	0	0	0	0	0.0239792	0.0237725	0.0239124	0.023888
TG	TG 52:4	2C171	TG 16:0;C171_16:0;C171_20:4	16.2	20:4, 16:0;C171	16:0;C171	16:0;C171	(20:4)	16	0	16	0	20	4	52	4	TG 17:0;C171_17:0;C171_15:1-[2]H8 17:0;C171_15:1-[2]H8_16:0	Y		Y		0.390055	0.440125	0.418322	0.416167	0	0	0	0
TG	TG 52:4	2C171	TG 18:1;C171_18:2;C171_16:1	16.41	16:1, 18:1;C171, 18:2;C171	18:1;C171	18:2;C171	(16:1)	18	1	18	2	16	1	52	4	TG 17:0;C171_17:0;C171_15:1-[2]H8 17:0;C171_15:1-[2]H8_16:0		Y		Y	0	0	0	0	0.019763	0.0193311	0.0189846	0.0193596
TG	TG 52:5	1C171	TG 16:0;C171_16:0_20:5	21.75	20:5, 16:0	16:0;C171	(16:0)	(20:5)	16	0	16	0	20	5	52	5	TG 17:0;C171_15:1-[2]H8_16:0	Y		Y		0.00882016	0.0113358	0.0106559	0.0102706	0	0	0	0
TG	TG 52:5	1C171	TG 16:0;C171_16:1_20:4	21.55	20:4, 16:1, 16:0;C171	16:0;C171	(16:1)	(20:4)	16	0	16	1	20	4	52	5	TG 17:0;C171_15:1-[2]H8_16:0	Y		Y		0.0418417	0.0477423	0.0458739	0.0451526	0	0	0	0
TG	TG 52:5	1C171	TG 18:1;C171_14:0_20:4	21.69	20:4, 14:0, 18:1;C171	18:1;C171	(14:0)	(20:4)	18	1	14	0	20	4	52	5	TG 17:0;C171_15:1-[2]H8_16:0		Y		Y	0	0	0	0	0.0425453	0.0400859	0.0374262	0.0400191
TG	TG 52:5	2C171	TG 16:0;C171_16:0;C171_20:5	15.62	20:5, 16:0;C171	16:0;C171	16:0;C171	(20:5)	16	0	16	0	20	5	52	5	TG 17:0;C171_17:0;C171_15:1-[2]H8 17:0;C171_15:1-[2]H8_16:0	Y		Y		0.025991	0.028793	0.0290583	0.0279474	0	0	0	0
TG	TG 52:5	2C171	TG 18:1;C171_(34:4);C171	15.75	18:1;C171	18:1;C171	34:4;C171		18	1	34	4			52	5	TG 17:0;C171_17:0;C171_15:1-[2]H8 17:0;C171_15:1-[2]H8_16:0		Y		Y	0	0	0	0	0.0662087	0.063553	0.0650995	0.0649538
TG	TG 52:6	1C171	TG 16:0;C171_14:0_22:6	21.28	22:6, 14:0, 16:0;C171	16:0;C171	(14:0)	(22:6)	16	0	14	0	22	6	52	6	TG 17:0;C171_15:1-[2]H8_16:0	Y		Y		0.00696779	0.00797817	0.0077189	0.00755495	0	0	0	0
TG	TG 53:1	1C171	TG 16:0;C171_18:1_19:0	24.04	16:0;C171, 18:1, 19:0	16:0;C171	(18:1)	(19:0)	16	0	18	1	19	0	53	1	TG 17:0;C171_15:1-[2]H8_16:0	Y		Y		0.00562115	0.0056528	0.00618005	0.005818	0	0	0	0
TG	TG 53:1	1C171	TG 18:1;C171_16:0_19:0	24.22	16:0, 18:1;C171, 19:0	18:1;C171	(16:0)	(19:0)	18	1	16	0	19	0	53	1	TG 17:0;C171_15:1-[2]H8_16:0		Y		Y	0	0	0	0	0.00413502	0.00359141	0.0041622	0.00396288
TG	TG 53:1	1C171	TG 18:1;C171_17:0_18:0	24.09	17:0, 18:1;C171, 18:0	18:1;C171	(17:0)	(18:0)	18	1	17	0	18	0	53	1	TG 17:0;C171_15:1-[2]H8_16:0		Y		Y	0	0	0	0	0.00520098	0.00482946	0.00511096	0.00504713
TG	TG 53:2	1C171	TG 16:0;C171_18:1_19:1	23.32	16:0;C171, 18:1, 19:1	16:0;C171	(18:1)	(19:1)	16	0	18	1	19	1	53	2	TG 17:0;C171_15:1-[2]H8_16:0	Y		Y		0.00990165	0.0108215	0.0115163	0.0107465	0	0	0	0
TG	TG 53:2	1C171	TG 18:1;C171_16:0_19:1	23.53	16:0, 18:1;C171, 19:1	18:1;C171	(16:0)	(19:1)	18	1	16	0	19	1	53	2	TG 17:0;C171_15:1-[2]H8_16:0	Y	Y	Y	Y	0.00225737	0.00219552	0.0030814	0.00251143	0.0788887	0.074106	0.0767144	0.0765697
TG	TG 53:2	2C171	TG 18:1;C171_20:1;C171_15:0	18.15	15:0, 18:1;C171, 20:1;C171	18:1;C171	20:1;C171	(15:0)	18	1	20	1	15	0	53	2	TG 17:0;C171_17:0;C171_15:1-[2]H8 17:0;C171_15:1-[2]H8_16:0		Y		Y	0	0	0	0	0.148853	0.13928	0.142296	0.143476
TG	TG 53:3	1C171	TG 16:0;C171_18:1_19:2	22.8	16:0;C171, 18:1, 19:2	16:0;C171	(18:1)	(19:2)	16	0	18	1	19	2	53	3	TG 17:0;C171_15:1-[2]H8_16:0	Y		Y		0.0037734	0.00336043	0.00250868	0.00321417	0	0	0	0
TG	TG 53:3	1C171	TG 18:1;C171_17:1_18:1	22.85	18:1;C171, 17:1	18:1;C171	(17:1)	(18:1)	18	1	17	1	18	1	53	3	TG 17:0;C171_15:1-[2]H8_16:0	Y	Y	Y	Y	0.00844072	0.00908631	0.00922447	0.00891717	0.0679573	0.0661347	0.0632491	0.0657804
TG	TG 53:3	2C171	TG 18:1;C171_18:1;C171_17:1	17.28	18:1;C171, 17:1	18:1;C171	18:1;C171	(17:1)	18	1	18	1	17	1	53	3	TG 17:0;C171_17:0;C171_15:1-[2]H8 17:0;C171_15:1-[2]H8_16:0		Y		Y	0	0	0	0	0.112084	0.102132	0.101254	0.105157
TG	TG 53:4	1C171	TG 16:0;C171_17:0_20:4	22.41	20:4, 17:0, 16:0;C171	16:0;C171	(17:0)	(20:4)	16	0	17	0	20	4	53	4	TG 17:0;C171_15:1-[2]H8_16:0	Y		Y		0.00145069	0.00174395	0.00151479	0.00156981	0	0	0	0
TG	TG 53:4	1C171	TG 18:1;C171_15:0_20:3	22.43	15:0, 18:1;C171, 20:3	18:1;C171	(15:0)	(20:3)	18	1	15	0	20	3	53	4	TG 17:0;C171_15:1-[2]H8_16:0		Y		Y	0	0	0	0	0.00401931	0.00406783	0.0036085	0.00389855
TG	TG 53:4	1C171	TG 18:1;C171_17:1_18:2	22.32	18:1;C171, 17:1, 18:2	18:1;C171	(17:1)	(18:2)	18	1	17	1	18	2	53	4	TG 17:0;C171_15:1-[2]H8_16:0	Y	Y	Y	Y	0.00310179	0.00327798	0.00376591	0.00338189	0.00473099	0.00409525	0.00548473	0.00477032
TG	TG 53:5	1C171	TG 16:0;C171_15:0_22:5	21.91	20:4, 16:0;C171, 17:1	16:0;C171	(15:0)	(22:5)	16	0	15	0	22	5	53	5	TG 17:0;C171_15:1-[2]H8_16:0	Y		Y		0.00195087	0.00233678	0.00702572	0.00377112	0	0	0	0
TG	TG 53:5	1C171	TG 16:0;C171_17:1_20:4	21.91		16:0;C171	(17:1)	(20:4)	16	0	17	1	20	4	53	5	TG 17:0;C171_15:1-[2]H8_16:0	Y		Y		0.00154362	0.00194736	0.00168052	0.00172383	0	0	0	0
TG	TG 53:5	1C171	TG 18:1;C171_15:0_20:4	22.09	20:4, 15:0, 18:1;C171	18:1;C171	(15:0)	(20:4)	18	1	15	0	20	4	53	5	TG 17:0;C171_15:1-[2]H8_16:0		Y		Y	0	0	0	0	0.0104373	0.00797489	0.00765915	0.00869044
TG	TG 54:1	1C171	TG 18:0;C171_18:0_18:1	24.18	18:1, 18:0	18:0;C171	(18:0)	(18:1)	18	0	18	0	18	1	54	1	TG 17:0;C171_15:1-[2]H8_16:0	Y		Y		0.0310473	0.031636	0.0345553	0.0324129	0	0	0	0
TG	TG 54:1	1C171	TG 18:1;C171_16:0_20:0	24.56	16:0, 18:1;C171, 20:0	18:1;C171	(16:0)	(20:0)	18	1	16	0	20	0	54	1	TG 17:0;C171_15:1-[2]H8_16:0		Y		Y	0	0	0	0	0.0081145	0.00810399	0.00823584	0.00815144
TG	TG 54:1	1C171	TG 18:1;C171_18:0_18:0	24.56		18:1;C171	(18:0)	(18:0)	18	1	18	0	18	0	54	1	TG 17:0;C171_15:1-[2]H8_16:0		Y		Y	0	0	0	0	0.00294682	0.00255606	0.00243708	0.00264665
TG	TG 54:1	1C171	TG 20:1;C171_16:0_18:0	24.34	16:0, 18:0, 20:1;C171	20:1;C171	(16:0)	(18:0)	20	1	16	0	18	0	54	1	TG 17:0;C171_15:1-[2]H8_16:0	Y	Y	Y	Y	0.00630591	0.00572459	0.00646666	0.00616572	0.0158846	0.0164244	0.0175923	0.0166338
TG	TG 54:1	1C171	TG 22:1;C171_16:0_16:0	24.18	16:0, 22:1;C171	22:1;C171	(16:0)	(16:0)	22	1	16	0	16	0	54	1	TG 17:0;C171_15:1-[2]H8_16:0	Y	Y	Y	Y	0.0272777	0.0262386	0.0307411	0.0280858	0.00559083	0.00522881	0.00574928	0.00552297
TG	TG 54:1	2C171	TG 16:0;C171_16:0;C171_22:1	19.1	16:0;C171	16:0;C171	16:0;C171	(22:1)	16	0	16	0	22	1	54	1	TG 17:0;C171_17:0;C171_15:1-[2]H8 17:0;C171_15:1-[2]H8_16:0	Y		Y		0.00872452	0.00789133	0.00878946	0.00846844	0	0	0	0
TG	TG 54:2	1C171	TG 16:0;C171_18:1_20:1	23.66	16:0;C171, 18:1, 20:1	16:0;C171	(18:1)	(20:1)	16	0	18	1	20	1	54	2	TG 17:0;C171_15:1-[2]H8_16:0	Y		Y		0.0282418	0.0294581	0.032121	0.0299403	0	0	0	0
TG	TG 54:2	1C171	TG 18:0;C171_18:1_18:1	23.49	18:1, 18:0;C171	18:0;C171	(18:1)	(18:1)	18	0	18	1	18	1	54	2	TG 17:0;C171_15:1-[2]H8_16:0	Y		Y		0.0393853	0.0398626	0.042617	0.0406216	0	0	0	0
TG	TG 54:2	1C171	TG 18:1;C171_18:0_18:1	23.88	18:1;C171, 18:0	18:1;C171	(18:0)	(18:1)	18	1	18	0	18	1	54	2	TG 17:0;C171_15:1-[2]H8_16:0		Y		Y	0	0	0	0	0.462257	0.432764	0.448392	0.447804
TG	TG 54:2	1C171	TG 20:1;C171_16:0_18:1	23.67	16:0, 18:1, 20:1;C171	20:1;C171	(16:0)	(18:1)	20	1	16	0	18	1	54	2	TG 17:0;C171_15:1-[2]H8_16:0	Y	Y	Y	Y	0.0224584	0.0235834	0.0234341	0.0231586	0.121833	0.110892	0.111011	0.114578
TG	TG 54:2	1C171	TG 20:2;C171_16:0_18:0	24.05	16:0, 18:0, 20:2;C171	20:2;C171	(16:0)	(18:0)	20	2	16	0	18	0	54	2	TG 17:0;C171_15:1-[2]H8_16:0		Y		Y	0	0	0	0	0.0188768	0.016333	0.0154795	0.0168964
TG	TG 54:2	2C171	TG 18:1;C171_18:1;C171_18:0	18.64	18:1;C171, 18:0	18:1;C171	18:1;C171	(18:0)	18	1	18	1	18	0	54	2	TG 17:0;C171_17:0;C171_15:1-[2]H8 17:0;C171_15:1-[2]H8_16:0		Y		Y	0	0	0	0	0.755155	0.720462	0.740056	0.738558
TG	TG 54:2	2C171	TG 18:1;C171_20:1;C171_16:0	18.41	16:0, 18:1;C171, 20:1;C171	18:1;C171	20:1;C171	(16:0)	18	1	20	1	16	0	54	2	TG 17:0;C171_17:0;C171_15:1-[2]H8 17:0;C171_15:1-[2]H8_16:0		Y		Y	0	0	0	0	0.434045	0.398552	0.399559	0.410719
TG	TG 54:3	1C171	TG 16:0;C171_18:0_20:3	23.33	16:0;C171, 18:0, 20:3	16:0;C171	(18:0)	(20:3)	16	0	18	0	20	3	54	3	TG 17:0;C171_15:1-[2]H8_16:0	Y		Y		0.0316194	0.0342948	0.0350116	0.0336419	0	0	0	0
TG	TG 54:3	1C171	TG 16:0;C171_18:1_20:2	23.15	16:0;C171, 18:1, 20:2	16:0;C171	(18:1)	(20:2)	16	0	18	1	20	2	54	3	TG 17:0;C171_15:1-[2]H8_16:0	Y		Y		0.0443549	0.049371	0.0487337	0.0474865	0	0	0	0
TG	TG 54:3	1C171	TG 18:1;C171_18:0_18:2	23.37	18:1;C171, 18:0, 18:2	18:1;C171	(18:0)	(18:2)	18	1	18	0	18	2	54	3	TG 17:0;C171_15:1-[2]H8_16:0	Y	Y	Y	Y	0.0289194	0.0301638	0.0317642	0.0302825	0.135371	0.128095	0.134318	0.132595
TG	TG 54:3	1C171	TG 18:1;C171_18:1_18:1	23.18	18:1	18:1;C171	(18:1)	(18:1)	18	1	18	1	18	1	54	3	TG 17:0;C171_15:1-[2]H8_16:0		Y		Y	0	0	0	0	0.425508	0.387272	0.357651	0.390144
TG	TG 54:3	2C171	TG 16:0;C171_16:0;C171_22:3	17.66	22:3, 16:0;C171	16:0;C171	16:0;C171	(22:3)	16	0	16	0	22	3	54	3	TG 17:0;C171_17:0;C171_15:1-[2]H8 17:0;C171_15:1-[2]H8_16:0	Y		Y		0.0125643	0.0134272	0.0142579	0.0134164	0	0	0	0
TG	TG 54:3	2C171	TG 18:1;C171_18:1;C171_18:1	17.69	18:1;C171	18:1;C171	18:1;C171	(18:1)	18	1	18	1	18	1	54	3	TG 17:0;C171_17:0;C171_15:1-[2]H8 17:0;C171_15:1-[2]H8_16:0	Y	Y	Y	Y	0.0326815	0.032212	0.0335063	0.0327999	2.48741	2.28286	2.35021	2.37349
TG	TG 54:3	2C171	TG 18:1;C171_20:2;C171_16:0	17.98	16:0, 18:1;C171, 20:2;C171	18:1;C171	20:2;C171	(16:0)	18	1	20	2	16	0	54	3	TG 17:0;C171_17:0;C171_15:1-[2]H8 17:0;C171_15:1-[2]H8_16:0		Y		Y	0	0	0	0	0.146902	0.131689	0.136691	0.138427
TG	TG 54:3	3C171	TG 18:1;C171_18:1;C171_18:1;C171	12.21	18:1;C171	18:1;C171	18:1;C171	18:1;C171	18	1	18	1	18	1	54	3	[13]C3-TG 17:0;C171_15:1-[2]H8_16:0 19:1;C171_19:1;C171_19:1;C171		Y		Y	0	0	0	0	5.87707	5.81094	5.93695	5.87499
TG	TG 54:4	1C171	TG 16:0;C171_16:0_22:4	22.76	22:4, 16:0	16:0;C171	(16:0)	(22:4)	16	0	16	0	22	4	54	4	TG 17:0;C171_15:1-[2]H8_16:0	Y		Y		0.110823	0.136272	0.126319	0.124471	0	0	0	0
TG	TG 54:4	1C171	TG 16:0;C171_18:0_20:4	23.01	20:4, 16:0;C171, 18:0	16:0;C171	(18:0)	(20:4)	16	0	18	0	20	4	54	4	TG 17:0;C171_15:1-[2]H8_16:0	Y		Y		0.0613449	0.0663334	0.0687434	0.0654739	0	0	0	0
TG	TG 54:4	1C171	TG 18:1;C171_16:0_20:3	22.8	16:0, 18:1;C171, 20:3	18:1;C171	(16:0)	(20:3)	18	1	16	0	20	3	54	4	TG 17:0;C171_15:1-[2]H8_16:0		Y		Y	0	0	0	0	0.0609703	0.055574	0.0573271	0.0579571
TG	TG 54:4	1C171	TG 18:1;C171_18:1_18:2	22.67	18:1, 18:2	18:1;C171	(18:1)	(18:2)	18	1	18	1	18	2	54	4	TG 17:0;C171_15:1-[2]H8_16:0		Y		Y	0	0	0	0	0.0910081	0.0792081	0.0746063	0.0816075
TG	TG 54:4	2C171	TG 16:0;C171_16:0;C171_22:4	16.96	22:4, 16:0;C171	16:0;C171	16:0;C171	(22:4)	16	0	16	0	22	4	54	4	TG 17:0;C171_17:0;C171_15:1-[2]H8 17:0;C171_15:1-[2]H8_16:0	Y		Y		0.516477	0.591136	0.558691	0.555435	0	0	0	0
TG	TG 54:4	2C171	TG 18:1;C171_18:1;C171_18:2	17.05	18:1;C171, 18:2	18:1;C171	18:1;C171	(18:2)	18	1	18	1	18	2	54	4	TG 17:0;C171_17:0;C171_15:1-[2]H8 17:0;C171_15:1-[2]H8_16:0		Y		Y	0	0	0	0	0.456911	0.44379	0.446692	0.449131
TG	TG 54:4	2C171	TG 18:1;C171_18:2;C171_18:1	17.56	18:1;C171, 18:2;C171	18:1;C171	18:2;C171	(18:1)	18	1	18	2	18	1	54	4	TG 17:0;C171_17:0;C171_15:1-[2]H8 17:0;C171_15:1-[2]H8_16:0		Y		Y	0	0	0	0	0.0113371	0.0132452	0.00993871	0.011507
TG	TG 54:4	3C171	TG 18:1;C171_18:1;C171_18:2;C171	12.02	18:1;C171, 18:2;C171	18:1;C171	18:1;C171	18:2;C171	18	1	18	1	18	2	54	4	[13]C3-TG 17:0;C171_15:1-[2]H8_16:0 19:1;C171_19:1;C171_19:1;C171		Y		Y	0	0	0	0	0.144054	0.15001	0.147555	0.147206
TG	TG 54:5	1C171	TG 16:0;C171_18:1_20:4	22.27	20:4, 16:0;C171, 18:1	16:0;C171	(18:1)	(20:4)	16	0	18	1	20	4	54	5	TG 17:0;C171_15:1-[2]H8_16:0	Y		Y		0.147796	0.157808	0.157358	0.15432	0	0	0	0
TG	TG 54:5	1C171	TG 18:1;C171_16:0_20:4	22.44	20:4, 16:0, 18:1;C171	18:1;C171	(16:0)	(20:4)	18	1	16	0	20	4	54	5	TG 17:0;C171_15:1-[2]H8_16:0		Y		Y	0	0	0	0	0.29151	0.276983	0.274245	0.280912
TG	TG 54:5	2C171	TG 18:1;C171_18:1;C171_18:3	16.48	18:1;C171, 18:3	18:1;C171	18:1;C171	(18:3)	18	1	18	1	18	3	54	5	TG 17:0;C171_17:0;C171_15:1-[2]H8 17:0;C171_15:1-[2]H8_16:0		Y		Y	0	0	0	0	0.0726754	0.06721	0.076646	0.0721771
TG	TG 54:6	1C171	TG 16:0;C171_16:0_22:6	22.05	22:6, 16:0	16:0;C171	(16:0)	(22:6)	16	0	16	0	22	6	54	6	TG 17:0;C171_15:1-[2]H8_16:0	Y		Y		0.0758585	0.0788811	0.0797174	0.0781523	0	0	0	0
TG	TG 54:6	1C171	TG 16:0;C171_18:1_20:5	21.69	20:5, 16:0;C171, 18:1	16:0;C171	(18:1)	(20:5)	16	0	18	1	20	5	54	6	TG 17:0;C171_15:1-[2]H8_16:0	Y		Y		0.00822944	0.0069192	0.00665373	0.00726746	0	0	0	0
TG	TG 54:6	1C171	TG 18:1;C171_16:0_20:5	22	20:5, 16:0, 18:1;C171	18:1;C171	(16:0)	(20:5)	18	1	16	0	20	5	54	6	TG 17:0;C171_15:1-[2]H8_16:0		Y		Y	0	0	0	0	0.0275769	0.0256222	0.0276305	0.0269432
TG	TG 54:6	1C171	TG 18:1;C171_16:1_20:4	21.73	20:4, 16:1, 18:1;C171	18:1;C171	(16:1)	(20:4)	18	1	16	1	20	4	54	6	TG 17:0;C171_15:1-[2]H8_16:0		Y		Y	0	0	0	0	0.0610133	0.0539475	0.0534372	0.0561327
TG	TG 54:6	2C171	TG 16:0;C171_16:0;C171_22:6	16.02	22:6, 16:0;C171	16:0;C171	16:0;C171	(22:6)	16	0	16	0	22	6	54	6	TG 17:0;C171_17:0;C171_15:1-[2]H8 17:0;C171_15:1-[2]H8_16:0	Y		Y		0.26309	0.282694	0.27453	0.273438	0	0	0	0
TG	TG 54:6	2C171	TG 18:1;C171_18:1;C171_18:4	15.36	18:1;C171	18:1;C171	18:1;C171	(18:4)	18	1	18	1	18	4	54	6	TG 17:0;C171_17:0;C171_15:1-[2]H8 17:0;C171_15:1-[2]H8_16:0		Y		Y	0	0	0	0	0.0249778	0.0329909	0.0389562	0.0323083
TG	TG 54:7	1C171	TG 16:0;C171_16:1_22:6	21.37	22:6, 16:1, 16:0;C171	16:0;C171	(16:1)	(22:6)	16	0	16	1	22	6	54	7	TG 17:0;C171_15:1-[2]H8_16:0	Y		Y		0.0264696	0.0297077	0.0289613	0.0283796	0	0	0	0
TG	TG 54:7	1C171	TG 18:1;C171_14:0_22:6	21.51	22:6, 14:0, 18:1;C171	18:1;C171	(14:0)	(22:6)	18	1	14	0	22	6	54	7	TG 17:0;C171_15:1-[2]H8_16:0	Y	Y	Y	Y	0.00227189	0.00164575	0.00250139	0.00213968	0.0181974	0.0148012	0.015341	0.0161132
TG	TG 54:7	1C171	TG 18:1;C171_16:1_20:5	21.27	20:5, 16:1, 18:1;C171	18:1;C171	(16:1)	(20:5)	18	1	16	1	20	5	54	7	TG 17:0;C171_15:1-[2]H8_16:0		Y		Y	0	0	0	0	0.0103844	0.00913294	0.0102723	0.00992987
TG	TG 55:2	1C171	TG 16:0;C171_18:1_21:1	24.01	16:0;C171, 18:1, 21:1	16:0;C171	(18:1)	(21:1)	16	0	18	1	21	1	55	2	TG 17:0;C171_15:1-[2]H8_16:0	Y		Y		0.00270006	0.00287122	0.00300117	0.00285748	0	0	0	0
TG	TG 55:2	1C171	TG 18:1;C171_18:1_19:0	24.21	18:1, 19:0	18:1;C171	(18:1)	(19:0)	18	1	18	1	19	0	55	2	TG 17:0;C171_15:1-[2]H8_16:0		Y		Y	0	0	0	0	0.0112539	0.00772461	0.00998558	0.00965468
TG	TG 55:2	1C171	TG 20:1;C171_17:0_18:1	24.01	17:0, 18:1, 20:1;C171	20:1;C171	(17:0)	(18:1)	20	1	17	0	18	1	55	2	TG 17:0;C171_15:1-[2]H8_16:0	Y	Y	Y	Y	0.00087611	0.00126884	0.0012259	0.00112362	0.0106012	0.010652	0.012708	0.0113204
TG	TG 55:3	1C171	TG 18:1;C171_18:1_19:1	23.52	18:1, 19:1	18:1;C171	(18:1)	(19:1)	18	1	18	1	19	1	55	3	TG 17:0;C171_15:1-[2]H8_16:0		Y		Y	0	0	0	0	0.02284	0.0232083	0.0237292	0.0232592
TG	TG 55:3	2C171	TG 18:1;C171_18:1;C171_19:1	18.17	18:1;C171, 19:1	18:1;C171	18:1;C171	(19:1)	18	1	18	1	19	1	55	3	TG 17:0;C171_17:0;C171_15:1-[2]H8 17:0;C171_15:1-[2]H8_16:0	Y	Y	Y	Y	0.00426518	0.00457159	0.00454464	0.00446047	0.156805	0.145665	0.155329	0.1526
TG	TG 55:4	1C171	TG 16:0;C171_17:0_22:4	22.96	22:4, 17:0, 16:0;C171	16:0;C171	(17:0)	(22:4)	16	0	17	0	22	4	55	4	TG 17:0;C171_15:1-[2]H8_16:0	Y		Y		0.0156074	0.0174593	0.0163857	0.0164841	0	0	0	0
TG	TG 55:4	2C171	TG 18:1;C171_18:1;C171_19:2	17.49	18:1;C171, 19:2	18:1;C171	18:1;C171	(19:2)	18	1	18	1	19	2	55	4	TG 17:0;C171_17:0;C171_15:1-[2]H8 17:0;C171_15:1-[2]H8_16:0	Y	Y	Y	Y	0.00352068	0.00314489	0.0028636	0.00317639	0.0379088	0.0353879	0.0372999	0.0368655
TG	TG 55:5	1C171	TG 16:0;C171_17:0_22:5	22.71	22:5, 17:0, 16:0;C171	16:0;C171	(17:0)	(22:5)	16	0	17	0	22	5	55	5	TG 17:0;C171_15:1-[2]H8_16:0	Y		Y		0.00231636	0.00218621	0.00264799	0.00238352	0	0	0	0
TG	TG 55:5	1C171	TG 18:1;C171_17:0_20:4	22.62	20:4, 17:0, 18:1;C171	18:1;C171	(17:0)	(20:4)	18	1	17	0	20	4	55	5	TG 17:0;C171_15:1-[2]H8_16:0		Y		Y	0	0	0	0	0.00240361	0.00225044	0.00180181	0.00215195
TG	TG 55:6	1C171	TG 16:0;C171_17:1_22:5	21.99	22:5, 16:0;C171, 17:1	16:0;C171	(17:1)	(22:5)	16	0	17	1	22	5	55	6	TG 17:0;C171_15:1-[2]H8_16:0	Y		Y		0.0034448	0.00532596	0.00465741	0.00447606	0	0	0	0
TG	TG 55:6	1C171	TG 18:1;C171_17:1_20:4	22.21	20:4, 18:1;C171, 17:1	18:1;C171	(17:1)	(20:4)	18	1	17	1	20	4	55	6	TG 17:0;C171_15:1-[2]H8_16:0		Y		Y	0	0	0	0	0.013964	0.0118579	0.00896686	0.0115962
TG	TG 55:7	1C171	TG 16:0;C171_17:1_22:6	21.7	22:6, 16:0;C171, 17:1	16:0;C171	(17:1)	(22:6)	16	0	17	1	22	6	55	7	TG 17:0;C171_15:1-[2]H8_16:0	Y		Y		0.00297821	0.00140732	0.00163372	0.00200642	0	0	0	0
TG	TG 56:1	1C171	TG 16:0;C171_16:0_24:1	24.99	24:1, 16:0	16:0;C171	(16:0)	(24:1)	16	0	16	0	24	1	56	1	TG 17:0;C171_15:1-[2]H8_16:0	Y		Y		0.00257375	0.00188726	0.00263295	0.00236465	0	0	0	0
TG	TG 56:1	1C171	TG 16:0;C171_18:1_22:0	24.99		16:0;C171	(18:1)	(22:0)	16	0	18	1	22	0	56	1	TG 17:0;C171_15:1-[2]H8_16:0	Y		Y		0.00287913	0.00244512	0.00300196	0.0027754	0	0	0	0
TG	TG 56:1	1C171	TG 18:1;C171_16:0_22:0	25.22	16:0, 18:1;C171, 22:0	18:1;C171	(16:0)	(22:0)	18	1	16	0	22	0	56	1	TG 17:0;C171_15:1-[2]H8_16:0		Y		Y	0	0	0	0	0.000993705	0.0011186	0.00117282	0.00109504
TG	TG 56:1	1C171	TG 24:1;C171_16:0_16:0	24.74	24:1;C171, 16:0	24:1;C171	(16:0)	(16:0)	24	1	16	0	16	0	56	1	TG 17:0;C171_15:1-[2]H8_16:0		Y		Y	0	0	0	0	0.00173363	0.00198841	0.00202638	0.00191614
TG	TG 56:1	2C171	TG 16:0;C171_16:0;C171_24:1	20.03	24:1, 16:0;C171	16:0;C171	16:0;C171	(24:1)	16	0	16	0	24	1	56	1	TG 17:0;C171_17:0;C171_15:1-[2]H8 17:0;C171_15:1-[2]H8_16:0	Y		Y		0.00648642	0.00617607	0.00523675	0.00596641	0	0	0	0
TG	TG 56:2	1C171	TG 16:0;C171_18:1_22:1	24.34	16:0;C171, 18:1, 22:1	16:0;C171	(18:1)	(22:1)	16	0	18	1	22	1	56	2	TG 17:0;C171_15:1-[2]H8_16:0	Y		Y		0.00813549	0.00792705	0.00897216	0.0083449	0	0	0	0
TG	TG 56:2	1C171	TG 20:1;C171_18:0_18:1	24.35	18:1, 18:0, 20:1;C171	20:1;C171	(18:0)	(18:1)	20	1	18	0	18	1	56	2	TG 17:0;C171_15:1-[2]H8_16:0	Y	Y	Y	Y	0.00553291	0.00504811	0.00545322	0.00534475	0.0552913	0.0500343	0.0532442	0.0528566
TG	TG 56:2	1C171	TG 22:1;C171_16:0_18:1	24.19	16:0, 18:1, 22:1;C171	22:1;C171	(16:0)	(18:1)	22	1	16	0	18	1	56	2	TG 17:0;C171_15:1-[2]H8_16:0		Y		Y	0	0	0	0	0.0177713	0.0191172	0.0187635	0.0185506
TG	TG 56:3	1C171	TG 16:0;C171_18:0_22:3	23.84	22:3, 16:0;C171, 18:0	16:0;C171	(18:0)	(22:3)	16	0	18	0	22	3	56	3	TG 17:0;C171_15:1-[2]H8_16:0	Y		Y		0.0073969	0.008015	0.0076197	0.0076772	0	0	0	0
TG	TG 56:3	1C171	TG 18:1;C171_18:1_20:1	23.86	18:1, 20:1	18:1;C171	(18:1)	(20:1)	18	1	18	1	20	1	56	3	TG 17:0;C171_15:1-[2]H8_16:0		Y		Y	0	0	0	0	0.0568409	0.0514896	0.0496265	0.0526523
TG	TG 56:3	1C171	TG 20:1;C171_18:1_18:1	23.69	18:1, 20:1;C171	20:1;C171	(18:1)	(18:1)	20	1	18	1	18	1	56	3	TG 17:0;C171_15:1-[2]H8_16:0		Y		Y	0	0	0	0	0.0800786	0.0769165	0.0710708	0.076022
TG	TG 56:3	1C171	TG 20:2;C171_18:0_18:1	24.06	18:1, 18:0, 20:2;C171	20:2;C171	(18:0)	(18:1)	20	2	18	0	18	1	56	3	TG 17:0;C171_15:1-[2]H8_16:0		Y		Y	0	0	0	0	0.0187644	0.0175345	0.0188197	0.0183729
TG	TG 56:3	2C171	TG 16:0;C171_18:0;C171_22:3	18.53	22:3, 16:0;C171, 18:0;C171	16:0;C171	18:0;C171	(22:3)	16	0	18	0	22	3	56	3	TG 17:0;C171_17:0;C171_15:1-[2]H8 17:0;C171_15:1-[2]H8_16:0	Y		Y		0.0217149	0.0213718	0.0195333	0.0208733	0	0	0	0
TG	TG 56:3	3C171	TG 18:1;C171_18:1;C171_20:1;C171	13.58	18:1;C171, 20:1;C171	18:1;C171	18:1;C171	20:1;C171	18	1	18	1	20	1	56	3	[13]C3-TG 17:0;C171_15:1-[2]H8_16:0 19:1;C171_19:1;C171_19:1;C171		Y		Y	0	0	0	0	2.21398	2.2578	2.31103	2.26094
TG	TG 56:4	1C171	TG 16:0;C171_18:0_22:4	23.33	22:4, 16:0;C171, 18:0	16:0;C171	(18:0)	(22:4)	16	0	18	0	22	4	56	4	TG 17:0;C171_15:1-[2]H8_16:0	Y		Y		0.0278294	0.02878	0.0284892	0.0283662	0	0	0	0
TG	TG 56:4	1C171	TG 18:1;C171_16:0_22:3	23.52	22:3, 16:0, 18:1;C171	18:1;C171	(16:0)	(22:3)	18	1	16	0	22	3	56	4	TG 17:0;C171_15:1-[2]H8_16:0		Y		Y	0	0	0	0	0.0190523	0.0162781	0.018009	0.0177798
TG	TG 56:4	1C171	TG 18:1;C171_18:0_20:3	23.52		18:1;C171	(18:0)	(20:3)	18	1	18	0	20	3	56	4	TG 17:0;C171_15:1-[2]H8_16:0		Y		Y	0	0	0	0	0.0161368	0.0124722	0.0125795	0.0137295
TG	TG 56:4	2C171	TG 16:0;C171_18:0;C171_22:4	17.75	22:4, 16:0;C171, 18:0;C171	16:0;C171	18:0;C171	(22:4)	16	0	18	0	22	4	56	4	TG 17:0;C171_17:0;C171_15:1-[2]H8 17:0;C171_15:1-[2]H8_16:0	Y		Y		0.14339	0.156021	0.142811	0.147407	0	0	0	0
TG	TG 56:4	2C171	TG 18:1;C171_20:1;C171_18:2	17.97	18:1;C171, 20:1;C171, 18:2	18:1;C171	20:1;C171	(18:2)	18	1	20	1	18	2	56	4	TG 17:0;C171_17:0;C171_15:1-[2]H8 17:0;C171_15:1-[2]H8_16:0		Y		Y	0	0	0	0	0.281995	0.257346	0.269253	0.269531
TG	TG 56:4	3C171	TG 18:1;C171_18:1;C171_20:2;C171	12.83	18:1;C171, 20:2;C171	18:1;C171	18:1;C171	20:2;C171	18	1	18	1	20	2	56	4	[13]C3-TG 17:0;C171_15:1-[2]H8_16:0 19:1;C171_19:1;C171_19:1;C171		Y		Y	0	0	0	0	0.398915	0.394101	0.396559	0.396525
TG	TG 56:5	1C171	TG 16:0;C171_18:0_22:5	23.09	22:5, 16:0;C171, 18:0	16:0;C171	(18:0)	(22:5)	16	0	18	0	22	5	56	5	TG 17:0;C171_15:1-[2]H8_16:0	Y		Y		0.0421593	0.0441205	0.0466965	0.0443254	0	0	0	0
TG	TG 56:5	1C171	TG 16:0;C171_18:1_22:4	22.8	22:4, 16:0;C171, 18:1	16:0;C171	(18:1)	(22:4)	16	0	18	1	22	4	56	5	TG 17:0;C171_15:1-[2]H8_16:0	Y		Y		0.0765216	0.0932002	0.0879755	0.0858991	0	0	0	0
TG	TG 56:5	1C171	TG 18:1;C171_16:0_22:4	22.98	22:4, 16:0, 18:1;C171	18:1;C171	(16:0)	(22:4)	18	1	16	0	22	4	56	5	TG 17:0;C171_15:1-[2]H8_16:0	Y	Y	Y	Y	0.0240578	0.0262985	0.0317335	0.0273633	0.149811	0.178655	0.180099	0.169522
TG	TG 56:5	1C171	TG 18:1;C171_18:0_20:4	23.22	20:4, 18:1;C171, 18:0	18:1;C171	(18:0)	(20:4)	18	1	18	0	20	4	56	5	TG 17:0;C171_15:1-[2]H8_16:0		Y		Y	0	0	0	0	0.166394	0.154113	0.155544	0.158684
TG	TG 56:5	2C171	TG 16:0;C171_18:0;C171_22:5	17.21	22:5, 16:0;C171, 18:0;C171	16:0;C171	18:0;C171	(22:5)	16	0	18	0	22	5	56	5	TG 17:0;C171_17:0;C171_15:1-[2]H8 17:0;C171_15:1-[2]H8_16:0	Y		Y		0.179666	0.195974	0.189574	0.188405	0	0	0	0
TG	TG 56:5	2C171	TG 18:1;C171_18:1;C171_20:3	17.42	18:1;C171, 20:3	18:1;C171	18:1;C171	(20:3)	18	1	18	1	20	3	56	5	TG 17:0;C171_17:0;C171_15:1-[2]H8 17:0;C171_15:1-[2]H8_16:0		Y		Y	0	0	0	0	0.179448	0.167269	0.165684	0.1708
TG	TG 56:5	3C171	TG 18:1;C171_18:1;C171_20:3;C171	12.08	18:1;C171, 20:3;C171	18:1;C171	18:1;C171	20:3;C171	18	1	18	1	20	3	56	5	[13]C3-TG 17:0;C171_15:1-[2]H8_16:0 19:1;C171_19:1;C171_19:1;C171		Y		Y	0	0	0	0	0.0370528	0.0369145	0.0360171	0.0366615
TG	TG 56:6	1C171	TG 16:0;C171_18:1_22:5	22.35	22:5, 16:0;C171, 18:1	16:0;C171	(18:1)	(22:5)	16	0	18	1	22	5	56	6	TG 17:0;C171_15:1-[2]H8_16:0	Y		Y		0.0544667	0.0607274	0.0602198	0.0584713	0	0	0	0
TG	TG 56:6	1C171	TG 18:1;C171_16:0_22:5	22.48	22:5, 16:0, 18:1;C171	18:1;C171	(16:0)	(22:5)	18	1	16	0	22	5	56	6	TG 17:0;C171_15:1-[2]H8_16:0	Y	Y	Y	Y	0.0378968	0.0440185	0.0450394	0.0423183	0.192465	0.176574	0.164565	0.177868
TG	TG 56:6	1C171	TG 18:1;C171_18:1_20:4	22.48		18:1;C171	(18:1)	(20:4)	18	1	18	1	20	4	56	6	TG 17:0;C171_15:1-[2]H8_16:0		Y		Y	0	0	0	0	0.0672226	0.0513921	0.0606354	0.05975
TG	TG 56:6	2C171	TG 16:0;C171_16:0;C171_24:6	16.68	24:6, 16:0;C171	16:0;C171	16:0;C171	(24:6)	16	0	16	0	24	6	56	6	TG 17:0;C171_17:0;C171_15:1-[2]H8 17:0;C171_15:1-[2]H8_16:0	Y		Y		0.0403043	0.0431118	0.0423624	0.0419262	0	0	0	0
TG	TG 56:6	2C171	TG 16:0;C171_18:0;C171_22:6	16.84	22:6, 16:0;C171, 18:0;C171	16:0;C171	18:0;C171	(22:6)	16	0	18	0	22	6	56	6	TG 17:0;C171_17:0;C171_15:1-[2]H8 17:0;C171_15:1-[2]H8_16:0	Y		Y		0.0710372	0.0714652	0.0726686	0.0717237	0	0	0	0
TG	TG 56:6	2C171	TG 18:1;C171_18:1;C171_20:4	16.78	20:4, 18:1;C171	18:1;C171	18:1;C171	(20:4)	18	1	18	1	20	4	56	6	TG 17:0;C171_17:0;C171_15:1-[2]H8 17:0;C171_15:1-[2]H8_16:0		Y		Y	0	0	0	0	2.16798	1.99839	2.04656	2.07098
TG	TG 56:7	1C171	TG 16:0;C171_18:1_22:6	22.07	22:6, 16:0;C171, 18:1	16:0;C171	(18:1)	(22:6)	16	0	18	1	22	6	56	7	TG 17:0;C171_15:1-[2]H8_16:0	Y		Y		0.0539324	0.0583521	0.0590388	0.0571078	0	0	0	0
TG	TG 56:7	1C171	TG 16:0;C171_18:2_22:5	21.79		16:0;C171	(18:2)	(22:5)	16	0	18	2	22	5	56	7	TG 17:0;C171_15:1-[2]H8_16:0	Y		Y		0.0108708	0.014026	0.0148178	0.0132382	0	0	0	0
TG	TG 56:7	1C171	TG 16:0;C171_20:3_20:4	21.79	20:4, 16:0;C171, 20:3	16:0;C171	(20:3)	(20:4)	16	0	20	3	20	4	56	7	TG 17:0;C171_15:1-[2]H8_16:0	Y		Y		0.00286606	0.00373386	0.00282383	0.00314125	0	0	0	0
TG	TG 56:7	1C171	TG 18:1;C171_16:0_22:6	22.27	22:6, 16:0, 18:1;C171	18:1;C171	(16:0)	(22:6)	18	1	16	0	22	6	56	7	TG 17:0;C171_15:1-[2]H8_16:0		Y		Y	0	0	0	0	0.131829	0.120596	0.126358	0.126261
TG	TG 56:7	1C171	TG 18:1;C171_16:1_22:5	21.94		18:1;C171	(16:1)	(22:5)	18	1	16	1	22	5	56	7	TG 17:0;C171_15:1-[2]H8_16:0		Y		Y	0	0	0	0	0.0363452	0.0226499	0.0230448	0.0273467
TG	TG 56:7	1C171	TG 18:1;C171_18:2_20:4	21.94	20:4, 18:1;C171, 18:2	18:1;C171	(18:2)	(20:4)	18	1	18	2	20	4	56	7	TG 17:0;C171_15:1-[2]H8_16:0		Y		Y	0	0	0	0	0.0330489	0.0219006	0.0214238	0.0254578
TG	TG 56:7	2C171	TG 16:0;C171_18:1;C171_22:6	16.32	22:6, 16:0;C171, 18:1;C171	16:0;C171	18:1;C171	(22:6)	16	0	18	1	22	6	56	7	TG 17:0;C171_17:0;C171_15:1-[2]H8 17:0;C171_15:1-[2]H8_16:0	Y		Y		0.00987679	0.0102751	0.0102536	0.0101352	0	0	0	0
TG	TG 56:7	2C171	TG 18:1;C171_18:1;C171_20:5	16.22	20:5, 18:1;C171	18:1;C171	18:1;C171	(20:5)	18	1	18	1	20	5	56	7	TG 17:0;C171_17:0;C171_15:1-[2]H8 17:0;C171_15:1-[2]H8_16:0		Y		Y	0	0	0	0	0.211093	0.205013	0.209475	0.208527
TG	TG 56:8	1C171	TG 16:0;C171_20:4_20:4	21.41	20:4, 16:0;C171	16:0;C171	(20:4)	(20:4)	16	0	20	4	20	4	56	8	TG 17:0;C171_15:1-[2]H8_16:0	Y		Y		0.0238821	0.0292914	0.0275513	0.0269083	0	0	0	0
[truncated: 117 more rows]
